# Supplementary material for: Assessing the pharmacokinetic profile of the CamMedNP natural products database: an in silico approach
Source: Org Med Chem Lett. 2013 Aug 30;3:10. doi: 10.1186/2191-2858-3-10 (PMC3767462; doi:10.1186/2191-2858-3-10)
Supplement: Additional file 1 — Compounds currently included in CamMedNP. 1 3D structures of compounds currently included in CamMedNP with calculated pharmacokinetic descriptors. [file 2191-2858-3-10-S1.sdf]

ABD_UD_001
                    3D
 Structure written by MMmdl.
 73 77  0  0  1  0            999 V2000
    1.5530    0.5520   -0.7000 C   0  0  0  0  0  0
    0.3790    1.2710   -0.9290 C   0  0  0  0  0  0
    0.3750    2.1090   -1.6220 H   0  0  0  0  0  0
   -0.7850    0.9170   -0.2610 C   0  0  0  0  0  0
   -1.9010    1.6630   -0.4970 O   0  0  0  0  0  0
   -2.6280    1.3400    0.0600 H   0  0  0  0  0  0
   -0.8020   -0.1600    0.6190 C   0  0  0  0  0  0
   -1.7200   -0.4330    1.1300 H   0  0  0  0  0  0
    0.3780   -0.8800    0.8420 C   0  0  0  0  0  0
    0.3410   -1.9370    1.7070 O   0  0  0  0  0  0
   -0.5700   -2.1130    1.9900 H   0  0  0  0  0  0
    1.5690   -0.5200    0.1940 C   0  0  0  0  0  0
    2.8500   -1.2140    0.4060 C   0  0  0  0  0  0
    2.9580   -2.2110    1.1090 O   0  0  0  0  0  0
    4.0470   -0.6560   -0.2820 C   0  0  0  0  0  0
    5.2580   -1.2650    0.0010 O   0  0  0  0  0  0
    6.1940   -0.4160    0.7040 C   0  0  2  0  0  0
    6.6550    0.2430   -0.0360 H   0  0  0  0  0  0
    3.8640    0.3450   -1.1630 C   0  0  0  0  0  0
    4.9690    0.9260   -1.9410 C   0  0  0  0  0  0
    2.6530    0.9620   -1.4070 O   0  0  0  0  0  0
    5.7680    0.1330   -2.7790 C   0  0  0  0  0  0
    5.5320   -0.9190   -2.9300 H   0  0  0  0  0  0
    6.9060    0.6670   -3.3970 C   0  0  0  0  0  0
    7.5010    0.0130   -4.0250 H   0  0  0  0  0  0
    7.2580    1.9980   -3.1750 C   0  0  0  0  0  0
    8.3890    2.6060   -3.6650 O   0  0  0  0  0  0
    9.5570    1.7600   -3.6910 C   0  0  2  0  0  0
    9.4090    0.9530   -4.4200 H   0  0  0  0  0  0
    6.4160    2.8010   -2.4010 C   0  0  0  0  0  0
    6.7270    4.1150   -2.1790 O   0  0  0  0  0  0
    7.4850    4.2980   -2.7640 H   0  0  0  0  0  0
    5.2780    2.2830   -1.7940 C   0  0  0  0  0  0
    4.6680    2.9250   -1.1650 H   0  0  0  0  0  0
    9.8360    1.2110   -2.3950 O   0  0  0  0  0  0
   10.9820    0.3530   -2.3760 C   0  0  2  0  0  0
   10.8040   -0.4940   -3.0510 H   0  0  0  0  0  0
   11.1080   -0.2030   -0.9620 C   0  0  0  0  0  0
   10.1800   -0.7040   -0.6720 H   0  0  0  0  0  0
   11.2700    0.6020   -0.2370 H   0  0  0  0  0  0
   11.9250   -0.9240   -0.8780 H   0  0  0  0  0  0
   12.2450    1.1190   -2.8050 C   0  0  1  0  0  0
   13.3840    0.2610   -2.9200 O   0  0  0  0  0  0
   13.5900   -0.0620   -2.0240 H   0  0  0  0  0  0
   12.4990    1.9040   -2.0820 H   0  0  0  0  0  0
   12.0000    1.7510   -4.1800 C   0  0  2  0  0  0
   11.8790    0.9600   -4.9310 H   0  0  0  0  0  0
   13.1490    2.4970   -4.5800 O   0  0  0  0  0  0
   13.9140    1.9340   -4.3500 H   0  0  0  0  0  0
   10.7470    2.6280   -4.1520 C   0  0  2  0  0  0
   10.5560    3.0740   -5.1340 H   0  0  0  0  0  0
   10.9450    3.7210   -3.2390 O   0  0  0  0  0  0
   10.0760    4.1340   -3.0990 H   0  0  0  0  0  0
    7.2840   -1.3400    1.2730 C   0  0  1  0  0  0
    7.9370   -2.0300    0.1980 O   0  0  0  0  0  0
    7.2440   -2.5360   -0.2650 H   0  0  0  0  0  0
    6.8430   -2.1110    1.9170 H   0  0  0  0  0  0
    8.3100   -0.5120    2.0610 C   0  0  2  0  0  0
    8.9150    0.0900    1.3740 H   0  0  0  0  0  0
    9.2130   -1.3790    2.7650 O   0  0  0  0  0  0
    8.7060   -1.6720    3.5520 H   0  0  0  0  0  0
    7.6160    0.3760    3.0980 C   0  0  2  0  0  0
    8.3460    1.0200    3.6000 H   0  0  0  0  0  0
    7.1100   -0.5190    4.1070 O   0  0  0  0  0  0
    6.5730   -0.0040    4.7370 H   0  0  0  0  0  0
    6.4740    1.2000    2.4820 C   0  0  1  0  0  0
    6.9900    2.3850    1.6480 C   0  0  0  0  0  0
    5.8990    3.2210    1.2700 O   0  0  0  0  0  0
    6.2420    3.8420    0.6000 H   0  0  0  0  0  0
    7.5010    2.0620    0.7370 H   0  0  0  0  0  0
    7.6850    2.9920    2.2370 H   0  0  0  0  0  0
    5.8540    1.6050    3.2910 H   0  0  0  0  0  0
    5.5800    0.3520    1.7390 O   0  0  0  0  0  0
  1  2  2  0  0  0
  1 12  1  0  0  0
  1 21  1  0  0  0
  2  3  1  0  0  0
  2  4  1  0  0  0
  4  5  1  0  0  0
  4  7  2  0  0  0
  5  6  1  0  0  0
  7  8  1  0  0  0
  7  9  1  0  0  0
  9 10  1  0  0  0
  9 12  2  0  0  0
 10 11  1  0  0  0
 12 13  1  0  0  0
 13 14  2  0  0  0
 13 15  1  0  0  0
 15 16  1  0  0  0
 15 19  2  0  0  0
 16 17  1  0  0  0
 17 18  1  0  0  0
 17 54  1  0  0  0
 17 73  1  0  0  0
 19 20  1  0  0  0
 19 21  1  0  0  0
 20 22  2  0  0  0
 20 33  1  0  0  0
 22 23  1  0  0  0
 22 24  1  0  0  0
 24 25  1  0  0  0
 24 26  2  0  0  0
 26 27  1  0  0  0
 26 30  1  0  0  0
 27 28  1  0  0  0
 28 29  1  0  0  0
 28 35  1  0  0  0
 28 50  1  0  0  0
 30 31  1  0  0  0
 30 33  2  0  0  0
 31 32  1  0  0  0
 33 34  1  0  0  0
 35 36  1  0  0  0
 36 37  1  0  0  0
 36 38  1  0  0  0
 36 42  1  0  0  0
 38 39  1  0  0  0
 38 40  1  0  0  0
 38 41  1  0  0  0
 42 43  1  0  0  0
 42 45  1  0  0  0
 42 46  1  0  0  0
 43 44  1  0  0  0
 46 47  1  0  0  0
 46 48  1  0  0  0
 46 50  1  0  0  0
 48 49  1  0  0  0
 50 51  1  0  0  0
 50 52  1  0  0  0
 52 53  1  0  0  0
 54 55  1  0  0  0
 54 57  1  0  0  0
 54 58  1  0  0  0
 55 56  1  0  0  0
 58 59  1  0  0  0
 58 60  1  0  0  0
 58 62  1  0  0  0
 60 61  1  0  0  0
 62 63  1  0  0  0
 62 64  1  0  0  0
 62 66  1  0  0  0
 64 65  1  0  0  0
 66 67  1  0  0  0
 66 72  1  0  0  0
 66 73  1  0  0  0
 67 68  1  0  0  0
 67 70  1  0  0  0
 67 71  1  0  0  0
 68 69  1  0  0  0
M  END
> <s_m_entry_id>
1

> <s_m_entry_name>
CamMedNP.1

> <i_qp_#stars>
9

> <i_qp_#amine>
0

> <i_qp_#amidine>
0

> <i_qp_#acid>
0

> <i_qp_#amide>
0

> <i_qp_#rotor>
15

> <i_qp_#rtvFG>
2

> <i_qp_CNS>
-2

> <r_qp_mol_MW>
   610.524

> <r_qp_dipole>
     3.959

> <r_qp_SASA>
   780.854

> <r_qp_FOSA>
   187.687

> <r_qp_FISA>
   414.292

> <r_qp_PISA>
   178.875

> <r_qp_WPSA>
     0.000

> <r_qp_volume>
  1540.204

> <r_qp_donorHB>
     9.000

> <r_qp_accptHB>
    20.550

> <r_qp_dip^2/V>
   0.0101760

> <r_qp_ACxDN^.5/SA>
   0.0789520

> <r_qp_glob>
   0.8260010

> <r_qp_QPpolrz>
    47.562

> <r_qp_QPlogPC16>
    18.632

> <r_qp_QPlogPoct>
    41.250

> <r_qp_QPlogPw>
    35.747

> <r_qp_QPlogPo/w>
    -2.519

> <r_qp_QPlogS>
    -2.090

> <r_qp_CIQPlogS>
    -4.160

> <r_qp_QPlogHERG>
    -5.201

> <r_qp_QPPCaco>
     1.167

> <r_qp_QPlogBB>
    -4.389

> <r_qp_QPPMDCK>
     0.334

> <r_qp_QPlogKp>
    -7.085

> <r_qp_IP(eV)>
     9.213

> <r_qp_EA(eV)>
     0.708

> <i_qp_#metab>
10

> <r_qp_QPlogKhsa>
    -1.283

> <i_qp_HumanOralAbsorption>
1

> <r_qp_PercentHumanOralAbsorption>
     0.000

> <r_qp_SAfluorine>
     0.000

> <r_qp_SAamideO>
     0.000

> <r_qp_PSA>
   278.833

> <i_qp_#NandO>
16

> <i_qp_RuleOfFive>
3

> <i_qp_RuleOfThree>
2

> <i_qp_#ringatoms>
28

> <i_qp_#in34>
0

> <i_qp_#in56>
28

> <i_qp_#noncon>
10

> <i_qp_#nonHatm>
43

> <r_qp_Jm>
0.000408

$$$$
ABD_UD_002
                    3D
 Structure written by MMmdl.
 93 98  0  0  1  0            999 V2000
    1.3380    1.0210    0.1240 C   0  0  0  0  0  0
    0.1770    1.7090   -0.2850 C   0  0  0  0  0  0
    0.3310    3.1850   -0.6390 C   0  0  1  0  0  0
    0.7430    3.6620    0.2630 H   0  0  0  0  0  0
   -1.0180    0.9690   -0.3140 C   0  0  0  0  0  0
   -2.2050    1.6490   -0.4830 O   0  0  0  0  0  0
   -2.9180    1.0860   -0.0840 H   0  0  0  0  0  0
   -1.0730   -0.4410   -0.1010 C   0  0  0  0  0  0
   -2.4070   -1.1440   -0.3690 C   0  0  2  0  0  0
   -2.6230   -0.9150   -1.4250 H   0  0  0  0  0  0
    0.1160   -1.0710    0.2880 C   0  0  0  0  0  0
    0.1150   -2.4060    0.5880 O   0  0  0  0  0  0
    1.0280   -2.6850    0.8490 H   0  0  0  0  0  0
    1.3070   -0.3390    0.4070 C   0  0  0  0  0  0
    2.5540   -0.9890    0.8230 C   0  0  0  0  0  0
    2.5640   -2.1930    1.0600 O   0  0  0  0  0  0
    3.7560   -0.1590    0.9420 C   0  0  0  0  0  0
    4.6650   -0.6450    1.2700 H   0  0  0  0  0  0
    3.6630    1.1430    0.6560 C   0  0  0  0  0  0
    4.8060    2.0730    0.7550 C   0  0  0  0  0  0
    2.4910    1.7590    0.2610 O   0  0  0  0  0  0
   -3.3680   -0.4280    0.4410 O   0  0  0  0  0  0
   -4.7360   -0.7280    0.1180 C   0  0  2  0  0  0
   -4.9050   -0.4880   -0.9400 H   0  0  0  0  0  0
   -5.6270    0.1910    0.9580 C   0  0  0  0  0  0
   -5.4110    1.5460    0.5580 O   0  0  0  0  0  0
   -6.0270    2.0960    1.0760 H   0  0  0  0  0  0
   -5.3780    0.1150    2.0220 H   0  0  0  0  0  0
   -6.6870   -0.0370    0.8130 H   0  0  0  0  0  0
   -5.0060   -2.2020    0.3970 C   0  0  1  0  0  0
   -6.3390   -2.5670    0.0360 O   0  0  0  0  0  0
   -6.9180   -2.4100    0.8040 H   0  0  0  0  0  0
   -4.8610   -2.4430    1.4570 H   0  0  0  0  0  0
   -4.0530   -3.0520   -0.4450 C   0  0  2  0  0  0
   -4.2930   -2.9460   -1.5110 H   0  0  0  0  0  0
   -4.3040   -4.4280   -0.1370 O   0  0  0  0  0  0
   -5.2730   -4.5360   -0.2120 H   0  0  0  0  0  0
   -2.5760   -2.6750   -0.2070 C   0  0  1  0  0  0
   -1.7980   -3.3230   -1.2430 O   0  0  0  0  0  0
   -2.2720   -3.0010    0.7960 H   0  0  0  0  0  0
   -1.2770   -4.5460   -0.9580 C   0  0  0  0  0  0
   -0.5650   -4.9890   -2.1670 C   0  0  0  0  0  0
   -0.5010   -4.2450   -2.9560 H   0  0  0  0  0  0
   -0.0280   -6.1890   -2.3940 C   0  0  0  0  0  0
    0.4380   -6.3640   -3.3620 H   0  0  0  0  0  0
    0.0010   -7.3520   -1.5100 C   0  0  0  0  0  0
   -1.3660   -5.1580    0.0940 O   0  0  0  0  0  0
    0.7340   -7.3500   -0.3220 C   0  0  0  0  0  0
    1.2630   -6.4560   -0.0030 H   0  0  0  0  0  0
    0.7860   -8.4990    0.4720 C   0  0  0  0  0  0
    1.3570   -8.4620    1.3960 H   0  0  0  0  0  0
    0.1110   -9.6620    0.0810 C   0  0  0  0  0  0
    0.1930  -10.7610    0.8910 O   0  0  0  0  0  0
    0.7760  -10.5630    1.6420 H   0  0  0  0  0  0
   -0.6230   -9.6840   -1.1100 C   0  0  0  0  0  0
   -1.3350  -10.7180   -1.6550 O   0  0  0  0  0  0
   -1.3480  -11.9640   -0.9740 C   0  0  0  0  0  0
   -1.9500  -12.6580   -1.5700 H   0  0  0  0  0  0
   -1.8290  -11.8780    0.0040 H   0  0  0  0  0  0
   -0.3420  -12.3900   -0.9040 H   0  0  0  0  0  0
   -0.6660   -8.5210   -1.8950 C   0  0  0  0  0  0
   -1.2340   -8.5390   -2.8240 H   0  0  0  0  0  0
    6.1050    1.7080    0.3650 C   0  0  0  0  0  0
    6.3140    0.7100   -0.0100 H   0  0  0  0  0  0
    7.1570    2.6320    0.4180 C   0  0  0  0  0  0
    8.1490    2.3250    0.1020 H   0  0  0  0  0  0
    6.9090    3.9300    0.8550 C   0  0  0  0  0  0
    7.8990    4.8680    0.9070 O   0  0  0  0  0  0
    8.7350    4.4520    0.6400 H   0  0  0  0  0  0
    5.6340    4.3150    1.2470 C   0  0  0  0  0  0
    5.4490    5.3320    1.5810 H   0  0  0  0  0  0
    4.5890    3.3910    1.1970 C   0  0  0  0  0  0
    3.5940    3.7160    1.4950 H   0  0  0  0  0  0
    1.3130    3.2370   -1.7020 O   0  0  0  0  0  0
    1.8680    4.5470   -1.9060 C   0  0  1  0  0  0
    2.9890    4.4580   -2.9500 C   0  0  0  0  0  0
    4.1400    3.8280   -2.3890 O   0  0  0  0  0  0
    4.8410    3.8550   -3.0620 H   0  0  0  0  0  0
    3.2970    5.4530   -3.2870 H   0  0  0  0  0  0
    2.6730    3.8640   -3.8140 H   0  0  0  0  0  0
    2.3040    4.8980   -0.9610 H   0  0  0  0  0  0
    0.7560    5.4820   -2.3820 C   0  0  2  0  0  0
    0.3960    5.1780   -3.3730 H   0  0  0  0  0  0
    1.2400    6.8200   -2.4980 O   0  0  0  0  0  0
    0.4380    7.3720   -2.5970 H   0  0  0  0  0  0
   -0.4060    5.4530   -1.3920 C   0  0  1  0  0  0
   -1.4900    6.2230   -1.9270 O   0  0  0  0  0  0
   -2.2500    6.0220   -1.3430 H   0  0  0  0  0  0
   -0.1210    5.9580   -0.4600 H   0  0  0  0  0  0
   -0.8750    4.0210   -1.1030 C   0  0  2  0  0  0
   -1.3300    3.6050   -2.0110 H   0  0  0  0  0  0
   -1.8940    4.1270   -0.1050 O   0  0  0  0  0  0
   -2.2640    3.2160   -0.0450 H   0  0  0  0  0  0
  1  2  2  0  0  0
  1 14  1  0  0  0
  1 21  1  0  0  0
  2  3  1  0  0  0
  2  5  1  0  0  0
  3  4  1  0  0  0
  3 74  1  0  0  0
  3 90  1  0  0  0
  5  6  1  0  0  0
  5  8  2  0  0  0
  6  7  1  0  0  0
  8  9  1  0  0  0
  8 11  1  0  0  0
  9 10  1  0  0  0
  9 22  1  0  0  0
  9 38  1  0  0  0
 11 12  1  0  0  0
 11 14  2  0  0  0
 12 13  1  0  0  0
 14 15  1  0  0  0
 15 16  2  0  0  0
 15 17  1  0  0  0
 17 18  1  0  0  0
 17 19  2  0  0  0
 19 20  1  0  0  0
 19 21  1  0  0  0
 20 63  2  0  0  0
 20 72  1  0  0  0
 22 23  1  0  0  0
 23 24  1  0  0  0
 23 25  1  0  0  0
 23 30  1  0  0  0
 25 26  1  0  0  0
 25 28  1  0  0  0
 25 29  1  0  0  0
 26 27  1  0  0  0
 30 31  1  0  0  0
 30 33  1  0  0  0
 30 34  1  0  0  0
 31 32  1  0  0  0
 34 35  1  0  0  0
 34 36  1  0  0  0
 34 38  1  0  0  0
 36 37  1  0  0  0
 38 39  1  0  0  0
 38 40  1  0  0  0
 39 41  1  0  0  0
 41 42  1  0  0  0
 41 47  2  0  0  0
 42 43  1  0  0  0
 42 44  2  0  0  0
 44 45  1  0  0  0
 44 46  1  0  0  0
 46 48  2  0  0  0
 46 61  1  0  0  0
 48 49  1  0  0  0
 48 50  1  0  0  0
 50 51  1  0  0  0
 50 52  2  0  0  0
 52 53  1  0  0  0
 52 55  1  0  0  0
 53 54  1  0  0  0
 55 56  1  0  0  0
 55 61  2  0  0  0
 56 57  1  0  0  0
 57 58  1  0  0  0
 57 59  1  0  0  0
 57 60  1  0  0  0
 61 62  1  0  0  0
 63 64  1  0  0  0
 63 65  1  0  0  0
 65 66  1  0  0  0
 65 67  2  0  0  0
 67 68  1  0  0  0
 67 70  1  0  0  0
 68 69  1  0  0  0
 70 71  1  0  0  0
 70 72  2  0  0  0
 72 73  1  0  0  0
 74 75  1  0  0  0
 75 76  1  0  0  0
 75 81  1  0  0  0
 75 82  1  0  0  0
 76 77  1  0  0  0
 76 79  1  0  0  0
 76 80  1  0  0  0
 77 78  1  0  0  0
 82 83  1  0  0  0
 82 84  1  0  0  0
 82 86  1  0  0  0
 84 85  1  0  0  0
 86 87  1  0  0  0
 86 89  1  0  0  0
 86 90  1  0  0  0
 87 88  1  0  0  0
 90 91  1  0  0  0
 90 92  1  0  0  0
 92 93  1  0  0  0
M  END
> <s_m_entry_id>
2

> <s_m_entry_name>
CamMedNP.2

> <i_qp_#stars>
13

> <i_qp_#amine>
0

> <i_qp_#amidine>
0

> <i_qp_#acid>
0

> <i_qp_#amide>
0

> <i_qp_#rotor>
18

> <i_qp_#rtvFG>
1

> <i_qp_CNS>
-2

> <r_qp_mol_MW>
   770.696

> <r_qp_dipole>
     2.602

> <r_qp_SASA>
  1031.632

> <r_qp_FOSA>
   335.238

> <r_qp_FISA>
   393.062

> <r_qp_PISA>
   303.332

> <r_qp_WPSA>
     0.000

> <r_qp_volume>
  2019.096

> <r_qp_donorHB>
    10.000

> <r_qp_accptHB>
    22.550

> <r_qp_dip^2/V>
   0.0033520

> <r_qp_ACxDN^.5/SA>
   0.0691230

> <r_qp_glob>
   0.7488790

> <r_qp_QPpolrz>
    65.989

> <r_qp_QPlogPC16>
    24.409

> <r_qp_QPlogPoct>
    49.926

> <r_qp_QPlogPw>
    39.826

> <r_qp_QPlogPo/w>
    -0.812

> <r_qp_QPlogS>
    -3.923

> <r_qp_CIQPlogS>
    -6.580

> <r_qp_QPlogHERG>
    -7.042

> <r_qp_QPPCaco>
     1.856

> <r_qp_QPlogBB>
    -5.194

> <r_qp_QPPMDCK>
     0.552

> <r_qp_QPlogKp>
    -5.967

> <r_qp_IP(eV)>
     8.576

> <r_qp_EA(eV)>
     0.797

> <i_qp_#metab>
16

> <r_qp_QPlogKhsa>
    -1.167

> <i_qp_HumanOralAbsorption>
1

> <r_qp_PercentHumanOralAbsorption>
     0.000

> <r_qp_SAfluorine>
     0.000

> <r_qp_SAamideO>
     0.000

> <r_qp_PSA>
   290.727

> <i_qp_#NandO>
18

> <i_qp_RuleOfFive>
3

> <i_qp_RuleOfThree>
2

> <i_qp_#ringatoms>
34

> <i_qp_#in34>
0

> <i_qp_#in56>
34

> <i_qp_#noncon>
10

> <i_qp_#nonHatm>
55

> <r_qp_Jm>
9.9e-05

$$$$
ABD_UD_002B_1
                    3D
 Structure written by MMmdl.
 51 54  0  0  1  0            999 V2000
    1.1740    0.5060   -0.2270 C   0  0  0  0  0  0
   -0.0370    1.2270   -0.1290 C   0  0  0  0  0  0
   -0.1310    2.7470   -0.2970 C   0  0  2  0  0  0
   -1.0940    2.9710   -0.7770 H   0  0  0  0  0  0
   -1.2050    0.4970    0.1380 C   0  0  0  0  0  0
   -2.3610    1.1940    0.3780 O   0  0  0  0  0  0
   -3.1080    0.5680    0.4100 H   0  0  0  0  0  0
   -1.2030   -0.8950    0.2140 C   0  0  0  0  0  0
   -2.1240   -1.4320    0.4170 H   0  0  0  0  0  0
   -0.0060   -1.5900    0.0400 C   0  0  0  0  0  0
   -0.0250   -2.9550    0.0980 O   0  0  0  0  0  0
   -0.9300   -3.2760    0.2340 H   0  0  0  0  0  0
    1.1920   -0.8980   -0.1680 C   0  0  0  0  0  0
    2.4850   -1.5860   -0.3300 C   0  0  0  0  0  0
    2.6230   -2.8020   -0.3580 O   0  0  0  0  0  0
    3.6760   -0.7370   -0.4740 C   0  0  0  0  0  0
    4.6260   -1.2490   -0.5560 H   0  0  0  0  0  0
    3.5410    0.5900   -0.4870 C   0  0  0  0  0  0
    4.6980    1.4970   -0.6190 C   0  0  0  0  0  0
    2.3310    1.2390   -0.3560 O   0  0  0  0  0  0
    5.7520    1.2260   -1.5070 C   0  0  0  0  0  0
    5.7370    0.3340   -2.1300 H   0  0  0  0  0  0
    6.8380    2.1010   -1.6240 C   0  0  0  0  0  0
    7.6380    1.8610   -2.3180 H   0  0  0  0  0  0
    6.8690    3.2610   -0.8580 C   0  0  0  0  0  0
    7.9120    4.1380   -0.9360 O   0  0  0  0  0  0
    8.5900    3.7670   -1.5260 H   0  0  0  0  0  0
    5.8300    3.5600    0.0150 C   0  0  0  0  0  0
    5.8600    4.4690    0.6090 H   0  0  0  0  0  0
    4.7480    2.6830    0.1330 C   0  0  0  0  0  0
    3.9480    2.9300    0.8270 H   0  0  0  0  0  0
    0.8800    3.1750   -1.2120 O   0  0  0  0  0  0
    0.8760    4.5790   -1.4860 C   0  0  2  0  0  0
   -0.1070    4.8640   -1.8840 H   0  0  0  0  0  0
    1.9320    4.8390   -2.5670 C   0  0  0  0  0  0
    1.4940    4.2820   -3.8060 O   0  0  0  0  0  0
    2.2610    4.2790   -4.4050 H   0  0  0  0  0  0
    2.8820    4.3630   -2.3020 H   0  0  0  0  0  0
    2.0920    5.9080   -2.7270 H   0  0  0  0  0  0
    1.1880    5.3310   -0.1910 C   0  0  1  0  0  0
    1.1690    6.7490   -0.3750 O   0  0  0  0  0  0
    2.0350    7.0270   -0.7240 H   0  0  0  0  0  0
    2.1760    5.0560    0.1980 H   0  0  0  0  0  0
    0.1280    4.9950    0.8620 C   0  0  2  0  0  0
   -0.8360    5.4460    0.5900 H   0  0  0  0  0  0
    0.5200    5.6280    2.0910 O   0  0  0  0  0  0
    0.6040    6.5780    1.8740 H   0  0  0  0  0  0
   -0.0490    3.4800    1.0630 C   0  0  1  0  0  0
   -1.2470    3.2800    1.8380 O   0  0  0  0  0  0
   -1.7300    2.5060    1.4820 H   0  0  0  0  0  0
    0.7860    3.0960    1.6600 H   0  0  0  0  0  0
  1  2  2  0  0  0
  1 13  1  0  0  0
  1 20  1  0  0  0
  2  3  1  0  0  0
  2  5  1  0  0  0
  3  4  1  0  0  0
  3 32  1  0  0  0
  3 48  1  0  0  0
  5  6  1  0  0  0
  5  8  2  0  0  0
  6  7  1  0  0  0
  8  9  1  0  0  0
  8 10  1  0  0  0
 10 11  1  0  0  0
 10 13  2  0  0  0
 11 12  1  0  0  0
 13 14  1  0  0  0
 14 15  2  0  0  0
 14 16  1  0  0  0
 16 17  1  0  0  0
 16 18  2  0  0  0
 18 19  1  0  0  0
 18 20  1  0  0  0
 19 21  2  0  0  0
 19 30  1  0  0  0
 21 22  1  0  0  0
 21 23  1  0  0  0
 23 24  1  0  0  0
 23 25  2  0  0  0
 25 26  1  0  0  0
 25 28  1  0  0  0
 26 27  1  0  0  0
 28 29  1  0  0  0
 28 30  2  0  0  0
 30 31  1  0  0  0
 32 33  1  0  0  0
 33 34  1  0  0  0
 33 35  1  0  0  0
 33 40  1  0  0  0
 35 36  1  0  0  0
 35 38  1  0  0  0
 35 39  1  0  0  0
 36 37  1  0  0  0
 40 41  1  0  0  0
 40 43  1  0  0  0
 40 44  1  0  0  0
 41 42  1  0  0  0
 44 45  1  0  0  0
 44 46  1  0  0  0
 44 48  1  0  0  0
 46 47  1  0  0  0
 48 49  1  0  0  0
 48 51  1  0  0  0
 49 50  1  0  0  0
M  END
> <s_m_entry_id>
3

> <s_m_entry_name>
CamMedNP.3

> <i_qp_#stars>
3

> <i_qp_#amine>
0

> <i_qp_#amidine>
0

> <i_qp_#acid>
0

> <i_qp_#amide>
0

> <i_qp_#rotor>
8

> <i_qp_#rtvFG>
0

> <i_qp_CNS>
-2

> <r_qp_mol_MW>
   432.383

> <r_qp_dipole>
     4.483

> <r_qp_SASA>
   630.919

> <r_qp_FOSA>
    70.869

> <r_qp_FISA>
   345.489

> <r_qp_PISA>
   214.561

> <r_qp_WPSA>
     0.000

> <r_qp_volume>
  1170.154

> <r_qp_donorHB>
     6.000

> <r_qp_accptHB>
    12.250

> <r_qp_dip^2/V>
   0.0171740

> <r_qp_ACxDN^.5/SA>
   0.0475600

> <r_qp_glob>
   0.8511770

> <r_qp_QPpolrz>
    37.588

> <r_qp_QPlogPC16>
    14.413

> <r_qp_QPlogPoct>
    28.908

> <r_qp_QPlogPw>
    24.136

> <r_qp_QPlogPo/w>
    -0.866

> <r_qp_QPlogS>
    -2.801

> <r_qp_CIQPlogS>
    -4.035

> <r_qp_QPlogHERG>
    -4.963

> <r_qp_QPPCaco>
     5.244

> <r_qp_QPlogBB>
    -3.098

> <r_qp_QPPMDCK>
     1.696

> <r_qp_QPlogKp>
    -6.363

> <r_qp_IP(eV)>
     9.242

> <r_qp_EA(eV)>
     0.712

> <i_qp_#metab>
9

> <r_qp_QPlogKhsa>
    -0.647

> <i_qp_HumanOralAbsorption>
2

> <r_qp_PercentHumanOralAbsorption>
    21.795

> <r_qp_SAfluorine>
     0.000

> <r_qp_SAamideO>
     0.000

> <r_qp_PSA>
   183.166

> <i_qp_#NandO>
10

> <i_qp_RuleOfFive>
1

> <i_qp_RuleOfThree>
2

> <i_qp_#ringatoms>
22

> <i_qp_#in34>
0

> <i_qp_#in56>
22

> <i_qp_#noncon>
5

> <i_qp_#nonHatm>
31

> <r_qp_Jm>
0.000296

$$$$
ABD_UD_002D
                    3D
 Structure written by MMmdl.
 35 39  0  0  1  0            999 V2000
    1.1800    0.6790    0.2560 C   0  0  0  0  0  0
    2.3870    1.3150    0.3630 O   0  0  0  0  0  0
    2.2530    2.2760    0.3470 H   0  0  0  0  0  0
   -0.0030    1.4200    0.1450 C   0  0  0  0  0  0
    0.0690    2.5020    0.1460 H   0  0  0  0  0  0
   -1.2570    0.7840    0.0340 C   0  0  0  0  0  0
   -1.2580   -0.6230    0.0410 C   0  0  0  0  0  0
   -0.0740   -1.3700    0.1520 C   0  0  0  0  0  0
   -0.1200   -2.4560    0.1540 H   0  0  0  0  0  0
    1.1430   -0.7120    0.2600 C   0  0  0  0  0  0
    2.3070   -1.4180    0.3700 O   0  0  0  0  0  0
    2.1100   -2.3690    0.3560 H   0  0  0  0  0  0
   -2.5430    1.5160   -0.0870 C   0  0  0  0  0  0
   -3.7530    0.7910   -0.1940 C   0  0  0  0  0  0
   -3.6840   -0.6170   -0.1800 N   0  0  0  0  0  0
   -4.5240   -1.1730   -0.2540 H   0  0  0  0  0  0
   -2.5330   -1.3540   -0.0720 C   0  0  0  0  0  0
   -2.5620   -2.5810   -0.0680 O   0  0  0  0  0  0
   -2.6280    2.9160   -0.1010 C   0  0  0  0  0  0
   -1.7450    3.5440   -0.0240 H   0  0  0  0  0  0
   -3.8540    3.5750   -0.2160 C   0  0  0  0  0  0
   -3.8570    4.6640   -0.2220 H   0  0  0  0  0  0
   -5.0510    2.8640   -0.3220 C   0  0  0  0  0  0
   -5.0240    1.4370   -0.3120 C   0  0  0  0  0  0
   -6.2640    3.5680   -0.4350 C   0  0  0  0  0  0
   -6.2950    4.6540   -0.4430 H   0  0  0  0  0  0
   -7.4340    2.8540   -0.5380 C   0  0  0  0  0  0
   -7.4360    1.4860   -0.5320 C   0  0  0  0  0  0
   -6.2670    0.7580   -0.4220 C   0  0  0  0  0  0
   -6.3460   -0.3230   -0.4240 H   0  0  0  0  0  0
   -8.6840    3.3760   -0.6540 O   0  0  0  0  0  0
   -9.4750    2.1720   -0.7200 C   0  0  0  0  0  0
  -10.0310    2.1680   -1.6650 H   0  0  0  0  0  0
  -10.1920    2.1770    0.1090 H   0  0  0  0  0  0
   -8.6870    0.9660   -0.6430 O   0  0  0  0  0  0
  1  2  1  0  0  0
  1  4  2  0  0  0
  1 10  1  0  0  0
  2  3  1  0  0  0
  4  5  1  0  0  0
  4  6  1  0  0  0
  6  7  2  0  0  0
  6 13  1  0  0  0
  7  8  1  0  0  0
  7 17  1  0  0  0
  8  9  1  0  0  0
  8 10  2  0  0  0
 10 11  1  0  0  0
 11 12  1  0  0  0
 13 14  2  0  0  0
 13 19  1  0  0  0
 14 15  1  0  0  0
 14 24  1  0  0  0
 15 16  1  0  0  0
 15 17  1  0  0  0
 17 18  2  0  0  0
 19 20  1  0  0  0
 19 21  2  0  0  0
 21 22  1  0  0  0
 21 23  1  0  0  0
 23 24  2  0  0  0
 23 25  1  0  0  0
 24 29  1  0  0  0
 25 26  1  0  0  0
 25 27  2  0  0  0
 27 28  1  0  0  0
 27 31  1  0  0  0
 28 29  2  0  0  0
 28 35  1  0  0  0
 29 30  1  0  0  0
 31 32  1  0  0  0
 32 33  1  0  0  0
 32 34  1  0  0  0
 32 35  1  0  0  0
M  END
> <s_m_entry_id>
4

> <s_m_entry_name>
CamMedNP.4

> <i_qp_#stars>
0

> <i_qp_#amine>
0

> <i_qp_#amidine>
0

> <i_qp_#acid>
0

> <i_qp_#amide>
0

> <i_qp_#rotor>
2

> <i_qp_#rtvFG>
1

> <i_qp_CNS>
-2

> <r_qp_mol_MW>
   321.289

> <r_qp_dipole>
     4.801

> <r_qp_SASA>
   509.960

> <r_qp_FOSA>
    70.814

> <r_qp_FISA>
   176.036

> <r_qp_PISA>
   263.110

> <r_qp_WPSA>
     0.000

> <r_qp_volume>
   881.872

> <r_qp_donorHB>
     3.000

> <r_qp_accptHB>
     5.500

> <r_qp_dip^2/V>
   0.0261320

> <r_qp_ACxDN^.5/SA>
   0.0186800

> <r_qp_glob>
   0.8721000

> <r_qp_QPpolrz>
    30.367

> <r_qp_QPlogPC16>
    10.227

> <r_qp_QPlogPoct>
    17.914

> <r_qp_QPlogPw>
    13.304

> <r_qp_QPlogPo/w>
     1.389

> <r_qp_QPlogS>
    -3.309

> <r_qp_CIQPlogS>
    -4.648

> <r_qp_QPlogHERG>
    -4.856

> <r_qp_QPPCaco>
   212.106

> <r_qp_QPlogBB>
    -1.100

> <r_qp_QPPMDCK>
    92.562

> <r_qp_QPlogKp>
    -3.645

> <r_qp_IP(eV)>
     8.354

> <r_qp_EA(eV)>
     1.151

> <i_qp_#metab>
2

> <r_qp_QPlogKhsa>
    -0.122

> <i_qp_HumanOralAbsorption>
3

> <r_qp_PercentHumanOralAbsorption>
    76.717

> <r_qp_SAfluorine>
     0.000

> <r_qp_SAamideO>
     0.000

> <r_qp_PSA>
   103.253

> <i_qp_#NandO>
6

> <i_qp_RuleOfFive>
0

> <i_qp_RuleOfThree>
0

> <i_qp_#ringatoms>
21

> <i_qp_#in34>
0

> <i_qp_#in56>
21

> <i_qp_#noncon>
1

> <i_qp_#nonHatm>
24

> <r_qp_Jm>
0.033411

$$$$
ABD_UD_003
                    3D
 Structure written by MMmdl.
177186  0  0  1  0            999 V2000
    0.6790   -0.4050   -2.3780 C   0  0  2  0  0  0
    1.2330   -0.0180   -0.9840 C   0  0  0  0  0  0
    2.3260   -0.0170   -0.9580 H   0  0  0  0  0  0
    0.9190   -0.7050   -0.1950 H   0  0  0  0  0  0
    0.8910    0.9780   -0.6830 H   0  0  0  0  0  0
   -0.8640   -0.2600   -2.3940 C   0  0  0  0  0  0
   -1.2490   -0.5490   -3.3830 H   0  0  0  0  0  0
   -1.1670    0.7820   -2.2490 H   0  0  0  0  0  0
   -1.5790   -1.0990   -1.3300 C   0  0  0  0  0  0
   -2.6410   -1.1490   -1.6020 H   0  0  0  0  0  0
   -1.5400   -0.5600   -0.3750 H   0  0  0  0  0  0
   -1.0390   -2.5270   -1.1620 C   0  0  2  0  0  0
   -1.8750   -3.2340   -1.2600 H   0  0  0  0  0  0
   -0.4610   -2.6820    0.1490 O   0  0  0  0  0  0
   -1.3780   -3.2580    1.0910 C   0  0  2  0  0  0
   -1.6210   -4.2710    0.7460 H   0  0  0  0  0  0
   -0.0040   -2.9310   -2.2180 C   0  0  0  0  0  0
   -0.5610   -3.2240   -3.1200 H   0  0  0  0  0  0
    0.5350   -3.8210   -1.8700 H   0  0  0  0  0  0
    0.9910   -1.8730   -2.6580 C   0  0  0  0  0  0
    2.0390   -2.2550   -3.4090 C   0  0  0  0  0  0
    2.1870   -3.3120   -3.6260 H   0  0  0  0  0  0
    2.9840   -1.3250   -4.1010 C   0  0  0  0  0  0
    2.8370   -1.5020   -5.1720 H   0  0  0  0  0  0
    4.0140   -1.6200   -3.8690 H   0  0  0  0  0  0
    2.7950    0.1640   -3.7640 C   0  0  2  0  0  0
    3.3140    0.3220   -2.8080 H   0  0  0  0  0  0
    1.3100    0.5120   -3.5050 C   0  0  2  0  0  0
    0.7580    0.3180   -4.4370 H   0  0  0  0  0  0
    3.5250    1.1050   -4.7530 C   0  0  2  0  0  0
    4.5410    1.2030   -4.3330 H   0  0  0  0  0  0
    2.9980    2.5790   -4.9010 C   0  0  2  0  0  0
    3.6810    3.2430   -4.3550 H   0  0  0  0  0  0
    1.5740    2.8390   -4.4140 C   0  0  0  0  0  0
    0.8410    2.6220   -5.2020 H   0  0  0  0  0  0
    1.4600    3.9060   -4.1890 H   0  0  0  0  0  0
    1.2020    2.0180   -3.1940 C   0  0  0  0  0  0
    0.1830    2.2890   -2.9040 H   0  0  0  0  0  0
    1.8570    2.2940   -2.3590 H   0  0  0  0  0  0
    3.7660    0.6130   -6.2080 C   0  0  0  0  0  0
    2.8540    0.2250   -6.6780 H   0  0  0  0  0  0
    4.5420   -0.1550   -6.2740 H   0  0  0  0  0  0
    4.2070    1.9100   -6.8460 C   0  0  2  0  0  0
    5.1880    2.2020   -6.4400 H   0  0  0  0  0  0
    3.0970    2.8290   -6.4050 C   0  0  2  0  0  0
    2.1550    2.5210   -6.8880 H   0  0  0  0  0  0
    4.2600    2.0790   -8.2450 O   0  0  0  0  0  0
    3.9270    3.4840   -8.4930 C   0  0  2  0  0  0
    2.7380    3.5760   -9.2940 O   0  0  0  0  0  0
    2.7980    2.9430  -10.5590 C   0  0  0  0  0  0
    1.7890    2.9410  -10.9820 H   0  0  0  0  0  0
    3.1310    1.9040  -10.4780 H   0  0  0  0  0  0
    3.4390    3.5040  -11.2430 H   0  0  0  0  0  0
    5.1150    4.2450   -9.1300 C   0  0  0  0  0  0
    6.0550    3.3680   -9.9740 C   0  0  0  0  0  0
    7.0250    4.1810  -10.8610 C   0  0  2  0  0  0
    7.8790    3.2400  -11.7280 C   0  0  0  0  0  0
    7.0190    2.4710  -12.5660 O   0  0  0  0  0  0
    7.7080    1.4980  -13.3580 C   0  0  1  0  0  0
    8.7210    1.8530  -13.5870 H   0  0  0  0  0  0
    8.5540    3.8270  -12.3620 H   0  0  0  0  0  0
    8.4810    2.5870  -11.0880 H   0  0  0  0  0  0
    7.9360    5.0960  -10.0420 C   0  0  0  0  0  0
    7.3610    5.8620   -9.5130 H   0  0  0  0  0  0
    8.6480    5.6170  -10.6910 H   0  0  0  0  0  0
    8.5080    4.5260   -9.3020 H   0  0  0  0  0  0
    6.4180    4.8020  -11.5330 H   0  0  0  0  0  0
    5.4680    2.7010  -10.6120 H   0  0  0  0  0  0
    6.6340    2.7190   -9.3040 H   0  0  0  0  0  0
    5.7300    4.6840   -8.3350 H   0  0  0  0  0  0
    4.7330    5.0800   -9.7290 H   0  0  0  0  0  0
    3.5730    4.0930   -7.0770 C   0  0  1  0  0  0
    2.5570    5.2220   -7.0660 C   0  0  0  0  0  0
    2.9050    6.0600   -7.6780 H   0  0  0  0  0  0
    2.4060    5.5890   -6.0460 H   0  0  0  0  0  0
    1.5800    4.9020   -7.4450 H   0  0  0  0  0  0
    4.4840    4.4400   -6.5700 H   0  0  0  0  0  0
    7.7380    0.1480  -12.6100 C   0  0  2  0  0  0
    6.7460   -0.0640  -12.1910 H   0  0  0  0  0  0
    8.6440    0.1710  -11.4990 O   0  0  0  0  0  0
    8.6960   -0.7530  -11.1860 H   0  0  0  0  0  0
    8.1750   -0.9880  -13.5410 C   0  0  1  0  0  0
    7.9380   -2.2340  -12.8730 O   0  0  0  0  0  0
    7.0170   -2.4800  -13.0990 H   0  0  0  0  0  0
    9.2550   -0.9250  -13.7200 H   0  0  0  0  0  0
    7.4190   -0.9630  -14.8680 C   0  0  1  0  0  0
    6.0420   -1.2700  -14.5920 O   0  0  0  0  0  0
    5.5940   -0.4260  -14.3810 H   0  0  0  0  0  0
    7.7950   -1.7500  -15.5300 H   0  0  0  0  0  0
    7.5530    0.4220  -15.5010 C   0  0  1  0  0  0
    6.7940    0.5080  -16.8290 C   0  0  0  0  0  0
    7.2300    1.6590  -17.5510 O   0  0  0  0  0  0
    6.6940    1.7090  -18.3620 H   0  0  0  0  0  0
    5.7150    0.6000  -16.6690 H   0  0  0  0  0  0
    7.0000   -0.3670  -17.4550 H   0  0  0  0  0  0
    8.6060    0.6840  -15.6650 H   0  0  0  0  0  0
    6.9760    1.3720  -14.5870 O   0  0  0  0  0  0
   -2.5480   -2.4420    1.1450 O   0  0  0  0  0  0
   -3.5870   -3.0130    1.9380 C   0  0  2  0  0  0
   -3.8050   -4.0230    1.5640 H   0  0  0  0  0  0
   -4.8500   -2.1580    1.7500 C   0  0  0  0  0  0
   -5.3600   -2.3390    0.4280 O   0  0  0  0  0  0
   -6.0850   -1.7010    0.3100 H   0  0  0  0  0  0
   -4.6190   -1.0950    1.8760 H   0  0  0  0  0  0
   -5.6420   -2.4430    2.4480 H   0  0  0  0  0  0
   -3.1540   -3.0610    3.4110 C   0  0  1  0  0  0
   -4.2170   -3.7300    4.1110 O   0  0  0  0  0  0
   -3.9960   -3.9810    5.5030 C   0  0  2  0  0  0
   -3.3930   -3.1740    5.9380 H   0  0  0  0  0  0
   -3.0710   -2.0420    3.8120 H   0  0  0  0  0  0
   -1.7900   -3.7630    3.5240 C   0  0  2  0  0  0
   -1.9350   -4.8500    3.4630 H   0  0  0  0  0  0
   -1.2240   -3.5010    4.8200 O   0  0  0  0  0  0
   -0.4560   -4.0970    4.8910 H   0  0  0  0  0  0
   -0.7420   -3.3090    2.4890 C   0  0  1  0  0  0
    0.3290   -4.2610    2.6400 O   0  0  0  0  0  0
    1.5750   -3.9030    2.0390 C   0  0  1  0  0  0
    1.6650   -2.8120    1.9590 H   0  0  0  0  0  0
   -0.3650   -2.3180    2.7750 H   0  0  0  0  0  0
   -3.3980   -5.2540    5.6780 O   0  0  0  0  0  0
   -3.0610   -5.5610    7.0420 C   0  0  2  0  0  0
   -2.3090   -4.8460    7.3930 H   0  0  0  0  0  0
   -2.4230   -6.9470    6.9140 C   0  0  0  0  0  0
   -1.6040   -6.9170    6.1860 H   0  0  0  0  0  0
   -3.1490   -7.6720    6.5280 H   0  0  0  0  0  0
   -2.0150   -7.3420    7.8410 H   0  0  0  0  0  0
   -4.3150   -5.5420    7.9550 C   0  0  1  0  0  0
   -4.0950   -5.4250    9.3760 O   0  0  0  0  0  0
   -3.2070   -6.3480   10.0120 C   0  0  2  0  0  0
   -3.3860   -7.3560    9.6190 H   0  0  0  0  0  0
   -4.9100   -6.4490    7.7900 H   0  0  0  0  0  0
   -5.2060   -4.3110    7.6460 C   0  0  2  0  0  0
   -4.7980   -3.4200    8.1410 H   0  0  0  0  0  0
   -6.4950   -4.5270    8.2420 O   0  0  0  0  0  0
   -6.3240   -4.6140    9.1960 H   0  0  0  0  0  0
   -5.3740   -4.0170    6.1590 C   0  0  1  0  0  0
   -6.0140   -2.7460    5.9640 O   0  0  0  0  0  0
   -6.0270   -2.6080    4.9980 H   0  0  0  0  0  0
   -6.0180   -4.7740    5.6950 H   0  0  0  0  0  0
   -3.5280   -6.2890   11.5200 C   0  0  1  0  0  0
   -4.8620   -6.7280   11.7880 O   0  0  0  0  0  0
   -5.4400   -6.2640   11.1570 H   0  0  0  0  0  0
   -3.4730   -5.2430   11.8490 H   0  0  0  0  0  0
   -2.5190   -7.1000   12.3360 C   0  0  1  0  0  0
   -2.6370   -8.5110   12.0880 O   0  0  0  0  0  0
   -1.8510   -8.9020   12.5240 H   0  0  0  0  0  0
   -2.7050   -6.9720   13.4090 H   0  0  0  0  0  0
   -1.0900   -6.6810   11.9770 C   0  0  1  0  0  0
   -0.2020   -7.5770   12.6500 O   0  0  0  0  0  0
    0.6910   -7.1890   12.6130 H   0  0  0  0  0  0
   -0.9160   -5.6620   12.3450 H   0  0  0  0  0  0
   -0.8950   -6.7460   10.4530 C   0  0  2  0  0  0
   -0.9940   -7.7780   10.0930 H   0  0  0  0  0  0
    0.4840   -6.2460   10.0350 C   0  0  0  0  0  0
    0.5720   -6.2440    8.9420 H   0  0  0  0  0  0
    1.2840   -6.8700   10.4430 H   0  0  0  0  0  0
    0.6410   -5.2120   10.3620 H   0  0  0  0  0  0
   -1.8610   -5.9210    9.7920 O   0  0  0  0  0  0
    2.6830   -4.4650    2.9580 C   0  0  2  0  0  0
    2.4840   -5.5310    3.1390 H   0  0  0  0  0  0
    2.6790   -3.7800    4.3290 C   0  0  0  0  0  0
    1.7280   -3.9300    4.8460 H   0  0  0  0  0  0
    2.8450   -2.7020    4.2320 H   0  0  0  0  0  0
    3.4650   -4.1850    4.9760 H   0  0  0  0  0  0
    4.0540   -4.3400    2.2920 C   0  0  1  0  0  0
    5.0440   -5.0320    3.0580 O   0  0  0  0  0  0
    5.8220   -5.1100    2.4720 H   0  0  0  0  0  0
    4.3710   -3.2910    2.2550 H   0  0  0  0  0  0
    4.0250   -4.9380    0.8860 C   0  0  2  0  0  0
    3.8990   -6.0250    0.9490 H   0  0  0  0  0  0
    5.2910   -4.6850    0.2650 O   0  0  0  0  0  0
    5.2580   -3.7560   -0.0410 H   0  0  0  0  0  0
    2.8860   -4.3100    0.0850 C   0  0  2  0  0  0
    2.8340   -4.7780   -0.9040 H   0  0  0  0  0  0
    3.1910   -2.9320   -0.1110 O   0  0  0  0  0  0
    2.5500   -2.6200   -0.7750 H   0  0  0  0  0  0
    1.6430   -4.4950    0.7430 O   0  0  0  0  0  0
  1  2  1  0  0  0
  1  6  1  0  0  0
  1 20  1  0  0  0
  1 28  1  0  0  0
  2  3  1  0  0  0
  2  4  1  0  0  0
  2  5  1  0  0  0
  6  7  1  0  0  0
  6  8  1  0  0  0
  6  9  1  0  0  0
  9 10  1  0  0  0
  9 11  1  0  0  0
  9 12  1  0  0  0
 12 13  1  0  0  0
 12 14  1  0  0  0
 12 17  1  0  0  0
 14 15  1  0  0  0
 15 16  1  0  0  0
 15 98  1  0  0  0
 15115  1  0  0  0
 17 18  1  0  0  0
 17 19  1  0  0  0
 17 20  1  0  0  0
 20 21  2  0  0  0
 21 22  1  0  0  0
 21 23  1  0  0  0
 23 24  1  0  0  0
 23 25  1  0  0  0
 23 26  1  0  0  0
 26 27  1  0  0  0
 26 28  1  0  0  0
 26 30  1  0  0  0
 28 29  1  0  0  0
 28 37  1  0  0  0
 30 31  1  0  0  0
 30 32  1  0  0  0
 30 40  1  0  0  0
 32 33  1  0  0  0
 32 34  1  0  0  0
 32 45  1  0  0  0
 34 35  1  0  0  0
 34 36  1  0  0  0
 34 37  1  0  0  0
 37 38  1  0  0  0
 37 39  1  0  0  0
 40 41  1  0  0  0
 40 42  1  0  0  0
 40 43  1  0  0  0
 43 44  1  0  0  0
 43 45  1  0  0  0
 43 47  1  0  0  0
 45 46  1  0  0  0
 45 72  1  0  0  0
 47 48  1  0  0  0
 48 49  1  0  0  0
 48 54  1  0  0  0
 48 72  1  0  0  0
 49 50  1  0  0  0
 50 51  1  0  0  0
 50 52  1  0  0  0
 50 53  1  0  0  0
 54 55  1  0  0  0
 54 70  1  0  0  0
 54 71  1  0  0  0
 55 56  1  0  0  0
 55 68  1  0  0  0
 55 69  1  0  0  0
 56 57  1  0  0  0
 56 63  1  0  0  0
 56 67  1  0  0  0
 57 58  1  0  0  0
 57 61  1  0  0  0
 57 62  1  0  0  0
 58 59  1  0  0  0
 59 60  1  0  0  0
 59 78  1  0  0  0
 59 97  1  0  0  0
 63 64  1  0  0  0
 63 65  1  0  0  0
 63 66  1  0  0  0
 72 73  1  0  0  0
 72 77  1  0  0  0
 73 74  1  0  0  0
 73 75  1  0  0  0
 73 76  1  0  0  0
 78 79  1  0  0  0
 78 80  1  0  0  0
 78 82  1  0  0  0
 80 81  1  0  0  0
 82 83  1  0  0  0
 82 85  1  0  0  0
 82 86  1  0  0  0
 83 84  1  0  0  0
 86 87  1  0  0  0
 86 89  1  0  0  0
 86 90  1  0  0  0
 87 88  1  0  0  0
 90 91  1  0  0  0
 90 96  1  0  0  0
 90 97  1  0  0  0
 91 92  1  0  0  0
 91 94  1  0  0  0
 91 95  1  0  0  0
 92 93  1  0  0  0
 98 99  1  0  0  0
 99100  1  0  0  0
 99101  1  0  0  0
 99106  1  0  0  0
101102  1  0  0  0
101104  1  0  0  0
101105  1  0  0  0
102103  1  0  0  0
106107  1  0  0  0
106110  1  0  0  0
106111  1  0  0  0
107108  1  0  0  0
108109  1  0  0  0
108120  1  0  0  0
108136  1  0  0  0
111112  1  0  0  0
111113  1  0  0  0
111115  1  0  0  0
113114  1  0  0  0
115116  1  0  0  0
115119  1  0  0  0
116117  1  0  0  0
117118  1  0  0  0
117159  1  0  0  0
117177  1  0  0  0
120121  1  0  0  0
121122  1  0  0  0
121123  1  0  0  0
121127  1  0  0  0
123124  1  0  0  0
123125  1  0  0  0
123126  1  0  0  0
127128  1  0  0  0
127131  1  0  0  0
127132  1  0  0  0
128129  1  0  0  0
129130  1  0  0  0
129140  1  0  0  0
129158  1  0  0  0
132133  1  0  0  0
132134  1  0  0  0
132136  1  0  0  0
134135  1  0  0  0
136137  1  0  0  0
136139  1  0  0  0
137138  1  0  0  0
140141  1  0  0  0
140143  1  0  0  0
140144  1  0  0  0
141142  1  0  0  0
144145  1  0  0  0
144147  1  0  0  0
144148  1  0  0  0
145146  1  0  0  0
148149  1  0  0  0
148151  1  0  0  0
148152  1  0  0  0
149150  1  0  0  0
152153  1  0  0  0
152154  1  0  0  0
152158  1  0  0  0
154155  1  0  0  0
154156  1  0  0  0
154157  1  0  0  0
159160  1  0  0  0
159161  1  0  0  0
159165  1  0  0  0
161162  1  0  0  0
161163  1  0  0  0
161164  1  0  0  0
165166  1  0  0  0
165168  1  0  0  0
165169  1  0  0  0
166167  1  0  0  0
169170  1  0  0  0
169171  1  0  0  0
169173  1  0  0  0
171172  1  0  0  0
173174  1  0  0  0
173175  1  0  0  0
173177  1  0  0  0
175176  1  0  0  0
M  END
> <s_m_entry_id>
5

> <s_m_entry_name>
CamMedNP.5

> <i_qp_#stars>
18

> <i_qp_#amine>
0

> <i_qp_#amidine>
0

> <i_qp_#acid>
0

> <i_qp_#amide>
0

> <i_qp_#rotor>
31

> <i_qp_#rtvFG>
7

> <i_qp_CNS>
-2

> <r_qp_mol_MW>
  1195.354

> <r_qp_dipole>
     6.945

> <r_qp_SASA>
  1580.785

> <r_qp_FOSA>
  1072.528

> <r_qp_FISA>
   490.080

> <r_qp_PISA>
    18.176

> <r_qp_WPSA>
     0.000

> <r_qp_volume>
  3293.342

> <r_qp_donorHB>
    14.000

> <r_qp_accptHB>
    42.300

> <r_qp_dip^2/V>
   0.0146440

> <r_qp_ACxDN^.5/SA>
   0.1001230

> <r_qp_glob>
   0.6772000

> <r_qp_QPpolrz>
   105.914

> <r_qp_QPlogPC16>
    36.503

> <r_qp_QPlogPoct>
    80.144

> <r_qp_QPlogPw>
    62.312

> <r_qp_QPlogPo/w>
    -2.947

> <r_qp_QPlogS>
    -3.364

> <r_qp_CIQPlogS>
    -5.478

> <r_qp_QPlogHERG>
    -6.842

> <r_qp_QPPCaco>
     0.223

> <r_qp_QPlogBB>
    -8.429

> <r_qp_QPPMDCK>
     0.056

> <r_qp_QPlogKp>
    -7.511

> <r_qp_IP(eV)>
     9.669

> <r_qp_EA(eV)>
    -0.744

> <i_qp_#metab>
15

> <r_qp_QPlogKhsa>
    -2.697

> <i_qp_HumanOralAbsorption>
1

> <r_qp_PercentHumanOralAbsorption>
     0.000

> <r_qp_SAfluorine>
     0.000

> <r_qp_SAamideO>
     0.000

> <r_qp_PSA>
   369.612

> <i_qp_#NandO>
26

> <i_qp_RuleOfFive>
3

> <i_qp_RuleOfThree>
2

> <i_qp_#ringatoms>
50

> <i_qp_#in34>
0

> <i_qp_#in56>
50

> <i_qp_#noncon>
42

> <i_qp_#nonHatm>
83

> <r_qp_Jm>
1.6e-05

$$$$
ABD_UD_004
                    3D
 Structure written by MMmdl.
173181  0  0  1  0            999 V2000
    0.9000   -0.4910   -2.7110 C   0  0  2  0  0  0
    1.1130    0.1540   -1.3190 C   0  0  0  0  0  0
    2.1520    0.4570   -1.1570 H   0  0  0  0  0  0
    0.8710   -0.5220   -0.4960 H   0  0  0  0  0  0
    0.4810    1.0390   -1.1880 H   0  0  0  0  0  0
   -0.6110   -0.7440   -2.9480 C   0  0  0  0  0  0
   -0.7560   -1.2060   -3.9350 H   0  0  0  0  0  0
   -1.1700    0.1980   -2.9720 H   0  0  0  0  0  0
   -1.2640   -1.6380   -1.8900 C   0  0  0  0  0  0
   -2.2270   -1.9810   -2.2910 H   0  0  0  0  0  0
   -1.5080   -1.0260   -1.0130 H   0  0  0  0  0  0
   -0.4330   -2.8620   -1.4750 C   0  0  2  0  0  0
   -1.0510   -3.7630   -1.5910 H   0  0  0  0  0  0
   -0.0470   -2.7440   -0.0910 O   0  0  0  0  0  0
   -0.9310   -3.4550    0.7890 C   0  0  2  0  0  0
   -0.8560   -4.5240    0.5460 H   0  0  0  0  0  0
    0.8200   -3.0830   -2.3290 C   0  0  0  0  0  0
    0.4970   -3.5780   -3.2550 H   0  0  0  0  0  0
    1.4900   -3.7790   -1.8090 H   0  0  0  0  0  0
    1.5960   -1.8500   -2.7510 C   0  0  0  0  0  0
    2.8220   -2.0140   -3.2800 C   0  0  0  0  0  0
    3.2540   -3.0130   -3.3310 H   0  0  0  0  0  0
    3.6290   -0.9360   -3.9310 C   0  0  0  0  0  0
    3.7580   -1.2420   -4.9750 H   0  0  0  0  0  0
    4.6320   -0.9220   -3.4870 H   0  0  0  0  0  0
    3.0220    0.4740   -3.8480 C   0  0  2  0  0  0
    3.3310    0.8930   -2.8810 H   0  0  0  0  0  0
    1.4700    0.4420   -3.8560 C   0  0  2  0  0  0
    1.1520    0.0080   -4.8160 H   0  0  0  0  0  0
    3.6320    1.4180   -4.9080 C   0  0  2  0  0  0
    4.7000    1.5350   -4.6700 H   0  0  0  0  0  0
    2.9840    2.8080   -4.9330 C   0  0  2  0  0  0
    3.2990    3.3720   -4.0460 H   0  0  0  0  0  0
    1.4520    2.7410   -4.9450 C   0  0  0  0  0  0
    1.0810    2.3430   -5.8970 H   0  0  0  0  0  0
    1.0450    3.7560   -4.8570 H   0  0  0  0  0  0
    0.9180    1.8830   -3.8040 C   0  0  0  0  0  0
   -0.1740    1.8820   -3.8640 H   0  0  0  0  0  0
    1.1880    2.3660   -2.8580 H   0  0  0  0  0  0
    3.5320    0.9770   -6.3700 C   0  0  0  0  0  0
    2.5540    0.5430   -6.6060 H   0  0  0  0  0  0
    4.2840    0.2180   -6.6120 H   0  0  0  0  0  0
    3.7900    2.2530   -7.1870 C   0  0  2  0  0  0
    4.8120    2.2190   -7.5720 H   0  0  0  0  0  0
    3.5140    3.4360   -6.2350 C   0  0  2  0  0  0
    2.7900    4.1300   -6.6780 H   0  0  0  0  0  0
    2.8440    2.2660   -8.2840 O   0  0  0  0  0  0
    3.0120    2.9330   -9.4510 C   0  0  0  0  0  0
    2.1100    2.9740  -10.2860 O   0  0  0  0  0  0
    4.3450    3.5830   -9.7220 C   0  0  0  0  0  0
    5.2950    2.6000  -10.4050 C   0  0  0  0  0  0
    6.6270    3.2420  -10.8460 C   0  0  2  0  0  0
    7.4650    2.2490  -11.6700 C   0  0  0  0  0  0
    6.7620    1.9160  -12.8660 O   0  0  0  0  0  0
    7.4550    0.9630  -13.6790 C   0  0  1  0  0  0
    8.5320    1.0000  -13.4640 H   0  0  0  0  0  0
    8.4220    2.7110  -11.9440 H   0  0  0  0  0  0
    7.6680    1.3470  -11.0830 H   0  0  0  0  0  0
    7.4460    3.7360   -9.6510 C   0  0  0  0  0  0
    6.9320    4.5400   -9.1170 H   0  0  0  0  0  0
    8.4120    4.1350   -9.9800 H   0  0  0  0  0  0
    7.6400    2.9250   -8.9410 H   0  0  0  0  0  0
    6.3920    4.1000  -11.4880 H   0  0  0  0  0  0
    4.7850    2.1800  -11.2810 H   0  0  0  0  0  0
    5.4960    1.7490   -9.7420 H   0  0  0  0  0  0
    4.7560    4.0220   -8.8130 H   0  0  0  0  0  0
    4.1550    4.4360  -10.3860 H   0  0  0  0  0  0
    4.7760    4.2420   -5.9410 C   0  0  0  0  0  0
    5.9040    3.7700   -6.0750 O   0  0  0  0  0  0
    4.5790    5.6580   -5.4620 C   0  0  0  0  0  0
    5.5520    6.1200   -5.2720 H   0  0  0  0  0  0
    4.0010    5.6620   -4.5350 H   0  0  0  0  0  0
    4.0600    6.2350   -6.2320 H   0  0  0  0  0  0
    6.8830   -0.4440  -13.4210 C   0  0  2  0  0  0
    5.7870   -0.4110  -13.4550 H   0  0  0  0  0  0
    7.2280   -0.9300  -12.1160 O   0  0  0  0  0  0
    6.9720   -1.8740  -12.1170 H   0  0  0  0  0  0
    7.4170   -1.4420  -14.4540 C   0  0  1  0  0  0
    6.6790   -2.6640  -14.3220 O   0  0  0  0  0  0
    5.9100   -2.5700  -14.9230 H   0  0  0  0  0  0
    8.4640   -1.6800  -14.2290 H   0  0  0  0  0  0
    7.2940   -0.9150  -15.8830 C   0  0  1  0  0  0
    5.8970   -0.8600  -16.2120 O   0  0  0  0  0  0
    5.5600    0.0070  -15.9070 H   0  0  0  0  0  0
    7.7560   -1.6190  -16.5830 H   0  0  0  0  0  0
    7.9340    0.4720  -15.9760 C   0  0  1  0  0  0
    7.7930    1.0650  -17.3820 C   0  0  0  0  0  0
    8.6700    2.1830  -17.5140 O   0  0  0  0  0  0
    8.4750    2.5990  -18.3710 H   0  0  0  0  0  0
    6.7720    1.4160  -17.5660 H   0  0  0  0  0  0
    8.0730    0.3350  -18.1470 H   0  0  0  0  0  0
    8.9960    0.4360  -15.7030 H   0  0  0  0  0  0
    7.2480    1.3340  -15.0510 O   0  0  0  0  0  0
   -2.2600   -2.9770    0.5840 O   0  0  0  0  0  0
   -3.2380   -3.7310    1.2980 C   0  0  2  0  0  0
   -3.1330   -4.7920    1.0320 H   0  0  0  0  0  0
   -4.6260   -3.2630    0.8360 C   0  0  0  0  0  0
   -4.8540   -3.6910   -0.5080 O   0  0  0  0  0  0
   -5.6860   -3.2830   -0.8020 H   0  0  0  0  0  0
   -4.6920   -2.1700    0.8540 H   0  0  0  0  0  0
   -5.4240   -3.6860    1.4530 H   0  0  0  0  0  0
   -3.0490   -3.5290    2.8090 C   0  0  1  0  0  0
   -4.0110   -4.3910    3.4430 O   0  0  0  0  0  0
   -3.9630   -4.4440    4.8730 C   0  0  2  0  0  0
   -3.6580   -3.4690    5.2750 H   0  0  0  0  0  0
   -3.2870   -2.4930    3.0830 H   0  0  0  0  0  0
   -1.5900   -3.8320    3.1910 C   0  0  2  0  0  0
   -1.4490   -4.9180    3.2530 H   0  0  0  0  0  0
   -1.3240   -3.3120    4.5050 O   0  0  0  0  0  0
   -0.4530   -3.6750    4.7540 H   0  0  0  0  0  0
   -0.5350   -3.2120    2.2540 C   0  0  1  0  0  0
    0.7000   -3.8300    2.6650 O   0  0  0  0  0  0
    1.8980   -3.2080    2.1960 C   0  0  1  0  0  0
    1.7250   -2.1440    1.9940 H   0  0  0  0  0  0
   -0.4660   -2.1350    2.4570 H   0  0  0  0  0  0
   -3.1020   -5.4890    5.2920 O   0  0  0  0  0  0
   -2.9240   -5.5670    6.7160 C   0  0  2  0  0  0
   -2.4420   -4.6470    7.0660 H   0  0  0  0  0  0
   -1.9480   -6.7380    6.8590 C   0  0  0  0  0  0
   -1.0560   -6.5580    6.2460 H   0  0  0  0  0  0
   -2.3970   -7.6630    6.4800 H   0  0  0  0  0  0
   -1.6090   -6.9210    7.8750 H   0  0  0  0  0  0
   -4.2730   -5.7970    7.4460 C   0  0  1  0  0  0
   -4.3220   -5.4940    8.8560 O   0  0  0  0  0  0
   -3.3450   -6.0800    9.7200 C   0  0  2  0  0  0
   -3.2000   -7.1320    9.4450 H   0  0  0  0  0  0
   -4.5880   -6.8420    7.3260 H   0  0  0  0  0  0
   -5.3820   -4.8840    6.8620 C   0  0  2  0  0  0
   -5.2960   -3.8740    7.2850 H   0  0  0  0  0  0
   -6.6550   -5.3810    7.3050 O   0  0  0  0  0  0
   -6.6250   -5.3300    8.2760 H   0  0  0  0  0  0
   -5.3740   -4.7850    5.3400 C   0  0  1  0  0  0
   -6.2720   -3.7550    4.8970 O   0  0  0  0  0  0
   -6.1630   -3.7150    3.9280 H   0  0  0  0  0  0
   -5.7260   -5.7260    4.8990 H   0  0  0  0  0  0
   -3.9090   -5.9660   11.1510 C   0  0  1  0  0  0
   -5.1160   -6.7200   11.2990 O   0  0  0  0  0  0
   -5.6820   -6.4890   10.5420 H   0  0  0  0  0  0
   -4.1730   -4.9180   11.3420 H   0  0  0  0  0  0
   -2.8740   -6.3960   12.1930 C   0  0  1  0  0  0
   -2.5920   -7.8040   12.1220 O   0  0  0  0  0  0
   -1.8120   -7.9260   12.7040 H   0  0  0  0  0  0
   -3.2560   -6.2220   13.2050 H   0  0  0  0  0  0
   -1.5570   -5.6450   11.9710 C   0  0  1  0  0  0
   -0.5920   -6.2020   12.8670 O   0  0  0  0  0  0
    0.1680   -5.5940   12.8960 H   0  0  0  0  0  0
   -1.7060   -4.5870   12.2190 H   0  0  0  0  0  0
   -1.1090   -5.7990   10.5080 C   0  0  2  0  0  0
   -0.8860   -6.8490   10.2790 H   0  0  0  0  0  0
    0.1480   -4.9880   10.2100 C   0  0  0  0  0  0
    0.4080   -5.0660    9.1490 H   0  0  0  0  0  0
    1.0020   -5.3330   10.7990 H   0  0  0  0  0  0
   -0.0150   -3.9240   10.4150 H   0  0  0  0  0  0
   -2.1320   -5.3300    9.6220 O   0  0  0  0  0  0
    2.9500   -3.3760    3.3140 C   0  0  2  0  0  0
    3.0010   -4.4380    3.5950 H   0  0  0  0  0  0
    2.5560   -2.6080    4.5800 C   0  0  0  0  0  0
    1.6040   -2.9650    4.9810 H   0  0  0  0  0  0
    2.4550   -1.5360    4.3750 H   0  0  0  0  0  0
    3.3060   -2.7320    5.3680 H   0  0  0  0  0  0
    4.3340   -2.9450    2.8240 C   0  0  1  0  0  0
    5.3310   -3.2800    3.7930 O   0  0  0  0  0  0
    6.1870   -3.1930    3.3290 H   0  0  0  0  0  0
    4.3770   -1.8550    2.7030 H   0  0  0  0  0  0
    4.6810   -3.6420    1.5090 C   0  0  2  0  0  0
    4.8280   -4.7130    1.6880 H   0  0  0  0  0  0
    5.9230   -3.1090    1.0330 O   0  0  0  0  0  0
    5.7030   -2.2560    0.6070 H   0  0  0  0  0  0
    3.5620   -3.4140    0.4960 C   0  0  2  0  0  0
    3.7880   -3.9580   -0.4270 H   0  0  0  0  0  0
    3.5330   -2.0260    0.1750 O   0  0  0  0  0  0
    2.9410   -1.9550   -0.5950 H   0  0  0  0  0  0
    2.3180   -3.8690    1.0040 O   0  0  0  0  0  0
  1  2  1  0  0  0
  1  6  1  0  0  0
  1 20  1  0  0  0
  1 28  1  0  0  0
  2  3  1  0  0  0
  2  4  1  0  0  0
  2  5  1  0  0  0
  6  7  1  0  0  0
  6  8  1  0  0  0
  6  9  1  0  0  0
  9 10  1  0  0  0
  9 11  1  0  0  0
  9 12  1  0  0  0
 12 13  1  0  0  0
 12 14  1  0  0  0
 12 17  1  0  0  0
 14 15  1  0  0  0
 15 16  1  0  0  0
 15 94  1  0  0  0
 15111  1  0  0  0
 17 18  1  0  0  0
 17 19  1  0  0  0
 17 20  1  0  0  0
 20 21  2  0  0  0
 21 22  1  0  0  0
 21 23  1  0  0  0
 23 24  1  0  0  0
 23 25  1  0  0  0
 23 26  1  0  0  0
 26 27  1  0  0  0
 26 28  1  0  0  0
 26 30  1  0  0  0
 28 29  1  0  0  0
 28 37  1  0  0  0
 30 31  1  0  0  0
 30 32  1  0  0  0
 30 40  1  0  0  0
 32 33  1  0  0  0
 32 34  1  0  0  0
 32 45  1  0  0  0
 34 35  1  0  0  0
 34 36  1  0  0  0
 34 37  1  0  0  0
 37 38  1  0  0  0
 37 39  1  0  0  0
 40 41  1  0  0  0
 40 42  1  0  0  0
 40 43  1  0  0  0
 43 44  1  0  0  0
 43 45  1  0  0  0
 43 47  1  0  0  0
 45 46  1  0  0  0
 45 68  1  0  0  0
 47 48  1  0  0  0
 48 49  2  0  0  0
 48 50  1  0  0  0
 50 51  1  0  0  0
 50 66  1  0  0  0
 50 67  1  0  0  0
 51 52  1  0  0  0
 51 64  1  0  0  0
 51 65  1  0  0  0
 52 53  1  0  0  0
 52 59  1  0  0  0
 52 63  1  0  0  0
 53 54  1  0  0  0
 53 57  1  0  0  0
 53 58  1  0  0  0
 54 55  1  0  0  0
 55 56  1  0  0  0
 55 74  1  0  0  0
 55 93  1  0  0  0
 59 60  1  0  0  0
 59 61  1  0  0  0
 59 62  1  0  0  0
 68 69  2  0  0  0
 68 70  1  0  0  0
 70 71  1  0  0  0
 70 72  1  0  0  0
 70 73  1  0  0  0
 74 75  1  0  0  0
 74 76  1  0  0  0
 74 78  1  0  0  0
 76 77  1  0  0  0
 78 79  1  0  0  0
 78 81  1  0  0  0
 78 82  1  0  0  0
 79 80  1  0  0  0
 82 83  1  0  0  0
 82 85  1  0  0  0
 82 86  1  0  0  0
 83 84  1  0  0  0
 86 87  1  0  0  0
 86 92  1  0  0  0
 86 93  1  0  0  0
 87 88  1  0  0  0
 87 90  1  0  0  0
 87 91  1  0  0  0
 88 89  1  0  0  0
 94 95  1  0  0  0
 95 96  1  0  0  0
 95 97  1  0  0  0
 95102  1  0  0  0
 97 98  1  0  0  0
 97100  1  0  0  0
 97101  1  0  0  0
 98 99  1  0  0  0
102103  1  0  0  0
102106  1  0  0  0
102107  1  0  0  0
103104  1  0  0  0
104105  1  0  0  0
104116  1  0  0  0
104132  1  0  0  0
107108  1  0  0  0
107109  1  0  0  0
107111  1  0  0  0
109110  1  0  0  0
111112  1  0  0  0
111115  1  0  0  0
112113  1  0  0  0
113114  1  0  0  0
113155  1  0  0  0
113173  1  0  0  0
116117  1  0  0  0
117118  1  0  0  0
117119  1  0  0  0
117123  1  0  0  0
119120  1  0  0  0
119121  1  0  0  0
119122  1  0  0  0
123124  1  0  0  0
123127  1  0  0  0
123128  1  0  0  0
124125  1  0  0  0
125126  1  0  0  0
125136  1  0  0  0
125154  1  0  0  0
128129  1  0  0  0
128130  1  0  0  0
128132  1  0  0  0
130131  1  0  0  0
132133  1  0  0  0
132135  1  0  0  0
133134  1  0  0  0
136137  1  0  0  0
136139  1  0  0  0
136140  1  0  0  0
137138  1  0  0  0
140141  1  0  0  0
140143  1  0  0  0
140144  1  0  0  0
141142  1  0  0  0
144145  1  0  0  0
144147  1  0  0  0
144148  1  0  0  0
145146  1  0  0  0
148149  1  0  0  0
148150  1  0  0  0
148154  1  0  0  0
150151  1  0  0  0
150152  1  0  0  0
150153  1  0  0  0
155156  1  0  0  0
155157  1  0  0  0
155161  1  0  0  0
157158  1  0  0  0
157159  1  0  0  0
157160  1  0  0  0
161162  1  0  0  0
161164  1  0  0  0
161165  1  0  0  0
162163  1  0  0  0
165166  1  0  0  0
165167  1  0  0  0
165169  1  0  0  0
167168  1  0  0  0
169170  1  0  0  0
169171  1  0  0  0
169173  1  0  0  0
171172  1  0  0  0
M  END
> <s_m_entry_id>
6

> <s_m_entry_name>
CamMedNP.6

> <i_qp_#stars>
18

> <i_qp_#amine>
0

> <i_qp_#amidine>
0

> <i_qp_#acid>
0

> <i_qp_#amide>
0

> <i_qp_#rotor>
32

> <i_qp_#rtvFG>
8

> <i_qp_CNS>
-2

> <r_qp_mol_MW>
  1195.311

> <r_qp_dipole>
     7.799

> <r_qp_SASA>
  1558.904

> <r_qp_FOSA>
   979.267

> <r_qp_FISA>
   561.461

> <r_qp_PISA>
    18.176

> <r_qp_WPSA>
     0.000

> <r_qp_volume>
  3255.455

> <r_qp_donorHB>
    14.000

> <r_qp_accptHB>
    44.800

> <r_qp_dip^2/V>
   0.0186820

> <r_qp_ACxDN^.5/SA>
   0.1075280

> <r_qp_glob>
   0.6814280

> <r_qp_QPpolrz>
   103.756

> <r_qp_QPlogPC16>
    36.535

> <r_qp_QPlogPoct>
    81.141

> <r_qp_QPlogPw>
    64.987

> <r_qp_QPlogPo/w>
    -4.577

> <r_qp_QPlogS>
    -2.218

> <r_qp_CIQPlogS>
    -4.460

> <r_qp_QPlogHERG>
    -6.773

> <r_qp_QPPCaco>
     0.047

> <r_qp_QPlogBB>
    -9.426

> <r_qp_QPPMDCK>
     0.010

> <r_qp_QPlogKp>
    -8.731

> <r_qp_IP(eV)>
     9.743

> <r_qp_EA(eV)>
    -0.284

> <i_qp_#metab>
17

> <r_qp_QPlogKhsa>
    -3.197

> <i_qp_HumanOralAbsorption>
1

> <r_qp_PercentHumanOralAbsorption>
     0.000

> <r_qp_SAfluorine>
     0.000

> <r_qp_SAamideO>
     0.000

> <r_qp_PSA>
   419.288

> <i_qp_#NandO>
27

> <i_qp_RuleOfFive>
3

> <i_qp_RuleOfThree>
2

> <i_qp_#ringatoms>
47

> <i_qp_#in34>
0

> <i_qp_#in56>
47

> <i_qp_#noncon>
40

> <i_qp_#nonHatm>
83

> <r_qp_Jm>
1.3e-05

$$$$
ABD_UD_005
                    3D
 Structure written by MMmdl.
 80 83  0  0  1  0            999 V2000
    0.7330    0.9560   -0.1280 C   0  0  2  0  0  0
    1.6680    1.2800    1.0720 C   0  0  0  0  0  0
    1.8200    2.3580    1.1860 H   0  0  0  0  0  0
    2.6520    0.8120    0.9670 H   0  0  0  0  0  0
    1.2430    0.9370    2.0220 H   0  0  0  0  0  0
   -0.5610    1.8010    0.0770 C   0  0  0  0  0  0
   -0.3530    2.8750    0.0560 H   0  0  0  0  0  0
   -0.9460    1.6430    1.0950 H   0  0  0  0  0  0
   -1.6770    1.4680   -0.9200 C   0  0  2  0  0  0
   -1.4180    1.8060   -1.9280 H   0  0  0  0  0  0
   -2.8710    2.1520   -0.5200 O   0  0  0  0  0  0
   -2.6770    3.1060   -0.5580 H   0  0  0  0  0  0
   -2.0030   -0.0310   -0.9340 C   0  0  2  0  0  0
   -2.7620   -0.2550   -1.6920 H   0  0  0  0  0  0
   -2.5760   -0.3760    0.3410 O   0  0  0  0  0  0
   -3.2300    0.3400    0.5010 H   0  0  0  0  0  0
   -0.7610   -0.8940   -1.1330 C   0  0  0  0  0  0
   -0.3840   -0.7810   -2.1550 H   0  0  0  0  0  0
   -1.0480   -1.9480   -1.0160 H   0  0  0  0  0  0
    0.3200   -0.5540   -0.0780 C   0  0  2  0  0  0
   -0.2170   -0.8590    1.2180 O   0  0  0  0  0  0
   -1.2020   -0.8690    1.1370 H   0  0  0  0  0  0
    1.5290   -1.4630   -0.3240 C   0  0  0  0  0  0
    1.6780   -2.5620    0.2030 O   0  0  0  0  0  0
    2.5340   -1.0220   -1.3150 C   0  0  0  0  0  0
    3.2560   -1.7820   -1.5900 H   0  0  0  0  0  0
    2.4870    0.1880   -1.8930 C   0  0  0  0  0  0
    1.4570    1.2670   -1.5140 C   0  0  2  0  0  0
    0.6900    1.2080   -2.2990 H   0  0  0  0  0  0
    3.3850    0.5470   -3.0600 C   0  0  1  0  0  0
    2.4990    0.5920   -4.1970 O   0  0  0  0  0  0
    2.1030   -0.2920   -4.2930 H   0  0  0  0  0  0
    4.0920    1.9270   -2.9010 C   0  0  2  0  0  0
    4.9960    1.9630   -1.6410 C   0  0  0  0  0  0
    4.4670    1.6360   -0.7400 H   0  0  0  0  0  0
    5.3620    2.9710   -1.4340 H   0  0  0  0  0  0
    5.8730    1.3160   -1.7380 H   0  0  0  0  0  0
    2.9770    2.9840   -2.7920 C   0  0  0  0  0  0
    2.3950    3.0410   -3.7220 H   0  0  0  0  0  0
    3.3880    3.9890   -2.6650 H   0  0  0  0  0  0
    2.0260    2.7220   -1.6090 C   0  0  1  0  0  0
    0.9390    3.6430   -1.7420 O   0  0  0  0  0  0
    1.3150    4.5400   -1.7690 H   0  0  0  0  0  0
    2.5580    2.9870   -0.6920 H   0  0  0  0  0  0
    4.5440   -0.3640   -3.4620 C   0  0  0  0  0  0
    4.2150   -1.2640   -3.9920 H   0  0  0  0  0  0
    5.1390   -0.6830   -2.5980 H   0  0  0  0  0  0
    5.4080    0.5120   -4.3870 C   0  0  0  0  0  0
    5.2560    0.1690   -5.4140 H   0  0  0  0  0  0
    6.4650    0.3720   -4.1400 H   0  0  0  0  0  0
    4.9370    1.9930   -4.2360 C   0  0  2  0  0  0
    4.2290    2.1930   -5.0540 H   0  0  0  0  0  0
    6.0770    3.0580   -4.4050 C   0  0  2  0  0  0
    5.6240    4.4640   -3.9570 C   0  0  0  0  0  0
    6.3920    5.2220   -4.1500 H   0  0  0  0  0  0
    5.4650    4.5230   -2.8790 H   0  0  0  0  0  0
    4.7140    4.7750   -4.4800 H   0  0  0  0  0  0
    6.6360    3.2210   -5.8690 C   0  0  2  0  0  0
    7.0860    1.9500   -6.6020 C   0  0  0  0  0  0
    7.7840    2.2390   -7.9450 C   0  0  0  0  0  0
    8.2380    0.9800   -8.7170 C   0  0  0  0  0  0
    8.9700    1.3930   -9.9990 C   0  0  0  0  0  0
    9.3560    0.5150  -10.5290 H   0  0  0  0  0  0
    9.8390    2.0200   -9.7700 H   0  0  0  0  0  0
    8.3120    1.9470  -10.6780 H   0  0  0  0  0  0
    7.0740    0.0510   -9.0670 C   0  0  0  0  0  0
    6.6310   -0.3950   -8.1700 H   0  0  0  0  0  0
    7.4220   -0.7920   -9.6760 H   0  0  0  0  0  0
    6.2920    0.5770   -9.6240 H   0  0  0  0  0  0
    9.1540    0.2340   -7.9120 O   0  0  0  0  0  0
    9.8980    0.8170   -7.6830 H   0  0  0  0  0  0
    8.6720    2.8530   -7.7490 H   0  0  0  0  0  0
    7.1130    2.8360   -8.5760 H   0  0  0  0  0  0
    6.2040    1.3420   -6.8080 H   0  0  0  0  0  0
    7.7710    1.3780   -5.9670 H   0  0  0  0  0  0
    7.7940    4.0760   -5.7460 O   0  0  0  0  0  0
    7.8600    4.5870   -6.5720 H   0  0  0  0  0  0
    5.8900    3.7430   -6.4820 H   0  0  0  0  0  0
    7.2000    2.7170   -3.5790 O   0  0  0  0  0  0
    7.9420    3.2370   -3.9590 H   0  0  0  0  0  0
  1  2  1  0  0  0
  1  6  1  0  0  0
  1 20  1  0  0  0
  1 28  1  0  0  0
  2  3  1  0  0  0
  2  4  1  0  0  0
  2  5  1  0  0  0
  6  7  1  0  0  0
  6  8  1  0  0  0
  6  9  1  0  0  0
  9 10  1  0  0  0
  9 11  1  0  0  0
  9 13  1  0  0  0
 11 12  1  0  0  0
 13 14  1  0  0  0
 13 15  1  0  0  0
 13 17  1  0  0  0
 15 16  1  0  0  0
 17 18  1  0  0  0
 17 19  1  0  0  0
 17 20  1  0  0  0
 20 21  1  0  0  0
 20 23  1  0  0  0
 21 22  1  0  0  0
 23 24  2  0  0  0
 23 25  1  0  0  0
 25 26  1  0  0  0
 25 27  2  0  0  0
 27 28  1  0  0  0
 27 30  1  0  0  0
 28 29  1  0  0  0
 28 41  1  0  0  0
 30 31  1  0  0  0
 30 33  1  0  0  0
 30 45  1  0  0  0
 31 32  1  0  0  0
 33 34  1  0  0  0
 33 38  1  0  0  0
 33 51  1  0  0  0
 34 35  1  0  0  0
 34 36  1  0  0  0
 34 37  1  0  0  0
 38 39  1  0  0  0
 38 40  1  0  0  0
 38 41  1  0  0  0
 41 42  1  0  0  0
 41 44  1  0  0  0
 42 43  1  0  0  0
 45 46  1  0  0  0
 45 47  1  0  0  0
 45 48  1  0  0  0
 48 49  1  0  0  0
 48 50  1  0  0  0
 48 51  1  0  0  0
 51 52  1  0  0  0
 51 53  1  0  0  0
 53 54  1  0  0  0
 53 58  1  0  0  0
 53 79  1  0  0  0
 54 55  1  0  0  0
 54 56  1  0  0  0
 54 57  1  0  0  0
 58 59  1  0  0  0
 58 76  1  0  0  0
 58 78  1  0  0  0
 59 60  1  0  0  0
 59 74  1  0  0  0
 59 75  1  0  0  0
 60 61  1  0  0  0
 60 72  1  0  0  0
 60 73  1  0  0  0
 61 62  1  0  0  0
 61 66  1  0  0  0
 61 70  1  0  0  0
 62 63  1  0  0  0
 62 64  1  0  0  0
 62 65  1  0  0  0
 66 67  1  0  0  0
 66 68  1  0  0  0
 66 69  1  0  0  0
 70 71  1  0  0  0
 76 77  1  0  0  0
 79 80  1  0  0  0
M  END
> <s_m_entry_id>
7

> <s_m_entry_name>
CamMedNP.7

> <i_qp_#stars>
2

> <i_qp_#amine>
0

> <i_qp_#amidine>
0

> <i_qp_#acid>
0

> <i_qp_#amide>
0

> <i_qp_#rotor>
13

> <i_qp_#rtvFG>
0

> <i_qp_CNS>
-2

> <r_qp_mol_MW>
   512.639

> <r_qp_dipole>
    12.142

> <r_qp_SASA>
   739.397

> <r_qp_FOSA>
   448.966

> <r_qp_FISA>
   274.655

> <r_qp_PISA>
    15.776

> <r_qp_WPSA>
     0.000

> <r_qp_volume>
  1462.307

> <r_qp_donorHB>
     8.000

> <r_qp_accptHB>
    11.800

> <r_qp_dip^2/V>
   0.1008190

> <r_qp_ACxDN^.5/SA>
   0.0451390

> <r_qp_glob>
   0.8426480

> <r_qp_QPpolrz>
    44.171

> <r_qp_QPlogPC16>
    15.551

> <r_qp_QPlogPoct>
    34.275

> <r_qp_QPlogPw>
    23.946

> <r_qp_QPlogPo/w>
     0.809

> <r_qp_QPlogS>
    -3.233

> <r_qp_CIQPlogS>
    -4.547

> <r_qp_QPlogHERG>
    -4.153

> <r_qp_QPPCaco>
    24.623

> <r_qp_QPlogBB>
    -2.799

> <r_qp_QPPMDCK>
     9.028

> <r_qp_QPlogKp>
    -5.278

> <r_qp_IP(eV)>
    10.142

> <r_qp_EA(eV)>
     0.249

> <i_qp_#metab>
9

> <r_qp_QPlogKhsa>
    -0.366

> <i_qp_HumanOralAbsorption>
2

> <r_qp_PercentHumanOralAbsorption>
    30.670

> <r_qp_SAfluorine>
     0.000

> <r_qp_SAamideO>
     0.000

> <r_qp_PSA>
   166.531

> <i_qp_#NandO>
9

> <i_qp_RuleOfFive>
2

> <i_qp_RuleOfThree>
1

> <i_qp_#ringatoms>
17

> <i_qp_#in34>
0

> <i_qp_#in56>
17

> <i_qp_#noncon>
14

> <i_qp_#nonHatm>
36

> <r_qp_Jm>
0.001581

$$$$
ABD_UD_006
                    3D
 Structure written by MMmdl.
 78 81  0  0  1  0            999 V2000
    0.7430    0.9500   -0.1320 C   0  0  2  0  0  0
    1.6830    1.2640    1.0660 C   0  0  0  0  0  0
    1.8140    2.3420    1.2060 H   0  0  0  0  0  0
    2.6760    0.8200    0.9460 H   0  0  0  0  0  0
    1.2650    0.8800    2.0040 H   0  0  0  0  0  0
   -0.5500    1.7810    0.0880 C   0  0  0  0  0  0
   -0.3500    2.8570    0.0770 H   0  0  0  0  0  0
   -0.9260    1.6030    1.1070 H   0  0  0  0  0  0
   -1.6690    1.4470   -0.9010 C   0  0  2  0  0  0
   -1.4060    1.7600   -1.9160 H   0  0  0  0  0  0
   -2.8530    2.1580   -0.5150 O   0  0  0  0  0  0
   -2.6470    3.1080   -0.5870 H   0  0  0  0  0  0
   -2.0120   -0.0470   -0.8800 C   0  0  2  0  0  0
   -2.7480   -0.2730   -1.6590 H   0  0  0  0  0  0
   -2.6460   -0.3470    0.3690 O   0  0  0  0  0  0
   -3.2360    0.4220    0.5250 H   0  0  0  0  0  0
   -0.7820   -0.9330   -1.0400 C   0  0  0  0  0  0
   -0.4260   -0.8770   -2.0760 H   0  0  0  0  0  0
   -1.0610   -1.9800   -0.8660 H   0  0  0  0  0  0
    0.3420   -0.5530   -0.0600 C   0  0  1  0  0  0
   -0.0040   -0.7710    0.9610 H   0  0  0  0  0  0
    1.5390   -1.4500   -0.3020 C   0  0  0  0  0  0
    1.6540   -2.5460    0.2370 O   0  0  0  0  0  0
    2.5530   -1.0220   -1.2860 C   0  0  0  0  0  0
    3.2810   -1.7810   -1.5440 H   0  0  0  0  0  0
    2.5010    0.1810   -1.8800 C   0  0  0  0  0  0
    1.4550    1.2510   -1.5200 C   0  0  2  0  0  0
    0.6890    1.1650   -2.3030 H   0  0  0  0  0  0
    3.4050    0.5390   -3.0400 C   0  0  1  0  0  0
    2.5340    0.5600   -4.1880 O   0  0  0  0  0  0
    2.1530   -0.3310   -4.2800 H   0  0  0  0  0  0
    4.0910    1.9310   -2.8880 C   0  0  2  0  0  0
    4.9790    1.9930   -1.6170 C   0  0  0  0  0  0
    4.4440    1.6700   -0.7190 H   0  0  0  0  0  0
    5.3300    3.0080   -1.4170 H   0  0  0  0  0  0
    5.8660    1.3560   -1.6960 H   0  0  0  0  0  0
    2.9610    2.9740   -2.8040 C   0  0  0  0  0  0
    2.3900    3.0120   -3.7400 H   0  0  0  0  0  0
    3.3570    3.9860   -2.6840 H   0  0  0  0  0  0
    2.0010    2.7130   -1.6290 C   0  0  1  0  0  0
    0.8990    3.6140   -1.7860 O   0  0  0  0  0  0
    1.2610    4.5170   -1.8270 H   0  0  0  0  0  0
    2.5150    2.9990   -0.7080 H   0  0  0  0  0  0
    4.5810   -0.3600   -3.4160 C   0  0  0  0  0  0
    4.2700   -1.2710   -3.9410 H   0  0  0  0  0  0
    5.1680   -0.6630   -2.5410 H   0  0  0  0  0  0
    5.4440    0.5160   -4.3380 C   0  0  0  0  0  0
    5.3150    0.1580   -5.3630 H   0  0  0  0  0  0
    6.4990    0.3950   -4.0730 H   0  0  0  0  0  0
    4.9500    1.9930   -4.2130 C   0  0  2  0  0  0
    4.2490    2.1730   -5.0420 H   0  0  0  0  0  0
    6.0770    3.0710   -4.3790 C   0  0  2  0  0  0
    5.6070    4.4770   -3.9490 C   0  0  0  0  0  0
    6.3700    5.2390   -4.1450 H   0  0  0  0  0  0
    5.4380    4.5450   -2.8730 H   0  0  0  0  0  0
    4.6990    4.7730   -4.4830 H   0  0  0  0  0  0
    6.6520    3.2290   -5.8370 C   0  0  2  0  0  0
    7.0720    1.9500   -6.5720 C   0  0  0  0  0  0
    7.7950    2.2160   -7.9030 C   0  0  0  0  0  0
    8.2040    0.9290   -8.6470 C   0  0  0  0  0  0
    9.0600    1.2860   -9.8660 C   0  0  0  0  0  0
    9.3940    0.3820  -10.3860 H   0  0  0  0  0  0
    9.9530    1.8440   -9.5660 H   0  0  0  0  0  0
    8.5000    1.9010  -10.5790 H   0  0  0  0  0  0
    7.0000    0.0970   -9.0920 C   0  0  0  0  0  0
    6.4480   -0.2970   -8.2340 H   0  0  0  0  0  0
    7.3220   -0.7630   -9.6890 H   0  0  0  0  0  0
    6.3100    0.6910   -9.7000 H   0  0  0  0  0  0
    8.8180    0.3150   -7.9760 H   0  0  0  0  0  0
    8.7040    2.8000   -7.7080 H   0  0  0  0  0  0
    7.1550    2.8310   -8.5480 H   0  0  0  0  0  0
    6.1740    1.3700   -6.7880 H   0  0  0  0  0  0
    7.7360    1.3540   -5.9360 H   0  0  0  0  0  0
    7.8240    4.0600   -5.6980 O   0  0  0  0  0  0
    7.9500    4.5210   -6.5460 H   0  0  0  0  0  0
    5.9220    3.7690   -6.4540 H   0  0  0  0  0  0
    7.1940    2.7460   -3.5380 O   0  0  0  0  0  0
    7.9370    3.2630   -3.9230 H   0  0  0  0  0  0
  1  2  1  0  0  0
  1  6  1  0  0  0
  1 20  1  0  0  0
  1 27  1  0  0  0
  2  3  1  0  0  0
  2  4  1  0  0  0
  2  5  1  0  0  0
  6  7  1  0  0  0
  6  8  1  0  0  0
  6  9  1  0  0  0
  9 10  1  0  0  0
  9 11  1  0  0  0
  9 13  1  0  0  0
 11 12  1  0  0  0
 13 14  1  0  0  0
 13 15  1  0  0  0
 13 17  1  0  0  0
 15 16  1  0  0  0
 17 18  1  0  0  0
 17 19  1  0  0  0
 17 20  1  0  0  0
 20 21  1  0  0  0
 20 22  1  0  0  0
 22 23  2  0  0  0
 22 24  1  0  0  0
 24 25  1  0  0  0
 24 26  2  0  0  0
 26 27  1  0  0  0
 26 29  1  0  0  0
 27 28  1  0  0  0
 27 40  1  0  0  0
 29 30  1  0  0  0
 29 32  1  0  0  0
 29 44  1  0  0  0
 30 31  1  0  0  0
 32 33  1  0  0  0
 32 37  1  0  0  0
 32 50  1  0  0  0
 33 34  1  0  0  0
 33 35  1  0  0  0
 33 36  1  0  0  0
 37 38  1  0  0  0
 37 39  1  0  0  0
 37 40  1  0  0  0
 40 41  1  0  0  0
 40 43  1  0  0  0
 41 42  1  0  0  0
 44 45  1  0  0  0
 44 46  1  0  0  0
 44 47  1  0  0  0
 47 48  1  0  0  0
 47 49  1  0  0  0
 47 50  1  0  0  0
 50 51  1  0  0  0
 50 52  1  0  0  0
 52 53  1  0  0  0
 52 57  1  0  0  0
 52 77  1  0  0  0
 53 54  1  0  0  0
 53 55  1  0  0  0
 53 56  1  0  0  0
 57 58  1  0  0  0
 57 74  1  0  0  0
 57 76  1  0  0  0
 58 59  1  0  0  0
 58 72  1  0  0  0
 58 73  1  0  0  0
 59 60  1  0  0  0
 59 70  1  0  0  0
 59 71  1  0  0  0
 60 61  1  0  0  0
 60 65  1  0  0  0
 60 69  1  0  0  0
 61 62  1  0  0  0
 61 63  1  0  0  0
 61 64  1  0  0  0
 65 66  1  0  0  0
 65 67  1  0  0  0
 65 68  1  0  0  0
 74 75  1  0  0  0
 77 78  1  0  0  0
M  END
> <s_m_entry_id>
8

> <s_m_entry_name>
CamMedNP.8

> <i_qp_#stars>
0

> <i_qp_#amine>
0

> <i_qp_#amidine>
0

> <i_qp_#acid>
0

> <i_qp_#amide>
0

> <i_qp_#rotor>
11

> <i_qp_#rtvFG>
0

> <i_qp_CNS>
-2

> <r_qp_mol_MW>
   480.640

> <r_qp_dipole>
     9.786

> <r_qp_SASA>
   728.829

> <r_qp_FOSA>
   487.671

> <r_qp_FISA>
   225.128

> <r_qp_PISA>
    16.030

> <r_qp_WPSA>
     0.000

> <r_qp_volume>
  1435.960

> <r_qp_donorHB>
     6.000

> <r_qp_accptHB>
    10.300

> <r_qp_dip^2/V>
   0.0666890

> <r_qp_ACxDN^.5/SA>
   0.0346170

> <r_qp_glob>
   0.8445670

> <r_qp_QPpolrz>
    44.403

> <r_qp_QPlogPC16>
    14.520

> <r_qp_QPlogPoct>
    29.988

> <r_qp_QPlogPw>
    19.620

> <r_qp_QPlogPo/w>
     1.844

> <r_qp_QPlogS>
    -3.895

> <r_qp_CIQPlogS>
    -4.666

> <r_qp_QPlogHERG>
    -4.124

> <r_qp_QPPCaco>
    72.612

> <r_qp_QPlogBB>
    -2.204

> <r_qp_QPPMDCK>
    29.056

> <r_qp_QPlogKp>
    -4.556

> <r_qp_IP(eV)>
    10.308

> <r_qp_EA(eV)>
     0.319

> <i_qp_#metab>
8

> <r_qp_QPlogKhsa>
    -0.043

> <i_qp_HumanOralAbsorption>
2

> <r_qp_PercentHumanOralAbsorption>
    58.093

> <r_qp_SAfluorine>
     0.000

> <r_qp_SAamideO>
     0.000

> <r_qp_PSA>
   134.886

> <i_qp_#NandO>
7

> <i_qp_RuleOfFive>
1

> <i_qp_RuleOfThree>
1

> <i_qp_#ringatoms>
17

> <i_qp_#in34>
0

> <i_qp_#in56>
17

> <i_qp_#noncon>
14

> <i_qp_#nonHatm>
34

> <r_qp_Jm>
0.0017

$$$$
ABD_UD_007
                    3D
 Structure written by MMmdl.
 77 80  0  0  1  0            999 V2000
    0.9520    1.0220    0.0430 C   0  0  2  0  0  0
    1.7820    1.3620    1.3120 C   0  0  0  0  0  0
    2.0900    2.4150    1.3130 H   0  0  0  0  0  0
    2.6920    0.7560    1.3830 H   0  0  0  0  0  0
    1.2060    1.1990    2.2300 H   0  0  0  0  0  0
   -0.3420    1.8880    0.1100 C   0  0  0  0  0  0
   -0.1150    2.9600    0.1450 H   0  0  0  0  0  0
   -0.8640    1.7060    1.0610 H   0  0  0  0  0  0
   -1.3070    1.6030   -1.0410 C   0  0  2  0  0  0
   -0.8710    1.9010   -2.0010 H   0  0  0  0  0  0
   -2.5050    2.3630   -0.8450 O   0  0  0  0  0  0
   -2.2580    3.3050   -0.8440 H   0  0  0  0  0  0
   -1.7150    0.1280   -1.0940 C   0  0  2  0  0  0
   -2.2960   -0.0580   -2.0050 H   0  0  0  0  0  0
   -2.6050   -0.1470   -0.0090 O   0  0  0  0  0  0
   -3.1420    0.6690    0.0720 H   0  0  0  0  0  0
   -0.5190   -0.8180   -1.0460 C   0  0  0  0  0  0
   -0.0370   -0.8050   -2.0320 H   0  0  0  0  0  0
   -0.8860   -1.8400   -0.8850 H   0  0  0  0  0  0
    0.5120   -0.4740    0.0580 C   0  0  2  0  0  0
   -0.0520   -0.8000    1.3330 O   0  0  0  0  0  0
   -0.0920   -1.7740    1.3850 H   0  0  0  0  0  0
    1.7240   -1.3840   -0.1390 C   0  0  0  0  0  0
    1.8470   -2.4490    0.4620 O   0  0  0  0  0  0
    2.7040   -1.0010   -1.1710 C   0  0  0  0  0  0
    3.3440   -1.8000   -1.5250 H   0  0  0  0  0  0
    2.7050    0.2320   -1.6970 C   0  0  0  0  0  0
    1.8590    1.3300   -1.1750 C   0  0  0  0  0  0
    3.5520    0.5820   -2.9130 C   0  0  1  0  0  0
    2.6580    0.4800   -4.0460 O   0  0  0  0  0  0
    2.2570   -0.4050   -4.0260 H   0  0  0  0  0  0
    4.1510    2.0210   -2.8610 C   0  0  2  0  0  0
    5.0770    2.2170   -1.6260 C   0  0  0  0  0  0
    4.5790    1.9640   -0.6850 H   0  0  0  0  0  0
    5.4030    3.2560   -1.5280 H   0  0  0  0  0  0
    5.9800    1.6020   -1.6790 H   0  0  0  0  0  0
    2.9520    2.9870   -2.7760 C   0  0  0  0  0  0
    2.4230    3.0640   -3.7340 H   0  0  0  0  0  0
    3.2900    3.9970   -2.5260 H   0  0  0  0  0  0
    1.9640    2.5690   -1.7100 C   0  0  0  0  0  0
    1.3620    3.3900   -1.3320 H   0  0  0  0  0  0
    4.7740   -0.2620   -3.2700 C   0  0  0  0  0  0
    4.5090   -1.2100   -3.7520 H   0  0  0  0  0  0
    5.3870   -0.4950   -2.3910 H   0  0  0  0  0  0
    5.5740    0.6230   -4.2460 C   0  0  0  0  0  0
    5.4840    0.1900   -5.2460 H   0  0  0  0  0  0
    6.6330    0.6070   -3.9710 H   0  0  0  0  0  0
    4.9620    2.0610   -4.2130 C   0  0  2  0  0  0
    4.2280    2.1210   -5.0300 H   0  0  0  0  0  0
    5.9820    3.2180   -4.4880 C   0  0  2  0  0  0
    5.3870    4.6000   -4.1410 C   0  0  0  0  0  0
    6.0580    5.4170   -4.4290 H   0  0  0  0  0  0
    5.2540    4.7340   -3.0660 H   0  0  0  0  0  0
    4.4320    4.7610   -4.6510 H   0  0  0  0  0  0
    6.5100    3.3230   -5.9680 C   0  0  2  0  0  0
    7.0400    2.0390   -6.6210 C   0  0  0  0  0  0
    7.7010    2.2800   -7.9920 C   0  0  0  0  0  0
    8.2120    1.0000   -8.6900 C   0  0  0  0  0  0
    8.9000    1.3680  -10.0090 C   0  0  0  0  0  0
    9.3280    0.4790  -10.4880 H   0  0  0  0  0  0
    9.7360    2.0550   -9.8370 H   0  0  0  0  0  0
    8.2040    1.8400  -10.7100 H   0  0  0  0  0  0
    7.0950   -0.0100   -8.9600 C   0  0  0  0  0  0
    6.6920   -0.4240   -8.0300 H   0  0  0  0  0  0
    7.4780   -0.8700   -9.5240 H   0  0  0  0  0  0
    6.2760    0.4370   -9.5320 H   0  0  0  0  0  0
    9.1760    0.3570   -7.8550 O   0  0  0  0  0  0
    9.9160    0.9740   -7.7170 H   0  0  0  0  0  0
    8.5580    2.9500   -7.8480 H   0  0  0  0  0  0
    6.9910    2.7990   -8.6470 H   0  0  0  0  0  0
    6.1980    1.3620   -6.7710 H   0  0  0  0  0  0
    7.7690    1.5600   -5.9590 H   0  0  0  0  0  0
    7.6010    4.2680   -5.9210 O   0  0  0  0  0  0
    7.6560    4.6890   -6.7970 H   0  0  0  0  0  0
    5.7200    3.7450   -6.6020 H   0  0  0  0  0  0
    7.1450    3.0610   -3.6590 O   0  0  0  0  0  0
    7.8260    3.6150   -4.1010 H   0  0  0  0  0  0
  1  2  1  0  0  0
  1  6  1  0  0  0
  1 20  1  0  0  0
  1 28  1  0  0  0
  2  3  1  0  0  0
  2  4  1  0  0  0
  2  5  1  0  0  0
  6  7  1  0  0  0
  6  8  1  0  0  0
  6  9  1  0  0  0
  9 10  1  0  0  0
  9 11  1  0  0  0
  9 13  1  0  0  0
 11 12  1  0  0  0
 13 14  1  0  0  0
 13 15  1  0  0  0
 13 17  1  0  0  0
 15 16  1  0  0  0
 17 18  1  0  0  0
 17 19  1  0  0  0
 17 20  1  0  0  0
 20 21  1  0  0  0
 20 23  1  0  0  0
 21 22  1  0  0  0
 23 24  2  0  0  0
 23 25  1  0  0  0
 25 26  1  0  0  0
 25 27  2  0  0  0
 27 28  1  0  0  0
 27 29  1  0  0  0
 28 40  2  0  0  0
 29 30  1  0  0  0
 29 32  1  0  0  0
 29 42  1  0  0  0
 30 31  1  0  0  0
 32 33  1  0  0  0
 32 37  1  0  0  0
 32 48  1  0  0  0
 33 34  1  0  0  0
 33 35  1  0  0  0
 33 36  1  0  0  0
 37 38  1  0  0  0
 37 39  1  0  0  0
 37 40  1  0  0  0
 40 41  1  0  0  0
 42 43  1  0  0  0
 42 44  1  0  0  0
 42 45  1  0  0  0
 45 46  1  0  0  0
 45 47  1  0  0  0
 45 48  1  0  0  0
 48 49  1  0  0  0
 48 50  1  0  0  0
 50 51  1  0  0  0
 50 55  1  0  0  0
 50 76  1  0  0  0
 51 52  1  0  0  0
 51 53  1  0  0  0
 51 54  1  0  0  0
 55 56  1  0  0  0
 55 73  1  0  0  0
 55 75  1  0  0  0
 56 57  1  0  0  0
 56 71  1  0  0  0
 56 72  1  0  0  0
 57 58  1  0  0  0
 57 69  1  0  0  0
 57 70  1  0  0  0
 58 59  1  0  0  0
 58 63  1  0  0  0
 58 67  1  0  0  0
 59 60  1  0  0  0
 59 61  1  0  0  0
 59 62  1  0  0  0
 63 64  1  0  0  0
 63 65  1  0  0  0
 63 66  1  0  0  0
 67 68  1  0  0  0
 73 74  1  0  0  0
 76 77  1  0  0  0
M  END
> <s_m_entry_id>
9

> <s_m_entry_name>
CamMedNP.9

> <i_qp_#stars>
1

> <i_qp_#amine>
0

> <i_qp_#amidine>
0

> <i_qp_#acid>
0

> <i_qp_#amide>
0

> <i_qp_#rotor>
12

> <i_qp_#rtvFG>
0

> <i_qp_CNS>
-2

> <r_qp_mol_MW>
   494.624

> <r_qp_dipole>
    10.725

> <r_qp_SASA>
   732.033

> <r_qp_FOSA>
   453.574

> <r_qp_FISA>
   249.951

> <r_qp_PISA>
    28.508

> <r_qp_WPSA>
     0.000

> <r_qp_volume>
  1443.457

> <r_qp_donorHB>
     7.000

> <r_qp_accptHB>
    10.100

> <r_qp_dip^2/V>
   0.0796860

> <r_qp_ACxDN^.5/SA>
   0.0365040

> <r_qp_glob>
   0.8437960

> <r_qp_QPpolrz>
    44.180

> <r_qp_QPlogPC16>
    15.076

> <r_qp_QPlogPoct>
    31.545

> <r_qp_QPlogPw>
    20.929

> <r_qp_QPlogPo/w>
     1.617

> <r_qp_QPlogS>
    -3.685

> <r_qp_CIQPlogS>
    -5.017

> <r_qp_QPlogHERG>
    -4.195

> <r_qp_QPPCaco>
    42.230

> <r_qp_QPlogBB>
    -2.500

> <r_qp_QPPMDCK>
    16.173

> <r_qp_QPlogKp>
    -4.874

> <r_qp_IP(eV)>
     9.558

> <r_qp_EA(eV)>
     0.827

> <i_qp_#metab>
8

> <r_qp_QPlogKhsa>
    -0.113

> <i_qp_HumanOralAbsorption>
2

> <r_qp_PercentHumanOralAbsorption>
    52.550

> <r_qp_SAfluorine>
     0.000

> <r_qp_SAamideO>
     0.000

> <r_qp_PSA>
   151.425

> <i_qp_#NandO>
8

> <i_qp_RuleOfFive>
1

> <i_qp_RuleOfThree>
1

> <i_qp_#ringatoms>
17

> <i_qp_#in34>
0

> <i_qp_#in56>
17

> <i_qp_#noncon>
12

> <i_qp_#nonHatm>
35

> <r_qp_Jm>
0.001367

$$$$
ABD_UD_008
                    3D
 Structure written by MMmdl.
 47 50  0  0  1  0            999 V2000
    1.6130    1.0160    0.1150 C   0  0  0  0  0  0
    2.9420    1.6550    0.1950 C   0  0  0  0  0  0
    0.6040    1.5840   -0.6830 C   0  0  0  0  0  0
    0.8100    2.4970   -1.2400 H   0  0  0  0  0  0
   -0.6690    1.0020   -0.8020 C   0  0  0  0  0  0
   -1.4960    1.7090   -1.6320 O   0  0  0  0  0  0
   -2.8040    1.2110   -1.8700 C   0  0  0  0  0  0
   -2.7750    0.2310   -2.3560 H   0  0  0  0  0  0
   -3.2970    1.9000   -2.5630 H   0  0  0  0  0  0
   -3.3980    1.1990   -0.9510 H   0  0  0  0  0  0
   -0.9370   -0.1780   -0.1010 C   0  0  0  0  0  0
   -2.1520   -0.7980   -0.1860 O   0  0  0  0  0  0
   -2.1370   -1.6220    0.3290 H   0  0  0  0  0  0
    0.0440   -0.7540    0.7130 C   0  0  0  0  0  0
   -0.1480   -1.6760    1.2540 H   0  0  0  0  0  0
    1.2970   -0.1460    0.8340 C   0  0  0  0  0  0
    2.2510   -0.7400    1.6260 O   0  0  0  0  0  0
    1.9870   -0.4880    3.0060 C   0  0  0  0  0  0
    2.8520   -0.8340    3.5800 H   0  0  0  0  0  0
    1.1100   -1.0480    3.3460 H   0  0  0  0  0  0
    1.8560    0.5820    3.2030 H   0  0  0  0  0  0
    4.1180    1.0860   -0.3660 C   0  0  0  0  0  0
    4.0200   -0.1430   -1.0900 N   0  0  0  0  0  0
    4.7010   -1.3220   -0.5840 C   0  0  0  0  0  0
    5.4510   -1.6460   -1.3120 H   0  0  0  0  0  0
    3.9700   -2.1300   -0.4750 H   0  0  0  0  0  0
    5.1690   -1.1360    0.3870 H   0  0  0  0  0  0
    5.3900    1.7180   -0.1940 C   0  0  0  0  0  0
    5.4560    2.9210    0.5770 C   0  0  0  0  0  0
    4.2890    3.4640    1.1200 C   0  0  0  0  0  0
    4.3250    4.3820    1.7060 H   0  0  0  0  0  0
    3.0550    2.8490    0.9250 C   0  0  0  0  0  0
    2.1710    3.2980    1.3760 H   0  0  0  0  0  0
    6.5960    1.2490   -0.7780 C   0  0  0  0  0  0
    6.6180    0.3750   -1.4190 H   0  0  0  0  0  0
    7.7760    1.9250   -0.5490 C   0  0  0  0  0  0
    7.8190    3.0560    0.2190 C   0  0  0  0  0  0
    6.6810    3.5800    0.7880 C   0  0  0  0  0  0
    6.7460    4.4890    1.3780 H   0  0  0  0  0  0
    3.2620   -0.2440   -2.2450 C   0  0  0  0  0  0
    2.8180    0.7170   -2.5530 H   0  0  0  0  0  0
    3.0950   -1.2600   -2.9100 O   0  0  0  0  0  0
    8.9980    1.5800   -1.0360 O   0  0  0  0  0  0
    9.8180    2.6280   -0.4770 C   0  0  0  0  0  0
   10.3040    3.1690   -1.2970 H   0  0  0  0  0  0
   10.5920    2.1710    0.1500 H   0  0  0  0  0  0
    9.0730    3.5710    0.3210 O   0  0  0  0  0  0
  1  2  1  0  0  0
  1  3  2  0  0  0
  1 16  1  0  0  0
  2 22  2  0  0  0
  2 32  1  0  0  0
  3  4  1  0  0  0
  3  5  1  0  0  0
  5  6  1  0  0  0
  5 11  2  0  0  0
  6  7  1  0  0  0
  7  8  1  0  0  0
  7  9  1  0  0  0
  7 10  1  0  0  0
 11 12  1  0  0  0
 11 14  1  0  0  0
 12 13  1  0  0  0
 14 15  1  0  0  0
 14 16  2  0  0  0
 16 17  1  0  0  0
 17 18  1  0  0  0
 18 19  1  0  0  0
 18 20  1  0  0  0
 18 21  1  0  0  0
 22 23  1  0  0  0
 22 28  1  0  0  0
 23 24  1  0  0  0
 23 40  1  0  0  0
 24 25  1  0  0  0
 24 26  1  0  0  0
 24 27  1  0  0  0
 28 29  2  0  0  0
 28 34  1  0  0  0
 29 30  1  0  0  0
 29 38  1  0  0  0
 30 31  1  0  0  0
 30 32  2  0  0  0
 32 33  1  0  0  0
 34 35  1  0  0  0
 34 36  2  0  0  0
 36 37  1  0  0  0
 36 43  1  0  0  0
 37 38  2  0  0  0
 37 47  1  0  0  0
 38 39  1  0  0  0
 40 41  1  0  0  0
 40 42  2  0  0  0
 43 44  1  0  0  0
 44 45  1  0  0  0
 44 46  1  0  0  0
 44 47  1  0  0  0
M  END
> <s_m_entry_id>
10

> <s_m_entry_name>
CamMedNP.10

> <i_qp_#stars>
0

> <i_qp_#amine>
0

> <i_qp_#amidine>
0

> <i_qp_#acid>
0

> <i_qp_#amide>
0

> <i_qp_#rotor>
5

> <i_qp_#rtvFG>
1

> <i_qp_CNS>
0

> <r_qp_mol_MW>
   381.384

> <r_qp_dipole>
     5.787

> <r_qp_SASA>
   581.906

> <r_qp_FOSA>
   300.838

> <r_qp_FISA>
    90.136

> <r_qp_PISA>
   190.932

> <r_qp_WPSA>
     0.000

> <r_qp_volume>
  1088.645

> <r_qp_donorHB>
     1.000

> <r_qp_accptHB>
     6.750

> <r_qp_dip^2/V>
   0.0307620

> <r_qp_ACxDN^.5/SA>
   0.0116000

> <r_qp_glob>
   0.8795010

> <r_qp_QPpolrz>
    36.026

> <r_qp_QPlogPC16>
    10.634

> <r_qp_QPlogPoct>
    17.171

> <r_qp_QPlogPw>
    10.042

> <r_qp_QPlogPo/w>
     2.925

> <r_qp_QPlogS>
    -3.654

> <r_qp_CIQPlogS>
    -5.344

> <r_qp_QPlogHERG>
    -4.392

> <r_qp_QPPCaco>
  1384.028

> <r_qp_QPlogBB>
    -0.515

> <r_qp_QPPMDCK>
   702.928

> <r_qp_QPlogKp>
    -2.028

> <r_qp_IP(eV)>
     8.574

> <r_qp_EA(eV)>
     1.026

> <i_qp_#metab>
3

> <r_qp_QPlogKhsa>
     0.079

> <i_qp_HumanOralAbsorption>
3

> <r_qp_PercentHumanOralAbsorption>
   100.000

> <r_qp_SAfluorine>
     0.000

> <r_qp_SAamideO>
     0.000

> <r_qp_PSA>
    87.014

> <i_qp_#NandO>
7

> <i_qp_RuleOfFive>
0

> <i_qp_RuleOfThree>
0

> <i_qp_#ringatoms>
19

> <i_qp_#in34>
0

> <i_qp_#in56>
19

> <i_qp_#noncon>
1

> <i_qp_#nonHatm>
28

> <r_qp_Jm>
0.793191

$$$$
ABD_UD_010
                    3D
 Structure written by MMmdl.
 55 56  0  0  1  0            999 V2000
    0.8220    0.4680    0.5000 C   0  0  0  0  0  0
   -0.4400    0.9630    0.9080 C   0  0  0  0  0  0
   -0.6050    2.3130    1.0900 O   0  0  0  0  0  0
   -1.5310    2.5490    0.9110 H   0  0  0  0  0  0
   -1.5430    0.1140    1.1600 C   0  0  0  0  0  0
   -2.8620    0.6480    1.6920 C   0  0  0  0  0  0
   -3.7290    1.2200    0.6020 C   0  0  0  0  0  0
   -3.9110    0.5240   -0.2190 H   0  0  0  0  0  0
   -4.2970    2.4400    0.5360 C   0  0  0  0  0  0
   -5.1400    2.8240   -0.6540 C   0  0  0  0  0  0
   -5.1970    2.0250   -1.4010 H   0  0  0  0  0  0
   -4.7190    3.7070   -1.1460 H   0  0  0  0  0  0
   -6.1620    3.0560   -0.3370 H   0  0  0  0  0  0
   -4.1960    3.5140    1.5840 C   0  0  0  0  0  0
   -5.1960    3.8020    1.9260 H   0  0  0  0  0  0
   -3.7070    4.4000    1.1660 H   0  0  0  0  0  0
   -3.6290    3.2120    2.4670 H   0  0  0  0  0  0
   -2.6440    1.3700    2.4860 H   0  0  0  0  0  0
   -3.4250   -0.1460    2.1970 H   0  0  0  0  0  0
   -1.3890   -1.2570    0.9160 C   0  0  0  0  0  0
   -2.4640   -2.0810    1.1620 O   0  0  0  0  0  0
   -2.1300   -3.0140    1.1530 H   0  0  0  0  0  0
   -0.1780   -1.7830    0.4420 C   0  0  0  0  0  0
    0.9140   -0.9210    0.2870 C   0  0  0  0  0  0
    2.1520   -1.5110   -0.0440 O   0  0  0  0  0  0
    3.3110   -0.7780   -0.2280 C   0  0  0  0  0  0
    4.3790   -1.2990   -0.5170 O   0  0  0  0  0  0
    3.1820    0.6670   -0.0630 C   0  0  0  0  0  0
    4.1100    1.1980   -0.2380 H   0  0  0  0  0  0
    2.0470    1.2940    0.2740 C   0  0  0  0  0  0
    1.9840    2.8050    0.4320 C   0  0  0  0  0  0
    3.2670    3.6090    0.1600 C   0  0  0  0  0  0
    3.0360    5.1020    0.3500 C   0  0  0  0  0  0
    3.9590    5.6560    0.1530 H   0  0  0  0  0  0
    2.7190    5.3230    1.3750 H   0  0  0  0  0  0
    2.2660    5.4710   -0.3350 H   0  0  0  0  0  0
    3.6120    3.4360   -0.8660 H   0  0  0  0  0  0
    4.0650    3.2900    0.8400 H   0  0  0  0  0  0
    1.6780    3.0330    1.4600 H   0  0  0  0  0  0
    1.2170    3.1910   -0.2530 H   0  0  0  0  0  0
   -0.1430   -3.2430    0.1550 C   0  0  0  0  0  0
    0.6980   -3.8070   -0.9820 C   0  0  1  0  0  0
    1.7990   -4.6860   -0.3900 C   0  0  0  0  0  0
    2.4620   -5.0610   -1.1760 H   0  0  0  0  0  0
    1.3790   -5.5490    0.1390 H   0  0  0  0  0  0
    2.4100   -4.1310    0.3300 H   0  0  0  0  0  0
    1.1500   -3.0030   -1.5700 H   0  0  0  0  0  0
   -0.1820   -4.6330   -1.9390 C   0  0  0  0  0  0
   -1.1940   -3.7760   -2.6900 C   0  0  0  0  0  0
   -1.7570   -4.3930   -3.3970 H   0  0  0  0  0  0
   -0.6940   -2.9840   -3.2550 H   0  0  0  0  0  0
   -1.9120   -3.3120   -2.0070 H   0  0  0  0  0  0
   -0.7170   -5.4190   -1.3920 H   0  0  0  0  0  0
    0.4560   -5.1360   -2.6750 H   0  0  0  0  0  0
   -0.9080   -3.9480    0.8180 O   0  0  0  0  0  0
  1  2  2  0  0  0
  1 24  1  0  0  0
  1 30  1  0  0  0
  2  3  1  0  0  0
  2  5  1  0  0  0
  3  4  1  0  0  0
  5  6  1  0  0  0
  5 20  2  0  0  0
  6  7  1  0  0  0
  6 18  1  0  0  0
  6 19  1  0  0  0
  7  8  1  0  0  0
  7  9  2  0  0  0
  9 10  1  0  0  0
  9 14  1  0  0  0
 10 11  1  0  0  0
 10 12  1  0  0  0
 10 13  1  0  0  0
 14 15  1  0  0  0
 14 16  1  0  0  0
 14 17  1  0  0  0
 20 21  1  0  0  0
 20 23  1  0  0  0
 21 22  1  0  0  0
 23 24  2  0  0  0
 23 41  1  0  0  0
 24 25  1  0  0  0
 25 26  1  0  0  0
 26 27  2  0  0  0
 26 28  1  0  0  0
 28 29  1  0  0  0
 28 30  2  0  0  0
 30 31  1  0  0  0
 31 32  1  0  0  0
 31 39  1  0  0  0
 31 40  1  0  0  0
 32 33  1  0  0  0
 32 37  1  0  0  0
 32 38  1  0  0  0
 33 34  1  0  0  0
 33 35  1  0  0  0
 33 36  1  0  0  0
 41 42  1  0  0  0
 41 55  2  0  0  0
 42 43  1  0  0  0
 42 47  1  0  0  0
 42 48  1  0  0  0
 43 44  1  0  0  0
 43 45  1  0  0  0
 43 46  1  0  0  0
 48 49  1  0  0  0
 48 53  1  0  0  0
 48 54  1  0  0  0
 49 50  1  0  0  0
 49 51  1  0  0  0
 49 52  1  0  0  0
M  END
> <s_m_entry_id>
11

> <s_m_entry_name>
CamMedNP.11

> <i_qp_#stars>
0

> <i_qp_#amine>
0

> <i_qp_#amidine>
0

> <i_qp_#acid>
0

> <i_qp_#amide>
0

> <i_qp_#rotor>
9

> <i_qp_#rtvFG>
1

> <i_qp_CNS>
-2

> <r_qp_mol_MW>
   372.460

> <r_qp_dipole>
     6.351

> <r_qp_SASA>
   680.453

> <r_qp_FOSA>
   512.625

> <r_qp_FISA>
   114.116

> <r_qp_PISA>
    53.712

> <r_qp_WPSA>
     0.000

> <r_qp_volume>
  1244.366

> <r_qp_donorHB>
     1.000

> <r_qp_accptHB>
     5.000

> <r_qp_dip^2/V>
   0.0324110

> <r_qp_ACxDN^.5/SA>
   0.0073480

> <r_qp_glob>
   0.8222410

> <r_qp_QPpolrz>
    38.380

> <r_qp_QPlogPC16>
    11.190

> <r_qp_QPlogPoct>
    16.682

> <r_qp_QPlogPw>
     6.903

> <r_qp_QPlogPo/w>
     4.278

> <r_qp_QPlogS>
    -5.361

> <r_qp_CIQPlogS>
    -5.386

> <r_qp_QPlogHERG>
    -4.664

> <r_qp_QPPCaco>
   819.855

> <r_qp_QPlogBB>
    -1.104

> <r_qp_QPPMDCK>
   399.126

> <r_qp_QPlogKp>
    -2.569

> <r_qp_IP(eV)>
     9.286

> <r_qp_EA(eV)>
     0.958

> <i_qp_#metab>
7

> <r_qp_QPlogKhsa>
     0.645

> <i_qp_HumanOralAbsorption>
3

> <r_qp_PercentHumanOralAbsorption>
   100.000

> <r_qp_SAfluorine>
     0.000

> <r_qp_SAamideO>
     0.000

> <r_qp_PSA>
    88.734

> <i_qp_#NandO>
5

> <i_qp_RuleOfFive>
0

> <i_qp_RuleOfThree>
1

> <i_qp_#ringatoms>
10

> <i_qp_#in34>
0

> <i_qp_#in56>
10

> <i_qp_#noncon>
0

> <i_qp_#nonHatm>
27

> <r_qp_Jm>
0.004367

$$$$
ABD_UD_011
                    3D
 Structure written by MMmdl.
 56 58  0  0  1  0            999 V2000
    1.3480    0.6630    0.7190 C   0  0  0  0  0  0
    0.0970    1.2120    1.0440 C   0  0  0  0  0  0
    0.0400    2.5130    1.4940 O   0  0  0  0  0  0
   -0.8750    2.6800    1.8350 H   0  0  0  0  0  0
   -1.0990    0.4650    0.9160 C   0  0  0  0  0  0
   -2.3810    1.1650    1.2290 C   0  0  0  0  0  0
   -3.6950    0.6920    0.6360 C   0  0  0  0  0  0
   -4.0580   -0.1270    1.2680 H   0  0  0  0  0  0
   -3.5280    0.3180   -0.3800 H   0  0  0  0  0  0
   -4.7640    1.8000    0.5850 C   0  0  0  0  0  0
   -4.8350    2.2860    1.5660 H   0  0  0  0  0  0
   -6.1320    1.1930    0.2630 C   0  0  0  0  0  0
   -6.4200    0.4590    1.0230 H   0  0  0  0  0  0
   -6.1250    0.6900   -0.7100 H   0  0  0  0  0  0
   -6.9060    1.9680    0.2390 H   0  0  0  0  0  0
   -4.4140    2.8680   -0.4550 C   0  0  0  0  0  0
   -5.1820    3.6480   -0.4820 H   0  0  0  0  0  0
   -4.3380    2.4360   -1.4580 H   0  0  0  0  0  0
   -3.4600    3.3530   -0.2240 H   0  0  0  0  0  0
   -2.3000    2.1600    1.9540 O   0  0  0  0  0  0
   -1.0330   -0.8710    0.5050 C   0  0  0  0  0  0
   -2.1860   -1.6040    0.4380 O   0  0  0  0  0  0
   -2.0660   -2.3490   -0.1750 H   0  0  0  0  0  0
    0.2030   -1.4700    0.2030 C   0  0  0  0  0  0
    1.3630   -0.6720    0.2950 C   0  0  0  0  0  0
    2.5840   -1.2910   -0.0650 O   0  0  0  0  0  0
    3.8000   -0.6260   -0.0150 C   0  0  0  0  0  0
    4.8520   -1.1620   -0.3380 O   0  0  0  0  0  0
    3.7630    0.7580    0.4520 C   0  0  0  0  0  0
    4.7350    1.2410    0.4950 H   0  0  0  0  0  0
    2.6360    1.3920    0.8040 C   0  0  0  0  0  0
    2.8480    2.7860    1.2550 C   0  0  0  0  0  0
    0.3070   -2.9300   -0.2010 C   0  0  0  0  0  0
   -0.0850   -3.1500   -1.6380 C   0  0  0  0  0  0
    0.4770   -2.5380   -2.3450 H   0  0  0  0  0  0
   -1.0100   -3.9960   -2.1330 C   0  0  0  0  0  0
   -1.2630   -4.0640   -3.6180 C   0  0  0  0  0  0
   -0.6370   -3.3630   -4.1800 H   0  0  0  0  0  0
   -2.3080   -3.8210   -3.8350 H   0  0  0  0  0  0
   -1.0540   -5.0710   -3.9930 H   0  0  0  0  0  0
   -1.8540   -4.9450   -1.3270 C   0  0  0  0  0  0
   -2.9140   -4.6950   -1.4430 H   0  0  0  0  0  0
   -1.6290   -4.9330   -0.2590 H   0  0  0  0  0  0
   -1.7030   -5.9720   -1.6760 H   0  0  0  0  0  0
    1.3290   -3.3030   -0.0660 H   0  0  0  0  0  0
   -0.2910   -3.5210    0.5000 H   0  0  0  0  0  0
    3.0710    3.0610    2.6110 C   0  0  0  0  0  0
    3.0630    2.2580    3.3440 H   0  0  0  0  0  0
    3.2960    4.3720    3.0330 C   0  0  0  0  0  0
    3.4620    4.5820    4.0860 H   0  0  0  0  0  0
    3.3020    5.4130    2.1050 C   0  0  0  0  0  0
    3.4750    6.4340    2.4350 H   0  0  0  0  0  0
    3.0820    5.1470    0.7530 C   0  0  0  0  0  0
    3.0820    5.9600    0.0320 H   0  0  0  0  0  0
    2.8570    3.8370    0.3270 C   0  0  0  0  0  0
    2.6810    3.6410   -0.7280 H   0  0  0  0  0  0
  1  2  2  0  0  0
  1 25  1  0  0  0
  1 31  1  0  0  0
  2  3  1  0  0  0
  2  5  1  0  0  0
  3  4  1  0  0  0
  5  6  1  0  0  0
  5 21  2  0  0  0
  6  7  1  0  0  0
  6 20  2  0  0  0
  7  8  1  0  0  0
  7  9  1  0  0  0
  7 10  1  0  0  0
 10 11  1  0  0  0
 10 12  1  0  0  0
 10 16  1  0  0  0
 12 13  1  0  0  0
 12 14  1  0  0  0
 12 15  1  0  0  0
 16 17  1  0  0  0
 16 18  1  0  0  0
 16 19  1  0  0  0
 21 22  1  0  0  0
 21 24  1  0  0  0
 22 23  1  0  0  0
 24 25  2  0  0  0
 24 33  1  0  0  0
 25 26  1  0  0  0
 26 27  1  0  0  0
 27 28  2  0  0  0
 27 29  1  0  0  0
 29 30  1  0  0  0
 29 31  2  0  0  0
 31 32  1  0  0  0
 32 47  2  0  0  0
 32 55  1  0  0  0
 33 34  1  0  0  0
 33 45  1  0  0  0
 33 46  1  0  0  0
 34 35  1  0  0  0
 34 36  2  0  0  0
 36 37  1  0  0  0
 36 41  1  0  0  0
 37 38  1  0  0  0
 37 39  1  0  0  0
 37 40  1  0  0  0
 41 42  1  0  0  0
 41 43  1  0  0  0
 41 44  1  0  0  0
 47 48  1  0  0  0
 47 49  1  0  0  0
 49 50  1  0  0  0
 49 51  2  0  0  0
 51 52  1  0  0  0
 51 53  1  0  0  0
 53 54  1  0  0  0
 53 55  2  0  0  0
 55 56  1  0  0  0
M  END
> <s_m_entry_id>
12

> <s_m_entry_name>
CamMedNP.12

> <i_qp_#stars>
1

> <i_qp_#amine>
0

> <i_qp_#amidine>
0

> <i_qp_#acid>
0

> <i_qp_#amide>
0

> <i_qp_#rotor>
8

> <i_qp_#rtvFG>
1

> <i_qp_CNS>
-2

> <r_qp_mol_MW>
   406.477

> <r_qp_dipole>
     6.725

> <r_qp_SASA>
   738.667

> <r_qp_FOSA>
   375.044

> <r_qp_FISA>
   120.502

> <r_qp_PISA>
   243.121

> <r_qp_WPSA>
     0.000

> <r_qp_volume>
  1327.559

> <r_qp_donorHB>
     0.000

> <r_qp_accptHB>
     4.000

> <r_qp_dip^2/V>
   0.0340720

> <r_qp_ACxDN^.5/SA>
   0.0000000

> <r_qp_glob>
   0.7908340

> <r_qp_QPpolrz>
    44.160

> <r_qp_QPlogPC16>
    13.192

> <r_qp_QPlogPoct>
    16.997

> <r_qp_QPlogPw>
     6.145

> <r_qp_QPlogPo/w>
     5.459

> <r_qp_QPlogS>
    -6.818

> <r_qp_CIQPlogS>
    -6.809

> <r_qp_QPlogHERG>
    -6.076

> <r_qp_QPPCaco>
   713.150

> <r_qp_QPlogBB>
    -1.203

> <r_qp_QPPMDCK>
   343.286

> <r_qp_QPlogKp>
    -2.116

> <r_qp_IP(eV)>
     9.203

> <r_qp_EA(eV)>
     0.912

> <i_qp_#metab>
6

> <r_qp_QPlogKhsa>
     1.062

> <i_qp_HumanOralAbsorption>
1

> <r_qp_PercentHumanOralAbsorption>
   100.000

> <r_qp_SAfluorine>
     0.000

> <r_qp_SAamideO>
     0.000

> <r_qp_PSA>
    92.619

> <i_qp_#NandO>
5

> <i_qp_RuleOfFive>
1

> <i_qp_RuleOfThree>
1

> <i_qp_#ringatoms>
16

> <i_qp_#in34>
0

> <i_qp_#in56>
16

> <i_qp_#noncon>
0

> <i_qp_#nonHatm>
30

> <r_qp_Jm>
0.000473

$$$$
ABD_UD_012
                    3D
 Structure written by MMmdl.
 55 56  0  0  1  0            999 V2000
    0.7840    0.5090    0.3780 C   0  0  0  0  0  0
   -0.4480    1.0110    0.8610 C   0  0  0  0  0  0
   -0.5710    2.3520    1.1230 O   0  0  0  0  0  0
   -1.4960    2.6210    0.9890 H   0  0  0  0  0  0
   -1.5640    0.1770    1.1040 C   0  0  0  0  0  0
   -2.8490    0.7150    1.7120 C   0  0  0  0  0  0
   -3.7360    1.3690    0.6860 C   0  0  0  0  0  0
   -3.9660    0.7270   -0.1660 H   0  0  0  0  0  0
   -4.2730    2.6060    0.7090 C   0  0  0  0  0  0
   -5.1450    3.0780   -0.4270 C   0  0  0  0  0  0
   -5.2490    2.3250   -1.2150 H   0  0  0  0  0  0
   -4.7170    3.9770   -0.8830 H   0  0  0  0  0  0
   -6.1490    3.3170   -0.0610 H   0  0  0  0  0  0
   -4.1070    3.6150    1.8120 C   0  0  0  0  0  0
   -5.0870    3.9090    2.2030 H   0  0  0  0  0  0
   -3.6070    4.5100    1.4280 H   0  0  0  0  0  0
   -3.5200    3.2480    2.6560 H   0  0  0  0  0  0
   -2.5850    1.3850    2.5360 H   0  0  0  0  0  0
   -3.4170   -0.0910    2.1910 H   0  0  0  0  0  0
   -1.4560   -1.1820    0.7800 C   0  0  0  0  0  0
   -2.5520   -1.9840    1.0100 O   0  0  0  0  0  0
   -2.2610   -2.9240    0.8920 H   0  0  0  0  0  0
   -0.2740   -1.7160    0.2430 C   0  0  0  0  0  0
    0.8330   -0.8690    0.0880 C   0  0  0  0  0  0
    2.0400   -1.4620   -0.3400 O   0  0  0  0  0  0
    3.2070   -0.7450   -0.5360 C   0  0  0  0  0  0
    4.2470   -1.2720   -0.9090 O   0  0  0  0  0  0
    3.1230    0.6890   -0.2770 C   0  0  0  0  0  0
    4.0550    1.2080   -0.4610 H   0  0  0  0  0  0
    2.0200    1.3190    0.1490 C   0  0  0  0  0  0
    2.0040    2.8180    0.4020 C   0  0  0  0  0  0
    3.2970    3.6060    0.1330 C   0  0  0  0  0  0
    3.1140    5.0890    0.4270 C   0  0  0  0  0  0
    4.0440    5.6310    0.2300 H   0  0  0  0  0  0
    2.8430    5.2500    1.4750 H   0  0  0  0  0  0
    2.3300    5.5200   -0.2020 H   0  0  0  0  0  0
    3.5990    3.4920   -0.9150 H   0  0  0  0  0  0
    4.1110    3.2230    0.7590 H   0  0  0  0  0  0
    1.7420    2.9880    1.4540 H   0  0  0  0  0  0
    1.2240    3.2660   -0.2270 H   0  0  0  0  0  0
   -0.2800   -3.1640   -0.1140 C   0  0  0  0  0  0
    0.6740   -3.7160   -1.1560 C   0  0  0  0  0  0
    1.6190   -3.9330   -0.6450 H   0  0  0  0  0  0
    0.8500   -2.9630   -1.9320 H   0  0  0  0  0  0
    0.1550   -5.0030   -1.8240 C   0  0  0  0  0  0
   -1.0440   -4.7180   -2.7310 C   0  0  0  0  0  0
   -1.4010   -5.6400   -3.2010 H   0  0  0  0  0  0
   -0.7810   -4.0140   -3.5290 H   0  0  0  0  0  0
   -1.8790   -4.2910   -2.1670 H   0  0  0  0  0  0
   -0.1610   -5.7150   -1.0510 H   0  0  0  0  0  0
    1.2740   -5.6590   -2.6360 C   0  0  0  0  0  0
    2.1240   -5.9120   -1.9930 H   0  0  0  0  0  0
    1.6340   -4.9940   -3.4280 H   0  0  0  0  0  0
    0.9240   -6.5850   -3.1040 H   0  0  0  0  0  0
   -1.1270   -3.8630    0.4470 O   0  0  0  0  0  0
  1  2  2  0  0  0
  1 24  1  0  0  0
  1 30  1  0  0  0
  2  3  1  0  0  0
  2  5  1  0  0  0
  3  4  1  0  0  0
  5  6  1  0  0  0
  5 20  2  0  0  0
  6  7  1  0  0  0
  6 18  1  0  0  0
  6 19  1  0  0  0
  7  8  1  0  0  0
  7  9  2  0  0  0
  9 10  1  0  0  0
  9 14  1  0  0  0
 10 11  1  0  0  0
 10 12  1  0  0  0
 10 13  1  0  0  0
 14 15  1  0  0  0
 14 16  1  0  0  0
 14 17  1  0  0  0
 20 21  1  0  0  0
 20 23  1  0  0  0
 21 22  1  0  0  0
 23 24  2  0  0  0
 23 41  1  0  0  0
 24 25  1  0  0  0
 25 26  1  0  0  0
 26 27  2  0  0  0
 26 28  1  0  0  0
 28 29  1  0  0  0
 28 30  2  0  0  0
 30 31  1  0  0  0
 31 32  1  0  0  0
 31 39  1  0  0  0
 31 40  1  0  0  0
 32 33  1  0  0  0
 32 37  1  0  0  0
 32 38  1  0  0  0
 33 34  1  0  0  0
 33 35  1  0  0  0
 33 36  1  0  0  0
 41 42  1  0  0  0
 41 55  2  0  0  0
 42 43  1  0  0  0
 42 44  1  0  0  0
 42 45  1  0  0  0
 45 46  1  0  0  0
 45 50  1  0  0  0
 45 51  1  0  0  0
 46 47  1  0  0  0
 46 48  1  0  0  0
 46 49  1  0  0  0
 51 52  1  0  0  0
 51 53  1  0  0  0
 51 54  1  0  0  0
M  END
> <s_m_entry_id>
13

> <s_m_entry_name>
CamMedNP.13

> <i_qp_#stars>
0

> <i_qp_#amine>
0

> <i_qp_#amidine>
0

> <i_qp_#acid>
0

> <i_qp_#amide>
0

> <i_qp_#rotor>
9

> <i_qp_#rtvFG>
1

> <i_qp_CNS>
-2

> <r_qp_mol_MW>
   372.460

> <r_qp_dipole>
     6.038

> <r_qp_SASA>
   700.281

> <r_qp_FOSA>
   516.538

> <r_qp_FISA>
   123.911

> <r_qp_PISA>
    59.832

> <r_qp_WPSA>
     0.000

> <r_qp_volume>
  1258.423

> <r_qp_donorHB>
     1.000

> <r_qp_accptHB>
     5.000

> <r_qp_dip^2/V>
   0.0289680

> <r_qp_ACxDN^.5/SA>
   0.0071400

> <r_qp_glob>
   0.8049660

> <r_qp_QPpolrz>
    39.001

> <r_qp_QPlogPC16>
    11.459

> <r_qp_QPlogPoct>
    16.843

> <r_qp_QPlogPw>
     7.059

> <r_qp_QPlogPo/w>
     4.299

> <r_qp_QPlogS>
    -5.716

> <r_qp_CIQPlogS>
    -5.386

> <r_qp_QPlogHERG>
    -4.973

> <r_qp_QPPCaco>
   661.989

> <r_qp_QPlogBB>
    -1.254

> <r_qp_QPPMDCK>
   316.746

> <r_qp_QPlogKp>
    -2.728

> <r_qp_IP(eV)>
     9.286

> <r_qp_EA(eV)>
     0.972

> <i_qp_#metab>
7

> <r_qp_QPlogKhsa>
     0.676

> <i_qp_HumanOralAbsorption>
3

> <r_qp_PercentHumanOralAbsorption>
   100.000

> <r_qp_SAfluorine>
     0.000

> <r_qp_SAamideO>
     0.000

> <r_qp_PSA>
    91.903

> <i_qp_#NandO>
5

> <i_qp_RuleOfFive>
0

> <i_qp_RuleOfThree>
2

> <i_qp_#ringatoms>
10

> <i_qp_#in34>
0

> <i_qp_#in56>
10

> <i_qp_#noncon>
0

> <i_qp_#nonHatm>
27

> <r_qp_Jm>
0.001338

$$$$
ABD_UD_013
                    3D
 Structure written by MMmdl.
 55 58  0  0  1  0            999 V2000
    1.6220    1.3190    0.3260 C   0  0  0  0  0  0
    0.4690    1.9830   -0.0970 C   0  0  0  0  0  0
    0.5270    2.9950   -0.4880 H   0  0  0  0  0  0
   -0.7600    1.3410   -0.0200 C   0  0  0  0  0  0
   -1.8610    2.0260   -0.4440 O   0  0  0  0  0  0
   -1.8190   -0.4510    0.5260 H   0  0  0  0  0  0
   -0.8550    0.0430    0.4710 C   0  0  0  0  0  0
    0.3050   -0.6160    0.8940 C   0  0  0  0  0  0
    0.1950   -1.8940    1.3650 O   0  0  0  0  0  0
   -0.7220   -2.2040    1.2940 H   0  0  0  0  0  0
    1.5510    0.0210    0.8310 C   0  0  0  0  0  0
    2.8020   -0.6060    1.2790 C   0  0  0  0  0  0
    2.8610   -1.7160    1.8010 O   0  0  0  0  0  0
    4.0540    0.1780    1.1090 C   0  0  0  0  0  0
    5.2300   -0.4640    1.4350 O   0  0  0  0  0  0
    5.7400   -0.1680    2.7450 C   0  0  2  0  0  0
    7.0840   -0.6750    2.7960 O   0  0  0  0  0  0
    7.7460   -0.4420    4.0420 C   0  0  2  0  0  0
    9.1790   -0.9420    3.9020 C   0  0  0  0  0  0
    9.7620   -0.7590    4.8100 H   0  0  0  0  0  0
    9.6760   -0.4410    3.0640 H   0  0  0  0  0  0
    9.1990   -2.0150    3.6820 H   0  0  0  0  0  0
    7.0060   -1.1590    5.1740 C   0  0  1  0  0  0
    7.0250   -2.2450    5.0210 H   0  0  0  0  0  0
    7.6190   -0.9000    6.4390 O   0  0  0  0  0  0
    6.9760   -1.2190    7.1040 H   0  0  0  0  0  0
    7.7860    0.6390    4.2320 H   0  0  0  0  0  0
    4.8720   -0.7900    3.8640 C   0  0  2  0  0  0
    3.8890   -0.3090    3.9150 H   0  0  0  0  0  0
    5.5570   -0.6690    5.2220 C   0  0  1  0  0  0
    5.5280    0.3680    5.5750 H   0  0  0  0  0  0
    4.8460   -1.4610    6.1840 O   0  0  0  0  0  0
    4.5420   -2.2460    5.6780 H   0  0  0  0  0  0
    4.6180   -2.1900    3.6420 O   0  0  0  0  0  0
    4.0090   -2.2270    2.8600 H   0  0  0  0  0  0
    5.8000    0.9200    2.8780 H   0  0  0  0  0  0
    3.9830    1.3990    0.5550 C   0  0  0  0  0  0
    5.1690    2.2330    0.2660 C   0  0  0  0  0  0
    2.7950    2.0190    0.2070 O   0  0  0  0  0  0
   -2.6480    1.4640   -0.3540 H   0  0  0  0  0  0
    6.2930    1.7100   -0.3890 C   0  0  0  0  0  0
    6.3240    0.6640   -0.6900 H   0  0  0  0  0  0
    7.3930    2.5200   -0.6780 C   0  0  0  0  0  0
    8.2470    2.0840   -1.1880 H   0  0  0  0  0  0
    7.3710    3.8680   -0.3220 C   0  0  0  0  0  0
    8.4490    4.6640   -0.6120 O   0  0  0  0  0  0
    9.1690    4.1030   -0.9410 H   0  0  0  0  0  0
    6.2620    4.4220    0.3290 C   0  0  0  0  0  0
    6.3360    5.7590    0.6320 O   0  0  0  0  0  0
    5.3420    6.2740    1.5080 C   0  0  0  0  0  0
    5.6110    7.3070    1.7470 H   0  0  0  0  0  0
    5.3080    5.7150    2.4500 H   0  0  0  0  0  0
    4.3620    6.2920    1.0210 H   0  0  0  0  0  0
    5.1640    3.5980    0.6120 C   0  0  0  0  0  0
    4.2820    4.0020    1.1000 H   0  0  0  0  0  0
  1  2  2  0  0  0
  1 11  1  0  0  0
  1 39  1  0  0  0
  2  3  1  0  0  0
  2  4  1  0  0  0
  4  5  1  0  0  0
  4  7  2  0  0  0
  5 40  1  0  0  0
  6  7  1  0  0  0
  7  8  1  0  0  0
  8  9  1  0  0  0
  8 11  2  0  0  0
  9 10  1  0  0  0
 11 12  1  0  0  0
 12 13  2  0  0  0
 12 14  1  0  0  0
 14 15  1  0  0  0
 14 37  2  0  0  0
 15 16  1  0  0  0
 16 17  1  0  0  0
 16 28  1  0  0  0
 16 36  1  0  0  0
 17 18  1  0  0  0
 18 19  1  0  0  0
 18 23  1  0  0  0
 18 27  1  0  0  0
 19 20  1  0  0  0
 19 21  1  0  0  0
 19 22  1  0  0  0
 23 24  1  0  0  0
 23 25  1  0  0  0
 23 30  1  0  0  0
 25 26  1  0  0  0
 28 29  1  0  0  0
 28 30  1  0  0  0
 28 34  1  0  0  0
 30 31  1  0  0  0
 30 32  1  0  0  0
 32 33  1  0  0  0
 34 35  1  0  0  0
 37 38  1  0  0  0
 37 39  1  0  0  0
 38 41  2  0  0  0
 38 54  1  0  0  0
 41 42  1  0  0  0
 41 43  1  0  0  0
 43 44  1  0  0  0
 43 45  2  0  0  0
 45 46  1  0  0  0
 45 48  1  0  0  0
 46 47  1  0  0  0
 48 49  1  0  0  0
 48 54  2  0  0  0
 49 50  1  0  0  0
 50 51  1  0  0  0
 50 52  1  0  0  0
 50 53  1  0  0  0
 54 55  1  0  0  0
M  END
> <s_m_entry_id>
14

> <s_m_entry_name>
CamMedNP.14

> <i_qp_#stars>
0

> <i_qp_#amine>
0

> <i_qp_#amidine>
0

> <i_qp_#acid>
0

> <i_qp_#amide>
0

> <i_qp_#rotor>
9

> <i_qp_#rtvFG>
1

> <i_qp_CNS>
-2

> <r_qp_mol_MW>
   462.409

> <r_qp_dipole>
     8.804

> <r_qp_SASA>
   695.456

> <r_qp_FOSA>
   230.410

> <r_qp_FISA>
   272.845

> <r_qp_PISA>
   192.201

> <r_qp_WPSA>
     0.000

> <r_qp_volume>
  1274.004

> <r_qp_donorHB>
     5.000

> <r_qp_accptHB>
    12.050

> <r_qp_dip^2/V>
   0.0608330

> <r_qp_ACxDN^.5/SA>
   0.0387440

> <r_qp_glob>
   0.8172270

> <r_qp_QPpolrz>
    40.888

> <r_qp_QPlogPC16>
    14.474

> <r_qp_QPlogPoct>
    28.574

> <r_qp_QPlogPw>
    21.763

> <r_qp_QPlogPo/w>
     0.294

> <r_qp_QPlogS>
    -3.486

> <r_qp_CIQPlogS>
    -4.698

> <r_qp_QPlogHERG>
    -5.406

> <r_qp_QPPCaco>
    25.616

> <r_qp_QPlogBB>
    -2.703

> <r_qp_QPPMDCK>
     9.422

> <r_qp_QPlogKp>
    -5.007

> <r_qp_IP(eV)>
     9.091

> <r_qp_EA(eV)>
     1.053

> <i_qp_#metab>
7

> <r_qp_QPlogKhsa>
    -0.532

> <i_qp_HumanOralAbsorption>
2

> <r_qp_PercentHumanOralAbsorption>
    27.961

> <r_qp_SAfluorine>
     0.000

> <r_qp_SAamideO>
     0.000

> <r_qp_PSA>
   174.799

> <i_qp_#NandO>
11

> <i_qp_RuleOfFive>
2

> <i_qp_RuleOfThree>
1

> <i_qp_#ringatoms>
22

> <i_qp_#in34>
0

> <i_qp_#in56>
22

> <i_qp_#noncon>
5

> <i_qp_#nonHatm>
33

> <r_qp_Jm>
0.001485

$$$$
ABD_UD_014
                    3D
 Structure written by MMmdl.
 76 80  0  0  1  0            999 V2000
    1.5230    1.5000    0.4770 C   0  0  0  0  0  0
    0.3140    2.1830    0.3400 C   0  0  0  0  0  0
    0.3020    3.2610    0.2060 H   0  0  0  0  0  0
   -0.8830    1.4780    0.3710 C   0  0  0  0  0  0
   -2.0400    2.1870    0.2280 O   0  0  0  0  0  0
   -1.8280   -0.4480    0.5600 H   0  0  0  0  0  0
   -0.8890    0.0970    0.5380 C   0  0  0  0  0  0
    0.3260   -0.5820    0.6780 C   0  0  0  0  0  0
    0.3070   -1.9380    0.8350 O   0  0  0  0  0  0
   -0.6060   -2.2660    0.8660 H   0  0  0  0  0  0
    1.5400    0.1170    0.6520 C   0  0  0  0  0  0
    2.8460   -0.5330    0.8160 C   0  0  0  0  0  0
    2.9940   -1.7360    1.0090 O   0  0  0  0  0  0
    4.0500    0.3380    0.7770 C   0  0  0  0  0  0
    5.2720   -0.2940    0.8760 O   0  0  0  0  0  0
    5.8350   -0.3160    2.2000 C   0  0  2  0  0  0
    7.1790   -0.8080    2.0740 O   0  0  0  0  0  0
    7.9170   -0.8150    3.3040 C   0  0  2  0  0  0
    9.3530   -1.2480    2.9710 C   0  0  0  0  0  0
   10.2820   -0.7430    3.9240 O   0  0  0  0  0  0
   11.1640   -1.0540    3.6590 H   0  0  0  0  0  0
    9.6450   -0.8610    1.9890 H   0  0  0  0  0  0
    9.4390   -2.3400    2.9310 H   0  0  0  0  0  0
    7.2370   -1.7520    4.3250 C   0  0  1  0  0  0
    7.2850   -2.7810    3.9580 H   0  0  0  0  0  0
    7.8960   -1.7130    5.5910 O   0  0  0  0  0  0
    7.2930   -2.1660    6.2110 H   0  0  0  0  0  0
    7.9550    0.2070    3.7050 H   0  0  0  0  0  0
    5.0310   -1.2140    3.1750 C   0  0  2  0  0  0
    4.0320   -0.8030    3.3540 H   0  0  0  0  0  0
    5.7760   -1.3030    4.5150 C   0  0  1  0  0  0
    4.8530   -2.5090    2.5890 O   0  0  0  0  0  0
    5.8320   -0.2720    4.8920 H   0  0  0  0  0  0
    5.1190   -1.9690    5.6070 O   0  0  0  0  0  0
    4.6550   -3.3220    5.4800 C   0  0  1  0  0  0
    4.6750   -3.6840    6.5160 H   0  0  0  0  0  0
    5.8930    0.7120    2.5830 H   0  0  0  0  0  0
    3.8910    1.6500    0.5340 C   0  0  0  0  0  0
    5.0230    2.5860    0.3700 C   0  0  0  0  0  0
    2.6570    2.2680    0.4220 O   0  0  0  0  0  0
   -2.7980    1.5790    0.2580 H   0  0  0  0  0  0
    6.1040    2.2830   -0.4700 C   0  0  0  0  0  0
    6.1380    1.3400   -1.0130 H   0  0  0  0  0  0
    7.1540    3.1870   -0.6380 C   0  0  0  0  0  0
    7.9760    2.9200   -1.2950 H   0  0  0  0  0  0
    7.1250    4.4120    0.0270 C   0  0  0  0  0  0
    8.1530    5.3030   -0.1450 O   0  0  0  0  0  0
    8.8520    4.8740   -0.6630 H   0  0  0  0  0  0
    6.0580    4.7460    0.8710 C   0  0  0  0  0  0
    6.1230    5.9760    1.4770 O   0  0  0  0  0  0
    5.2080    6.2150    2.5380 C   0  0  0  0  0  0
    5.4740    7.1710    2.9990 H   0  0  0  0  0  0
    5.2800    5.4430    3.3120 H   0  0  0  0  0  0
    4.1840    6.3040    2.1600 H   0  0  0  0  0  0
    5.0080    3.8300    1.0300 C   0  0  0  0  0  0
    4.1580    4.0660    1.6630 H   0  0  0  0  0  0
    4.2060   -2.3870    1.8480 H   0  0  0  0  0  0
    3.1750   -3.3300    5.0330 C   0  0  2  0  0  0
    3.0020   -2.7030    4.1570 H   0  0  0  0  0  0
    2.3690   -2.7500    6.0780 O   0  0  0  0  0  0
    2.7550   -1.8760    6.2700 H   0  0  0  0  0  0
    2.6840   -4.7460    4.7440 C   0  0  1  0  0  0
    1.4350   -4.7060    4.0360 O   0  0  0  0  0  0
    1.2820   -5.6250    3.7410 H   0  0  0  0  0  0
    2.4730   -5.2810    5.6770 H   0  0  0  0  0  0
    3.6920   -5.5080    3.8850 C   0  0  2  0  0  0
    3.7330   -5.0370    2.8940 H   0  0  0  0  0  0
    3.2000   -6.8370    3.6910 O   0  0  0  0  0  0
    3.8120   -7.2840    3.0790 H   0  0  0  0  0  0
    5.0860   -5.4920    4.5250 C   0  0  2  0  0  0
    5.7850   -5.9350    3.8060 H   0  0  0  0  0  0
    5.2070   -6.3240    5.8010 C   0  0  0  0  0  0
    6.2220   -6.2440    6.2070 H   0  0  0  0  0  0
    4.9960   -7.3800    5.6080 H   0  0  0  0  0  0
    4.5290   -5.9790    6.5880 H   0  0  0  0  0  0
    5.5350   -4.1540    4.7420 O   0  0  0  0  0  0
  1  2  2  0  0  0
  1 11  1  0  0  0
  1 40  1  0  0  0
  2  3  1  0  0  0
  2  4  1  0  0  0
  4  5  1  0  0  0
  4  7  2  0  0  0
  5 41  1  0  0  0
  6  7  1  0  0  0
  7  8  1  0  0  0
  8  9  1  0  0  0
  8 11  2  0  0  0
  9 10  1  0  0  0
 11 12  1  0  0  0
 12 13  2  0  0  0
 12 14  1  0  0  0
 14 15  1  0  0  0
 14 38  2  0  0  0
 15 16  1  0  0  0
 16 17  1  0  0  0
 16 29  1  0  0  0
 16 37  1  0  0  0
 17 18  1  0  0  0
 18 19  1  0  0  0
 18 24  1  0  0  0
 18 28  1  0  0  0
 19 20  1  0  0  0
 19 22  1  0  0  0
 19 23  1  0  0  0
 20 21  1  0  0  0
 24 25  1  0  0  0
 24 26  1  0  0  0
 24 31  1  0  0  0
 26 27  1  0  0  0
 29 30  1  0  0  0
 29 31  1  0  0  0
 29 32  1  0  0  0
 31 33  1  0  0  0
 31 34  1  0  0  0
 32 57  1  0  0  0
 34 35  1  0  0  0
 35 36  1  0  0  0
 35 58  1  0  0  0
 35 76  1  0  0  0
 38 39  1  0  0  0
 38 40  1  0  0  0
 39 42  2  0  0  0
 39 55  1  0  0  0
 42 43  1  0  0  0
 42 44  1  0  0  0
 44 45  1  0  0  0
 44 46  2  0  0  0
 46 47  1  0  0  0
 46 49  1  0  0  0
 47 48  1  0  0  0
 49 50  1  0  0  0
 49 55  2  0  0  0
 50 51  1  0  0  0
 51 52  1  0  0  0
 51 53  1  0  0  0
 51 54  1  0  0  0
 55 56  1  0  0  0
 58 59  1  0  0  0
 58 60  1  0  0  0
 58 62  1  0  0  0
 60 61  1  0  0  0
 62 63  1  0  0  0
 62 65  1  0  0  0
 62 66  1  0  0  0
 63 64  1  0  0  0
 66 67  1  0  0  0
 66 68  1  0  0  0
 66 70  1  0  0  0
 68 69  1  0  0  0
 70 71  1  0  0  0
 70 72  1  0  0  0
 70 76  1  0  0  0
 72 73  1  0  0  0
 72 74  1  0  0  0
 72 75  1  0  0  0
M  END
> <s_m_entry_id>
15

> <s_m_entry_name>
CamMedNP.15

> <i_qp_#stars>
8

> <i_qp_#amine>
0

> <i_qp_#amidine>
0

> <i_qp_#acid>
0

> <i_qp_#amide>
0

> <i_qp_#rotor>
15

> <i_qp_#rtvFG>
2

> <i_qp_CNS>
-2

> <r_qp_mol_MW>
   624.551

> <r_qp_dipole>
     5.694

> <r_qp_SASA>
   834.708

> <r_qp_FOSA>
   294.850

> <r_qp_FISA>
   347.657

> <r_qp_PISA>
   192.200

> <r_qp_WPSA>
     0.000

> <r_qp_volume>
  1628.946

> <r_qp_donorHB>
     8.000

> <r_qp_accptHB>
    20.550

> <r_qp_dip^2/V>
   0.0199020

> <r_qp_ACxDN^.5/SA>
   0.0696340

> <r_qp_glob>
   0.8021120

> <r_qp_QPpolrz>
    51.240

> <r_qp_QPlogPC16>
    18.917

> <r_qp_QPlogPoct>
    40.832

> <r_qp_QPlogPw>
    34.050

> <r_qp_QPlogPo/w>
    -1.577

> <r_qp_QPlogS>
    -2.581

> <r_qp_CIQPlogS>
    -4.470

> <r_qp_QPlogHERG>
    -5.651

> <r_qp_QPPCaco>
     5.001

> <r_qp_QPlogBB>
    -3.943

> <r_qp_QPPMDCK>
     1.612

> <r_qp_QPlogKp>
    -5.810

> <r_qp_IP(eV)>
     9.074

> <r_qp_EA(eV)>
     1.017

> <i_qp_#metab>
10

> <r_qp_QPlogKhsa>
    -1.245

> <i_qp_HumanOralAbsorption>
1

> <r_qp_PercentHumanOralAbsorption>
     0.000

> <r_qp_SAfluorine>
     0.000

> <r_qp_SAamideO>
     0.000

> <r_qp_PSA>
   245.630

> <i_qp_#NandO>
16

> <i_qp_RuleOfFive>
3

> <i_qp_RuleOfThree>
2

> <i_qp_#ringatoms>
28

> <i_qp_#in34>
0

> <i_qp_#in56>
28

> <i_qp_#noncon>
10

> <i_qp_#nonHatm>
44

> <r_qp_Jm>
0.002542

$$$$
ABD_UD_015
                    3D
 Structure written by MMmdl.
 51 54  0  0  1  0            999 V2000
    1.7150    1.2080    0.3960 C   0  0  0  0  0  0
    0.5070    1.8990    0.3960 C   0  0  0  0  0  0
    0.4940    2.9860    0.4070 H   0  0  0  0  0  0
   -0.6920    1.1930    0.3590 C   0  0  0  0  0  0
   -1.8300    1.9540    0.3220 O   0  0  0  0  0  0
   -2.0480   -0.9830    0.2450 C   0  0  2  0  0  0
   -1.9940   -1.5990   -0.6630 H   0  0  0  0  0  0
   -0.7290   -0.2120    0.3380 C   0  0  0  0  0  0
    0.5150   -0.8880    0.3460 C   0  0  0  0  0  0
    0.5410   -2.2570    0.2960 O   0  0  0  0  0  0
   -0.1840   -2.6160    0.8750 H   0  0  0  0  0  0
    1.7330   -0.1860    0.3740 C   0  0  0  0  0  0
    3.0500   -0.8470    0.4000 C   0  0  0  0  0  0
    3.2220   -2.0580    0.4410 O   0  0  0  0  0  0
    4.2330    0.0290    0.3920 C   0  0  0  0  0  0
    5.1960   -0.4660    0.4050 H   0  0  0  0  0  0
    4.0780    1.3560    0.3910 C   0  0  0  0  0  0
    5.2290    2.2790    0.3990 C   0  0  0  0  0  0
    2.8470    1.9840    0.4130 O   0  0  0  0  0  0
   -2.5740    1.3250    0.1550 H   0  0  0  0  0  0
    6.3760    2.0370   -0.3750 C   0  0  0  0  0  0
    6.4430    1.1540   -1.0090 H   0  0  0  0  0  0
    7.4530    2.9300   -0.3630 C   0  0  0  0  0  0
    8.3260    2.7140   -0.9720 H   0  0  0  0  0  0
    7.3830    4.0770    0.4200 C   0  0  0  0  0  0
    8.4100    4.9750    0.4610 O   0  0  0  0  0  0
    9.1290    4.6480   -0.1040 H   0  0  0  0  0  0
    6.2550    4.3450    1.1850 C   0  0  0  0  0  0
    6.2060    5.2450    1.7900 H   0  0  0  0  0  0
    5.1810    3.4510    1.1730 C   0  0  0  0  0  0
    4.3060    3.6750    1.7800 H   0  0  0  0  0  0
   -3.1370   -0.0430    0.0840 O   0  0  0  0  0  0
   -4.4130   -0.6760   -0.1440 C   0  0  2  0  0  0
   -4.3380   -1.3030   -1.0410 H   0  0  0  0  0  0
   -5.4430    0.4290   -0.4140 C   0  0  0  0  0  0
   -5.1300    1.0860   -1.6390 O   0  0  0  0  0  0
   -5.7690    1.8110   -1.7520 H   0  0  0  0  0  0
   -5.4230    1.1810    0.3820 H   0  0  0  0  0  0
   -6.4540    0.0210   -0.5040 H   0  0  0  0  0  0
   -4.7950   -1.5100    1.0860 C   0  0  1  0  0  0
   -6.0090   -2.2380    0.8940 O   0  0  0  0  0  0
   -6.7600   -1.6380    1.0500 H   0  0  0  0  0  0
   -4.9200   -0.8760    1.9730 H   0  0  0  0  0  0
   -3.6910   -2.5300    1.3550 C   0  0  2  0  0  0
   -3.6650   -3.2890    0.5620 H   0  0  0  0  0  0
   -3.9650   -3.2480    2.5650 O   0  0  0  0  0  0
   -4.8920   -3.5500    2.4790 H   0  0  0  0  0  0
   -2.3250   -1.8560    1.4860 C   0  0  1  0  0  0
   -1.3370   -2.8950    1.6290 O   0  0  0  0  0  0
   -1.7200   -3.4980    2.3070 H   0  0  0  0  0  0
   -2.2910   -1.2520    2.4020 H   0  0  0  0  0  0
  1  2  2  0  0  0
  1 12  1  0  0  0
  1 19  1  0  0  0
  2  3  1  0  0  0
  2  4  1  0  0  0
  4  5  1  0  0  0
  4  8  2  0  0  0
  5 20  1  0  0  0
  6  7  1  0  0  0
  6  8  1  0  0  0
  6 32  1  0  0  0
  6 48  1  0  0  0
  8  9  1  0  0  0
  9 10  1  0  0  0
  9 12  2  0  0  0
 10 11  1  0  0  0
 12 13  1  0  0  0
 13 14  2  0  0  0
 13 15  1  0  0  0
 15 16  1  0  0  0
 15 17  2  0  0  0
 17 18  1  0  0  0
 17 19  1  0  0  0
 18 21  2  0  0  0
 18 30  1  0  0  0
 21 22  1  0  0  0
 21 23  1  0  0  0
 23 24  1  0  0  0
 23 25  2  0  0  0
 25 26  1  0  0  0
 25 28  1  0  0  0
 26 27  1  0  0  0
 28 29  1  0  0  0
 28 30  2  0  0  0
 30 31  1  0  0  0
 32 33  1  0  0  0
 33 34  1  0  0  0
 33 35  1  0  0  0
 33 40  1  0  0  0
 35 36  1  0  0  0
 35 38  1  0  0  0
 35 39  1  0  0  0
 36 37  1  0  0  0
 40 41  1  0  0  0
 40 43  1  0  0  0
 40 44  1  0  0  0
 41 42  1  0  0  0
 44 45  1  0  0  0
 44 46  1  0  0  0
 44 48  1  0  0  0
 46 47  1  0  0  0
 48 49  1  0  0  0
 48 51  1  0  0  0
 49 50  1  0  0  0
M  END
> <s_m_entry_id>
16

> <s_m_entry_name>
CamMedNP.16

> <i_qp_#stars>
2

> <i_qp_#amine>
0

> <i_qp_#amidine>
0

> <i_qp_#acid>
0

> <i_qp_#amide>
0

> <i_qp_#rotor>
8

> <i_qp_#rtvFG>
0

> <i_qp_CNS>
-2

> <r_qp_mol_MW>
   432.383

> <r_qp_dipole>
     9.651

> <r_qp_SASA>
   672.665

> <r_qp_FOSA>
   111.922

> <r_qp_FISA>
   309.268

> <r_qp_PISA>
   251.476

> <r_qp_WPSA>
     0.000

> <r_qp_volume>
  1197.248

> <r_qp_donorHB>
     6.000

> <r_qp_accptHB>
    12.250

> <r_qp_dip^2/V>
   0.0777900

> <r_qp_ACxDN^.5/SA>
   0.0446080

> <r_qp_glob>
   0.8106290

> <r_qp_QPpolrz>
    39.025

> <r_qp_QPlogPC16>
    14.665

> <r_qp_QPlogPoct>
    29.973

> <r_qp_QPlogPw>
    24.241

> <r_qp_QPlogPo/w>
    -0.526

> <r_qp_QPlogS>
    -3.297

> <r_qp_CIQPlogS>
    -4.035

> <r_qp_QPlogHERG>
    -5.795

> <r_qp_QPPCaco>
    11.564

> <r_qp_QPlogBB>
    -3.056

> <r_qp_QPPMDCK>
     3.988

> <r_qp_QPlogKp>
    -5.565

> <r_qp_IP(eV)>
     8.857

> <r_qp_EA(eV)>
     0.351

> <i_qp_#metab>
9

> <r_qp_QPlogKhsa>
    -0.697

> <i_qp_HumanOralAbsorption>
2

> <r_qp_PercentHumanOralAbsorption>
    29.933

> <r_qp_SAfluorine>
     0.000

> <r_qp_SAamideO>
     0.000

> <r_qp_PSA>
   177.579

> <i_qp_#NandO>
10

> <i_qp_RuleOfFive>
1

> <i_qp_RuleOfThree>
2

> <i_qp_#ringatoms>
22

> <i_qp_#in34>
0

> <i_qp_#in56>
22

> <i_qp_#noncon>
5

> <i_qp_#nonHatm>
31

> <r_qp_Jm>
0.000593

$$$$
ABD_UD_016
                    3D
 Structure written by MMmdl.
137136  0  0  1  0            999 V2000
    0.1580   -0.2640   -0.7050 C   0  0  2  0  0  0
    1.5530    0.3980   -0.4290 C   0  0  2  0  0  0
    2.0340    0.1150    1.0000 C   0  0  0  0  0  0
    2.9840    0.6260    1.2030 H   0  0  0  0  0  0
    2.2370   -0.9490    1.1560 H   0  0  0  0  0  0
    1.3040    0.4470    1.7470 H   0  0  0  0  0  0
    1.5240    1.9080   -0.6270 C   0  0  0  0  0  0
    0.6550    2.4130   -0.2060 H   0  0  0  0  0  0
    2.4500    2.6470   -1.2620 C   0  0  0  0  0  0
    2.3320    4.1270   -1.4850 C   0  0  0  0  0  0
    3.4290    4.9110   -0.7640 C   0  0  0  0  0  0
    3.3310    6.4040   -1.0900 C   0  0  0  0  0  0
    4.4160    7.2110   -0.3780 C   0  0  0  0  0  0
    4.3220    8.6960   -0.7350 C   0  0  0  0  0  0
    5.4020    9.5120   -0.0230 C   0  0  0  0  0  0
    5.3100   10.9940   -0.3880 C   0  0  0  0  0  0
    6.3840   11.8130    0.3300 C   0  0  0  0  0  0
    6.2910   13.2950   -0.0360 C   0  0  0  0  0  0
    7.3600   14.1150    0.6880 C   0  0  0  0  0  0
    7.2620   15.5980    0.3260 C   0  0  0  0  0  0
    8.3260   16.4220    1.0540 C   0  0  0  0  0  0
    8.2190   17.9050    0.6960 C   0  0  0  0  0  0
    9.2760   18.7340    1.4260 C   0  0  0  0  0  0
    9.1610   20.2170    1.0700 C   0  0  0  0  0  0
   10.2100   21.0530    1.8040 C   0  0  0  0  0  0
   10.0910   22.5340    1.4440 C   0  0  0  0  0  0
   11.1260   23.3710    2.1790 C   0  0  0  0  0  0
   11.0230   24.4260    1.9060 H   0  0  0  0  0  0
   12.1410   23.0520    1.9240 H   0  0  0  0  0  0
   11.0010   23.2870    3.2630 H   0  0  0  0  0  0
    9.0880   22.8990    1.6960 H   0  0  0  0  0  0
   10.2230   22.6660    0.3640 H   0  0  0  0  0  0
   11.2130   20.6920    1.5480 H   0  0  0  0  0  0
   10.0880   20.9270    2.8870 H   0  0  0  0  0  0
    8.1580   20.5790    1.3280 H   0  0  0  0  0  0
    9.2820   20.3440   -0.0130 H   0  0  0  0  0  0
   10.2760   18.3690    1.1640 H   0  0  0  0  0  0
    9.1590   18.6070    2.5100 H   0  0  0  0  0  0
    7.2200   18.2740    0.9560 H   0  0  0  0  0  0
    8.3380   18.0300   -0.3870 H   0  0  0  0  0  0
    9.3230   16.0510    0.7890 H   0  0  0  0  0  0
    8.2100   16.2970    2.1370 H   0  0  0  0  0  0
    6.2650   15.9740    0.5870 H   0  0  0  0  0  0
    7.3810   15.7200   -0.7570 H   0  0  0  0  0  0
    8.3550   13.7380    0.4230 H   0  0  0  0  0  0
    7.2460   13.9940    1.7720 H   0  0  0  0  0  0
    5.2970   13.6760    0.2270 H   0  0  0  0  0  0
    6.4080   13.4140   -1.1190 H   0  0  0  0  0  0
    7.3770   11.4300    0.0620 H   0  0  0  0  0  0
    6.2730   11.6940    1.4140 H   0  0  0  0  0  0
    4.3180   11.3780   -0.1210 H   0  0  0  0  0  0
    5.4220   11.1120   -1.4720 H   0  0  0  0  0  0
    6.3920    9.1270   -0.2940 H   0  0  0  0  0  0
    5.2950    9.3930    1.0620 H   0  0  0  0  0  0
    3.3320    9.0780   -0.4600 H   0  0  0  0  0  0
    4.4260    8.8190   -1.8200 H   0  0  0  0  0  0
    5.4050    6.8280   -0.6600 H   0  0  0  0  0  0
    4.3170    7.0850    0.7070 H   0  0  0  0  0  0
    2.3430    6.7800   -0.7970 H   0  0  0  0  0  0
    3.4220    6.5460   -2.1740 H   0  0  0  0  0  0
    4.4160    4.5360   -1.0620 H   0  0  0  0  0  0
    3.3410    4.7620    0.3200 H   0  0  0  0  0  0
    1.3480    4.4920   -1.1680 H   0  0  0  0  0  0
    2.4060    4.3080   -2.5640 H   0  0  0  0  0  0
    3.3430    2.1760   -1.6660 H   0  0  0  0  0  0
    2.5150   -0.1880   -1.3160 O   0  0  0  0  0  0
    2.3380    0.1780   -2.1990 H   0  0  0  0  0  0
   -0.5460    0.0600    0.0730 H   0  0  0  0  0  0
    0.2190   -1.8050   -0.6820 C   0  0  0  0  0  0
   -1.0960   -2.3490   -0.7970 O   0  0  0  0  0  0
   -1.0120   -3.3170   -0.7520 H   0  0  0  0  0  0
    0.6390   -2.1740    0.2570 H   0  0  0  0  0  0
    0.8150   -2.1930   -1.5140 H   0  0  0  0  0  0
   -0.3980    0.1780   -2.0010 N   0  0  0  0  0  0
   -0.0300   -0.2410   -2.8460 H   0  0  0  0  0  0
   -1.3990    1.1260   -2.0920 C   0  0  0  0  0  0
   -1.8230    1.4880   -3.5240 C   0  0  2  0  0  0
   -1.1060    2.7480   -3.9150 C   0  0  0  0  0  0
   -1.3850    3.6350   -3.3510 H   0  0  0  0  0  0
   -0.1650    2.8270   -4.8700 C   0  0  0  0  0  0
    0.6160    4.0510   -5.2760 C   0  0  0  0  0  0
    0.2860    5.3550   -4.5400 C   0  0  0  0  0  0
    1.2660    6.4700   -4.9130 C   0  0  0  0  0  0
    0.9850    7.7450   -4.1150 C   0  0  0  0  0  0
    2.0220    8.8290   -4.4110 C   0  0  0  0  0  0
    1.7670   10.0860   -3.5770 C   0  0  0  0  0  0
    2.8180   11.1610   -3.8560 C   0  0  0  0  0  0
    2.5750   12.4110   -3.0080 C   0  0  0  0  0  0
    3.6200   13.4900   -3.2950 C   0  0  0  0  0  0
    3.3840   14.7350   -2.4390 C   0  0  0  0  0  0
    4.4200   15.8200   -2.7400 C   0  0  0  0  0  0
    4.1950   17.0610   -1.8750 C   0  0  0  0  0  0
    5.2190   18.1520   -2.1900 C   0  0  0  0  0  0
    5.0070   19.3870   -1.3130 C   0  0  0  0  0  0
    6.0230   20.4830   -1.6390 C   0  0  0  0  0  0
    5.8250   21.7090   -0.7480 C   0  0  0  0  0  0
    6.8270   22.8040   -1.0760 C   0  0  0  0  0  0
    6.6790   23.6640   -0.4160 H   0  0  0  0  0  0
    6.7100   23.1450   -2.1100 H   0  0  0  0  0  0
    7.8540   22.4490   -0.9470 H   0  0  0  0  0  0
    5.9340   21.4250    0.3050 H   0  0  0  0  0  0
    4.8100   22.1020   -0.8740 H   0  0  0  0  0  0
    5.9220   20.7740   -2.6920 H   0  0  0  0  0  0
    7.0400   20.0940   -1.5090 H   0  0  0  0  0  0
    5.0950   19.1060   -0.2560 H   0  0  0  0  0  0
    3.9910   19.7730   -1.4600 H   0  0  0  0  0  0
    5.1400   18.4350   -3.2470 H   0  0  0  0  0  0
    6.2320   17.7620   -2.0370 H   0  0  0  0  0  0
    4.2620   16.7870   -0.8150 H   0  0  0  0  0  0
    3.1830   17.4490   -2.0440 H   0  0  0  0  0  0
    4.3620   16.0970   -3.8000 H   0  0  0  0  0  0
    5.4280   15.4270   -2.5640 H   0  0  0  0  0  0
    3.4310   14.4660   -1.3770 H   0  0  0  0  0  0
    2.3780   15.1270   -2.6290 H   0  0  0  0  0  0
    3.5840   13.7620   -4.3570 H   0  0  0  0  0  0
    4.6230   13.0930   -3.0980 H   0  0  0  0  0  0
    2.6020   12.1440   -1.9450 H   0  0  0  0  0  0
    1.5730   12.8060   -3.2160 H   0  0  0  0  0  0
    2.7970   11.4280   -4.9200 H   0  0  0  0  0  0
    3.8180   10.7630   -3.6430 H   0  0  0  0  0  0
    1.7800    9.8280   -2.5110 H   0  0  0  0  0  0
    0.7690   10.4790   -3.8020 H   0  0  0  0  0  0
    1.9970    9.0810   -5.4780 H   0  0  0  0  0  0
    3.0270    8.4440   -4.1940 H   0  0  0  0  0  0
    0.9940    7.5160   -3.0420 H   0  0  0  0  0  0
   -0.0180    8.1160   -4.3560 H   0  0  0  0  0  0
    1.1980    6.6810   -5.9870 H   0  0  0  0  0  0
    2.2920    6.1360   -4.7130 H   0  0  0  0  0  0
    0.3290    5.1980   -3.4560 H   0  0  0  0  0  0
   -0.7370    5.6690   -4.7810 H   0  0  0  0  0  0
    0.4710    4.2050   -6.3520 H   0  0  0  0  0  0
    1.6790    3.8180   -5.1320 H   0  0  0  0  0  0
    0.0950    1.9250   -5.4230 H   0  0  0  0  0  0
   -3.2200    1.7490   -3.5600 O   0  0  0  0  0  0
   -3.4370    2.1740   -2.7080 H   0  0  0  0  0  0
   -1.6120    0.6600   -4.2080 H   0  0  0  0  0  0
   -1.9320    1.6690   -1.1230 O   0  0  0  0  0  0
  1  2  1  0  0  0
  1 68  1  0  0  0
  1 69  1  0  0  0
  1 74  1  0  0  0
  2  3  1  0  0  0
  2  7  1  0  0  0
  2 66  1  0  0  0
  3  4  1  0  0  0
  3  5  1  0  0  0
  3  6  1  0  0  0
  7  8  1  0  0  0
  7  9  2  0  0  0
  9 10  1  0  0  0
  9 65  1  0  0  0
 10 11  1  0  0  0
 10 63  1  0  0  0
 10 64  1  0  0  0
 11 12  1  0  0  0
 11 61  1  0  0  0
 11 62  1  0  0  0
 12 13  1  0  0  0
 12 59  1  0  0  0
 12 60  1  0  0  0
 13 14  1  0  0  0
 13 57  1  0  0  0
 13 58  1  0  0  0
 14 15  1  0  0  0
 14 55  1  0  0  0
 14 56  1  0  0  0
 15 16  1  0  0  0
 15 53  1  0  0  0
 15 54  1  0  0  0
 16 17  1  0  0  0
 16 51  1  0  0  0
 16 52  1  0  0  0
 17 18  1  0  0  0
 17 49  1  0  0  0
 17 50  1  0  0  0
 18 19  1  0  0  0
 18 47  1  0  0  0
 18 48  1  0  0  0
 19 20  1  0  0  0
 19 45  1  0  0  0
 19 46  1  0  0  0
 20 21  1  0  0  0
 20 43  1  0  0  0
 20 44  1  0  0  0
 21 22  1  0  0  0
 21 41  1  0  0  0
 21 42  1  0  0  0
 22 23  1  0  0  0
 22 39  1  0  0  0
 22 40  1  0  0  0
 23 24  1  0  0  0
 23 37  1  0  0  0
 23 38  1  0  0  0
 24 25  1  0  0  0
 24 35  1  0  0  0
 24 36  1  0  0  0
 25 26  1  0  0  0
 25 33  1  0  0  0
 25 34  1  0  0  0
 26 27  1  0  0  0
 26 31  1  0  0  0
 26 32  1  0  0  0
 27 28  1  0  0  0
 27 29  1  0  0  0
 27 30  1  0  0  0
 66 67  1  0  0  0
 69 70  1  0  0  0
 69 72  1  0  0  0
 69 73  1  0  0  0
 70 71  1  0  0  0
 74 75  1  0  0  0
 74 76  1  0  0  0
 76 77  1  0  0  0
 76137  2  0  0  0
 77 78  1  0  0  0
 77134  1  0  0  0
 77136  1  0  0  0
 78 79  1  0  0  0
 78 80  2  0  0  0
 80 81  1  0  0  0
 80133  1  0  0  0
 81 82  1  0  0  0
 81131  1  0  0  0
 81132  1  0  0  0
 82 83  1  0  0  0
 82129  1  0  0  0
 82130  1  0  0  0
 83 84  1  0  0  0
 83127  1  0  0  0
 83128  1  0  0  0
 84 85  1  0  0  0
 84125  1  0  0  0
 84126  1  0  0  0
 85 86  1  0  0  0
 85123  1  0  0  0
 85124  1  0  0  0
 86 87  1  0  0  0
 86121  1  0  0  0
 86122  1  0  0  0
 87 88  1  0  0  0
 87119  1  0  0  0
 87120  1  0  0  0
 88 89  1  0  0  0
 88117  1  0  0  0
 88118  1  0  0  0
 89 90  1  0  0  0
 89115  1  0  0  0
 89116  1  0  0  0
 90 91  1  0  0  0
 90113  1  0  0  0
 90114  1  0  0  0
 91 92  1  0  0  0
 91111  1  0  0  0
 91112  1  0  0  0
 92 93  1  0  0  0
 92109  1  0  0  0
 92110  1  0  0  0
 93 94  1  0  0  0
 93107  1  0  0  0
 93108  1  0  0  0
 94 95  1  0  0  0
 94105  1  0  0  0
 94106  1  0  0  0
 95 96  1  0  0  0
 95103  1  0  0  0
 95104  1  0  0  0
 96 97  1  0  0  0
 96101  1  0  0  0
 96102  1  0  0  0
 97 98  1  0  0  0
 97 99  1  0  0  0
 97100  1  0  0  0
134135  1  0  0  0
M  END
> <s_m_entry_id>
17

> <s_m_entry_name>
CamMedNP.17

> <i_qp_#stars>
10

> <i_qp_#amine>
0

> <i_qp_#amidine>
0

> <i_qp_#acid>
0

> <i_qp_#amide>
1

> <i_qp_#rotor>
42

> <i_qp_#rtvFG>
0

> <i_qp_CNS>
-2

> <r_qp_mol_MW>
   706.187

> <r_qp_dipole>
     5.130

> <r_qp_SASA>
  1214.708

> <r_qp_FOSA>
  1054.717

> <r_qp_FISA>
   155.442

> <r_qp_PISA>
     4.549

> <r_qp_WPSA>
     0.000

> <r_qp_volume>
  2548.576

> <r_qp_donorHB>
     4.000

> <r_qp_accptHB>
     6.650

> <r_qp_dip^2/V>
   0.0103270

> <r_qp_ACxDN^.5/SA>
   0.0109490

> <r_qp_glob>
   0.7428340

> <r_qp_QPpolrz>
    68.915

> <r_qp_QPlogPC16>
    23.794

> <r_qp_QPlogPoct>
    31.505

> <r_qp_QPlogPw>
     8.739

> <r_qp_QPlogPo/w>
    10.273

> <r_qp_QPlogS>
    -7.571

> <r_qp_CIQPlogS>
    -9.982

> <r_qp_QPlogHERG>
    -4.341

> <r_qp_QPPCaco>
   209.565

> <r_qp_QPlogBB>
    -3.846

> <r_qp_QPPMDCK>
   150.493

> <r_qp_QPlogKp>
    -0.336

> <r_qp_IP(eV)>
     9.755

> <r_qp_EA(eV)>
    -0.551

> <i_qp_#metab>
5

> <r_qp_QPlogKhsa>
     1.868

> <i_qp_HumanOralAbsorption>
1

> <r_qp_PercentHumanOralAbsorption>
   100.000

> <r_qp_SAfluorine>
     0.000

> <r_qp_SAamideO>
    25.191

> <r_qp_PSA>
    95.730

> <i_qp_#NandO>
5

> <i_qp_RuleOfFive>
2

> <i_qp_RuleOfThree>
1

> <i_qp_#ringatoms>
0

> <i_qp_#in34>
0

> <i_qp_#in56>
0

> <i_qp_#noncon>
0

> <i_qp_#nonHatm>
50

> <r_qp_Jm>
0.008758

$$$$
AN_UY_001
                    3D
 Structure written by MMmdl.
 40 42  0  0  1  0            999 V2000
    1.4330    0.8700    0.2970 C   0  0  0  0  0  0
    0.3160    1.6150    0.6860 C   0  0  0  0  0  0
    0.4500    2.6150    1.0960 H   0  0  0  0  0  0
   -0.9720    1.0870    0.5320 C   0  0  0  0  0  0
   -2.1030    1.9310    0.9290 C   0  0  0  0  0  0
   -2.2520    2.0660    1.9970 H   0  0  0  0  0  0
   -2.8820    2.5350    0.0200 C   0  0  0  0  0  0
   -2.6710    2.4160   -1.0420 H   0  0  0  0  0  0
   -3.9990    3.4070    0.3420 C   0  0  0  0  0  0
   -4.1130    4.6450   -0.5030 C   0  0  0  0  0  0
   -4.9740    5.2590   -0.2170 H   0  0  0  0  0  0
   -4.2310    4.3830   -1.5600 H   0  0  0  0  0  0
   -3.2170    5.2660   -0.3970 H   0  0  0  0  0  0
   -4.9000    3.1130    1.2920 C   0  0  0  0  0  0
   -5.7350    3.7760    1.4980 H   0  0  0  0  0  0
   -4.8420    2.2070    1.8870 H   0  0  0  0  0  0
   -1.1240   -0.2050   -0.0010 C   0  0  0  0  0  0
   -2.3710   -0.7430   -0.1930 O   0  0  0  0  0  0
   -3.0390   -0.0980    0.0890 H   0  0  0  0  0  0
    0.0030   -0.9610   -0.3650 C   0  0  0  0  0  0
   -0.0620   -2.2170   -0.9200 O   0  0  0  0  0  0
   -0.8850   -3.1340   -0.2030 C   0  0  0  0  0  0
   -0.4610   -4.1340   -0.3370 H   0  0  0  0  0  0
   -1.8940   -3.1460   -0.6250 H   0  0  0  0  0  0
   -0.9140   -2.9270    0.8730 H   0  0  0  0  0  0
    1.2850   -0.4060   -0.2330 C   0  0  0  0  0  0
    2.3500   -1.1750   -0.6330 O   0  0  0  0  0  0
    3.6170   -0.6580   -0.5220 C   0  0  0  0  0  0
    3.9110    0.6070   -0.0090 C   0  0  0  0  0  0
    2.7820    1.4330    0.4400 C   0  0  0  0  0  0
    2.9110    2.5520    0.9210 O   0  0  0  0  0  0
    4.6430   -1.4970   -0.9670 C   0  0  0  0  0  0
    4.4080   -2.4810   -1.3650 H   0  0  0  0  0  0
    5.9690   -1.0750   -0.9020 C   0  0  0  0  0  0
    6.7650   -1.7290   -1.2490 H   0  0  0  0  0  0
    6.2720    0.1870   -0.3930 C   0  0  0  0  0  0
    7.3120    0.4990   -0.3510 H   0  0  0  0  0  0
    5.2450    1.0260    0.0520 C   0  0  0  0  0  0
    5.5700    2.2570    0.5450 O   0  0  0  0  0  0
    6.5310    2.3880    0.5100 H   0  0  0  0  0  0
  1  2  2  0  0  0
  1 26  1  0  0  0
  1 30  1  0  0  0
  2  3  1  0  0  0
  2  4  1  0  0  0
  4  5  1  0  0  0
  4 17  2  0  0  0
  5  6  1  0  0  0
  5  7  2  0  0  0
  7  8  1  0  0  0
  7  9  1  0  0  0
  9 10  1  0  0  0
  9 14  2  0  0  0
 10 11  1  0  0  0
 10 12  1  0  0  0
 10 13  1  0  0  0
 14 15  1  0  0  0
 14 16  1  0  0  0
 17 18  1  0  0  0
 17 20  1  0  0  0
 18 19  1  0  0  0
 20 21  1  0  0  0
 20 26  2  0  0  0
 21 22  1  0  0  0
 22 23  1  0  0  0
 22 24  1  0  0  0
 22 25  1  0  0  0
 26 27  1  0  0  0
 27 28  1  0  0  0
 28 29  2  0  0  0
 28 32  1  0  0  0
 29 30  1  0  0  0
 29 38  1  0  0  0
 30 31  2  0  0  0
 32 33  1  0  0  0
 32 34  2  0  0  0
 34 35  1  0  0  0
 34 36  1  0  0  0
 36 37  1  0  0  0
 36 38  2  0  0  0
 38 39  1  0  0  0
 39 40  1  0  0  0
M  END
> <s_m_entry_id>
18

> <s_m_entry_name>
CamMedNP.18

> <i_qp_#stars>
0

> <i_qp_#amine>
0

> <i_qp_#amidine>
0

> <i_qp_#acid>
0

> <i_qp_#amide>
0

> <i_qp_#rotor>
6

> <i_qp_#rtvFG>
0

> <i_qp_CNS>
-1

> <r_qp_mol_MW>
   324.332

> <r_qp_dipole>
     1.086

> <r_qp_SASA>
   588.814

> <r_qp_FOSA>
   245.223

> <r_qp_FISA>
   110.193

> <r_qp_PISA>
   233.398

> <r_qp_WPSA>
     0.000

> <r_qp_volume>
  1020.927

> <r_qp_donorHB>
     1.000

> <r_qp_accptHB>
     3.750

> <r_qp_dip^2/V>
   0.0011560

> <r_qp_ACxDN^.5/SA>
   0.0063690

> <r_qp_glob>
   0.8327540

> <r_qp_QPpolrz>
    33.080

> <r_qp_QPlogPC16>
    10.312

> <r_qp_QPlogPoct>
    14.068

> <r_qp_QPlogPw>
     7.308

> <r_qp_QPlogPo/w>
     3.623

> <r_qp_QPlogS>
    -4.670

> <r_qp_CIQPlogS>
    -5.138

> <r_qp_QPlogHERG>
    -5.351

> <r_qp_QPPCaco>
   893.172

> <r_qp_QPlogBB>
    -0.857

> <r_qp_QPPMDCK>
   437.841

> <r_qp_QPlogKp>
    -2.152

> <r_qp_IP(eV)>
     8.979

> <r_qp_EA(eV)>
     0.603

> <i_qp_#metab>
4

> <r_qp_QPlogKhsa>
     0.415

> <i_qp_HumanOralAbsorption>
3

> <r_qp_PercentHumanOralAbsorption>
   100.000

> <r_qp_SAfluorine>
     0.000

> <r_qp_SAamideO>
     0.000

> <r_qp_PSA>
    79.385

> <i_qp_#NandO>
5

> <i_qp_RuleOfFive>
0

> <i_qp_RuleOfThree>
0

> <i_qp_#ringatoms>
14

> <i_qp_#in34>
0

> <i_qp_#in56>
14

> <i_qp_#noncon>
0

> <i_qp_#nonHatm>
24

> <r_qp_Jm>
0.048857

$$$$
AN_UY_002
                    3D
 Structure written by MMmdl.
 44 47  0  0  1  0            999 V2000
    1.4720    0.9400    0.5790 C   0  0  0  0  0  0
    0.3610    1.7340    0.9410 C   0  0  0  0  0  0
   -0.9220    1.1570    0.8870 C   0  0  0  0  0  0
   -1.1020   -0.1630    0.4720 C   0  0  0  0  0  0
   -2.0990   -0.5940    0.4320 H   0  0  0  0  0  0
   -0.0030   -0.9180    0.1010 C   0  0  0  0  0  0
   -0.2170   -2.2050   -0.3100 O   0  0  0  0  0  0
    0.6530   -2.5830   -0.5320 H   0  0  0  0  0  0
    1.2800   -0.3760    0.1410 C   0  0  0  0  0  0
    2.2930   -1.2130   -0.2610 O   0  0  0  0  0  0
    3.5250   -0.6600   -0.4960 C   0  0  0  0  0  0
    3.8810    0.6260   -0.0960 C   0  0  0  0  0  0
    2.8750    1.3970    0.6510 C   0  0  0  0  0  0
    3.1980    2.3450    1.3540 O   0  0  0  0  0  0
    4.4440   -1.4730   -1.1640 C   0  0  0  0  0  0
    4.1680   -2.4800   -1.4660 H   0  0  0  0  0  0
    5.7210   -0.9930   -1.4490 C   0  0  0  0  0  0
    6.4350   -1.6240   -1.9720 H   0  0  0  0  0  0
    6.0780    0.3000   -1.0690 C   0  0  0  0  0  0
    7.0740    0.6620   -1.3120 H   0  0  0  0  0  0
    5.1600    1.1090   -0.3940 C   0  0  0  0  0  0
    5.5240    2.3830   -0.0600 O   0  0  0  0  0  0
    6.4610    2.5250   -0.2690 H   0  0  0  0  0  0
    0.4460    3.1390    1.3330 C   0  0  0  0  0  0
    1.3930    3.6650    1.3190 H   0  0  0  0  0  0
   -0.6600    3.7830    1.7120 C   0  0  0  0  0  0
   -0.5830    4.8240    2.0160 H   0  0  0  0  0  0
   -2.0230    3.1420    1.7420 C   0  0  2  0  0  0
   -3.0400    3.9960    0.9450 C   0  0  0  0  0  0
   -2.7350    4.0760   -0.5590 C   0  0  0  0  0  0
   -3.7390    4.9410   -1.2680 C   0  0  0  0  0  0
   -4.7760    4.6110   -1.2530 H   0  0  0  0  0  0
   -3.4280    6.0720   -1.9140 C   0  0  0  0  0  0
   -4.1950    6.6560   -2.4120 H   0  0  0  0  0  0
   -2.4060    6.4360   -1.9600 H   0  0  0  0  0  0
   -2.7710    3.0750   -1.0060 H   0  0  0  0  0  0
   -1.7230    4.4620   -0.7240 H   0  0  0  0  0  0
   -3.0880    5.0100    1.3650 H   0  0  0  0  0  0
   -4.0410    3.5580    1.0630 H   0  0  0  0  0  0
   -2.4880    3.0400    3.2020 C   0  0  0  0  0  0
   -3.4770    2.5710    3.2660 H   0  0  0  0  0  0
   -2.5410    4.0220    3.6860 H   0  0  0  0  0  0
   -1.8100    2.4060    3.7860 H   0  0  0  0  0  0
   -2.0830    1.8100    1.2010 O   0  0  0  0  0  0
  1  2  2  0  0  0
  1  9  1  0  0  0
  1 13  1  0  0  0
  2  3  1  0  0  0
  2 24  1  0  0  0
  3  4  2  0  0  0
  3 44  1  0  0  0
  4  5  1  0  0  0
  4  6  1  0  0  0
  6  7  1  0  0  0
  6  9  2  0  0  0
  7  8  1  0  0  0
  9 10  1  0  0  0
 10 11  1  0  0  0
 11 12  2  0  0  0
 11 15  1  0  0  0
 12 13  1  0  0  0
 12 21  1  0  0  0
 13 14  2  0  0  0
 15 16  1  0  0  0
 15 17  2  0  0  0
 17 18  1  0  0  0
 17 19  1  0  0  0
 19 20  1  0  0  0
 19 21  2  0  0  0
 21 22  1  0  0  0
 22 23  1  0  0  0
 24 25  1  0  0  0
 24 26  2  0  0  0
 26 27  1  0  0  0
 26 28  1  0  0  0
 28 29  1  0  0  0
 28 40  1  0  0  0
 28 44  1  0  0  0
 29 30  1  0  0  0
 29 38  1  0  0  0
 29 39  1  0  0  0
 30 31  1  0  0  0
 30 36  1  0  0  0
 30 37  1  0  0  0
 31 32  1  0  0  0
 31 33  2  0  0  0
 33 34  1  0  0  0
 33 35  1  0  0  0
 40 41  1  0  0  0
 40 42  1  0  0  0
 40 43  1  0  0  0
M  END
> <s_m_entry_id>
19

> <s_m_entry_name>
CamMedNP.19

> <i_qp_#stars>
0

> <i_qp_#amine>
0

> <i_qp_#amidine>
0

> <i_qp_#acid>
0

> <i_qp_#amide>
0

> <i_qp_#rotor>
5

> <i_qp_#rtvFG>
0

> <i_qp_CNS>
-1

> <r_qp_mol_MW>
   350.370

> <r_qp_dipole>
     4.143

> <r_qp_SASA>
   615.167

> <r_qp_FOSA>
   198.779

> <r_qp_FISA>
   124.292

> <r_qp_PISA>
   292.097

> <r_qp_WPSA>
     0.000

> <r_qp_volume>
  1081.716

> <r_qp_donorHB>
     1.000

> <r_qp_accptHB>
     3.750

> <r_qp_dip^2/V>
   0.0158690

> <r_qp_ACxDN^.5/SA>
   0.0060960

> <r_qp_glob>
   0.8284140

> <r_qp_QPpolrz>
    36.715

> <r_qp_QPlogPC16>
    11.408

> <r_qp_QPlogPoct>
    15.742

> <r_qp_QPlogPw>
     8.087

> <r_qp_QPlogPo/w>
     3.978

> <r_qp_QPlogS>
    -5.305

> <r_qp_CIQPlogS>
    -5.845

> <r_qp_QPlogHERG>
    -5.701

> <r_qp_QPPCaco>
   656.510

> <r_qp_QPlogBB>
    -0.945

> <r_qp_QPPMDCK>
   313.913

> <r_qp_QPlogKp>
    -2.301

> <r_qp_IP(eV)>
     8.593

> <r_qp_EA(eV)>
     0.851

> <i_qp_#metab>
3

> <r_qp_QPlogKhsa>
     0.622

> <i_qp_HumanOralAbsorption>
3

> <r_qp_PercentHumanOralAbsorption>
   100.000

> <r_qp_SAfluorine>
     0.000

> <r_qp_SAamideO>
     0.000

> <r_qp_PSA>
    78.990

> <i_qp_#NandO>
5

> <i_qp_RuleOfFive>
0

> <i_qp_RuleOfThree>
0

> <i_qp_#ringatoms>
18

> <i_qp_#in34>
0

> <i_qp_#in56>
18

> <i_qp_#noncon>
1

> <i_qp_#nonHatm>
26

> <r_qp_Jm>
0.008679

$$$$
AN_UY_003
                    3D
 Structure written by MMmdl.
 38 41  0  0  1  0            999 V2000
    1.4480    0.8760    0.5970 C   0  0  0  0  0  0
    0.4420    1.6040    1.2430 C   0  0  0  0  0  0
    0.6990    2.8420    1.7820 O   0  0  0  0  0  0
    1.6530    3.0390    1.6080 H   0  0  0  0  0  0
   -0.8410    1.0660    1.3420 C   0  0  0  0  0  0
   -1.8210    1.7790    1.9730 O   0  0  0  0  0  0
   -2.6470    1.2710    1.9560 H   0  0  0  0  0  0
   -1.1190   -0.1900    0.8010 C   0  0  0  0  0  0
   -2.1120   -0.6240    0.8690 H   0  0  0  0  0  0
   -0.1060   -0.9080    0.1580 C   0  0  0  0  0  0
   -0.3240   -1.8870   -0.2640 H   0  0  0  0  0  0
    1.1800   -0.3730    0.0560 C   0  0  0  0  0  0
    2.1160   -1.1370   -0.5870 O   0  0  0  0  0  0
    3.4030   -0.6550   -0.7150 C   0  0  0  0  0  0
    3.8060    0.5910   -0.2140 C   0  0  0  0  0  0
    2.8040    1.4120    0.4760 C   0  0  0  0  0  0
    3.0130    2.5200    0.9640 O   0  0  0  0  0  0
    4.3230   -1.4850   -1.3880 C   0  0  0  0  0  0
    5.6420   -1.0500   -1.5480 C   0  0  0  0  0  0
    6.0430    0.1900   -1.0490 C   0  0  0  0  0  0
    7.0750    0.5000   -1.1890 H   0  0  0  0  0  0
    5.1290    1.0080   -0.3840 C   0  0  0  0  0  0
    5.5500    2.2160    0.0940 O   0  0  0  0  0  0
    6.4900    2.3480   -0.1080 H   0  0  0  0  0  0
    3.9460   -2.7890   -1.9240 C   0  0  0  0  0  0
    2.9300   -3.1520   -1.8100 H   0  0  0  0  0  0
    4.8740   -3.5150   -2.5520 C   0  0  0  0  0  0
    4.6000   -4.4870   -2.9560 H   0  0  0  0  0  0
    6.3000   -3.0570   -2.7390 C   0  0  0  0  0  0
    6.6120   -2.9690   -4.2370 C   0  0  0  0  0  0
    5.9750   -2.2220   -4.7260 H   0  0  0  0  0  0
    6.4680   -3.9290   -4.7450 H   0  0  0  0  0  0
    7.6470   -2.6450   -4.4020 H   0  0  0  0  0  0
    7.2460   -4.0620   -2.0710 C   0  0  0  0  0  0
    8.2920   -3.7580   -2.1980 H   0  0  0  0  0  0
    7.1300   -5.0720   -2.4820 H   0  0  0  0  0  0
    7.0680   -4.1080   -0.9900 H   0  0  0  0  0  0
    6.6190   -1.7670   -2.1800 O   0  0  0  0  0  0
  1  2  2  0  0  0
  1 12  1  0  0  0
  1 16  1  0  0  0
  2  3  1  0  0  0
  2  5  1  0  0  0
  3  4  1  0  0  0
  5  6  1  0  0  0
  5  8  2  0  0  0
  6  7  1  0  0  0
  8  9  1  0  0  0
  8 10  1  0  0  0
 10 11  1  0  0  0
 10 12  2  0  0  0
 12 13  1  0  0  0
 13 14  1  0  0  0
 14 15  2  0  0  0
 14 18  1  0  0  0
 15 16  1  0  0  0
 15 22  1  0  0  0
 16 17  2  0  0  0
 18 19  2  0  0  0
 18 25  1  0  0  0
 19 20  1  0  0  0
 19 38  1  0  0  0
 20 21  1  0  0  0
 20 22  2  0  0  0
 22 23  1  0  0  0
 23 24  1  0  0  0
 25 26  1  0  0  0
 25 27  2  0  0  0
 27 28  1  0  0  0
 27 29  1  0  0  0
 29 30  1  0  0  0
 29 34  1  0  0  0
 29 38  1  0  0  0
 30 31  1  0  0  0
 30 32  1  0  0  0
 30 33  1  0  0  0
 34 35  1  0  0  0
 34 36  1  0  0  0
 34 37  1  0  0  0
M  END
> <s_m_entry_id>
20

> <s_m_entry_name>
CamMedNP.20

> <i_qp_#stars>
0

> <i_qp_#amine>
0

> <i_qp_#amidine>
0

> <i_qp_#acid>
0

> <i_qp_#amide>
0

> <i_qp_#rotor>
3

> <i_qp_#rtvFG>
0

> <i_qp_CNS>
-2

> <r_qp_mol_MW>
   326.305

> <r_qp_dipole>
     7.334

> <r_qp_SASA>
   548.581

> <r_qp_FOSA>
   151.895

> <r_qp_FISA>
   165.961

> <r_qp_PISA>
   230.725

> <r_qp_WPSA>
     0.000

> <r_qp_volume>
   951.104

> <r_qp_donorHB>
     1.000

> <r_qp_accptHB>
     3.500

> <r_qp_dip^2/V>
   0.0565490

> <r_qp_ACxDN^.5/SA>
   0.0063800

> <r_qp_glob>
   0.8525950

> <r_qp_QPpolrz>
    32.186

> <r_qp_QPlogPC16>
    10.063

> <r_qp_QPlogPoct>
    14.802

> <r_qp_QPlogPw>
     7.988

> <r_qp_QPlogPo/w>
     2.900

> <r_qp_QPlogS>
    -4.528

> <r_qp_CIQPlogS>
    -5.450

> <r_qp_QPlogHERG>
    -5.017

> <r_qp_QPPCaco>
   264.296

> <r_qp_QPlogBB>
    -1.139

> <r_qp_QPPMDCK>
   117.408

> <r_qp_QPlogKp>
    -3.477

> <r_qp_IP(eV)>
     8.643

> <r_qp_EA(eV)>
     0.836

> <i_qp_#metab>
3

> <r_qp_QPlogKhsa>
     0.407

> <i_qp_HumanOralAbsorption>
3

> <r_qp_PercentHumanOralAbsorption>
    87.278

> <r_qp_SAfluorine>
     0.000

> <r_qp_SAamideO>
     0.000

> <r_qp_PSA>
    98.384

> <i_qp_#NandO>
6

> <i_qp_RuleOfFive>
0

> <i_qp_RuleOfThree>
0

> <i_qp_#ringatoms>
18

> <i_qp_#in34>
0

> <i_qp_#in56>
18

> <i_qp_#noncon>
1

> <i_qp_#nonHatm>
24

> <r_qp_Jm>
0.003223

$$$$
AN_UY_004
                    3D
 Structure written by MMmdl.
 42 44  0  0  1  0            999 V2000
    1.5230    0.6400    1.3280 C   0  0  0  0  0  0
    0.5290    1.1630    2.1590 C   0  0  0  0  0  0
    0.8000    1.8800    2.9340 H   0  0  0  0  0  0
   -0.8150    0.7890    1.9960 C   0  0  0  0  0  0
   -1.8430    1.4030    2.9210 C   0  0  0  0  0  0
   -2.2510    2.7810    2.4760 C   0  0  0  0  0  0
   -2.8170    2.8020    1.5450 H   0  0  0  0  0  0
   -2.0090    3.9580    3.0870 C   0  0  0  0  0  0
   -2.5110    5.2470    2.4890 C   0  0  0  0  0  0
   -3.1780    5.7560    3.1930 H   0  0  0  0  0  0
   -3.0690    5.0880    1.5600 H   0  0  0  0  0  0
   -1.6720    5.9120    2.2620 H   0  0  0  0  0  0
   -1.2400    4.1360    4.3670 C   0  0  0  0  0  0
   -0.8190    3.2090    4.7600 H   0  0  0  0  0  0
   -1.8910    4.5580    5.1400 H   0  0  0  0  0  0
   -0.4040    4.8250    4.2090 H   0  0  0  0  0  0
   -1.4470    1.3920    3.9420 H   0  0  0  0  0  0
   -2.7370    0.7710    2.9760 H   0  0  0  0  0  0
   -1.1340   -0.1190    0.9720 C   0  0  0  0  0  0
   -2.4370   -0.4500    0.7110 O   0  0  0  0  0  0
   -3.0030    0.2980    0.9530 H   0  0  0  0  0  0
   -0.1260   -0.6860    0.1720 C   0  0  0  0  0  0
   -0.3750   -1.5730   -0.8480 O   0  0  0  0  0  0
   -1.1570   -2.6990   -0.4530 C   0  0  0  0  0  0
   -0.8380   -3.5520   -1.0590 H   0  0  0  0  0  0
   -2.2140   -2.5190   -0.6680 H   0  0  0  0  0  0
   -1.0140   -2.9680    0.6000 H   0  0  0  0  0  0
    1.2050   -0.2810    0.3390 C   0  0  0  0  0  0
    2.1440   -0.8320   -0.4970 O   0  0  0  0  0  0
    3.4430   -0.3950   -0.4070 C   0  0  0  0  0  0
    3.8980    0.5350    0.5300 C   0  0  0  0  0  0
    2.9180    1.0640    1.4880 C   0  0  0  0  0  0
    3.2090    1.8290    2.4010 O   0  0  0  0  0  0
    4.3250   -0.9460   -1.3410 C   0  0  0  0  0  0
    3.9650   -1.6710   -2.0670 H   0  0  0  0  0  0
    5.6640   -0.5650   -1.3460 C   0  0  0  0  0  0
    6.3470   -0.9940   -2.0750 H   0  0  0  0  0  0
    6.1250    0.3700   -0.4200 C   0  0  0  0  0  0
    7.1720    0.6580   -0.4440 H   0  0  0  0  0  0
    5.2430    0.9200    0.5150 C   0  0  0  0  0  0
    5.7150    1.8440    1.4020 O   0  0  0  0  0  0
    6.6580    2.0090    1.2430 H   0  0  0  0  0  0
  1  2  2  0  0  0
  1 28  1  0  0  0
  1 32  1  0  0  0
  2  3  1  0  0  0
  2  4  1  0  0  0
  4  5  1  0  0  0
  4 19  2  0  0  0
  5  6  1  0  0  0
  5 17  1  0  0  0
  5 18  1  0  0  0
  6  7  1  0  0  0
  6  8  2  0  0  0
  8  9  1  0  0  0
  8 13  1  0  0  0
  9 10  1  0  0  0
  9 11  1  0  0  0
  9 12  1  0  0  0
 13 14  1  0  0  0
 13 15  1  0  0  0
 13 16  1  0  0  0
 19 20  1  0  0  0
 19 22  1  0  0  0
 20 21  1  0  0  0
 22 23  1  0  0  0
 22 28  2  0  0  0
 23 24  1  0  0  0
 24 25  1  0  0  0
 24 26  1  0  0  0
 24 27  1  0  0  0
 28 29  1  0  0  0
 29 30  1  0  0  0
 30 31  2  0  0  0
 30 34  1  0  0  0
 31 32  1  0  0  0
 31 40  1  0  0  0
 32 33  2  0  0  0
 34 35  1  0  0  0
 34 36  2  0  0  0
 36 37  1  0  0  0
 36 38  1  0  0  0
 38 39  1  0  0  0
 38 40  2  0  0  0
 40 41  1  0  0  0
 41 42  1  0  0  0
M  END
> <s_m_entry_id>
21

> <s_m_entry_name>
CamMedNP.21

> <i_qp_#stars>
1

> <i_qp_#amine>
0

> <i_qp_#amidine>
0

> <i_qp_#acid>
0

> <i_qp_#amide>
0

> <i_qp_#rotor>
5

> <i_qp_#rtvFG>
0

> <i_qp_CNS>
-1

> <r_qp_mol_MW>
   326.348

> <r_qp_dipole>
     0.469

> <r_qp_SASA>
   583.181

> <r_qp_FOSA>
   283.602

> <r_qp_FISA>
   109.945

> <r_qp_PISA>
   189.633

> <r_qp_WPSA>
     0.000

> <r_qp_volume>
  1025.119

> <r_qp_donorHB>
     1.000

> <r_qp_accptHB>
     3.750

> <r_qp_dip^2/V>
   0.0002150

> <r_qp_ACxDN^.5/SA>
   0.0064300

> <r_qp_glob>
   0.8430980

> <r_qp_QPpolrz>
    33.472

> <r_qp_QPlogPC16>
    10.066

> <r_qp_QPlogPoct>
    14.191

> <r_qp_QPlogPw>
     7.216

> <r_qp_QPlogPo/w>
     3.603

> <r_qp_QPlogS>
    -4.732

> <r_qp_CIQPlogS>
    -5.179

> <r_qp_QPlogHERG>
    -4.975

> <r_qp_QPPCaco>
   898.031

> <r_qp_QPlogBB>
    -0.769

> <r_qp_QPPMDCK>
   440.416

> <r_qp_QPlogKp>
    -2.398

> <r_qp_IP(eV)>
     8.968

> <r_qp_EA(eV)>
     0.600

> <i_qp_#metab>
6

> <r_qp_QPlogKhsa>
     0.473

> <i_qp_HumanOralAbsorption>
3

> <r_qp_PercentHumanOralAbsorption>
   100.000

> <r_qp_SAfluorine>
     0.000

> <r_qp_SAamideO>
     0.000

> <r_qp_PSA>
    79.530

> <i_qp_#NandO>
5

> <i_qp_RuleOfFive>
0

> <i_qp_RuleOfThree>
0

> <i_qp_#ringatoms>
14

> <i_qp_#in34>
0

> <i_qp_#in56>
14

> <i_qp_#noncon>
0

> <i_qp_#nonHatm>
24

> <r_qp_Jm>
0.0242

$$$$
AN_UY_005
                    3D
 Structure written by MMmdl.
 76 82  0  0  1  0            999 V2000
    1.6730    1.2540    1.3200 C   0  0  0  0  0  0
    0.9880    0.9600    2.4970 C   0  0  0  0  0  0
    1.2580    1.5960    3.6870 O   0  0  0  0  0  0
    2.0020    2.2270    3.4980 H   0  0  0  0  0  0
   -0.0210    0.0050    2.5020 C   0  0  0  0  0  0
   -0.6860   -0.2070    3.6800 O   0  0  0  0  0  0
   -0.2610    0.4090    4.3120 H   0  0  0  0  0  0
   -0.3430   -0.6860    1.3320 C   0  0  0  0  0  0
   -1.3440   -1.6270    1.2780 O   0  0  0  0  0  0
   -1.1640   -2.6780    2.2260 C   0  0  0  0  0  0
   -1.6100   -3.5840    1.8020 H   0  0  0  0  0  0
   -1.6980   -2.4500    3.1520 H   0  0  0  0  0  0
   -0.1080   -2.8920    2.4280 H   0  0  0  0  0  0
    0.3320   -0.3840    0.1240 C   0  0  0  0  0  0
   -0.0080   -1.1010   -1.1230 C   0  0  0  0  0  0
    1.3480    0.6010    0.1370 C   0  0  0  0  0  0
    1.9900    0.8720   -1.0510 O   0  0  0  0  0  0
    2.9750    1.8310   -1.0700 C   0  0  0  0  0  0
    3.3940    2.5570    0.0480 C   0  0  0  0  0  0
    2.7310    2.2670    1.3200 C   0  0  0  0  0  0
    2.9840    2.8130    2.3920 O   0  0  0  0  0  0
    3.5630    2.0620   -2.3170 C   0  0  0  0  0  0
    3.2380    1.4950   -3.1860 H   0  0  0  0  0  0
    4.5680    3.0190   -2.4500 C   0  0  0  0  0  0
    5.0240    3.1960   -3.4210 H   0  0  0  0  0  0
    4.9870    3.7500   -1.3380 C   0  0  0  0  0  0
    5.7700    4.4920   -1.4630 H   0  0  0  0  0  0
    4.4000    3.5190   -0.0910 C   0  0  0  0  0  0
    4.8220    4.2480    0.9850 O   0  0  0  0  0  0
    5.4930    4.8930    0.7100 H   0  0  0  0  0  0
   -1.1090   -0.6380   -1.8680 C   0  0  0  0  0  0
   -1.6850    0.2160   -1.5140 H   0  0  0  0  0  0
   -1.4990   -1.2620   -3.0530 C   0  0  0  0  0  0
   -2.3650   -0.8790   -3.5890 H   0  0  0  0  0  0
   -0.7900   -2.3660   -3.5390 C   0  0  0  0  0  0
   -1.2460   -3.0420   -4.8160 C   0  0  0  0  0  0
   -1.9960   -4.3200   -4.5480 C   0  0  0  0  0  0
   -2.8760   -4.1880   -3.9180 H   0  0  0  0  0  0
   -1.7140   -5.5630   -4.9840 C   0  0  0  0  0  0
   -2.5960   -6.7230   -4.6020 C   0  0  0  0  0  0
   -3.0120   -7.1950   -5.4990 H   0  0  0  0  0  0
   -3.4360   -6.4190   -3.9680 H   0  0  0  0  0  0
   -2.0190   -7.4730   -4.0510 H   0  0  0  0  0  0
   -0.5510   -5.9400   -5.8600 C   0  0  0  0  0  0
    0.1070   -5.1040   -6.1010 H   0  0  0  0  0  0
   -0.9140   -6.3550   -6.8060 H   0  0  0  0  0  0
    0.0600   -6.7010   -5.3640 H   0  0  0  0  0  0
   -0.3810   -3.1770   -5.4720 H   0  0  0  0  0  0
   -1.9150   -2.3690   -5.3680 H   0  0  0  0  0  0
    0.3180   -2.8380   -2.8080 C   0  0  0  0  0  0
    0.7000   -2.2230   -1.6050 C   0  0  0  0  0  0
    1.8460   -2.8100   -0.8820 C   0  0  0  0  0  0
    2.2430   -2.3880    0.1970 O   0  0  0  0  0  0
    2.5280   -3.9520   -1.4940 C   0  0  0  0  0  0
    2.0540   -4.4400   -2.7000 C   0  0  0  0  0  0
    0.9730   -3.9190   -3.3550 O   0  0  0  0  0  0
    3.6360   -4.5400   -0.8790 C   0  0  0  0  0  0
    4.0100   -4.1600    0.0690 H   0  0  0  0  0  0
    4.2690   -5.6260   -1.4860 C   0  0  0  0  0  0
    3.7990   -6.1230   -2.7030 C   0  0  0  0  0  0
    2.6880   -5.5250   -3.3090 C   0  0  0  0  0  0
    2.3090   -5.9000   -4.2570 H   0  0  0  0  0  0
    5.3460   -6.1370   -0.8200 O   0  0  0  0  0  0
    6.0400   -7.2730   -1.3790 C   0  0  0  0  0  0
    5.9530   -8.3900   -0.3310 C   0  0  0  0  0  0
    6.3400   -8.0490    0.6360 H   0  0  0  0  0  0
    6.5160   -9.2800   -0.6320 H   0  0  0  0  0  0
    4.9110   -8.6840   -0.1590 H   0  0  0  0  0  0
    7.5010   -6.8400   -1.5520 C   0  0  0  0  0  0
    7.5800   -6.0110   -2.2660 H   0  0  0  0  0  0
    8.1340   -7.6610   -1.9080 H   0  0  0  0  0  0
    7.9140   -6.4720   -0.6060 H   0  0  0  0  0  0
    5.5130   -7.7870   -2.7000 C   0  0  0  0  0  0
    6.0220   -8.6350   -3.1510 H   0  0  0  0  0  0
    4.4630   -7.2530   -3.3290 C   0  0  0  0  0  0
    4.1040   -7.6410   -4.2750 H   0  0  0  0  0  0
  1  2  2  0  0  0
  1 16  1  0  0  0
  1 20  1  0  0  0
  2  3  1  0  0  0
  2  5  1  0  0  0
  3  4  1  0  0  0
  5  6  1  0  0  0
  5  8  2  0  0  0
  6  7  1  0  0  0
  8  9  1  0  0  0
  8 14  1  0  0  0
  9 10  1  0  0  0
 10 11  1  0  0  0
 10 12  1  0  0  0
 10 13  1  0  0  0
 14 15  1  0  0  0
 14 16  2  0  0  0
 15 31  2  0  0  0
 15 51  1  0  0  0
 16 17  1  0  0  0
 17 18  1  0  0  0
 18 19  2  0  0  0
 18 22  1  0  0  0
 19 20  1  0  0  0
 19 28  1  0  0  0
 20 21  2  0  0  0
 22 23  1  0  0  0
 22 24  2  0  0  0
 24 25  1  0  0  0
 24 26  1  0  0  0
 26 27  1  0  0  0
 26 28  2  0  0  0
 28 29  1  0  0  0
 29 30  1  0  0  0
 31 32  1  0  0  0
 31 33  1  0  0  0
 33 34  1  0  0  0
 33 35  2  0  0  0
 35 36  1  0  0  0
 35 50  1  0  0  0
 36 37  1  0  0  0
 36 48  1  0  0  0
 36 49  1  0  0  0
 37 38  1  0  0  0
 37 39  2  0  0  0
 39 40  1  0  0  0
 39 44  1  0  0  0
 40 41  1  0  0  0
 40 42  1  0  0  0
 40 43  1  0  0  0
 44 45  1  0  0  0
 44 46  1  0  0  0
 44 47  1  0  0  0
 50 51  2  0  0  0
 50 56  1  0  0  0
 51 52  1  0  0  0
 52 53  2  0  0  0
 52 54  1  0  0  0
 54 55  2  0  0  0
 54 57  1  0  0  0
 55 56  1  0  0  0
 55 61  1  0  0  0
 57 58  1  0  0  0
 57 59  2  0  0  0
 59 60  1  0  0  0
 59 63  1  0  0  0
 60 61  2  0  0  0
 60 75  1  0  0  0
 61 62  1  0  0  0
 63 64  1  0  0  0
 64 65  1  0  0  0
 64 69  1  0  0  0
 64 73  1  0  0  0
 65 66  1  0  0  0
 65 67  1  0  0  0
 65 68  1  0  0  0
 69 70  1  0  0  0
 69 71  1  0  0  0
 69 72  1  0  0  0
 73 74  1  0  0  0
 73 75  2  0  0  0
 75 76  1  0  0  0
M  END
> <s_m_entry_id>
22

> <s_m_entry_name>
CamMedNP.22

> <i_qp_#stars>
4

> <i_qp_#amine>
0

> <i_qp_#amidine>
0

> <i_qp_#acid>
0

> <i_qp_#amide>
0

> <i_qp_#rotor>
7

> <i_qp_#rtvFG>
0

> <i_qp_CNS>
-2

> <r_qp_mol_MW>
   618.639

> <r_qp_dipole>
     8.867

> <r_qp_SASA>
   928.646

> <r_qp_FOSA>
   410.365

> <r_qp_FISA>
   162.294

> <r_qp_PISA>
   355.988

> <r_qp_WPSA>
     0.000

> <r_qp_volume>
  1761.461

> <r_qp_donorHB>
     1.000

> <r_qp_accptHB>
     6.750

> <r_qp_dip^2/V>
   0.0446350

> <r_qp_ACxDN^.5/SA>
   0.0072690

> <r_qp_glob>
   0.7595620

> <r_qp_QPpolrz>
    63.245

> <r_qp_QPlogPC16>
    18.707

> <r_qp_QPlogPoct>
    27.180

> <r_qp_QPlogPw>
    12.049

> <r_qp_QPlogPo/w>
     6.816

> <r_qp_QPlogS>
    -9.466

> <r_qp_CIQPlogS>
   -10.995

> <r_qp_QPlogHERG>
    -7.120

> <r_qp_QPPCaco>
   286.329

> <r_qp_QPlogBB>
    -1.734

> <r_qp_QPPMDCK>
   128.023

> <r_qp_QPlogKp>
    -2.584

> <r_qp_IP(eV)>
     8.590

> <r_qp_EA(eV)>
     0.923

> <i_qp_#metab>
7

> <r_qp_QPlogKhsa>
     1.759

> <i_qp_HumanOralAbsorption>
1

> <r_qp_PercentHumanOralAbsorption>
    84.910

> <r_qp_SAfluorine>
     0.000

> <r_qp_SAamideO>
     0.000

> <r_qp_PSA>
   132.993

> <i_qp_#NandO>
9

> <i_qp_RuleOfFive>
2

> <i_qp_RuleOfThree>
2

> <i_qp_#ringatoms>
32

> <i_qp_#in34>
0

> <i_qp_#in56>
32

> <i_qp_#noncon>
1

> <i_qp_#nonHatm>
46

> <r_qp_Jm>
1e-06

$$$$
AN_UY_006
                    3D
 Structure written by MMmdl.
 42 44  0  0  1  0            999 V2000
    1.5050    1.0140    0.3480 C   0  0  0  0  0  0
    0.4790    1.8300    0.8450 C   0  0  0  0  0  0
    0.7790    3.0340    1.4360 O   0  0  0  0  0  0
    1.7640    3.1370    1.4160 H   0  0  0  0  0  0
   -0.8640    1.4360    0.7460 C   0  0  0  0  0  0
   -1.9680    2.3060    1.3100 C   0  0  0  0  0  0
   -1.5640    3.0270    2.0310 H   0  0  0  0  0  0
   -2.6340    1.6700    1.9010 H   0  0  0  0  0  0
   -2.6920    3.0750    0.2370 C   0  0  0  0  0  0
   -2.0330    3.6900   -0.3780 H   0  0  0  0  0  0
   -4.0130    3.1000   -0.0300 C   0  0  0  0  0  0
   -4.5440    3.9410   -1.1630 C   0  0  0  0  0  0
   -5.2460    4.6900   -0.7830 H   0  0  0  0  0  0
   -5.0660    3.3100   -1.8900 H   0  0  0  0  0  0
   -3.7480    4.4720   -1.6970 H   0  0  0  0  0  0
   -5.0760    2.3540    0.7280 C   0  0  0  0  0  0
   -5.8200    3.0560    1.1210 H   0  0  0  0  0  0
   -4.6920    1.7840    1.5760 H   0  0  0  0  0  0
   -5.5860    1.6500    0.0620 H   0  0  0  0  0  0
   -1.1330    0.2110    0.1100 C   0  0  0  0  0  0
   -2.4030   -0.2610   -0.0800 O   0  0  0  0  0  0
   -3.0300    0.4750    0.0050 H   0  0  0  0  0  0
   -0.1080   -0.6060   -0.3750 C   0  0  0  0  0  0
   -0.3540   -1.5510   -0.8520 H   0  0  0  0  0  0
    1.2180   -0.2030   -0.2550 C   0  0  0  0  0  0
    2.1740   -1.0510   -0.7580 O   0  0  0  0  0  0
    3.4910   -0.6730   -0.6580 C   0  0  0  0  0  0
    3.9140    0.5190   -0.0780 C   0  0  0  0  0  0
    2.9040    1.4240    0.4560 C   0  0  0  0  0  0
    3.1740    2.5000    0.9860 O   0  0  0  0  0  0
    4.4370   -1.5550   -1.1760 C   0  0  0  0  0  0
    4.1200   -2.4900   -1.6320 H   0  0  0  0  0  0
    5.8000   -1.2410   -1.1120 C   0  0  0  0  0  0
    6.5040   -1.9550   -1.5270 H   0  0  0  0  0  0
    6.2210   -0.0430   -0.5280 C   0  0  0  0  0  0
    7.5160    0.3790   -0.4040 O   0  0  0  0  0  0
    8.5270   -0.4810   -0.9130 C   0  0  0  0  0  0
    9.4950   -0.0020   -0.7350 H   0  0  0  0  0  0
    8.4190   -0.6220   -1.9940 H   0  0  0  0  0  0
    8.5300   -1.4420   -0.3870 H   0  0  0  0  0  0
    5.2700    0.8400   -0.0100 C   0  0  0  0  0  0
    5.5940    1.7730    0.4450 H   0  0  0  0  0  0
  1  2  2  0  0  0
  1 25  1  0  0  0
  1 29  1  0  0  0
  2  3  1  0  0  0
  2  5  1  0  0  0
  3  4  1  0  0  0
  5  6  1  0  0  0
  5 20  2  0  0  0
  6  7  1  0  0  0
  6  8  1  0  0  0
  6  9  1  0  0  0
  9 10  1  0  0  0
  9 11  2  0  0  0
 11 12  1  0  0  0
 11 16  1  0  0  0
 12 13  1  0  0  0
 12 14  1  0  0  0
 12 15  1  0  0  0
 16 17  1  0  0  0
 16 18  1  0  0  0
 16 19  1  0  0  0
 20 21  1  0  0  0
 20 23  1  0  0  0
 21 22  1  0  0  0
 23 24  1  0  0  0
 23 25  2  0  0  0
 25 26  1  0  0  0
 26 27  1  0  0  0
 27 28  2  0  0  0
 27 31  1  0  0  0
 28 29  1  0  0  0
 28 41  1  0  0  0
 29 30  2  0  0  0
 31 32  1  0  0  0
 31 33  2  0  0  0
 33 34  1  0  0  0
 33 35  1  0  0  0
 35 36  1  0  0  0
 35 41  2  0  0  0
 36 37  1  0  0  0
 37 38  1  0  0  0
 37 39  1  0  0  0
 37 40  1  0  0  0
 41 42  1  0  0  0
M  END
> <s_m_entry_id>
23

> <s_m_entry_name>
CamMedNP.23

> <i_qp_#stars>
0

> <i_qp_#amine>
0

> <i_qp_#amidine>
0

> <i_qp_#acid>
0

> <i_qp_#amide>
0

> <i_qp_#rotor>
5

> <i_qp_#rtvFG>
0

> <i_qp_CNS>
-1

> <r_qp_mol_MW>
   326.348

> <r_qp_dipole>
     3.751

> <r_qp_SASA>
   587.143

> <r_qp_FOSA>
   287.707

> <r_qp_FISA>
   101.589

> <r_qp_PISA>
   197.847

> <r_qp_WPSA>
     0.000

> <r_qp_volume>
  1023.087

> <r_qp_donorHB>
     1.000

> <r_qp_accptHB>
     3.750

> <r_qp_dip^2/V>
   0.0137560

> <r_qp_ACxDN^.5/SA>
   0.0063870

> <r_qp_glob>
   0.8363010

> <r_qp_QPpolrz>
    33.469

> <r_qp_QPlogPC16>
    10.030

> <r_qp_QPlogPoct>
    14.323

> <r_qp_QPlogPw>
     7.224

> <r_qp_QPlogPo/w>
     3.655

> <r_qp_QPlogS>
    -4.803

> <r_qp_CIQPlogS>
    -5.179

> <r_qp_QPlogHERG>
    -5.124

> <r_qp_QPPCaco>
  1077.775

> <r_qp_QPlogBB>
    -0.706

> <r_qp_QPPMDCK>
   536.425

> <r_qp_QPlogKp>
    -2.215

> <r_qp_IP(eV)>
     8.925

> <r_qp_EA(eV)>
     0.954

> <i_qp_#metab>
6

> <r_qp_QPlogKhsa>
     0.465

> <i_qp_HumanOralAbsorption>
3

> <r_qp_PercentHumanOralAbsorption>
   100.000

> <r_qp_SAfluorine>
     0.000

> <r_qp_SAamideO>
     0.000

> <r_qp_PSA>
    79.783

> <i_qp_#NandO>
5

> <i_qp_RuleOfFive>
0

> <i_qp_RuleOfThree>
0

> <i_qp_#ringatoms>
14

> <i_qp_#in34>
0

> <i_qp_#in56>
14

> <i_qp_#noncon>
0

> <i_qp_#nonHatm>
24

> <r_qp_Jm>
0.031333

$$$$
AN_UY_007
                    3D
 Structure written by MMmdl.
 42 44  0  0  1  0            999 V2000
    1.4720    0.9160    0.2790 C   0  0  0  0  0  0
    0.4120    1.6600    0.7970 C   0  0  0  0  0  0
    0.6200    2.7980    1.5330 O   0  0  0  0  0  0
    1.5990    2.9310    1.5910 H   0  0  0  0  0  0
   -0.8970    1.2570    0.5780 C   0  0  0  0  0  0
   -1.7090    1.8480    0.9900 H   0  0  0  0  0  0
   -1.1370    0.1000   -0.1660 C   0  0  0  0  0  0
   -2.4260   -0.3050   -0.3840 O   0  0  0  0  0  0
   -3.0340    0.3020    0.0690 H   0  0  0  0  0  0
   -0.0850   -0.6630   -0.7040 C   0  0  0  0  0  0
   -0.3650   -1.9310   -1.4840 C   0  0  0  0  0  0
   -0.2300   -3.1680   -0.6350 C   0  0  0  0  0  0
    0.7980   -3.3970   -0.3520 H   0  0  0  0  0  0
   -1.2000   -4.0020   -0.2140 C   0  0  0  0  0  0
   -0.8620   -5.2040    0.6300 C   0  0  0  0  0  0
   -1.1780   -6.1220    0.1240 H   0  0  0  0  0  0
   -1.3720   -5.1450    1.5960 H   0  0  0  0  0  0
    0.2120   -5.2870    0.8270 H   0  0  0  0  0  0
   -2.6670   -3.8460   -0.5020 C   0  0  0  0  0  0
   -2.9050   -2.9750   -1.1150 H   0  0  0  0  0  0
   -3.2240   -3.7470    0.4350 H   0  0  0  0  0  0
   -3.0400   -4.7290   -1.0320 H   0  0  0  0  0  0
    0.3430   -2.0060   -2.3200 H   0  0  0  0  0  0
   -1.3400   -1.8680   -1.9770 H   0  0  0  0  0  0
    1.2370   -0.2380   -0.4670 C   0  0  0  0  0  0
    2.2560   -1.0020   -0.9930 O   0  0  0  0  0  0
    3.5530   -0.6140   -0.7720 C   0  0  0  0  0  0
    3.9120    0.5140   -0.0450 C   0  0  0  0  0  0
    2.8510    1.3370    0.5190 C   0  0  0  0  0  0
    3.0620    2.3520    1.1780 O   0  0  0  0  0  0
    4.5490   -1.4180   -1.3230 C   0  0  0  0  0  0
    4.2820   -2.3040   -1.8950 H   0  0  0  0  0  0
    5.8980   -1.0890   -1.1430 C   0  0  0  0  0  0
    6.6430   -1.7410   -1.5880 H   0  0  0  0  0  0
    6.2550    0.0460   -0.4100 C   0  0  0  0  0  0
    7.5290    0.4770   -0.1630 O   0  0  0  0  0  0
    8.5890   -0.3080   -0.6940 C   0  0  0  0  0  0
    9.5330    0.1660   -0.4060 H   0  0  0  0  0  0
    8.5510   -0.3360   -1.7880 H   0  0  0  0  0  0
    8.5820   -1.3190   -0.2720 H   0  0  0  0  0  0
    5.2530    0.8500    0.1400 C   0  0  0  0  0  0
    5.5260    1.7340    0.7110 H   0  0  0  0  0  0
  1  2  2  0  0  0
  1 25  1  0  0  0
  1 29  1  0  0  0
  2  3  1  0  0  0
  2  5  1  0  0  0
  3  4  1  0  0  0
  5  6  1  0  0  0
  5  7  2  0  0  0
  7  8  1  0  0  0
  7 10  1  0  0  0
  8  9  1  0  0  0
 10 11  1  0  0  0
 10 25  2  0  0  0
 11 12  1  0  0  0
 11 23  1  0  0  0
 11 24  1  0  0  0
 12 13  1  0  0  0
 12 14  2  0  0  0
 14 15  1  0  0  0
 14 19  1  0  0  0
 15 16  1  0  0  0
 15 17  1  0  0  0
 15 18  1  0  0  0
 19 20  1  0  0  0
 19 21  1  0  0  0
 19 22  1  0  0  0
 25 26  1  0  0  0
 26 27  1  0  0  0
 27 28  2  0  0  0
 27 31  1  0  0  0
 28 29  1  0  0  0
 28 41  1  0  0  0
 29 30  2  0  0  0
 31 32  1  0  0  0
 31 33  2  0  0  0
 33 34  1  0  0  0
 33 35  1  0  0  0
 35 36  1  0  0  0
 35 41  2  0  0  0
 36 37  1  0  0  0
 37 38  1  0  0  0
 37 39  1  0  0  0
 37 40  1  0  0  0
 41 42  1  0  0  0
M  END
> <s_m_entry_id>
24

> <s_m_entry_name>
CamMedNP.24

> <i_qp_#stars>
0

> <i_qp_#amine>
0

> <i_qp_#amidine>
0

> <i_qp_#acid>
0

> <i_qp_#amide>
0

> <i_qp_#rotor>
5

> <i_qp_#rtvFG>
0

> <i_qp_CNS>
-1

> <r_qp_mol_MW>
   326.348

> <r_qp_dipole>
     4.480

> <r_qp_SASA>
   579.740

> <r_qp_FOSA>
   278.005

> <r_qp_FISA>
   112.419

> <r_qp_PISA>
   189.315

> <r_qp_WPSA>
     0.000

> <r_qp_volume>
  1022.190

> <r_qp_donorHB>
     1.000

> <r_qp_accptHB>
     3.750

> <r_qp_dip^2/V>
   0.0196360

> <r_qp_ACxDN^.5/SA>
   0.0064680

> <r_qp_glob>
   0.8464860

> <r_qp_QPpolrz>
    33.352

> <r_qp_QPlogPC16>
    10.062

> <r_qp_QPlogPoct>
    14.437

> <r_qp_QPlogPw>
     7.222

> <r_qp_QPlogPo/w>
     3.568

> <r_qp_QPlogS>
    -4.671

> <r_qp_CIQPlogS>
    -5.179

> <r_qp_QPlogHERG>
    -4.919

> <r_qp_QPPCaco>
   850.802

> <r_qp_QPlogBB>
    -0.784

> <r_qp_QPPMDCK>
   415.435

> <r_qp_QPlogKp>
    -2.444

> <r_qp_IP(eV)>
     8.912

> <r_qp_EA(eV)>
     0.946

> <i_qp_#metab>
6

> <r_qp_QPlogKhsa>
     0.466

> <i_qp_HumanOralAbsorption>
3

> <r_qp_PercentHumanOralAbsorption>
   100.000

> <r_qp_SAfluorine>
     0.000

> <r_qp_SAamideO>
     0.000

> <r_qp_PSA>
    78.178

> <i_qp_#NandO>
5

> <i_qp_RuleOfFive>
0

> <i_qp_RuleOfThree>
0

> <i_qp_#ringatoms>
14

> <i_qp_#in34>
0

> <i_qp_#in56>
14

> <i_qp_#noncon>
0

> <i_qp_#nonHatm>
24

> <r_qp_Jm>
0.025032

$$$$
AN_UY_008
                    3D
 Structure written by MMmdl.
 42 44  0  0  1  0            999 V2000
    1.3690    0.8940    0.2510 C   0  0  0  0  0  0
    0.3240    1.6710    0.7360 C   0  0  0  0  0  0
    0.5390    2.7860    1.5020 O   0  0  0  0  0  0
    1.5200    2.8800    1.6060 H   0  0  0  0  0  0
   -0.9840    1.3280    0.4440 C   0  0  0  0  0  0
   -1.7850    1.9550    0.8260 H   0  0  0  0  0  0
   -1.2490    0.1940   -0.3360 C   0  0  0  0  0  0
   -2.5610   -0.0800   -0.6060 O   0  0  0  0  0  0
   -3.1330    0.5820   -0.1850 H   0  0  0  0  0  0
   -0.2190   -0.6350   -0.8390 C   0  0  0  0  0  0
   -0.4740   -1.9040   -1.7040 C   0  0  0  0  0  0
    0.2610   -3.1400   -1.1630 C   0  0  0  0  0  0
    0.7580   -3.7720   -1.8980 H   0  0  0  0  0  0
    0.3160   -3.5210    0.1220 C   0  0  0  0  0  0
   -0.1750   -2.9550    0.9070 H   0  0  0  0  0  0
    0.8500   -4.4200    0.4110 H   0  0  0  0  0  0
    0.0160   -1.6000   -3.1450 C   0  0  0  0  0  0
    1.0930   -1.4120   -3.2020 H   0  0  0  0  0  0
   -0.4900   -0.7160   -3.5520 H   0  0  0  0  0  0
   -0.1910   -2.4370   -3.8230 H   0  0  0  0  0  0
   -1.9430   -2.3700   -1.8560 C   0  0  0  0  0  0
   -2.5470   -1.6430   -2.4100 H   0  0  0  0  0  0
   -2.4180   -2.5550   -0.8850 H   0  0  0  0  0  0
   -2.0070   -3.3090   -2.4220 H   0  0  0  0  0  0
    1.1160   -0.2390   -0.5290 C   0  0  0  0  0  0
    2.1480   -1.0110   -1.0250 O   0  0  0  0  0  0
    3.4440   -0.6840   -0.7260 C   0  0  0  0  0  0
    3.8080    0.4130    0.0420 C   0  0  0  0  0  0
    2.7500    1.2630    0.5620 C   0  0  0  0  0  0
    2.9670    2.2620    1.2450 O   0  0  0  0  0  0
    4.4340   -1.5190   -1.2390 C   0  0  0  0  0  0
    4.1610   -2.3820   -1.8420 H   0  0  0  0  0  0
    5.7830   -1.2530   -0.9790 C   0  0  0  0  0  0
    6.5240   -1.9280   -1.3960 H   0  0  0  0  0  0
    6.1460   -0.1470   -0.2050 C   0  0  0  0  0  0
    7.4210    0.2230    0.1220 O   0  0  0  0  0  0
    8.4750   -0.5950   -0.3700 C   0  0  0  0  0  0
    9.4200   -0.1670   -0.0220 H   0  0  0  0  0  0
    8.4950   -0.5980   -1.4650 H   0  0  0  0  0  0
    8.4050   -1.6120    0.0280 H   0  0  0  0  0  0
    5.1500    0.6880    0.3060 C   0  0  0  0  0  0
    5.4280    1.5500    0.9100 H   0  0  0  0  0  0
  1  2  2  0  0  0
  1 25  1  0  0  0
  1 29  1  0  0  0
  2  3  1  0  0  0
  2  5  1  0  0  0
  3  4  1  0  0  0
  5  6  1  0  0  0
  5  7  2  0  0  0
  7  8  1  0  0  0
  7 10  1  0  0  0
  8  9  1  0  0  0
 10 11  1  0  0  0
 10 25  2  0  0  0
 11 12  1  0  0  0
 11 17  1  0  0  0
 11 21  1  0  0  0
 12 13  1  0  0  0
 12 14  2  0  0  0
 14 15  1  0  0  0
 14 16  1  0  0  0
 17 18  1  0  0  0
 17 19  1  0  0  0
 17 20  1  0  0  0
 21 22  1  0  0  0
 21 23  1  0  0  0
 21 24  1  0  0  0
 25 26  1  0  0  0
 26 27  1  0  0  0
 27 28  2  0  0  0
 27 31  1  0  0  0
 28 29  1  0  0  0
 28 41  1  0  0  0
 29 30  2  0  0  0
 31 32  1  0  0  0
 31 33  2  0  0  0
 33 34  1  0  0  0
 33 35  1  0  0  0
 35 36  1  0  0  0
 35 41  2  0  0  0
 36 37  1  0  0  0
 37 38  1  0  0  0
 37 39  1  0  0  0
 37 40  1  0  0  0
 41 42  1  0  0  0
M  END
> <s_m_entry_id>
25

> <s_m_entry_name>
CamMedNP.25

> <i_qp_#stars>
0

> <i_qp_#amine>
0

> <i_qp_#amidine>
0

> <i_qp_#acid>
0

> <i_qp_#amide>
0

> <i_qp_#rotor>
5

> <i_qp_#rtvFG>
0

> <i_qp_CNS>
-1

> <r_qp_mol_MW>
   326.348

> <r_qp_dipole>
     4.644

> <r_qp_SASA>
   556.190

> <r_qp_FOSA>
   263.370

> <r_qp_FISA>
   112.890

> <r_qp_PISA>
   179.929

> <r_qp_WPSA>
     0.000

> <r_qp_volume>
   999.784

> <r_qp_donorHB>
     1.000

> <r_qp_accptHB>
     3.750

> <r_qp_dip^2/V>
   0.0215690

> <r_qp_ACxDN^.5/SA>
   0.0067420

> <r_qp_glob>
   0.8693860

> <r_qp_QPpolrz>
    32.365

> <r_qp_QPlogPC16>
     9.861

> <r_qp_QPlogPoct>
    14.174

> <r_qp_QPlogPw>
     7.105

> <r_qp_QPlogPo/w>
     3.420

> <r_qp_QPlogS>
    -4.278

> <r_qp_CIQPlogS>
    -5.179

> <r_qp_QPlogHERG>
    -4.504

> <r_qp_QPPCaco>
   842.095

> <r_qp_QPlogBB>
    -0.734

> <r_qp_QPPMDCK>
   410.841

> <r_qp_QPlogKp>
    -2.486

> <r_qp_IP(eV)>
     8.903

> <r_qp_EA(eV)>
     0.948

> <i_qp_#metab>
3

> <r_qp_QPlogKhsa>
     0.413

> <i_qp_HumanOralAbsorption>
3

> <r_qp_PercentHumanOralAbsorption>
   100.000

> <r_qp_SAfluorine>
     0.000

> <r_qp_SAamideO>
     0.000

> <r_qp_PSA>
    73.884

> <i_qp_#NandO>
5

> <i_qp_RuleOfFive>
0

> <i_qp_RuleOfThree>
0

> <i_qp_#ringatoms>
14

> <i_qp_#in34>
0

> <i_qp_#in56>
14

> <i_qp_#noncon>
0

> <i_qp_#nonHatm>
24

> <r_qp_Jm>
0.059654

$$$$
AN_UY_009
                    3D
 Structure written by MMmdl.
 42 44  0  0  1  0            999 V2000
    1.5240    0.9000    0.3460 C   0  0  0  0  0  0
    0.4850    1.6520    0.9340 C   0  0  0  0  0  0
    0.8220    2.5560    1.9120 O   0  0  0  0  0  0
    1.8040    2.5310    2.0390 H   0  0  0  0  0  0
   -0.8640    1.4840    0.5470 C   0  0  0  0  0  0
   -2.0490    2.2640    1.1870 C   0  0  0  0  0  0
   -2.8160    3.0260    0.0970 C   0  0  0  0  0  0
   -2.2010    3.6640   -0.5410 H   0  0  0  0  0  0
   -4.1360    3.0160   -0.1380 C   0  0  0  0  0  0
   -4.5540    3.6200   -0.9380 H   0  0  0  0  0  0
   -4.8360    2.4380    0.4570 H   0  0  0  0  0  0
   -1.6880    3.3750    2.2070 C   0  0  0  0  0  0
   -1.2040    2.9670    3.1020 H   0  0  0  0  0  0
   -2.5890    3.8940    2.5620 H   0  0  0  0  0  0
   -1.0380    4.1430    1.7710 H   0  0  0  0  0  0
   -2.9120    1.2480    1.9810 C   0  0  0  0  0  0
   -3.3650    0.4790    1.3480 H   0  0  0  0  0  0
   -3.7310    1.7450    2.5160 H   0  0  0  0  0  0
   -2.3060    0.7270    2.7320 H   0  0  0  0  0  0
   -1.0830    0.5100   -0.4650 C   0  0  0  0  0  0
   -2.3120    0.1940   -0.9840 O   0  0  0  0  0  0
   -2.9590    0.8730   -0.7450 H   0  0  0  0  0  0
   -0.0460   -0.2390   -1.0380 C   0  0  0  0  0  0
   -0.2770   -0.9740   -1.8060 H   0  0  0  0  0  0
    1.2640   -0.0430   -0.6340 C   0  0  0  0  0  0
    2.2240   -0.8100   -1.2440 O   0  0  0  0  0  0
    3.5310   -0.6350   -0.8610 C   0  0  0  0  0  0
    3.9360    0.2730    0.1100 C   0  0  0  0  0  0
    2.9180    1.0890    0.7600 C   0  0  0  0  0  0
    3.1770    1.9170    1.6300 O   0  0  0  0  0  0
    4.4840   -1.4270   -1.4990 C   0  0  0  0  0  0
    4.1790   -2.1420   -2.2600 H   0  0  0  0  0  0
    5.8360   -1.3060   -1.1620 C   0  0  0  0  0  0
    6.5470   -1.9410   -1.6810 H   0  0  0  0  0  0
    6.2410   -0.3920   -0.1850 C   0  0  0  0  0  0
    7.5260   -0.1790    0.2340 O   0  0  0  0  0  0
    8.5430   -0.9590   -0.3810 C   0  0  0  0  0  0
    9.5010   -0.6690    0.0620 H   0  0  0  0  0  0
    8.6000   -0.7580   -1.4560 H   0  0  0  0  0  0
    8.3950   -2.0260   -0.1840 H   0  0  0  0  0  0
    5.2830    0.4000    0.4520 C   0  0  0  0  0  0
    5.5940    1.1130    1.2130 H   0  0  0  0  0  0
  1  2  2  0  0  0
  1 25  1  0  0  0
  1 29  1  0  0  0
  2  3  1  0  0  0
  2  5  1  0  0  0
  3  4  1  0  0  0
  5  6  1  0  0  0
  5 20  2  0  0  0
  6  7  1  0  0  0
  6 12  1  0  0  0
  6 16  1  0  0  0
  7  8  1  0  0  0
  7  9  2  0  0  0
  9 10  1  0  0  0
  9 11  1  0  0  0
 12 13  1  0  0  0
 12 14  1  0  0  0
 12 15  1  0  0  0
 16 17  1  0  0  0
 16 18  1  0  0  0
 16 19  1  0  0  0
 20 21  1  0  0  0
 20 23  1  0  0  0
 21 22  1  0  0  0
 23 24  1  0  0  0
 23 25  2  0  0  0
 25 26  1  0  0  0
 26 27  1  0  0  0
 27 28  2  0  0  0
 27 31  1  0  0  0
 28 29  1  0  0  0
 28 41  1  0  0  0
 29 30  2  0  0  0
 31 32  1  0  0  0
 31 33  2  0  0  0
 33 34  1  0  0  0
 33 35  1  0  0  0
 35 36  1  0  0  0
 35 41  2  0  0  0
 36 37  1  0  0  0
 37 38  1  0  0  0
 37 39  1  0  0  0
 37 40  1  0  0  0
 41 42  1  0  0  0
M  END
> <s_m_entry_id>
26

> <s_m_entry_name>
CamMedNP.26

> <i_qp_#stars>
0

> <i_qp_#amine>
0

> <i_qp_#amidine>
0

> <i_qp_#acid>
0

> <i_qp_#amide>
0

> <i_qp_#rotor>
5

> <i_qp_#rtvFG>
0

> <i_qp_CNS>
0

> <r_qp_mol_MW>
   326.348

> <r_qp_dipole>
     3.657

> <r_qp_SASA>
   560.627

> <r_qp_FOSA>
   266.041

> <r_qp_FISA>
    88.037

> <r_qp_PISA>
   206.548

> <r_qp_WPSA>
     0.000

> <r_qp_volume>
   998.570

> <r_qp_donorHB>
     1.000

> <r_qp_accptHB>
     3.750

> <r_qp_dip^2/V>
   0.0133950

> <r_qp_ACxDN^.5/SA>
   0.0066890

> <r_qp_glob>
   0.8618070

> <r_qp_QPpolrz>
    32.571

> <r_qp_QPlogPC16>
     9.834

> <r_qp_QPlogPoct>
    14.029

> <r_qp_QPlogPw>
     7.127

> <r_qp_QPlogPo/w>
     3.613

> <r_qp_QPlogS>
    -4.331

> <r_qp_CIQPlogS>
    -5.179

> <r_qp_QPlogHERG>
    -4.753

> <r_qp_QPPCaco>
  1448.909

> <r_qp_QPlogBB>
    -0.528

> <r_qp_QPPMDCK>
   738.612

> <r_qp_QPlogKp>
    -1.934

> <r_qp_IP(eV)>
     8.915

> <r_qp_EA(eV)>
     0.955

> <i_qp_#metab>
3

> <r_qp_QPlogKhsa>
     0.407

> <i_qp_HumanOralAbsorption>
3

> <r_qp_PercentHumanOralAbsorption>
   100.000

> <r_qp_SAfluorine>
     0.000

> <r_qp_SAamideO>
     0.000

> <r_qp_PSA>
    73.714

> <i_qp_#NandO>
5

> <i_qp_RuleOfFive>
0

> <i_qp_RuleOfThree>
0

> <i_qp_#ringatoms>
14

> <i_qp_#in34>
0

> <i_qp_#in56>
14

> <i_qp_#noncon>
0

> <i_qp_#nonHatm>
24

> <r_qp_Jm>
0.177296

$$$$
AN_UY_010
                    3D
 Structure written by MMmdl.
 36 38  0  0  1  0            999 V2000
    1.4460    0.8350    0.3350 C   0  0  0  0  0  0
    0.3830    1.5570    0.8960 C   0  0  0  0  0  0
    0.6290    2.5300    1.8350 O   0  0  0  0  0  0
    1.6080    2.5640    1.9780 H   0  0  0  0  0  0
   -0.9420    1.3020    0.5110 C   0  0  0  0  0  0
   -2.0870    2.0640    1.1410 C   0  0  0  0  0  0
   -2.8870    1.3570    1.3950 H   0  0  0  0  0  0
   -1.7830    2.4980    2.1020 H   0  0  0  0  0  0
   -2.5970    3.1710    0.2610 C   0  0  0  0  0  0
   -1.8690    3.9140   -0.0610 H   0  0  0  0  0  0
   -3.8720    3.3070   -0.1240 C   0  0  0  0  0  0
   -4.1720    4.1400   -0.7520 H   0  0  0  0  0  0
   -4.6460    2.6130    0.1880 H   0  0  0  0  0  0
   -1.1500    0.3190   -0.4730 C   0  0  0  0  0  0
   -2.3910    0.0080   -0.9590 O   0  0  0  0  0  0
   -3.0040    0.7320   -0.7520 H   0  0  0  0  0  0
   -0.0900   -0.4070   -1.0240 C   0  0  0  0  0  0
   -0.2910   -1.1660   -1.7750 H   0  0  0  0  0  0
    1.2150   -0.1480   -0.6180 C   0  0  0  0  0  0
    2.2090   -0.8940   -1.2030 O   0  0  0  0  0  0
    3.5070   -0.6530   -0.8230 C   0  0  0  0  0  0
    3.8760    0.3030    0.1190 C   0  0  0  0  0  0
    2.8260    1.0990    0.7420 C   0  0  0  0  0  0
    3.0470    1.9680    1.5830 O   0  0  0  0  0  0
    4.4920   -1.4280   -1.4330 C   0  0  0  0  0  0
    4.2170   -2.1780   -2.1700 H   0  0  0  0  0  0
    5.8380   -1.2420   -1.0990 C   0  0  0  0  0  0
    6.5740   -1.8650   -1.5970 H   0  0  0  0  0  0
    6.2050   -0.2800   -0.1530 C   0  0  0  0  0  0
    7.4800   -0.0030    0.2590 O   0  0  0  0  0  0
    8.5280   -0.7620   -0.3290 C   0  0  0  0  0  0
    9.4720   -0.4200    0.1040 H   0  0  0  0  0  0
    8.5780   -0.5950   -1.4100 H   0  0  0  0  0  0
    8.4220   -1.8270   -0.0970 H   0  0  0  0  0  0
    5.2150    0.4940    0.4570 C   0  0  0  0  0  0
    5.4960    1.2440    1.1940 H   0  0  0  0  0  0
  1  2  2  0  0  0
  1 19  1  0  0  0
  1 23  1  0  0  0
  2  3  1  0  0  0
  2  5  1  0  0  0
  3  4  1  0  0  0
  5  6  1  0  0  0
  5 14  2  0  0  0
  6  7  1  0  0  0
  6  8  1  0  0  0
  6  9  1  0  0  0
  9 10  1  0  0  0
  9 11  2  0  0  0
 11 12  1  0  0  0
 11 13  1  0  0  0
 14 15  1  0  0  0
 14 17  1  0  0  0
 15 16  1  0  0  0
 17 18  1  0  0  0
 17 19  2  0  0  0
 19 20  1  0  0  0
 20 21  1  0  0  0
 21 22  2  0  0  0
 21 25  1  0  0  0
 22 23  1  0  0  0
 22 35  1  0  0  0
 23 24  2  0  0  0
 25 26  1  0  0  0
 25 27  2  0  0  0
 27 28  1  0  0  0
 27 29  1  0  0  0
 29 30  1  0  0  0
 29 35  2  0  0  0
 30 31  1  0  0  0
 31 32  1  0  0  0
 31 33  1  0  0  0
 31 34  1  0  0  0
 35 36  1  0  0  0
M  END
> <s_m_entry_id>
27

> <s_m_entry_name>
CamMedNP.27

> <i_qp_#stars>
0

> <i_qp_#amine>
0

> <i_qp_#amidine>
0

> <i_qp_#acid>
0

> <i_qp_#amide>
0

> <i_qp_#rotor>
5

> <i_qp_#rtvFG>
0

> <i_qp_CNS>
-1

> <r_qp_mol_MW>
   298.295

> <r_qp_dipole>
     4.033

> <r_qp_SASA>
   532.961

> <r_qp_FOSA>
   198.154

> <r_qp_FISA>
   106.503

> <r_qp_PISA>
   228.304

> <r_qp_WPSA>
     0.000

> <r_qp_volume>
   915.378

> <r_qp_donorHB>
     1.000

> <r_qp_accptHB>
     3.750

> <r_qp_dip^2/V>
   0.0177730

> <r_qp_ACxDN^.5/SA>
   0.0070360

> <r_qp_glob>
   0.8554670

> <r_qp_QPpolrz>
    29.449

> <r_qp_QPlogPC16>
     9.287

> <r_qp_QPlogPoct>
    13.081

> <r_qp_QPlogPw>
     7.334

> <r_qp_QPlogPo/w>
     2.986

> <r_qp_QPlogS>
    -3.841

> <r_qp_CIQPlogS>
    -4.610

> <r_qp_QPlogHERG>
    -4.959

> <r_qp_QPPCaco>
   968.122

> <r_qp_QPlogBB>
    -0.708

> <r_qp_QPPMDCK>
   477.685

> <r_qp_QPlogKp>
    -2.198

> <r_qp_IP(eV)>
     8.961

> <r_qp_EA(eV)>
     0.978

> <i_qp_#metab>
4

> <r_qp_QPlogKhsa>
     0.180

> <i_qp_HumanOralAbsorption>
3

> <r_qp_PercentHumanOralAbsorption>
   100.000

> <r_qp_SAfluorine>
     0.000

> <r_qp_SAamideO>
     0.000

> <r_qp_PSA>
    79.855

> <i_qp_#NandO>
5

> <i_qp_RuleOfFive>
0

> <i_qp_RuleOfThree>
0

> <i_qp_#ringatoms>
14

> <i_qp_#in34>
0

> <i_qp_#in56>
14

> <i_qp_#noncon>
0

> <i_qp_#nonHatm>
22

> <r_qp_Jm>
0.27261

$$$$
AN_UY_011
                    3D
 Structure written by MMmdl.
 36 38  0  0  1  0            999 V2000
    1.4500    0.8130    0.3290 C   0  0  0  0  0  0
    0.3770    1.5040    0.8920 C   0  0  0  0  0  0
    0.5570    2.4310    1.8860 O   0  0  0  0  0  0
    1.5290    2.4710    2.0720 H   0  0  0  0  0  0
   -0.9170    1.2640    0.4540 C   0  0  0  0  0  0
   -1.7390    1.8090    0.9060 H   0  0  0  0  0  0
   -1.1280    0.3230   -0.5560 C   0  0  0  0  0  0
   -2.4010    0.0730   -0.9910 O   0  0  0  0  0  0
   -3.0270    0.6090   -0.4750 H   0  0  0  0  0  0
   -0.0610   -0.3800   -1.1440 C   0  0  0  0  0  0
   -0.3170   -1.4140   -2.2210 C   0  0  0  0  0  0
   -0.4200   -2.8070   -1.6650 C   0  0  0  0  0  0
    0.4860   -3.2410   -1.2490 H   0  0  0  0  0  0
   -1.5430   -3.5360   -1.6690 C   0  0  0  0  0  0
   -1.5560   -4.5400   -1.2580 H   0  0  0  0  0  0
   -2.4710   -3.1430   -2.0720 H   0  0  0  0  0  0
    0.4920   -1.3860   -2.9620 H   0  0  0  0  0  0
   -1.2170   -1.1510   -2.7900 H   0  0  0  0  0  0
    1.2440   -0.1260   -0.6810 C   0  0  0  0  0  0
    2.2750   -0.8340   -1.2580 O   0  0  0  0  0  0
    3.5570   -0.6030   -0.8260 C   0  0  0  0  0  0
    3.8870    0.3070    0.1710 C   0  0  0  0  0  0
    2.8120    1.0630    0.7980 C   0  0  0  0  0  0
    2.9980    1.8880    1.6890 O   0  0  0  0  0  0
    4.5680   -1.3380   -1.4420 C   0  0  0  0  0  0
    4.3230   -2.0530   -2.2240 H   0  0  0  0  0  0
    5.9020   -1.1590   -1.0590 C   0  0  0  0  0  0
    6.6590   -1.7500   -1.5630 H   0  0  0  0  0  0
    6.2300   -0.2430   -0.0550 C   0  0  0  0  0  0
    7.4880    0.0260    0.4100 O   0  0  0  0  0  0
    8.5620   -0.6910   -0.1850 C   0  0  0  0  0  0
    9.4890   -0.3620    0.2940 H   0  0  0  0  0  0
    8.6420   -0.4680   -1.2540 H   0  0  0  0  0  0
    8.4620   -1.7680   -0.0110 H   0  0  0  0  0  0
    5.2140    0.4920    0.5610 C   0  0  0  0  0  0
    5.4640    1.2060    1.3430 H   0  0  0  0  0  0
  1  2  2  0  0  0
  1 19  1  0  0  0
  1 23  1  0  0  0
  2  3  1  0  0  0
  2  5  1  0  0  0
  3  4  1  0  0  0
  5  6  1  0  0  0
  5  7  2  0  0  0
  7  8  1  0  0  0
  7 10  1  0  0  0
  8  9  1  0  0  0
 10 11  1  0  0  0
 10 19  2  0  0  0
 11 12  1  0  0  0
 11 17  1  0  0  0
 11 18  1  0  0  0
 12 13  1  0  0  0
 12 14  2  0  0  0
 14 15  1  0  0  0
 14 16  1  0  0  0
 19 20  1  0  0  0
 20 21  1  0  0  0
 21 22  2  0  0  0
 21 25  1  0  0  0
 22 23  1  0  0  0
 22 35  1  0  0  0
 23 24  2  0  0  0
 25 26  1  0  0  0
 25 27  2  0  0  0
 27 28  1  0  0  0
 27 29  1  0  0  0
 29 30  1  0  0  0
 29 35  2  0  0  0
 30 31  1  0  0  0
 31 32  1  0  0  0
 31 33  1  0  0  0
 31 34  1  0  0  0
 35 36  1  0  0  0
M  END
> <s_m_entry_id>
28

> <s_m_entry_name>
CamMedNP.28

> <i_qp_#stars>
0

> <i_qp_#amine>
0

> <i_qp_#amidine>
0

> <i_qp_#acid>
0

> <i_qp_#amide>
0

> <i_qp_#rotor>
5

> <i_qp_#rtvFG>
0

> <i_qp_CNS>
-1

> <r_qp_mol_MW>
   298.295

> <r_qp_dipole>
     4.468

> <r_qp_SASA>
   532.787

> <r_qp_FOSA>
   190.437

> <r_qp_FISA>
   118.829

> <r_qp_PISA>
   223.522

> <r_qp_WPSA>
     0.000

> <r_qp_volume>
   920.227

> <r_qp_donorHB>
     1.000

> <r_qp_accptHB>
     3.750

> <r_qp_dip^2/V>
   0.0216910

> <r_qp_ACxDN^.5/SA>
   0.0070380

> <r_qp_glob>
   0.8587650

> <r_qp_QPpolrz>
    29.598

> <r_qp_QPlogPC16>
     9.402

> <r_qp_QPlogPoct>
    13.252

> <r_qp_QPlogPw>
     7.385

> <r_qp_QPlogPo/w>
     2.953

> <r_qp_QPlogS>
    -3.838

> <r_qp_CIQPlogS>
    -4.610

> <r_qp_QPlogHERG>
    -4.883

> <r_qp_QPPCaco>
   739.683

> <r_qp_QPlogBB>
    -0.812

> <r_qp_QPPMDCK>
   357.112

> <r_qp_QPlogKp>
    -2.442

> <r_qp_IP(eV)>
     8.945

> <r_qp_EA(eV)>
     0.969

> <i_qp_#metab>
4

> <r_qp_QPlogKhsa>
     0.194

> <i_qp_HumanOralAbsorption>
3

> <r_qp_PercentHumanOralAbsorption>
    95.589

> <r_qp_SAfluorine>
     0.000

> <r_qp_SAamideO>
     0.000

> <r_qp_PSA>
    80.039

> <i_qp_#NandO>
5

> <i_qp_RuleOfFive>
0

> <i_qp_RuleOfThree>
0

> <i_qp_#ringatoms>
14

> <i_qp_#in34>
0

> <i_qp_#in56>
14

> <i_qp_#noncon>
0

> <i_qp_#nonHatm>
22

> <r_qp_Jm>
0.156529

$$$$
AN_UY_012
                    3D
 Structure written by MMmdl.
 39 41  0  0  1  0            999 V2000
    1.5190    0.5870    0.5760 C   0  0  0  0  0  0
    0.4260    1.3460    1.0060 C   0  0  0  0  0  0
    0.3830    2.7060    0.8400 O   0  0  0  0  0  0
    1.2320    2.9600    0.3940 H   0  0  0  0  0  0
   -0.6600    0.7320    1.6210 C   0  0  0  0  0  0
   -1.5060    1.3270    1.9530 H   0  0  0  0  0  0
   -0.6530   -0.6520    1.8090 C   0  0  0  0  0  0
   -1.5050   -1.1220    2.2910 H   0  0  0  0  0  0
    0.4430   -1.4040    1.3760 C   0  0  0  0  0  0
    0.4600   -2.7600    1.5570 O   0  0  0  0  0  0
   -0.3620   -3.0370    1.9940 H   0  0  0  0  0  0
    1.5360   -0.7880    0.7560 C   0  0  0  0  0  0
    2.5770   -1.5800    0.3530 O   0  0  0  0  0  0
    3.6700   -0.9990   -0.2520 C   0  0  0  0  0  0
    3.7820    0.3770   -0.4910 C   0  0  0  0  0  0
    2.6660    1.2300   -0.0680 C   0  0  0  0  0  0
    2.6170    2.4500   -0.2100 O   0  0  0  0  0  0
    4.7070   -1.8760   -0.6290 C   0  0  0  0  0  0
    4.6270   -3.3640   -0.3630 C   0  0  0  0  0  0
    5.2400   -3.9030   -1.0930 H   0  0  0  0  0  0
    3.6070   -3.7200   -0.5580 H   0  0  0  0  0  0
    5.0020   -3.7130    1.0510 C   0  0  0  0  0  0
    4.2210   -3.4890    1.7790 H   0  0  0  0  0  0
    6.1430   -4.2760    1.4960 C   0  0  0  0  0  0
    6.3250   -4.5780    2.9600 C   0  0  0  0  0  0
    5.4490   -4.3010    3.5560 H   0  0  0  0  0  0
    7.1840   -4.0260    3.3570 H   0  0  0  0  0  0
    6.5010   -5.6480    3.1070 H   0  0  0  0  0  0
    7.3200   -4.6420    0.6380 C   0  0  0  0  0  0
    7.2070   -4.3500   -0.4080 H   0  0  0  0  0  0
    7.4820   -5.7250    0.6640 H   0  0  0  0  0  0
    8.2250   -4.1500    1.0110 H   0  0  0  0  0  0
    5.8550   -1.3470   -1.2360 C   0  0  0  0  0  0
    6.6750   -2.0020   -1.5230 H   0  0  0  0  0  0
    5.9660    0.0230   -1.4770 C   0  0  0  0  0  0
    6.8690    0.3990   -1.9520 H   0  0  0  0  0  0
    4.9310    0.8820   -1.1070 C   0  0  0  0  0  0
    5.0660    2.2190   -1.3550 O   0  0  0  0  0  0
    5.9160    2.3960   -1.7890 H   0  0  0  0  0  0
  1  2  2  0  0  0
  1 12  1  0  0  0
  1 16  1  0  0  0
  2  3  1  0  0  0
  2  5  1  0  0  0
  3  4  1  0  0  0
  5  6  1  0  0  0
  5  7  2  0  0  0
  7  8  1  0  0  0
  7  9  1  0  0  0
  9 10  1  0  0  0
  9 12  2  0  0  0
 10 11  1  0  0  0
 12 13  1  0  0  0
 13 14  1  0  0  0
 14 15  2  0  0  0
 14 18  1  0  0  0
 15 16  1  0  0  0
 15 37  1  0  0  0
 16 17  2  0  0  0
 18 19  1  0  0  0
 18 33  2  0  0  0
 19 20  1  0  0  0
 19 21  1  0  0  0
 19 22  1  0  0  0
 22 23  1  0  0  0
 22 24  2  0  0  0
 24 25  1  0  0  0
 24 29  1  0  0  0
 25 26  1  0  0  0
 25 27  1  0  0  0
 25 28  1  0  0  0
 29 30  1  0  0  0
 29 31  1  0  0  0
 29 32  1  0  0  0
 33 34  1  0  0  0
 33 35  1  0  0  0
 35 36  1  0  0  0
 35 37  2  0  0  0
 37 38  1  0  0  0
 38 39  1  0  0  0
M  END
> <s_m_entry_id>
29

> <s_m_entry_name>
CamMedNP.29

> <i_qp_#stars>
0

> <i_qp_#amine>
0

> <i_qp_#amidine>
0

> <i_qp_#acid>
0

> <i_qp_#amide>
0

> <i_qp_#rotor>
5

> <i_qp_#rtvFG>
0

> <i_qp_CNS>
-2

> <r_qp_mol_MW>
   312.321

> <r_qp_dipole>
     5.032

> <r_qp_SASA>
   557.283

> <r_qp_FOSA>
   189.509

> <r_qp_FISA>
   161.065

> <r_qp_PISA>
   206.709

> <r_qp_WPSA>
     0.000

> <r_qp_volume>
   971.794

> <r_qp_donorHB>
     1.000

> <r_qp_accptHB>
     2.750

> <r_qp_dip^2/V>
   0.0260510

> <r_qp_ACxDN^.5/SA>
   0.0049350

> <r_qp_glob>
   0.8514100

> <r_qp_QPpolrz>
    31.501

> <r_qp_QPlogPC16>
    10.056

> <r_qp_QPlogPoct>
    13.610

> <r_qp_QPlogPw>
     6.632

> <r_qp_QPlogPo/w>
     3.342

> <r_qp_QPlogS>
    -4.615

> <r_qp_CIQPlogS>
    -5.279

> <r_qp_QPlogHERG>
    -4.922

> <r_qp_QPPCaco>
   294.117

> <r_qp_QPlogBB>
    -1.219

> <r_qp_QPPMDCK>
   131.790

> <r_qp_QPlogKp>
    -3.280

> <r_qp_IP(eV)>
     8.640

> <r_qp_EA(eV)>
     0.852

> <i_qp_#metab>
6

> <r_qp_QPlogKhsa>
     0.520

> <i_qp_HumanOralAbsorption>
3

> <r_qp_PercentHumanOralAbsorption>
    90.696

> <r_qp_SAfluorine>
     0.000

> <r_qp_SAamideO>
     0.000

> <r_qp_PSA>
    91.759

> <i_qp_#NandO>
5

> <i_qp_RuleOfFive>
0

> <i_qp_RuleOfThree>
0

> <i_qp_#ringatoms>
14

> <i_qp_#in34>
0

> <i_qp_#in56>
14

> <i_qp_#noncon>
0

> <i_qp_#nonHatm>
23

> <r_qp_Jm>
0.003976

$$$$
AN_UY_012B
                    3D
 Structure written by MMmdl.
 66 68  0  0  1  0            999 V2000
    0.8080    1.0160    0.1800 C   0  0  0  0  0  0
    1.6930    1.6420    0.2340 H   0  0  0  0  0  0
   -0.4670    1.5520    0.3400 C   0  0  0  0  0  0
   -0.6230    2.8930    0.5670 O   0  0  0  0  0  0
    0.2490    3.3200    0.5890 H   0  0  0  0  0  0
   -1.6020    0.7340    0.2680 C   0  0  0  0  0  0
   -1.4530   -0.6350    0.0340 C   0  0  0  0  0  0
   -0.1710   -1.1740   -0.1260 C   0  0  0  0  0  0
    0.0050   -2.5090   -0.3590 O   0  0  0  0  0  0
    0.9500   -2.7080   -0.4580 H   0  0  0  0  0  0
    0.9560   -0.3510   -0.0530 C   0  0  0  0  0  0
    1.9570   -0.7560   -0.1760 H   0  0  0  0  0  0
   -2.8160    1.3540    0.4410 O   0  0  0  0  0  0
   -3.9690    0.6130    0.3570 C   0  0  0  0  0  0
   -3.9620   -0.7550    0.1230 C   0  0  0  0  0  0
   -2.6740   -1.4400   -0.0360 C   0  0  0  0  0  0
   -2.7050   -2.6550   -0.2190 O   0  0  0  0  0  0
   -5.1900    1.2910    0.5220 C   0  0  0  0  0  0
   -5.2120    2.7880    0.7640 C   0  0  0  0  0  0
   -5.0710    3.5770   -0.5120 C   0  0  0  0  0  0
   -4.0780    3.5160   -0.9570 H   0  0  0  0  0  0
   -5.9960    4.3370   -1.1310 C   0  0  0  0  0  0
   -7.4100    4.5390   -0.6640 C   0  0  0  0  0  0
   -7.6470    4.0160    0.2630 H   0  0  0  0  0  0
   -8.1110    4.1820   -1.4270 H   0  0  0  0  0  0
   -7.6010    5.6040   -0.4940 H   0  0  0  0  0  0
   -5.6570    5.0620   -2.4070 C   0  0  0  0  0  0
   -5.7890    6.1410   -2.2750 H   0  0  0  0  0  0
   -6.3110    4.7280   -3.2180 H   0  0  0  0  0  0
   -4.6230    4.8910   -2.7230 H   0  0  0  0  0  0
   -4.3830    3.0600    1.4310 H   0  0  0  0  0  0
   -6.1010    3.0720    1.3340 H   0  0  0  0  0  0
   -6.3900    0.5540    0.4320 C   0  0  0  0  0  0
   -7.5620    1.2430    0.6160 O   0  0  0  0  0  0
   -8.2600    0.6160    0.8650 H   0  0  0  0  0  0
   -6.4010   -0.8300    0.1660 C   0  0  0  0  0  0
   -7.6920   -1.6120    0.0220 C   0  0  0  0  0  0
   -8.3310   -1.9120    1.3520 C   0  0  0  0  0  0
   -7.6640   -2.4260    2.0470 H   0  0  0  0  0  0
   -9.5870   -1.6440    1.7620 C   0  0  0  0  0  0
  -10.6470   -0.9650    0.9370 C   0  0  0  0  0  0
  -10.2980   -0.6470   -0.0480 H   0  0  0  0  0  0
  -11.0080   -0.0690    1.4530 H   0  0  0  0  0  0
  -11.4970   -1.6360    0.7760 H   0  0  0  0  0  0
  -10.0180   -2.0220    3.1700 C   0  0  0  0  0  0
  -10.9150   -3.2650    3.2000 C   0  0  0  0  0  0
  -11.2790   -3.6430    4.6100 C   0  0  0  0  0  0
  -10.4940   -4.1780    5.1440 H   0  0  0  0  0  0
  -12.4440   -3.4130    5.2480 C   0  0  0  0  0  0
  -13.6130   -2.6690    4.6640 C   0  0  0  0  0  0
  -13.3960   -2.2060    3.6990 H   0  0  0  0  0  0
  -13.9200   -1.8630    5.3390 H   0  0  0  0  0  0
  -14.4620   -3.3480    4.5300 H   0  0  0  0  0  0
  -12.6560   -3.8960    6.6580 C   0  0  0  0  0  0
  -13.5170   -4.5720    6.7020 H   0  0  0  0  0  0
  -12.8450   -3.0490    7.3260 H   0  0  0  0  0  0
  -11.7880   -4.4390    7.0480 H   0  0  0  0  0  0
  -10.3880   -4.1150    2.7480 H   0  0  0  0  0  0
  -11.8090   -3.1150    2.5870 H   0  0  0  0  0  0
  -10.5380   -1.1690    3.6240 H   0  0  0  0  0  0
   -9.1360   -2.1980    3.8000 H   0  0  0  0  0  0
   -7.5140   -2.5650   -0.4900 H   0  0  0  0  0  0
   -8.3510   -1.0580   -0.6540 H   0  0  0  0  0  0
   -5.1630   -1.4730    0.0300 C   0  0  0  0  0  0
   -5.1440   -2.8280   -0.2000 O   0  0  0  0  0  0
   -4.1920   -3.1020   -0.2590 H   0  0  0  0  0  0
  1  2  1  0  0  0
  1  3  2  0  0  0
  1 11  1  0  0  0
  3  4  1  0  0  0
  3  6  1  0  0  0
  4  5  1  0  0  0
  6  7  2  0  0  0
  6 13  1  0  0  0
  7  8  1  0  0  0
  7 16  1  0  0  0
  8  9  1  0  0  0
  8 11  2  0  0  0
  9 10  1  0  0  0
 11 12  1  0  0  0
 13 14  1  0  0  0
 14 15  2  0  0  0
 14 18  1  0  0  0
 15 16  1  0  0  0
 15 64  1  0  0  0
 16 17  2  0  0  0
 18 19  1  0  0  0
 18 33  2  0  0  0
 19 20  1  0  0  0
 19 31  1  0  0  0
 19 32  1  0  0  0
 20 21  1  0  0  0
 20 22  2  0  0  0
 22 23  1  0  0  0
 22 27  1  0  0  0
 23 24  1  0  0  0
 23 25  1  0  0  0
 23 26  1  0  0  0
 27 28  1  0  0  0
 27 29  1  0  0  0
 27 30  1  0  0  0
 33 34  1  0  0  0
 33 36  1  0  0  0
 34 35  1  0  0  0
 36 37  1  0  0  0
 36 64  2  0  0  0
 37 38  1  0  0  0
 37 62  1  0  0  0
 37 63  1  0  0  0
 38 39  1  0  0  0
 38 40  2  0  0  0
 40 41  1  0  0  0
 40 45  1  0  0  0
 41 42  1  0  0  0
 41 43  1  0  0  0
 41 44  1  0  0  0
 45 46  1  0  0  0
 45 60  1  0  0  0
 45 61  1  0  0  0
 46 47  1  0  0  0
 46 58  1  0  0  0
 46 59  1  0  0  0
 47 48  1  0  0  0
 47 49  2  0  0  0
 49 50  1  0  0  0
 49 54  1  0  0  0
 50 51  1  0  0  0
 50 52  1  0  0  0
 50 53  1  0  0  0
 54 55  1  0  0  0
 54 56  1  0  0  0
 54 57  1  0  0  0
 64 65  1  0  0  0
 65 66  1  0  0  0
M  END
> <s_m_entry_id>
30

> <s_m_entry_name>
CamMedNP.30

> <i_qp_#stars>
2

> <i_qp_#amine>
0

> <i_qp_#amidine>
0

> <i_qp_#acid>
0

> <i_qp_#amide>
0

> <i_qp_#rotor>
11

> <i_qp_#rtvFG>
0

> <i_qp_CNS>
-2

> <r_qp_mol_MW>
   464.557

> <r_qp_dipole>
     4.878

> <r_qp_SASA>
   831.065

> <r_qp_FOSA>
   511.950

> <r_qp_FISA>
   156.699

> <r_qp_PISA>
   162.417

> <r_qp_WPSA>
     0.000

> <r_qp_volume>
  1513.800

> <r_qp_donorHB>
     2.000

> <r_qp_accptHB>
     3.500

> <r_qp_dip^2/V>
   0.0157210

> <r_qp_ACxDN^.5/SA>
   0.0059560

> <r_qp_glob>
   0.7672010

> <r_qp_QPpolrz>
    48.916

> <r_qp_QPlogPC16>
    15.205

> <r_qp_QPlogPoct>
    20.941

> <r_qp_QPlogPw>
     7.840

> <r_qp_QPlogPo/w>
     6.237

> <r_qp_QPlogS>
    -8.135

> <r_qp_CIQPlogS>
    -8.004

> <r_qp_QPlogHERG>
    -6.073

> <r_qp_QPPCaco>
   323.540

> <r_qp_QPlogBB>
    -1.874

> <r_qp_QPPMDCK>
   146.097

> <r_qp_QPlogKp>
    -2.779

> <r_qp_IP(eV)>
     8.738

> <r_qp_EA(eV)>
     0.888

> <i_qp_#metab>
13

> <r_qp_QPlogKhsa>
     1.498

> <i_qp_HumanOralAbsorption>
1

> <r_qp_PercentHumanOralAbsorption>
    95.427

> <r_qp_SAfluorine>
     0.000

> <r_qp_SAamideO>
     0.000

> <r_qp_PSA>
   106.695

> <i_qp_#NandO>
6

> <i_qp_RuleOfFive>
1

> <i_qp_RuleOfThree>
2

> <i_qp_#ringatoms>
14

> <i_qp_#in34>
0

> <i_qp_#in56>
14

> <i_qp_#noncon>
0

> <i_qp_#nonHatm>
34

> <r_qp_Jm>
6e-06

$$$$
AN_UY_012C
                    3D
 Structure written by MMmdl.
 53 55  0  0  1  0            999 V2000
    2.0670    0.1910   -0.9180 C   0  0  0  0  0  0
    0.9990    0.1000   -1.8180 C   0  0  0  0  0  0
    1.0760    0.6700   -3.0560 O   0  0  0  0  0  0
    0.2540    0.5140   -3.5480 H   0  0  0  0  0  0
   -0.1690   -0.5780   -1.4610 C   0  0  0  0  0  0
   -1.0060   -0.6570   -2.1510 H   0  0  0  0  0  0
   -0.2780   -1.1690   -0.2030 C   0  0  0  0  0  0
   -1.1930   -1.6920    0.0590 H   0  0  0  0  0  0
    0.7840   -1.0780    0.6940 C   0  0  0  0  0  0
    0.6850   -1.6540    1.9310 O   0  0  0  0  0  0
   -0.1850   -2.0780    2.0220 H   0  0  0  0  0  0
    1.9590   -0.4010    0.3460 C   0  0  0  0  0  0
    2.9540   -0.3650    1.2970 O   0  0  0  0  0  0
    4.1170    0.2960    1.0060 C   0  0  0  0  0  0
    4.3590    0.9280   -0.2030 C   0  0  0  0  0  0
    3.3180    0.8870   -1.2340 C   0  0  0  0  0  0
    3.5680    1.4420   -2.3020 O   0  0  0  0  0  0
    5.1000    0.3120    1.9920 C   0  0  0  0  0  0
    4.9300   -0.1920    2.9410 H   0  0  0  0  0  0
    6.3140    0.9630    1.7610 C   0  0  0  0  0  0
    7.2320    0.8920    2.7730 O   0  0  0  0  0  0
    8.1120    1.0720    2.4050 H   0  0  0  0  0  0
    6.5690    1.6400    0.5570 C   0  0  0  0  0  0
    7.8610    2.3890    0.3130 C   0  0  0  0  0  0
    8.1100    2.9550    1.2160 H   0  0  0  0  0  0
    7.7190    3.1560   -0.4580 H   0  0  0  0  0  0
    8.9710    1.4760   -0.1310 C   0  0  0  0  0  0
    8.7170    0.8860   -1.0130 H   0  0  0  0  0  0
   10.2040    1.3260    0.3930 C   0  0  0  0  0  0
   11.1680    0.3340   -0.2350 C   0  0  0  0  0  0
   10.6130   -0.3970   -0.8380 H   0  0  0  0  0  0
   11.6560   -0.2490    0.5570 H   0  0  0  0  0  0
   12.2190    1.0220   -1.1130 C   0  0  0  0  0  0
   13.0880    0.0170   -1.8190 C   0  0  0  0  0  0
   13.8870   -0.3940   -1.2020 H   0  0  0  0  0  0
   12.9880   -0.3930   -3.0980 C   0  0  0  0  0  0
   13.9670   -1.3870   -3.6660 C   0  0  0  0  0  0
   14.7270   -1.6860   -2.9360 H   0  0  0  0  0  0
   14.4860   -0.9560   -4.5280 H   0  0  0  0  0  0
   13.4440   -2.2930   -3.9900 H   0  0  0  0  0  0
   11.9280    0.0550   -4.0660 C   0  0  0  0  0  0
   11.1440    0.6600   -3.6030 H   0  0  0  0  0  0
   11.4320   -0.8150   -4.5110 H   0  0  0  0  0  0
   12.3780    0.6440   -4.8720 H   0  0  0  0  0  0
   12.8700    1.6550   -0.4970 H   0  0  0  0  0  0
   11.7390    1.7020   -1.8250 H   0  0  0  0  0  0
   10.7420    2.0690    1.5860 C   0  0  0  0  0  0
   11.0500    1.3600    2.3620 H   0  0  0  0  0  0
   10.0180    2.7480    2.0390 H   0  0  0  0  0  0
   11.6130    2.6680    1.3020 H   0  0  0  0  0  0
    5.5740    1.5920   -0.4310 C   0  0  0  0  0  0
    5.8120    2.2060   -1.6390 O   0  0  0  0  0  0
    5.0060    2.0620   -2.2000 H   0  0  0  0  0  0
  1  2  2  0  0  0
  1 12  1  0  0  0
  1 16  1  0  0  0
  2  3  1  0  0  0
  2  5  1  0  0  0
  3  4  1  0  0  0
  5  6  1  0  0  0
  5  7  2  0  0  0
  7  8  1  0  0  0
  7  9  1  0  0  0
  9 10  1  0  0  0
  9 12  2  0  0  0
 10 11  1  0  0  0
 12 13  1  0  0  0
 13 14  1  0  0  0
 14 15  2  0  0  0
 14 18  1  0  0  0
 15 16  1  0  0  0
 15 51  1  0  0  0
 16 17  2  0  0  0
 18 19  1  0  0  0
 18 20  2  0  0  0
 20 21  1  0  0  0
 20 23  1  0  0  0
 21 22  1  0  0  0
 23 24  1  0  0  0
 23 51  2  0  0  0
 24 25  1  0  0  0
 24 26  1  0  0  0
 24 27  1  0  0  0
 27 28  1  0  0  0
 27 29  2  0  0  0
 29 30  1  0  0  0
 29 47  1  0  0  0
 30 31  1  0  0  0
 30 32  1  0  0  0
 30 33  1  0  0  0
 33 34  1  0  0  0
 33 45  1  0  0  0
 33 46  1  0  0  0
 34 35  1  0  0  0
 34 36  2  0  0  0
 36 37  1  0  0  0
 36 41  1  0  0  0
 37 38  1  0  0  0
 37 39  1  0  0  0
 37 40  1  0  0  0
 41 42  1  0  0  0
 41 43  1  0  0  0
 41 44  1  0  0  0
 47 48  1  0  0  0
 47 49  1  0  0  0
 47 50  1  0  0  0
 51 52  1  0  0  0
 52 53  1  0  0  0
M  END
> <s_m_entry_id>
31

> <s_m_entry_name>
CamMedNP.31

> <i_qp_#stars>
1

> <i_qp_#amine>
0

> <i_qp_#amidine>
0

> <i_qp_#acid>
0

> <i_qp_#amide>
0

> <i_qp_#rotor>
9

> <i_qp_#rtvFG>
0

> <i_qp_CNS>
-2

> <r_qp_mol_MW>
   396.439

> <r_qp_dipole>
     5.302

> <r_qp_SASA>
   701.635

> <r_qp_FOSA>
   321.956

> <r_qp_FISA>
   190.823

> <r_qp_PISA>
   188.857

> <r_qp_WPSA>
     0.000

> <r_qp_volume>
  1256.135

> <r_qp_donorHB>
     2.000

> <r_qp_accptHB>
     3.500

> <r_qp_dip^2/V>
   0.0223820

> <r_qp_ACxDN^.5/SA>
   0.0070550

> <r_qp_glob>
   0.8024370

> <r_qp_QPpolrz>
    40.141

> <r_qp_QPlogPC16>
    13.051

> <r_qp_QPlogPoct>
    18.326

> <r_qp_QPlogPw>
     8.382

> <r_qp_QPlogPo/w>
     4.399

> <r_qp_QPlogS>
    -6.117

> <r_qp_CIQPlogS>
    -6.602

> <r_qp_QPlogHERG>
    -5.629

> <r_qp_QPPCaco>
   153.578

> <r_qp_QPlogBB>
    -1.955

> <r_qp_QPPMDCK>
    65.293

> <r_qp_QPlogKp>
    -3.507

> <r_qp_IP(eV)>
     8.853

> <r_qp_EA(eV)>
     0.912

> <i_qp_#metab>
10

> <r_qp_QPlogKhsa>
     0.882

> <i_qp_HumanOralAbsorption>
1

> <r_qp_PercentHumanOralAbsorption>
    91.835

> <r_qp_SAfluorine>
     0.000

> <r_qp_SAamideO>
     0.000

> <r_qp_PSA>
   112.193

> <i_qp_#NandO>
6

> <i_qp_RuleOfFive>
0

> <i_qp_RuleOfThree>
2

> <i_qp_#ringatoms>
14

> <i_qp_#in34>
0

> <i_qp_#in56>
14

> <i_qp_#noncon>
0

> <i_qp_#nonHatm>
29

> <r_qp_Jm>
9.4e-05

$$$$
AN_UY_012D
                    3D
 Structure written by MMmdl.
 53 55  0  0  1  0            999 V2000
    1.3210    0.9470   -0.0100 C   0  0  0  0  0  0
    0.1430    1.6140   -0.3670 C   0  0  0  0  0  0
    0.1640    2.9320   -0.7250 O   0  0  0  0  0  0
   -0.7370    3.2480   -0.8930 H   0  0  0  0  0  0
   -1.0780    0.9320   -0.3900 C   0  0  0  0  0  0
   -1.9980    1.4380   -0.6680 H   0  0  0  0  0  0
   -1.1290   -0.4220   -0.0570 C   0  0  0  0  0  0
   -2.0860   -0.9360   -0.0780 H   0  0  0  0  0  0
    0.0440   -1.0860    0.2880 C   0  0  0  0  0  0
    0.0110   -2.4160    0.6120 O   0  0  0  0  0  0
   -0.9050   -2.7370    0.5690 H   0  0  0  0  0  0
    1.2700   -0.4100    0.3060 C   0  0  0  0  0  0
    2.3760   -1.1390    0.6620 O   0  0  0  0  0  0
    3.6240   -0.6090    0.4320 C   0  0  0  0  0  0
    3.8250    0.7360    0.1110 C   0  0  0  0  0  0
    2.6350    1.6060    0.0720 C   0  0  0  0  0  0
    2.7300    2.8240    0.1580 O   0  0  0  0  0  0
    4.7120   -1.4950    0.5540 C   0  0  0  0  0  0
    4.4840   -2.9390    0.9650 C   0  0  0  0  0  0
    4.4200   -3.8600   -0.2230 C   0  0  0  0  0  0
    3.6510   -3.5870   -0.9480 H   0  0  0  0  0  0
    5.1660   -4.9540   -0.4760 C   0  0  0  0  0  0
    6.2420   -5.5090    0.4150 C   0  0  0  0  0  0
    6.3650   -4.9590    1.3490 H   0  0  0  0  0  0
    7.2050   -5.4920   -0.1060 H   0  0  0  0  0  0
    6.0120   -6.5470    0.6790 H   0  0  0  0  0  0
    4.9460   -5.7460   -1.7400 C   0  0  0  0  0  0
    4.6560   -6.7740   -1.4980 H   0  0  0  0  0  0
    5.8660   -5.7740   -2.3340 H   0  0  0  0  0  0
    4.1590   -5.3180   -2.3700 H   0  0  0  0  0  0
    3.5480   -3.0380    1.5290 H   0  0  0  0  0  0
    5.2600   -3.2210    1.6830 H   0  0  0  0  0  0
    6.0010   -1.0070    0.2740 C   0  0  0  0  0  0
    7.0890   -1.8390    0.3200 O   0  0  0  0  0  0
    6.7960   -2.7420    0.1160 H   0  0  0  0  0  0
    6.2300    0.3370   -0.0690 C   0  0  0  0  0  0
    7.6340    0.8220   -0.3810 C   0  0  0  0  0  0
    8.2710    1.5060    0.7990 C   0  0  0  0  0  0
    8.2950    0.8880    1.6980 H   0  0  0  0  0  0
    8.8000    2.7440    0.8660 C   0  0  0  0  0  0
    8.8790    3.7260   -0.2700 C   0  0  0  0  0  0
    8.4910    3.3380   -1.2130 H   0  0  0  0  0  0
    9.9210    4.0140   -0.4440 H   0  0  0  0  0  0
    8.3090    4.6280   -0.0260 H   0  0  0  0  0  0
    9.3880    3.2510    2.1580 C   0  0  0  0  0  0
    8.8640    4.1550    2.4840 H   0  0  0  0  0  0
   10.4480    3.4910    2.0240 H   0  0  0  0  0  0
    9.3150    2.5160    2.9670 H   0  0  0  0  0  0
    7.5910    1.4580   -1.2700 H   0  0  0  0  0  0
    8.2770   -0.0150   -0.6790 H   0  0  0  0  0  0
    5.1240    1.2060   -0.1250 C   0  0  0  0  0  0
    5.3170    2.5200   -0.4600 O   0  0  0  0  0  0
    6.1500    2.8280   -0.0640 H   0  0  0  0  0  0
  1  2  2  0  0  0
  1 12  1  0  0  0
  1 16  1  0  0  0
  2  3  1  0  0  0
  2  5  1  0  0  0
  3  4  1  0  0  0
  5  6  1  0  0  0
  5  7  2  0  0  0
  7  8  1  0  0  0
  7  9  1  0  0  0
  9 10  1  0  0  0
  9 12  2  0  0  0
 10 11  1  0  0  0
 12 13  1  0  0  0
 13 14  1  0  0  0
 14 15  2  0  0  0
 14 18  1  0  0  0
 15 16  1  0  0  0
 15 51  1  0  0  0
 16 17  2  0  0  0
 18 19  1  0  0  0
 18 33  2  0  0  0
 19 20  1  0  0  0
 19 31  1  0  0  0
 19 32  1  0  0  0
 20 21  1  0  0  0
 20 22  2  0  0  0
 22 23  1  0  0  0
 22 27  1  0  0  0
 23 24  1  0  0  0
 23 25  1  0  0  0
 23 26  1  0  0  0
 27 28  1  0  0  0
 27 29  1  0  0  0
 27 30  1  0  0  0
 33 34  1  0  0  0
 33 36  1  0  0  0
 34 35  1  0  0  0
 36 37  1  0  0  0
 36 51  2  0  0  0
 37 38  1  0  0  0
 37 49  1  0  0  0
 37 50  1  0  0  0
 38 39  1  0  0  0
 38 40  2  0  0  0
 40 41  1  0  0  0
 40 45  1  0  0  0
 41 42  1  0  0  0
 41 43  1  0  0  0
 41 44  1  0  0  0
 45 46  1  0  0  0
 45 47  1  0  0  0
 45 48  1  0  0  0
 51 52  1  0  0  0
 52 53  1  0  0  0
M  END
> <s_m_entry_id>
32

> <s_m_entry_name>
CamMedNP.32

> <i_qp_#stars>
1

> <i_qp_#amine>
0

> <i_qp_#amidine>
0

> <i_qp_#acid>
0

> <i_qp_#amide>
0

> <i_qp_#rotor>
8

> <i_qp_#rtvFG>
0

> <i_qp_CNS>
-2

> <r_qp_mol_MW>
   396.439

> <r_qp_dipole>
     4.805

> <r_qp_SASA>
   693.620

> <r_qp_FOSA>
   381.950

> <r_qp_FISA>
   160.242

> <r_qp_PISA>
   151.428

> <r_qp_WPSA>
     0.000

> <r_qp_volume>
  1250.611

> <r_qp_donorHB>
     2.000

> <r_qp_accptHB>
     3.500

> <r_qp_dip^2/V>
   0.0184580

> <r_qp_ACxDN^.5/SA>
   0.0071360

> <r_qp_glob>
   0.8093290

> <r_qp_QPpolrz>
    40.205

> <r_qp_QPlogPC16>
    12.506

> <r_qp_QPlogPoct>
    18.143

> <r_qp_QPlogPw>
     8.120

> <r_qp_QPlogPo/w>
     4.535

> <r_qp_QPlogS>
    -6.136

> <r_qp_CIQPlogS>
    -6.602

> <r_qp_QPlogHERG>
    -5.339

> <r_qp_QPPCaco>
   299.453

> <r_qp_QPlogBB>
    -1.550

> <r_qp_QPPMDCK>
   134.377

> <r_qp_QPlogKp>
    -3.171

> <r_qp_IP(eV)>
     8.726

> <r_qp_EA(eV)>
     0.531

> <i_qp_#metab>
10

> <r_qp_QPlogKhsa>
     0.912

> <i_qp_HumanOralAbsorption>
1

> <r_qp_PercentHumanOralAbsorption>
   100.000

> <r_qp_SAfluorine>
     0.000

> <r_qp_SAamideO>
     0.000

> <r_qp_PSA>
   109.587

> <i_qp_#NandO>
6

> <i_qp_RuleOfFive>
0

> <i_qp_RuleOfThree>
2

> <i_qp_#ringatoms>
14

> <i_qp_#in34>
0

> <i_qp_#in56>
14

> <i_qp_#noncon>
0

> <i_qp_#nonHatm>
29

> <r_qp_Jm>
0.000195

$$$$
AN_UY_012F
                    3D
 Structure written by MMmdl.
 56 58  0  0  1  0            999 V2000
    1.4390    0.7650   -0.2040 C   0  0  0  0  0  0
    0.2490    1.5020   -0.2040 C   0  0  0  0  0  0
    0.2430    2.8250   -0.5410 O   0  0  0  0  0  0
   -0.6670    3.1600   -0.5640 H   0  0  0  0  0  0
   -0.9560    0.8980    0.1700 C   0  0  0  0  0  0
   -1.8870    1.4600    0.1770 H   0  0  0  0  0  0
   -0.9790   -0.4440    0.5470 C   0  0  0  0  0  0
   -1.9230   -0.8990    0.8330 H   0  0  0  0  0  0
    0.2080   -1.1730    0.5580 C   0  0  0  0  0  0
    0.2010   -2.4900    0.9300 O   0  0  0  0  0  0
   -0.7080   -2.7640    1.1360 H   0  0  0  0  0  0
    1.4190   -0.5710    0.1930 C   0  0  0  0  0  0
    2.5400   -1.3600    0.2340 O   0  0  0  0  0  0
    3.7760   -0.7610    0.1500 C   0  0  0  0  0  0
    3.9470    0.5640   -0.2560 C   0  0  0  0  0  0
    2.7350    1.3180   -0.6290 C   0  0  0  0  0  0
    2.7970    2.3330   -1.3110 O   0  0  0  0  0  0
    4.8840   -1.5690    0.4750 C   0  0  0  0  0  0
    4.6880   -3.0380    0.8030 C   0  0  0  0  0  0
    4.4970   -3.8780   -0.4330 C   0  0  0  0  0  0
    3.5220   -3.7510   -0.9040 H   0  0  0  0  0  0
    5.3570   -4.7550   -0.9870 C   0  0  0  0  0  0
    6.7380   -5.0600   -0.4780 C   0  0  0  0  0  0
    7.0080   -4.5050    0.4220 H   0  0  0  0  0  0
    7.4820   -4.8190   -1.2450 H   0  0  0  0  0  0
    6.8230   -6.1260   -0.2400 H   0  0  0  0  0  0
    4.9750   -5.5180   -2.2290 C   0  0  0  0  0  0
    5.0030   -6.5950   -2.0350 H   0  0  0  0  0  0
    5.6720   -5.2920   -3.0420 H   0  0  0  0  0  0
    3.9670   -5.2700   -2.5780 H   0  0  0  0  0  0
    3.8040   -3.1530    1.4440 H   0  0  0  0  0  0
    5.5030   -3.4170    1.4240 H   0  0  0  0  0  0
    6.1680   -0.9920    0.4310 C   0  0  0  0  0  0
    7.2580   -1.7560    0.7760 O   0  0  0  0  0  0
    7.5260   -1.6290    2.1770 C   0  0  0  0  0  0
    6.6820   -1.9720    2.7840 H   0  0  0  0  0  0
    7.7800   -0.5980    2.4460 H   0  0  0  0  0  0
    8.3880   -2.2610    2.4080 H   0  0  0  0  0  0
    6.3720    0.3320   -0.0100 C   0  0  0  0  0  0
    7.7720    0.9050   -0.1410 C   0  0  0  0  0  0
    8.2340    0.9480   -1.5750 C   0  0  0  0  0  0
    8.1760   -0.0180   -2.0810 H   0  0  0  0  0  0
    8.6980    2.0020   -2.2740 C   0  0  0  0  0  0
    8.8740    3.3980   -1.7410 C   0  0  0  0  0  0
    8.6220    3.4980   -0.6840 H   0  0  0  0  0  0
    8.2380    4.0940   -2.2980 H   0  0  0  0  0  0
    9.9150    3.7160   -1.8570 H   0  0  0  0  0  0
    9.1050    1.8410   -3.7170 C   0  0  0  0  0  0
    8.5080    2.5020   -4.3540 H   0  0  0  0  0  0
    8.9640    0.8170   -4.0780 H   0  0  0  0  0  0
   10.1620    2.0960   -3.8440 H   0  0  0  0  0  0
    8.5010    0.3080    0.4160 H   0  0  0  0  0  0
    7.7870    1.8860    0.3440 H   0  0  0  0  0  0
    5.2390    1.1000   -0.3460 C   0  0  0  0  0  0
    5.4010    2.4040   -0.7310 O   0  0  0  0  0  0
    6.1860    2.4720   -1.2990 H   0  0  0  0  0  0
  1  2  2  0  0  0
  1 12  1  0  0  0
  1 16  1  0  0  0
  2  3  1  0  0  0
  2  5  1  0  0  0
  3  4  1  0  0  0
  5  6  1  0  0  0
  5  7  2  0  0  0
  7  8  1  0  0  0
  7  9  1  0  0  0
  9 10  1  0  0  0
  9 12  2  0  0  0
 10 11  1  0  0  0
 12 13  1  0  0  0
 13 14  1  0  0  0
 14 15  2  0  0  0
 14 18  1  0  0  0
 15 16  1  0  0  0
 15 54  1  0  0  0
 16 17  2  0  0  0
 18 19  1  0  0  0
 18 33  2  0  0  0
 19 20  1  0  0  0
 19 31  1  0  0  0
 19 32  1  0  0  0
 20 21  1  0  0  0
 20 22  2  0  0  0
 22 23  1  0  0  0
 22 27  1  0  0  0
 23 24  1  0  0  0
 23 25  1  0  0  0
 23 26  1  0  0  0
 27 28  1  0  0  0
 27 29  1  0  0  0
 27 30  1  0  0  0
 33 34  1  0  0  0
 33 39  1  0  0  0
 34 35  1  0  0  0
 35 36  1  0  0  0
 35 37  1  0  0  0
 35 38  1  0  0  0
 39 40  1  0  0  0
 39 54  2  0  0  0
 40 41  1  0  0  0
 40 52  1  0  0  0
 40 53  1  0  0  0
 41 42  1  0  0  0
 41 43  2  0  0  0
 43 44  1  0  0  0
 43 48  1  0  0  0
 44 45  1  0  0  0
 44 46  1  0  0  0
 44 47  1  0  0  0
 48 49  1  0  0  0
 48 50  1  0  0  0
 48 51  1  0  0  0
 54 55  1  0  0  0
 55 56  1  0  0  0
M  END
> <s_m_entry_id>
33

> <s_m_entry_name>
CamMedNP.33

> <i_qp_#stars>
2

> <i_qp_#amine>
0

> <i_qp_#amidine>
0

> <i_qp_#acid>
0

> <i_qp_#amide>
0

> <i_qp_#rotor>
8

> <i_qp_#rtvFG>
0

> <i_qp_CNS>
-2

> <r_qp_mol_MW>
   410.466

> <r_qp_dipole>
     3.468

> <r_qp_SASA>
   715.299

> <r_qp_FOSA>
   427.091

> <r_qp_FISA>
   140.354

> <r_qp_PISA>
   147.854

> <r_qp_WPSA>
     0.000

> <r_qp_volume>
  1301.110

> <r_qp_donorHB>
     1.000

> <r_qp_accptHB>
     3.500

> <r_qp_dip^2/V>
   0.0092420

> <r_qp_ACxDN^.5/SA>
   0.0048930

> <r_qp_glob>
   0.8057870

> <r_qp_QPpolrz>
    42.192

> <r_qp_QPlogPC16>
    12.594

> <r_qp_QPlogPoct>
    17.155

> <r_qp_QPlogPw>
     6.548

> <r_qp_QPlogPo/w>
     5.198

> <r_qp_QPlogS>
    -6.725

> <r_qp_CIQPlogS>
    -7.009

> <r_qp_QPlogHERG>
    -5.380

> <r_qp_QPPCaco>
   462.301

> <r_qp_QPlogBB>
    -1.360

> <r_qp_QPPMDCK>
   214.869

> <r_qp_QPlogKp>
    -2.817

> <r_qp_IP(eV)>
     8.710

> <r_qp_EA(eV)>
     0.571

> <i_qp_#metab>
10

> <r_qp_QPlogKhsa>
     1.147

> <i_qp_HumanOralAbsorption>
1

> <r_qp_PercentHumanOralAbsorption>
    92.119

> <r_qp_SAfluorine>
     0.000

> <r_qp_SAamideO>
     0.000

> <r_qp_PSA>
    98.292

> <i_qp_#NandO>
6

> <i_qp_RuleOfFive>
1

> <i_qp_RuleOfThree>
2

> <i_qp_#ringatoms>
14

> <i_qp_#in34>
0

> <i_qp_#in56>
14

> <i_qp_#noncon>
0

> <i_qp_#nonHatm>
30

> <r_qp_Jm>
0.000118

$$$$
AN_UY_013_1
                    3D
 Structure written by MMmdl.
 50 53  0  0  1  0            999 V2000
    1.4750    0.5940   -0.4350 C   0  0  0  0  0  0
    0.2360    1.2100   -0.6270 C   0  0  0  0  0  0
    0.1690    2.2850   -0.7760 H   0  0  0  0  0  0
   -0.9240    0.4360   -0.6290 C   0  0  0  0  0  0
   -1.8920    0.9090   -0.7780 H   0  0  0  0  0  0
   -0.8420   -0.9450   -0.4430 C   0  0  0  0  0  0
   -1.7540   -1.5340   -0.4510 H   0  0  0  0  0  0
    0.4050   -1.5450   -0.2520 C   0  0  0  0  0  0
    0.4950   -2.8990   -0.0780 O   0  0  0  0  0  0
   -0.3960   -3.2840   -0.1040 H   0  0  0  0  0  0
    1.5740   -0.7780   -0.2430 C   0  0  0  0  0  0
    2.7660   -1.4260   -0.0410 O   0  0  0  0  0  0
    3.9520   -0.7210   -0.0620 C   0  0  0  0  0  0
    3.9680    0.6610   -0.2620 C   0  0  0  0  0  0
    2.7020    1.3740   -0.4420 C   0  0  0  0  0  0
    2.7140    2.5920   -0.6000 O   0  0  0  0  0  0
    5.1650   -1.4500    0.1240 C   0  0  0  0  0  0
    5.1020   -2.9940    0.3660 C   0  0  0  0  0  0
    4.5960   -3.6710   -0.9360 C   0  0  0  0  0  0
    4.5980   -4.7640   -0.8480 H   0  0  0  0  0  0
    5.2430   -3.4120   -1.7840 H   0  0  0  0  0  0
    3.5780   -3.3800   -1.2110 H   0  0  0  0  0  0
    4.2450   -3.2810    1.6080 C   0  0  0  0  0  0
    4.5630   -2.7720    2.5190 H   0  0  0  0  0  0
    3.1760   -4.0840    1.6990 C   0  0  0  0  0  0
    2.6540   -4.2010    2.6430 H   0  0  0  0  0  0
    2.7800   -4.6260    0.8470 H   0  0  0  0  0  0
    6.4370   -3.7130    0.6970 C   0  0  0  0  0  0
    6.9270   -3.2900    1.5820 H   0  0  0  0  0  0
    7.1380   -3.6860   -0.1450 H   0  0  0  0  0  0
    6.2700   -4.7770    0.9130 H   0  0  0  0  0  0
    6.3750   -0.7030    0.0730 C   0  0  0  0  0  0
    6.3800    0.6930   -0.1380 C   0  0  0  0  0  0
    5.1690    1.3680   -0.2980 C   0  0  0  0  0  0
    5.1760    2.7300   -0.4990 O   0  0  0  0  0  0
    4.2330    3.0210   -0.5850 H   0  0  0  0  0  0
    7.5580   -1.3840    0.1760 O   0  0  0  0  0  0
    8.7780   -0.6840    0.4820 C   0  0  0  0  0  0
    9.8780   -1.4120   -0.2990 C   0  0  0  0  0  0
    9.6930   -1.3580   -1.3790 H   0  0  0  0  0  0
    9.8970   -2.4790   -0.0450 H   0  0  0  0  0  0
   10.8710   -0.9940   -0.0990 H   0  0  0  0  0  0
    9.0350   -0.8250    1.9860 C   0  0  0  0  0  0
    9.0540   -1.8810    2.2810 H   0  0  0  0  0  0
    8.2330   -0.3580    2.5700 H   0  0  0  0  0  0
    9.9860   -0.3690    2.2840 H   0  0  0  0  0  0
    8.7720    0.7690    0.0940 C   0  0  0  0  0  0
    9.7170    1.3070    0.0820 H   0  0  0  0  0  0
    7.6470    1.4170   -0.2080 C   0  0  0  0  0  0
    7.6470    2.4690   -0.4760 H   0  0  0  0  0  0
  1  2  2  0  0  0
  1 11  1  0  0  0
  1 15  1  0  0  0
  2  3  1  0  0  0
  2  4  1  0  0  0
  4  5  1  0  0  0
  4  6  2  0  0  0
  6  7  1  0  0  0
  6  8  1  0  0  0
  8  9  1  0  0  0
  8 11  2  0  0  0
  9 10  1  0  0  0
 11 12  1  0  0  0
 12 13  1  0  0  0
 13 14  2  0  0  0
 13 17  1  0  0  0
 14 15  1  0  0  0
 14 34  1  0  0  0
 15 16  2  0  0  0
 17 18  1  0  0  0
 17 32  2  0  0  0
 18 19  1  0  0  0
 18 23  1  0  0  0
 18 28  1  0  0  0
 19 20  1  0  0  0
 19 21  1  0  0  0
 19 22  1  0  0  0
 23 24  1  0  0  0
 23 25  2  0  0  0
 25 26  1  0  0  0
 25 27  1  0  0  0
 28 29  1  0  0  0
 28 30  1  0  0  0
 28 31  1  0  0  0
 32 33  1  0  0  0
 32 37  1  0  0  0
 33 34  2  0  0  0
 33 49  1  0  0  0
 34 35  1  0  0  0
 35 36  1  0  0  0
 37 38  1  0  0  0
 38 39  1  0  0  0
 38 43  1  0  0  0
 38 47  1  0  0  0
 39 40  1  0  0  0
 39 41  1  0  0  0
 39 42  1  0  0  0
 43 44  1  0  0  0
 43 45  1  0  0  0
 43 46  1  0  0  0
 47 48  1  0  0  0
 47 49  2  0  0  0
 49 50  1  0  0  0
M  END
> <s_m_entry_id>
34

> <s_m_entry_name>
CamMedNP.34

> <i_qp_#stars>
0

> <i_qp_#amine>
0

> <i_qp_#amidine>
0

> <i_qp_#acid>
0

> <i_qp_#amide>
0

> <i_qp_#rotor>
4

> <i_qp_#rtvFG>
0

> <i_qp_CNS>
0

> <r_qp_mol_MW>
   378.424

> <r_qp_dipole>
     4.217

> <r_qp_SASA>
   609.598

> <r_qp_FOSA>
   275.585

> <r_qp_FISA>
    99.651

> <r_qp_PISA>
   234.363

> <r_qp_WPSA>
     0.000

> <r_qp_volume>
  1135.695

> <r_qp_donorHB>
     1.000

> <r_qp_accptHB>
     3.750

> <r_qp_dip^2/V>
   0.0156580

> <r_qp_ACxDN^.5/SA>
   0.0061520

> <r_qp_glob>
   0.8635670

> <r_qp_QPpolrz>
    38.966

> <r_qp_QPlogPC16>
    11.391

> <r_qp_QPlogPoct>
    16.489

> <r_qp_QPlogPw>
     7.734

> <r_qp_QPlogPo/w>
     4.436

> <r_qp_QPlogS>
    -5.368

> <r_qp_CIQPlogS>
    -6.421

> <r_qp_QPlogHERG>
    -4.857

> <r_qp_QPPCaco>
  1124.383

> <r_qp_QPlogBB>
    -0.568

> <r_qp_QPPMDCK>
   561.542

> <r_qp_QPlogKp>
    -2.146

> <r_qp_IP(eV)>
     8.614

> <r_qp_EA(eV)>
     0.965

> <i_qp_#metab>
2

> <r_qp_QPlogKhsa>
     0.824

> <i_qp_HumanOralAbsorption>
3

> <r_qp_PercentHumanOralAbsorption>
   100.000

> <r_qp_SAfluorine>
     0.000

> <r_qp_SAamideO>
     0.000

> <r_qp_PSA>
    69.461

> <i_qp_#NandO>
5

> <i_qp_RuleOfFive>
0

> <i_qp_RuleOfThree>
0

> <i_qp_#ringatoms>
18

> <i_qp_#in34>
0

> <i_qp_#in56>
18

> <i_qp_#noncon>
1

> <i_qp_#nonHatm>
28

> <r_qp_Jm>
0.011584

$$$$
AN_UY_014
                    3D
 Structure written by MMmdl.
 48 51  0  0  1  0            999 V2000
    1.4310    0.6650    0.0080 C   0  0  0  0  0  0
    0.3470    1.4950    0.0190 O   0  0  0  0  0  0
   -0.9530    0.9540   -0.2930 C   0  0  0  0  0  0
   -1.5680    1.9050   -1.3270 C   0  0  0  0  0  0
   -0.9710    1.9210   -2.2470 H   0  0  0  0  0  0
   -1.5810    2.9350   -0.9520 H   0  0  0  0  0  0
   -2.5940    1.6220   -1.5880 H   0  0  0  0  0  0
   -1.7750    0.9970    1.0010 C   0  0  0  0  0  0
   -2.8080    0.6690    0.8420 H   0  0  0  0  0  0
   -1.7960    2.0110    1.4170 H   0  0  0  0  0  0
   -1.3260    0.3580    1.7710 H   0  0  0  0  0  0
   -0.9560   -0.4500   -0.8460 C   0  0  0  0  0  0
   -1.9020   -0.8540   -1.2000 H   0  0  0  0  0  0
    0.1390   -1.2110   -0.9120 C   0  0  0  0  0  0
    0.1080   -2.2140   -1.3220 H   0  0  0  0  0  0
    1.3990   -0.6660   -0.4170 C   0  0  0  0  0  0
    2.5850   -1.4300   -0.3790 C   0  0  0  0  0  0
    2.5370   -2.7340   -0.8100 O   0  0  0  0  0  0
    2.3040   -3.6180    0.2900 C   0  0  0  0  0  0
    1.2810   -3.5090    0.6660 H   0  0  0  0  0  0
    3.0180   -3.4620    1.1060 H   0  0  0  0  0  0
    2.4230   -4.6430   -0.0740 H   0  0  0  0  0  0
    5.0910   -1.5630    0.0040 C   0  0  0  0  0  0
    3.8000   -0.8430    0.0170 C   0  0  0  0  0  0
    3.8030    0.4900    0.4300 C   0  0  0  0  0  0
    2.6270    1.2380    0.4350 C   0  0  0  0  0  0
    2.6420    2.2770    0.7580 H   0  0  0  0  0  0
    6.3000   -0.7880    0.3850 C   0  0  0  0  0  0
    6.1220    0.4780    0.7780 C   0  0  0  0  0  0
    6.9280    1.1330    1.0880 H   0  0  0  0  0  0
    4.9320    1.1500    0.8460 O   0  0  0  0  0  0
    5.1770   -2.7460   -0.3010 O   0  0  0  0  0  0
    7.6520   -1.3740    0.3620 C   0  0  0  0  0  0
    7.9270   -2.5070    1.1420 C   0  0  0  0  0  0
    7.1440   -2.9550    1.7530 H   0  0  0  0  0  0
    9.2020   -3.0860    1.1480 C   0  0  0  0  0  0
    9.3590   -3.9610    1.7690 H   0  0  0  0  0  0
   10.2220   -2.5400    0.3690 C   0  0  0  0  0  0
   11.5070   -3.0060    0.2860 O   0  0  0  0  0  0
   11.8260   -4.1580    1.0570 C   0  0  0  0  0  0
   12.8780   -4.4000    0.8760 H   0  0  0  0  0  0
   11.2280   -5.0200    0.7440 H   0  0  0  0  0  0
   11.7090   -3.9610    2.1280 H   0  0  0  0  0  0
    9.9590   -1.4160   -0.4180 C   0  0  0  0  0  0
   10.7600   -1.0010   -1.0220 H   0  0  0  0  0  0
    8.6850   -0.8420   -0.4210 C   0  0  0  0  0  0
    8.4370    0.2530   -1.2070 O   0  0  0  0  0  0
    9.2290    0.4550   -1.7320 H   0  0  0  0  0  0
  1  2  1  0  0  0
  1 16  2  0  0  0
  1 26  1  0  0  0
  2  3  1  0  0  0
  3  4  1  0  0  0
  3  8  1  0  0  0
  3 12  1  0  0  0
  4  5  1  0  0  0
  4  6  1  0  0  0
  4  7  1  0  0  0
  8  9  1  0  0  0
  8 10  1  0  0  0
  8 11  1  0  0  0
 12 13  1  0  0  0
 12 14  2  0  0  0
 14 15  1  0  0  0
 14 16  1  0  0  0
 16 17  1  0  0  0
 17 18  1  0  0  0
 17 24  2  0  0  0
 18 19  1  0  0  0
 19 20  1  0  0  0
 19 21  1  0  0  0
 19 22  1  0  0  0
 23 24  1  0  0  0
 23 28  1  0  0  0
 23 32  2  0  0  0
 24 25  1  0  0  0
 25 26  2  0  0  0
 25 31  1  0  0  0
 26 27  1  0  0  0
 28 29  2  0  0  0
 28 33  1  0  0  0
 29 30  1  0  0  0
 29 31  1  0  0  0
 33 34  2  0  0  0
 33 46  1  0  0  0
 34 35  1  0  0  0
 34 36  1  0  0  0
 36 37  1  0  0  0
 36 38  2  0  0  0
 38 39  1  0  0  0
 38 44  1  0  0  0
 39 40  1  0  0  0
 40 41  1  0  0  0
 40 42  1  0  0  0
 40 43  1  0  0  0
 44 45  1  0  0  0
 44 46  2  0  0  0
 46 47  1  0  0  0
 47 48  1  0  0  0
M  END
> <s_m_entry_id>
35

> <s_m_entry_name>
CamMedNP.35

> <i_qp_#stars>
0

> <i_qp_#amine>
0

> <i_qp_#amidine>
0

> <i_qp_#acid>
0

> <i_qp_#amide>
0

> <i_qp_#rotor>
4

> <i_qp_#rtvFG>
0

> <i_qp_CNS>
0

> <r_qp_mol_MW>
   380.396

> <r_qp_dipole>
     3.098

> <r_qp_SASA>
   633.428

> <r_qp_FOSA>
   317.541

> <r_qp_FISA>
    65.336

> <r_qp_PISA>
   250.551

> <r_qp_WPSA>
     0.000

> <r_qp_volume>
  1138.784

> <r_qp_donorHB>
     1.000

> <r_qp_accptHB>
     5.500

> <r_qp_dip^2/V>
   0.0084300

> <r_qp_ACxDN^.5/SA>
   0.0086830

> <r_qp_glob>
   0.8325850

> <r_qp_QPpolrz>
    39.245

> <r_qp_QPlogPC16>
    11.247

> <r_qp_QPlogPoct>
    17.176

> <r_qp_QPlogPw>
     9.392

> <r_qp_QPlogPo/w>
     3.973

> <r_qp_QPlogS>
    -5.156

> <r_qp_CIQPlogS>
    -5.883

> <r_qp_QPlogHERG>
    -5.436

> <r_qp_QPPCaco>
  2378.561

> <r_qp_QPlogBB>
    -0.306

> <r_qp_QPPMDCK>
  1262.122

> <r_qp_QPlogKp>
    -1.457

> <r_qp_IP(eV)>
     8.749

> <r_qp_EA(eV)>
     0.555

> <i_qp_#metab>
3

> <r_qp_QPlogKhsa>
     0.475

> <i_qp_HumanOralAbsorption>
3

> <r_qp_PercentHumanOralAbsorption>
   100.000

> <r_qp_SAfluorine>
     0.000

> <r_qp_SAamideO>
     0.000

> <r_qp_PSA>
    73.678

> <i_qp_#NandO>
6

> <i_qp_RuleOfFive>
0

> <i_qp_RuleOfThree>
0

> <i_qp_#ringatoms>
20

> <i_qp_#in34>
0

> <i_qp_#in56>
20

> <i_qp_#noncon>
1

> <i_qp_#nonHatm>
28

> <r_qp_Jm>
0.092733

$$$$
AN_UY_014_1
                    3D
 Structure written by MMmdl.
 47 49  0  0  1  0            999 V2000
    1.2370    0.7160   -0.1170 C   0  0  0  0  0  0
    0.1390    1.3540    0.4770 C   0  0  0  0  0  0
    0.3420    2.4660    1.2590 O   0  0  0  0  0  0
    0.1070    3.6490    0.4970 C   0  0  0  0  0  0
    0.3420    4.5080    1.1320 H   0  0  0  0  0  0
   -0.9440    3.7300    0.1970 H   0  0  0  0  0  0
    0.7570    3.6920   -0.3840 H   0  0  0  0  0  0
   -1.1460    0.8210    0.3320 C   0  0  0  0  0  0
   -2.2040    1.4360    0.9430 O   0  0  0  0  0  0
   -3.0060    0.9110    0.7940 H   0  0  0  0  0  0
   -1.3480   -0.3260   -0.4310 C   0  0  0  0  0  0
   -2.3390   -0.7480   -0.5660 H   0  0  0  0  0  0
   -0.2560   -0.9570   -1.0280 C   0  0  0  0  0  0
   -0.4180   -1.8580   -1.6160 H   0  0  0  0  0  0
    1.0430   -0.4530   -0.8600 C   0  0  0  0  0  0
    2.2020   -1.1620   -1.5000 C   0  0  0  0  0  0
    2.1950   -0.9180   -2.5700 H   0  0  0  0  0  0
    2.0580   -2.2430   -1.4070 H   0  0  0  0  0  0
    3.5460   -0.7430   -0.8690 C   0  0  1  0  0  0
    4.7310   -1.3680   -1.6760 C   0  0  2  0  0  0
    4.4770   -1.3120   -2.7450 H   0  0  0  0  0  0
    3.5700   -1.1300    0.1600 H   0  0  0  0  0  0
    3.5240    0.7840   -0.7590 C   0  0  0  0  0  0
    3.4340    1.2670   -1.7400 H   0  0  0  0  0  0
    4.4410    1.1430   -0.2870 H   0  0  0  0  0  0
    2.4740    1.2630    0.0910 O   0  0  0  0  0  0
    4.8630   -2.8630   -1.3410 C   0  0  0  0  0  0
    4.0700   -3.4530   -0.6070 O   0  0  0  0  0  0
    5.9680   -3.6300   -2.0300 C   0  0  0  0  0  0
    5.7330   -3.6660   -3.1000 H   0  0  0  0  0  0
    5.9740   -4.6530   -1.6390 H   0  0  0  0  0  0
    7.3060   -2.9620   -1.7770 C   0  0  2  0  0  0
    8.0700   -3.4610   -2.3860 H   0  0  0  0  0  0
    7.6290   -3.0760   -0.3970 O   0  0  0  0  0  0
    9.0090   -2.8460   -0.1310 C   0  0  0  0  0  0
    9.1720   -2.9560    0.9450 H   0  0  0  0  0  0
    9.2990   -1.8330   -0.4240 H   0  0  0  0  0  0
    9.6270   -3.5830   -0.6530 H   0  0  0  0  0  0
    7.1940   -1.5070   -2.1950 C   0  0  0  0  0  0
    7.9540   -1.0430   -3.0460 O   0  0  0  0  0  0
    6.1030   -0.6860   -1.4810 C   0  0  1  0  0  0
    6.0390    0.6230   -2.0480 O   0  0  0  0  0  0
    7.0320    1.5070   -1.5360 C   0  0  0  0  0  0
    6.9110    2.4750   -2.0300 H   0  0  0  0  0  0
    8.0400    1.1390   -1.7380 H   0  0  0  0  0  0
    6.8960    1.6490   -0.4600 H   0  0  0  0  0  0
    6.3510   -0.6320   -0.4140 H   0  0  0  0  0  0
  1  2  2  0  0  0
  1 15  1  0  0  0
  1 26  1  0  0  0
  2  3  1  0  0  0
  2  8  1  0  0  0
  3  4  1  0  0  0
  4  5  1  0  0  0
  4  6  1  0  0  0
  4  7  1  0  0  0
  8  9  1  0  0  0
  8 11  2  0  0  0
  9 10  1  0  0  0
 11 12  1  0  0  0
 11 13  1  0  0  0
 13 14  1  0  0  0
 13 15  2  0  0  0
 15 16  1  0  0  0
 16 17  1  0  0  0
 16 18  1  0  0  0
 16 19  1  0  0  0
 19 20  1  0  0  0
 19 22  1  0  0  0
 19 23  1  0  0  0
 20 21  1  0  0  0
 20 27  1  0  0  0
 20 41  1  0  0  0
 23 24  1  0  0  0
 23 25  1  0  0  0
 23 26  1  0  0  0
 27 28  2  0  0  0
 27 29  1  0  0  0
 29 30  1  0  0  0
 29 31  1  0  0  0
 29 32  1  0  0  0
 32 33  1  0  0  0
 32 34  1  0  0  0
 32 39  1  0  0  0
 34 35  1  0  0  0
 35 36  1  0  0  0
 35 37  1  0  0  0
 35 38  1  0  0  0
 39 40  2  0  0  0
 39 41  1  0  0  0
 41 42  1  0  0  0
 41 47  1  0  0  0
 42 43  1  0  0  0
 43 44  1  0  0  0
 43 45  1  0  0  0
 43 46  1  0  0  0
M  END
> <s_m_entry_id>
36

> <s_m_entry_name>
CamMedNP.36

> <i_qp_#stars>
0

> <i_qp_#amine>
0

> <i_qp_#amidine>
0

> <i_qp_#acid>
0

> <i_qp_#amide>
0

> <i_qp_#rotor>
4

> <i_qp_#rtvFG>
2

> <i_qp_CNS>
-1

> <r_qp_mol_MW>
   350.368

> <r_qp_dipole>
     4.319

> <r_qp_SASA>
   576.514

> <r_qp_FOSA>
   373.607

> <r_qp_FISA>
   107.793

> <r_qp_PISA>
    95.114

> <r_qp_WPSA>
     0.000

> <r_qp_volume>
  1050.029

> <r_qp_donorHB>
     1.000

> <r_qp_accptHB>
     9.650

> <r_qp_dip^2/V>
   0.0177680

> <r_qp_ACxDN^.5/SA>
   0.0167380

> <r_qp_glob>
   0.8666070

> <r_qp_QPpolrz>
    34.208

> <r_qp_QPlogPC16>
     9.687

> <r_qp_QPlogPoct>
    17.830

> <r_qp_QPlogPw>
    12.574

> <r_qp_QPlogPo/w>
     1.254

> <r_qp_QPlogS>
    -2.710

> <r_qp_CIQPlogS>
    -3.013

> <r_qp_QPlogHERG>
    -4.144

> <r_qp_QPPCaco>
   941.237

> <r_qp_QPlogBB>
    -0.634

> <r_qp_QPPMDCK>
   463.363

> <r_qp_QPlogKp>
    -2.787

> <r_qp_IP(eV)>
     8.923

> <r_qp_EA(eV)>
     0.076

> <i_qp_#metab>
7

> <r_qp_QPlogKhsa>
    -0.544

> <i_qp_HumanOralAbsorption>
3

> <r_qp_PercentHumanOralAbsorption>
    87.511

> <r_qp_SAfluorine>
     0.000

> <r_qp_SAamideO>
     0.000

> <r_qp_PSA>
    97.838

> <i_qp_#NandO>
7

> <i_qp_RuleOfFive>
0

> <i_qp_RuleOfThree>
1

> <i_qp_#ringatoms>
16

> <i_qp_#in34>
0

> <i_qp_#in56>
16

> <i_qp_#noncon>
7

> <i_qp_#nonHatm>
25

> <r_qp_Jm>
1.116109

$$$$
AN_UY_015
                    3D
 Structure written by MMmdl.
109111  0  0  1  0            999 V2000
    1.7000    0.6460    0.0190 C   0  0  0  0  0  0
    0.6190    1.4890    0.0980 O   0  0  0  0  0  0
   -0.2010    0.9700    0.1120 H   0  0  0  0  0  0
    1.5680   -0.6840   -0.4180 C   0  0  0  0  0  0
    0.2280   -1.2370   -0.8720 C   0  0  0  0  0  0
   -0.7240   -1.4490    0.2760 C   0  0  0  0  0  0
   -0.3130   -2.0460    1.0910 H   0  0  0  0  0  0
   -1.9870   -0.9960    0.4060 C   0  0  0  0  0  0
   -2.7760   -1.2940    1.6540 C   0  0  0  0  0  0
   -3.6760   -1.8670    1.4070 H   0  0  0  0  0  0
   -3.0810   -0.3610    2.1410 H   0  0  0  0  0  0
   -2.2020   -1.8750    2.3840 H   0  0  0  0  0  0
   -2.7400   -0.1930   -0.6180 C   0  0  0  0  0  0
   -2.1920   -0.0470   -1.5510 H   0  0  0  0  0  0
   -2.9790    0.7980   -0.2160 H   0  0  0  0  0  0
   -3.6790   -0.6960   -0.8740 H   0  0  0  0  0  0
    0.3480   -2.1940   -1.3900 H   0  0  0  0  0  0
   -0.1690   -0.5560   -1.6310 H   0  0  0  0  0  0
    2.7290   -1.4870   -0.4550 C   0  0  0  0  0  0
    2.5980   -2.7810   -0.8980 O   0  0  0  0  0  0
    2.4810   -3.6910    0.1980 C   0  0  0  0  0  0
    1.4610   -3.6770    0.5920 H   0  0  0  0  0  0
    3.1910   -3.4800    1.0060 H   0  0  0  0  0  0
    2.6840   -4.6970   -0.1790 H   0  0  0  0  0  0
    5.2420   -1.7440   -0.2510 C   0  0  0  0  0  0
    3.9930   -0.9550   -0.1380 C   0  0  0  0  0  0
    4.0880    0.3750    0.2860 C   0  0  0  0  0  0
    2.9450    1.1890    0.3810 C   0  0  0  0  0  0
    3.0360    2.6380    0.8400 C   0  0  0  0  0  0
    2.9910    3.6360   -0.3350 C   0  0  1  0  0  0
    2.6860    5.0810    0.0350 C   0  0  0  0  0  0
    2.0790    5.9140   -1.0650 C   0  0  0  0  0  0
    1.8730    6.9400   -0.7410 H   0  0  0  0  0  0
    1.1320    5.4750   -1.3940 H   0  0  0  0  0  0
    2.7540    5.9700   -1.9250 H   0  0  0  0  0  0
    2.9030    5.6200    1.2480 C   0  0  0  0  0  0
    2.6560    6.6560    1.4610 H   0  0  0  0  0  0
    3.3450    5.0540    2.0610 H   0  0  0  0  0  0
    2.2350    3.3060   -1.0580 H   0  0  0  0  0  0
    4.2530    3.6030   -1.0080 O   0  0  0  0  0  0
    4.3070    4.3850   -1.5810 H   0  0  0  0  0  0
    3.9520    2.7840    1.4270 H   0  0  0  0  0  0
    2.2080    2.8220    1.5370 H   0  0  0  0  0  0
    6.5110   -1.0660    0.1180 C   0  0  0  0  0  0
    6.4250    0.2030    0.5280 C   0  0  0  0  0  0
    7.2740    0.8000    0.8420 H   0  0  0  0  0  0
    5.2870    0.9530    0.6280 O   0  0  0  0  0  0
    5.2470   -2.9080   -0.6340 O   0  0  0  0  0  0
    7.8200   -1.7410    0.0800 C   0  0  0  0  0  0
    8.0230   -2.9460    0.7660 C   0  0  0  0  0  0
    7.2060   -3.4110    1.3150 H   0  0  0  0  0  0
    9.2750   -3.5760    0.7610 C   0  0  0  0  0  0
    9.3780   -4.5080    1.3060 H   0  0  0  0  0  0
   10.3420   -3.0080    0.0660 C   0  0  0  0  0  0
   11.6110   -3.5110   -0.0140 O   0  0  0  0  0  0
   11.9330   -4.6150    0.8320 C   0  0  0  0  0  0
   13.4300   -4.9350    0.7000 C   0  0  2  0  0  0
   13.7050   -6.1080    1.4660 O   0  0  0  0  0  0
   14.5910   -6.4230    1.2190 H   0  0  0  0  0  0
   14.3030   -3.7680    1.1880 C   0  0  0  0  0  0
   15.8010   -4.0250    0.9870 C   0  0  0  0  0  0
   16.6320   -2.8060    1.3960 C   0  0  0  0  0  0
   18.1280   -3.0600    1.1970 C   0  0  0  0  0  0
   18.9580   -1.8410    1.6000 C   0  0  0  0  0  0
   20.4530   -2.0940    1.3980 C   0  0  0  0  0  0
   21.2840   -0.8730    1.7970 C   0  0  0  0  0  0
   22.7790   -1.1260    1.5920 C   0  0  0  0  0  0
   23.6100    0.0960    1.9890 C   0  0  0  0  0  0
   25.1040   -0.1570    1.7810 C   0  0  0  0  0  0
   25.9360    1.0650    2.1760 C   0  0  0  0  0  0
   27.4300    0.8130    1.9660 C   0  0  0  0  0  0
   28.2620    2.0340    2.3610 C   0  0  0  0  0  0
   29.7470    1.7870    2.1520 C   0  0  0  0  0  0
   30.3220    2.6730    2.4400 H   0  0  0  0  0  0
   29.9650    1.5670    1.1020 H   0  0  0  0  0  0
   30.0950    0.9450    2.7590 H   0  0  0  0  0  0
   28.0820    2.2820    3.4130 H   0  0  0  0  0  0
   27.9540    2.9010    1.7650 H   0  0  0  0  0  0
   27.6170    0.5650    0.9140 H   0  0  0  0  0  0
   27.7440   -0.0530    2.5620 H   0  0  0  0  0  0
   25.7500    1.3110    3.2290 H   0  0  0  0  0  0
   25.6230    1.9310    1.5810 H   0  0  0  0  0  0
   25.2920   -0.4040    0.7290 H   0  0  0  0  0  0
   25.4170   -1.0230    2.3770 H   0  0  0  0  0  0
   23.4220    0.3420    3.0410 H   0  0  0  0  0  0
   23.2980    0.9620    1.3940 H   0  0  0  0  0  0
   22.9680   -1.3720    0.5400 H   0  0  0  0  0  0
   23.0900   -1.9920    2.1880 H   0  0  0  0  0  0
   21.0940   -0.6280    2.8500 H   0  0  0  0  0  0
   20.9730   -0.0060    1.2020 H   0  0  0  0  0  0
   20.6440   -2.3390    0.3460 H   0  0  0  0  0  0
   20.7630   -2.9600    1.9940 H   0  0  0  0  0  0
   18.7660   -1.5970    2.6530 H   0  0  0  0  0  0
   18.6480   -0.9720    1.0060 H   0  0  0  0  0  0
   18.3210   -3.3050    0.1450 H   0  0  0  0  0  0
   18.4360   -3.9280    1.7920 H   0  0  0  0  0  0
   16.4370   -2.5650    2.4480 H   0  0  0  0  0  0
   16.3250   -1.9370    0.8020 H   0  0  0  0  0  0
   15.9950   -4.2650   -0.0650 H   0  0  0  0  0  0
   16.1160   -4.8900    1.5820 H   0  0  0  0  0  0
   14.1190   -3.5980    2.2560 H   0  0  0  0  0  0
   14.0250   -2.8510    0.6560 H   0  0  0  0  0  0
   13.6560   -5.1480   -0.3520 H   0  0  0  0  0  0
   11.3540   -5.4980    0.5340 H   0  0  0  0  0  0
   11.7010   -4.3860    1.8800 H   0  0  0  0  0  0
   10.1400   -1.8180   -0.6380 C   0  0  0  0  0  0
   10.9640   -1.3750   -1.1920 H   0  0  0  0  0  0
    8.8930   -1.1870   -0.6320 C   0  0  0  0  0  0
    8.7720   -0.2620   -1.1910 H   0  0  0  0  0  0
  1  2  1  0  0  0
  1  4  2  0  0  0
  1 28  1  0  0  0
  2  3  1  0  0  0
  4  5  1  0  0  0
  4 19  1  0  0  0
  5  6  1  0  0  0
  5 17  1  0  0  0
  5 18  1  0  0  0
  6  7  1  0  0  0
  6  8  2  0  0  0
  8  9  1  0  0  0
  8 13  1  0  0  0
  9 10  1  0  0  0
  9 11  1  0  0  0
  9 12  1  0  0  0
 13 14  1  0  0  0
 13 15  1  0  0  0
 13 16  1  0  0  0
 19 20  1  0  0  0
 19 26  2  0  0  0
 20 21  1  0  0  0
 21 22  1  0  0  0
 21 23  1  0  0  0
 21 24  1  0  0  0
 25 26  1  0  0  0
 25 44  1  0  0  0
 25 48  2  0  0  0
 26 27  1  0  0  0
 27 28  2  0  0  0
 27 47  1  0  0  0
 28 29  1  0  0  0
 29 30  1  0  0  0
 29 42  1  0  0  0
 29 43  1  0  0  0
 30 31  1  0  0  0
 30 39  1  0  0  0
 30 40  1  0  0  0
 31 32  1  0  0  0
 31 36  2  0  0  0
 32 33  1  0  0  0
 32 34  1  0  0  0
 32 35  1  0  0  0
 36 37  1  0  0  0
 36 38  1  0  0  0
 40 41  1  0  0  0
 44 45  2  0  0  0
 44 49  1  0  0  0
 45 46  1  0  0  0
 45 47  1  0  0  0
 49 50  2  0  0  0
 49108  1  0  0  0
 50 51  1  0  0  0
 50 52  1  0  0  0
 52 53  1  0  0  0
 52 54  2  0  0  0
 54 55  1  0  0  0
 54106  1  0  0  0
 55 56  1  0  0  0
 56 57  1  0  0  0
 56104  1  0  0  0
 56105  1  0  0  0
 57 58  1  0  0  0
 57 60  1  0  0  0
 57103  1  0  0  0
 58 59  1  0  0  0
 60 61  1  0  0  0
 60101  1  0  0  0
 60102  1  0  0  0
 61 62  1  0  0  0
 61 99  1  0  0  0
 61100  1  0  0  0
 62 63  1  0  0  0
 62 97  1  0  0  0
 62 98  1  0  0  0
 63 64  1  0  0  0
 63 95  1  0  0  0
 63 96  1  0  0  0
 64 65  1  0  0  0
 64 93  1  0  0  0
 64 94  1  0  0  0
 65 66  1  0  0  0
 65 91  1  0  0  0
 65 92  1  0  0  0
 66 67  1  0  0  0
 66 89  1  0  0  0
 66 90  1  0  0  0
 67 68  1  0  0  0
 67 87  1  0  0  0
 67 88  1  0  0  0
 68 69  1  0  0  0
 68 85  1  0  0  0
 68 86  1  0  0  0
 69 70  1  0  0  0
 69 83  1  0  0  0
 69 84  1  0  0  0
 70 71  1  0  0  0
 70 81  1  0  0  0
 70 82  1  0  0  0
 71 72  1  0  0  0
 71 79  1  0  0  0
 71 80  1  0  0  0
 72 73  1  0  0  0
 72 77  1  0  0  0
 72 78  1  0  0  0
 73 74  1  0  0  0
 73 75  1  0  0  0
 73 76  1  0  0  0
106107  1  0  0  0
106108  2  0  0  0
108109  1  0  0  0
M  END
> <s_m_entry_id>
37

> <s_m_entry_name>
CamMedNP.37

> <i_qp_#stars>
11

> <i_qp_#amine>
0

> <i_qp_#amidine>
0

> <i_qp_#acid>
0

> <i_qp_#amide>
0

> <i_qp_#rotor>
26

> <i_qp_#rtvFG>
0

> <i_qp_CNS>
-2

> <r_qp_mol_MW>
   676.932

> <r_qp_dipole>
     5.139

> <r_qp_SASA>
  1291.141

> <r_qp_FOSA>
   955.336

> <r_qp_FISA>
   112.284

> <r_qp_PISA>
   223.521

> <r_qp_WPSA>
     0.000

> <r_qp_volume>
  2376.661

> <r_qp_donorHB>
     3.000

> <r_qp_accptHB>
     8.150

> <r_qp_dip^2/V>
   0.0111110

> <r_qp_ACxDN^.5/SA>
   0.0109330

> <r_qp_glob>
   0.6670670

> <r_qp_QPpolrz>
    74.400

> <r_qp_QPlogPC16>
    25.227

> <r_qp_QPlogPoct>
    32.718

> <r_qp_QPlogPw>
    11.797

> <r_qp_QPlogPo/w>
     9.901

> <r_qp_QPlogS>
   -12.072

> <r_qp_CIQPlogS>
   -10.521

> <r_qp_QPlogHERG>
    -7.985

> <r_qp_QPPCaco>
   853.325

> <r_qp_QPlogBB>
    -2.686

> <r_qp_QPPMDCK>
   416.767

> <r_qp_QPlogKp>
    -0.305

> <r_qp_IP(eV)>
     8.751

> <r_qp_EA(eV)>
     0.448

> <i_qp_#metab>
10

> <r_qp_QPlogKhsa>
     2.153

> <i_qp_HumanOralAbsorption>
1

> <r_qp_PercentHumanOralAbsorption>
   100.000

> <r_qp_SAfluorine>
     0.000

> <r_qp_SAamideO>
     0.000

> <r_qp_PSA>
   103.059

> <i_qp_#NandO>
7

> <i_qp_RuleOfFive>
2

> <i_qp_RuleOfThree>
2

> <i_qp_#ringatoms>
16

> <i_qp_#in34>
0

> <i_qp_#in56>
16

> <i_qp_#noncon>
0

> <i_qp_#nonHatm>
49

> <r_qp_Jm>
0

$$$$
AN_UY_015_1
                    3D
 Structure written by MMmdl.
 38 40  0  0  1  0            999 V2000
    1.3420    0.4720   -0.9570 C   0  0  0  0  0  0
    0.2310    1.0430   -1.5800 C   0  0  0  0  0  0
    0.3640    1.8980   -2.2350 H   0  0  0  0  0  0
   -1.0300    0.5020   -1.3460 C   0  0  0  0  0  0
   -2.1470    1.0260   -1.9260 O   0  0  0  0  0  0
   -1.8960    1.7820   -2.4820 H   0  0  0  0  0  0
   -1.1920   -0.5970   -0.5050 C   0  0  0  0  0  0
   -2.1830   -1.0080   -0.3340 H   0  0  0  0  0  0
   -0.0790   -1.1660    0.1140 C   0  0  0  0  0  0
   -0.2050   -2.0240    0.7710 H   0  0  0  0  0  0
    1.1890   -0.6240   -0.1150 C   0  0  0  0  0  0
    2.3760   -1.1930    0.5290 C   0  0  0  0  0  0
    2.2780   -2.1650    1.2700 O   0  0  0  0  0  0
    3.6770   -0.5330    0.2460 C   0  0  0  0  0  0
    4.7900   -1.0360    0.8930 O   0  0  0  0  0  0
    5.5590   -0.4700    0.7150 H   0  0  0  0  0  0
    3.6840    0.5110   -0.6040 C   0  0  0  0  0  0
    4.9100    1.2360   -0.9730 C   0  0  0  0  0  0
    2.5600    1.0400   -1.2170 O   0  0  0  0  0  0
    5.9540    0.5910   -1.6520 C   0  0  0  0  0  0
    5.8630   -0.4620   -1.9170 H   0  0  0  0  0  0
    7.1230    1.2740   -2.0130 C   0  0  0  0  0  0
    8.0310    0.4770   -2.6520 O   0  0  0  0  0  0
    9.2810    1.0420   -3.0190 C   0  0  0  0  0  0
    9.8780    0.2480   -3.4800 H   0  0  0  0  0  0
    9.8330    1.3930   -2.1420 H   0  0  0  0  0  0
    9.1560    1.8280   -3.7700 H   0  0  0  0  0  0
    7.2220    2.6310   -1.6970 C   0  0  0  0  0  0
    8.3260    3.3790   -2.0210 O   0  0  0  0  0  0
    8.1260    4.2780   -1.6910 H   0  0  0  0  0  0
    6.1780    3.2990   -1.0310 C   0  0  0  0  0  0
    6.4170    4.6320   -0.7970 O   0  0  0  0  0  0
    5.3750    5.3670   -0.1620 C   0  0  0  0  0  0
    5.7100    6.4040   -0.0660 H   0  0  0  0  0  0
    5.1820    4.9850    0.8460 H   0  0  0  0  0  0
    4.4640    5.3660   -0.7700 H   0  0  0  0  0  0
    5.0270    2.5990   -0.6690 C   0  0  0  0  0  0
    4.2070    3.0900   -0.1530 H   0  0  0  0  0  0
  1  2  2  0  0  0
  1 11  1  0  0  0
  1 19  1  0  0  0
  2  3  1  0  0  0
  2  4  1  0  0  0
  4  5  1  0  0  0
  4  7  2  0  0  0
  5  6  1  0  0  0
  7  8  1  0  0  0
  7  9  1  0  0  0
  9 10  1  0  0  0
  9 11  2  0  0  0
 11 12  1  0  0  0
 12 13  2  0  0  0
 12 14  1  0  0  0
 14 15  1  0  0  0
 14 17  2  0  0  0
 15 16  1  0  0  0
 17 18  1  0  0  0
 17 19  1  0  0  0
 18 20  2  0  0  0
 18 37  1  0  0  0
 20 21  1  0  0  0
 20 22  1  0  0  0
 22 23  1  0  0  0
 22 28  2  0  0  0
 23 24  1  0  0  0
 24 25  1  0  0  0
 24 26  1  0  0  0
 24 27  1  0  0  0
 28 29  1  0  0  0
 28 31  1  0  0  0
 29 30  1  0  0  0
 31 32  1  0  0  0
 31 37  2  0  0  0
 32 33  1  0  0  0
 33 34  1  0  0  0
 33 35  1  0  0  0
 33 36  1  0  0  0
 37 38  1  0  0  0
M  END
> <s_m_entry_id>
38

> <s_m_entry_name>
CamMedNP.38

> <i_qp_#stars>
0

> <i_qp_#amine>
0

> <i_qp_#amidine>
0

> <i_qp_#acid>
0

> <i_qp_#amide>
0

> <i_qp_#rotor>
5

> <i_qp_#rtvFG>
0

> <i_qp_CNS>
-2

> <r_qp_mol_MW>
   330.293

> <r_qp_dipole>
     7.752

> <r_qp_SASA>
   560.123

> <r_qp_FOSA>
   180.206

> <r_qp_FISA>
   175.989

> <r_qp_PISA>
   203.928

> <r_qp_WPSA>
     0.000

> <r_qp_volume>
   965.623

> <r_qp_donorHB>
     3.000

> <r_qp_accptHB>
     6.250

> <r_qp_dip^2/V>
   0.0622290

> <r_qp_ACxDN^.5/SA>
   0.0193270

> <r_qp_glob>
   0.8435020

> <r_qp_QPpolrz>
    31.227

> <r_qp_QPlogPC16>
    10.509

> <r_qp_QPlogPoct>
    18.850

> <r_qp_QPlogPw>
    13.098

> <r_qp_QPlogPo/w>
     1.529

> <r_qp_QPlogS>
    -3.472

> <r_qp_CIQPlogS>
    -4.333

> <r_qp_QPlogHERG>
    -5.037

> <r_qp_QPPCaco>
   212.323

> <r_qp_QPlogBB>
    -1.387

> <r_qp_QPPMDCK>
    92.665

> <r_qp_QPlogKp>
    -3.565

> <r_qp_IP(eV)>
     8.991

> <r_qp_EA(eV)>
     0.671

> <i_qp_#metab>
5

> <r_qp_QPlogKhsa>
    -0.179

> <i_qp_HumanOralAbsorption>
3

> <r_qp_PercentHumanOralAbsorption>
    77.550

> <r_qp_SAfluorine>
     0.000

> <r_qp_SAamideO>
     0.000

> <r_qp_PSA>
   111.482

> <i_qp_#NandO>
7

> <i_qp_RuleOfFive>
0

> <i_qp_RuleOfThree>
0

> <i_qp_#ringatoms>
16

> <i_qp_#in34>
0

> <i_qp_#in56>
16

> <i_qp_#noncon>
0

> <i_qp_#nonHatm>
24

> <r_qp_Jm>
0.030354

$$$$
AN_UY_016
                    3D
 Structure written by MMmdl.
 33 35  0  0  1  0            999 V2000
    1.2620    0.6500   -0.6400 C   0  0  0  0  0  0
    0.1520    1.2550   -1.2340 C   0  0  0  0  0  0
    0.1920    2.3080   -1.4960 H   0  0  0  0  0  0
   -0.9860    0.4910   -1.4790 C   0  0  0  0  0  0
   -2.0970    1.0340   -2.0570 O   0  0  0  0  0  0
   -1.9310    1.9740   -2.2400 H   0  0  0  0  0  0
   -1.0290   -0.8590   -1.1400 C   0  0  0  0  0  0
   -1.9250   -1.4410   -1.3370 H   0  0  0  0  0  0
    0.0810   -1.4610   -0.5460 C   0  0  0  0  0  0
    0.0490   -2.5150   -0.2810 H   0  0  0  0  0  0
    1.2260   -0.7000   -0.2980 C   0  0  0  0  0  0
    2.4090   -1.3090    0.3250 C   0  0  0  0  0  0
    2.4090   -2.4950    0.6340 O   0  0  0  0  0  0
    3.5800   -0.4230    0.5480 C   0  0  0  0  0  0
    4.8180   -0.9020    1.1860 C   0  0  0  0  0  0
    3.4570    0.8570    0.1710 C   0  0  0  0  0  0
    4.2300    1.6050    0.3000 H   0  0  0  0  0  0
    2.3610    1.4400   -0.4180 O   0  0  0  0  0  0
    4.7690   -1.5540    2.4210 C   0  0  0  0  0  0
    3.8180   -1.7240    2.9230 H   0  0  0  0  0  0
    5.9420   -2.0040    3.0310 C   0  0  0  0  0  0
    5.8820   -2.5100    3.9930 H   0  0  0  0  0  0
    7.1920   -1.8190    2.4270 C   0  0  0  0  0  0
    8.2220   -2.3230    3.1730 O   0  0  0  0  0  0
    9.5460   -2.1870    2.6790 C   0  0  0  0  0  0
   10.2200   -2.6360    3.4170 H   0  0  0  0  0  0
    9.8300   -1.1340    2.5830 H   0  0  0  0  0  0
    9.6800   -2.7380    1.7430 H   0  0  0  0  0  0
    7.2440   -1.1750    1.1860 C   0  0  0  0  0  0
    8.4320   -0.9720    0.5400 O   0  0  0  0  0  0
    8.2710   -0.5430   -0.3170 H   0  0  0  0  0  0
    6.0670   -0.7200    0.5720 C   0  0  0  0  0  0
    6.1160   -0.2290   -0.3980 H   0  0  0  0  0  0
  1  2  2  0  0  0
  1 11  1  0  0  0
  1 18  1  0  0  0
  2  3  1  0  0  0
  2  4  1  0  0  0
  4  5  1  0  0  0
  4  7  2  0  0  0
  5  6  1  0  0  0
  7  8  1  0  0  0
  7  9  1  0  0  0
  9 10  1  0  0  0
  9 11  2  0  0  0
 11 12  1  0  0  0
 12 13  2  0  0  0
 12 14  1  0  0  0
 14 15  1  0  0  0
 14 16  2  0  0  0
 15 19  2  0  0  0
 15 32  1  0  0  0
 16 17  1  0  0  0
 16 18  1  0  0  0
 19 20  1  0  0  0
 19 21  1  0  0  0
 21 22  1  0  0  0
 21 23  2  0  0  0
 23 24  1  0  0  0
 23 29  1  0  0  0
 24 25  1  0  0  0
 25 26  1  0  0  0
 25 27  1  0  0  0
 25 28  1  0  0  0
 29 30  1  0  0  0
 29 32  2  0  0  0
 30 31  1  0  0  0
 32 33  1  0  0  0
M  END
> <s_m_entry_id>
39

> <s_m_entry_name>
CamMedNP.39

> <i_qp_#stars>
0

> <i_qp_#amine>
0

> <i_qp_#amidine>
0

> <i_qp_#acid>
0

> <i_qp_#amide>
0

> <i_qp_#rotor>
4

> <i_qp_#rtvFG>
0

> <i_qp_CNS>
-1

> <r_qp_mol_MW>
   284.268

> <r_qp_dipole>
     5.898

> <r_qp_SASA>
   498.171

> <r_qp_FOSA>
    87.919

> <r_qp_FISA>
   127.725

> <r_qp_PISA>
   282.527

> <r_qp_WPSA>
     0.000

> <r_qp_volume>
   852.547

> <r_qp_donorHB>
     2.000

> <r_qp_accptHB>
     4.750

> <r_qp_dip^2/V>
   0.0408070

> <r_qp_ACxDN^.5/SA>
   0.0134840

> <r_qp_glob>
   0.8728350

> <r_qp_QPpolrz>
    28.095

> <r_qp_QPlogPC16>
     9.511

> <r_qp_QPlogPoct>
    15.180

> <r_qp_QPlogPw>
    10.434

> <r_qp_QPlogPo/w>
     1.989

> <r_qp_QPlogS>
    -3.064

> <r_qp_CIQPlogS>
    -4.033

> <r_qp_QPlogHERG>
    -4.937

> <r_qp_QPPCaco>
   609.091

> <r_qp_QPlogBB>
    -0.795

> <r_qp_QPPMDCK>
   289.479

> <r_qp_QPlogKp>
    -2.494

> <r_qp_IP(eV)>
     8.698

> <r_qp_EA(eV)>
     0.621

> <i_qp_#metab>
3

> <r_qp_QPlogKhsa>
    -0.132

> <i_qp_HumanOralAbsorption>
3

> <r_qp_PercentHumanOralAbsorption>
    88.433

> <r_qp_SAfluorine>
     0.000

> <r_qp_SAamideO>
     0.000

> <r_qp_PSA>
    82.514

> <i_qp_#NandO>
5

> <i_qp_RuleOfFive>
0

> <i_qp_RuleOfThree>
0

> <i_qp_#ringatoms>
16

> <i_qp_#in34>
0

> <i_qp_#in56>
16

> <i_qp_#noncon>
0

> <i_qp_#nonHatm>
21

> <r_qp_Jm>
0.786339

$$$$
AN_UY_016B
                    3D
 Structure written by MMmdl.
 34 36  0  0  1  0            999 V2000
    1.2860    0.6510   -0.5850 C   0  0  0  0  0  0
    0.1980    1.2940   -1.1800 C   0  0  0  0  0  0
    0.2800    2.3400   -1.4570 H   0  0  0  0  0  0
   -0.9720    0.5740   -1.4090 C   0  0  0  0  0  0
   -2.0620    1.1550   -1.9880 O   0  0  0  0  0  0
   -1.8590    2.0840   -2.1850 H   0  0  0  0  0  0
   -1.0680   -0.7690   -1.0510 C   0  0  0  0  0  0
   -1.9890   -1.3150   -1.2370 H   0  0  0  0  0  0
    0.0210   -1.4070   -0.4550 C   0  0  0  0  0  0
   -0.0530   -2.4560   -0.1760 H   0  0  0  0  0  0
    1.1990   -0.6910   -0.2240 C   0  0  0  0  0  0
    2.3610   -1.3400    0.3980 C   0  0  0  0  0  0
    2.3080   -2.5140    0.7440 O   0  0  0  0  0  0
    3.5810   -0.5090    0.5740 C   0  0  0  0  0  0
    4.8200   -1.0390    1.1710 C   0  0  0  0  0  0
    3.5030    0.7710    0.1850 C   0  0  0  0  0  0
    4.3130    1.4860    0.2800 H   0  0  0  0  0  0
    2.4180    1.3980   -0.3810 O   0  0  0  0  0  0
    4.7850   -1.7150    2.3980 C   0  0  0  0  0  0
    3.8360   -1.8520    2.9100 H   0  0  0  0  0  0
    5.9640   -2.2120    2.9630 C   0  0  0  0  0  0
    5.9180   -2.8700    4.1650 O   0  0  0  0  0  0
    4.9920   -2.9900    4.4300 H   0  0  0  0  0  0
    7.2000   -2.0370    2.3290 C   0  0  0  0  0  0
    8.2940   -2.5820    2.9520 O   0  0  0  0  0  0
    9.4510   -1.7540    2.9620 C   0  0  0  0  0  0
   10.0290   -2.0040    3.8580 H   0  0  0  0  0  0
    9.2070   -0.6860    3.0150 H   0  0  0  0  0  0
   10.0820   -1.9710    2.0950 H   0  0  0  0  0  0
    7.2300   -1.3920    1.0870 C   0  0  0  0  0  0
    8.4080   -1.2690    0.4010 O   0  0  0  0  0  0
    8.2370   -0.8860   -0.4740 H   0  0  0  0  0  0
    6.0540   -0.8910    0.5160 C   0  0  0  0  0  0
    6.0900   -0.3970   -0.4520 H   0  0  0  0  0  0
  1  2  2  0  0  0
  1 11  1  0  0  0
  1 18  1  0  0  0
  2  3  1  0  0  0
  2  4  1  0  0  0
  4  5  1  0  0  0
  4  7  2  0  0  0
  5  6  1  0  0  0
  7  8  1  0  0  0
  7  9  1  0  0  0
  9 10  1  0  0  0
  9 11  2  0  0  0
 11 12  1  0  0  0
 12 13  2  0  0  0
 12 14  1  0  0  0
 14 15  1  0  0  0
 14 16  2  0  0  0
 15 19  2  0  0  0
 15 33  1  0  0  0
 16 17  1  0  0  0
 16 18  1  0  0  0
 19 20  1  0  0  0
 19 21  1  0  0  0
 21 22  1  0  0  0
 21 24  2  0  0  0
 22 23  1  0  0  0
 24 25  1  0  0  0
 24 30  1  0  0  0
 25 26  1  0  0  0
 26 27  1  0  0  0
 26 28  1  0  0  0
 26 29  1  0  0  0
 30 31  1  0  0  0
 30 33  2  0  0  0
 31 32  1  0  0  0
 33 34  1  0  0  0
M  END
> <s_m_entry_id>
40

> <s_m_entry_name>
CamMedNP.40

> <i_qp_#stars>
0

> <i_qp_#amine>
0

> <i_qp_#amidine>
0

> <i_qp_#acid>
0

> <i_qp_#amide>
0

> <i_qp_#rotor>
5

> <i_qp_#rtvFG>
0

> <i_qp_CNS>
-2

> <r_qp_mol_MW>
   300.267

> <r_qp_dipole>
     7.391

> <r_qp_SASA>
   510.639

> <r_qp_FOSA>
    86.675

> <r_qp_FISA>
   180.862

> <r_qp_PISA>
   243.102

> <r_qp_WPSA>
     0.000

> <r_qp_volume>
   875.791

> <r_qp_donorHB>
     3.000

> <r_qp_accptHB>
     5.500

> <r_qp_dip^2/V>
   0.0623730

> <r_qp_ACxDN^.5/SA>
   0.0186560

> <r_qp_glob>
   0.8669310

> <r_qp_QPpolrz>
    28.006

> <r_qp_QPlogPC16>
    10.033

> <r_qp_QPlogPoct>
    17.459

> <r_qp_QPlogPw>
    12.540

> <r_qp_QPlogPo/w>
     1.291

> <r_qp_QPlogS>
    -2.860

> <r_qp_CIQPlogS>
    -4.018

> <r_qp_QPlogHERG>
    -4.845

> <r_qp_QPPCaco>
   190.890

> <r_qp_QPlogBB>
    -1.342

> <r_qp_QPPMDCK>
    82.597

> <r_qp_QPlogKp>
    -3.516

> <r_qp_IP(eV)>
     8.825

> <r_qp_EA(eV)>
     0.708

> <i_qp_#metab>
4

> <r_qp_QPlogKhsa>
    -0.268

> <i_qp_HumanOralAbsorption>
3

> <r_qp_PercentHumanOralAbsorption>
    75.327

> <r_qp_SAfluorine>
     0.000

> <r_qp_SAamideO>
     0.000

> <r_qp_PSA>
   105.419

> <i_qp_#NandO>
6

> <i_qp_RuleOfFive>
0

> <i_qp_RuleOfThree>
0

> <i_qp_#ringatoms>
16

> <i_qp_#in34>
0

> <i_qp_#in56>
16

> <i_qp_#noncon>
0

> <i_qp_#nonHatm>
22

> <r_qp_Jm>
0.126218

$$$$
AN_UY_017_1
                    3D
 Structure written by MMmdl.
 42 46  0  0  1  0            999 V2000
    1.2110    0.4750   -0.4970 C   0  0  0  0  0  0
    0.0280    1.1950   -0.4760 C   0  0  0  0  0  0
   -1.2360    0.6260   -0.3120 C   0  0  0  0  0  0
   -1.3000   -0.7820   -0.1720 C   0  0  0  0  0  0
   -0.1050   -1.5450   -0.1700 C   0  0  0  0  0  0
    1.1500   -0.9210   -0.3410 C   0  0  0  0  0  0
   -2.3320    1.4460   -0.3340 O   0  0  0  0  0  0
   -3.5680    0.9440    0.2030 C   0  0  0  0  0  0
   -4.6760    1.5960   -0.6340 C   0  0  0  0  0  0
   -4.5930    2.6890   -0.6070 H   0  0  0  0  0  0
   -5.6750    1.3200   -0.2790 H   0  0  0  0  0  0
   -4.5920    1.3070   -1.6880 H   0  0  0  0  0  0
   -3.6820    1.4100    1.6590 C   0  0  0  0  0  0
   -2.8760    0.9900    2.2730 H   0  0  0  0  0  0
   -4.6390    1.1210    2.1070 H   0  0  0  0  0  0
   -3.5830    2.5000    1.7280 H   0  0  0  0  0  0
   -3.6960   -0.5520    0.1200 C   0  0  0  0  0  0
   -4.6860   -0.9890    0.2300 H   0  0  0  0  0  0
   -2.6470   -1.3560   -0.0720 C   0  0  0  0  0  0
   -2.8060   -2.4250   -0.1410 H   0  0  0  0  0  0
    2.2470    1.4310   -0.6860 C   0  0  0  0  0  0
    3.3090    1.2430   -0.7560 H   0  0  0  0  0  0
    1.6330    2.6580   -0.7660 C   0  0  0  0  0  0
    1.9910    3.6680   -0.9050 H   0  0  0  0  0  0
    0.2880    2.5260   -0.6400 O   0  0  0  0  0  0
   -0.0740   -3.0130    0.0280 C   0  0  0  0  0  0
   -1.0580   -3.6900    0.2890 O   0  0  0  0  0  0
    1.2240   -3.6930   -0.0800 C   0  0  0  0  0  0
    1.2170   -4.7700    0.0320 H   0  0  0  0  0  0
    2.3300   -2.9760   -0.2740 C   0  0  0  0  0  0
    3.6600   -3.6040   -0.3640 C   0  0  0  0  0  0
    2.3430   -1.6010   -0.3690 O   0  0  0  0  0  0
    3.8750   -4.7620   -1.1280 C   0  0  0  0  0  0
    3.0600   -5.2240   -1.6800 H   0  0  0  0  0  0
    5.1460   -5.3380   -1.2090 C   0  0  0  0  0  0
    5.2990   -6.2350   -1.8040 H   0  0  0  0  0  0
    6.2180   -4.7610   -0.5320 C   0  0  0  0  0  0
    7.2060   -5.2100   -0.5950 H   0  0  0  0  0  0
    6.0240   -3.6070    0.2230 C   0  0  0  0  0  0
    6.8600   -3.1540    0.7490 H   0  0  0  0  0  0
    4.7540   -3.0300    0.3040 C   0  0  0  0  0  0
    4.6250   -2.1300    0.9020 H   0  0  0  0  0  0
  1  2  2  0  0  0
  1  6  1  0  0  0
  1 21  1  0  0  0
  2  3  1  0  0  0
  2 25  1  0  0  0
  3  4  2  0  0  0
  3  7  1  0  0  0
  4  5  1  0  0  0
  4 19  1  0  0  0
  5  6  2  0  0  0
  5 26  1  0  0  0
  6 32  1  0  0  0
  7  8  1  0  0  0
  8  9  1  0  0  0
  8 13  1  0  0  0
  8 17  1  0  0  0
  9 10  1  0  0  0
  9 11  1  0  0  0
  9 12  1  0  0  0
 13 14  1  0  0  0
 13 15  1  0  0  0
 13 16  1  0  0  0
 17 18  1  0  0  0
 17 19  2  0  0  0
 19 20  1  0  0  0
 21 22  1  0  0  0
 21 23  2  0  0  0
 23 24  1  0  0  0
 23 25  1  0  0  0
 26 27  2  0  0  0
 26 28  1  0  0  0
 28 29  1  0  0  0
 28 30  2  0  0  0
 30 31  1  0  0  0
 30 32  1  0  0  0
 31 33  2  0  0  0
 31 41  1  0  0  0
 33 34  1  0  0  0
 33 35  1  0  0  0
 35 36  1  0  0  0
 35 37  2  0  0  0
 37 38  1  0  0  0
 37 39  1  0  0  0
 39 40  1  0  0  0
 39 41  2  0  0  0
 41 42  1  0  0  0
M  END
> <s_m_entry_id>
41

> <s_m_entry_name>
CamMedNP.41

> <i_qp_#stars>
0

> <i_qp_#amine>
0

> <i_qp_#amidine>
0

> <i_qp_#acid>
0

> <i_qp_#amide>
0

> <i_qp_#rotor>
0

> <i_qp_#rtvFG>
0

> <i_qp_CNS>
1

> <r_qp_mol_MW>
   344.366

> <r_qp_dipole>
     3.722

> <r_qp_SASA>
   592.175

> <r_qp_FOSA>
   151.009

> <r_qp_FISA>
    44.086

> <r_qp_PISA>
   397.080

> <r_qp_WPSA>
     0.000

> <r_qp_volume>
  1051.580

> <r_qp_donorHB>
     0.000

> <r_qp_accptHB>
     3.750

> <r_qp_dip^2/V>
   0.0131710

> <r_qp_ACxDN^.5/SA>
   0.0000000

> <r_qp_glob>
   0.8445190

> <r_qp_QPpolrz>
    39.722

> <r_qp_QPlogPC16>
    11.094

> <r_qp_QPlogPoct>
    15.292

> <r_qp_QPlogPw>
     7.839

> <r_qp_QPlogPo/w>
     4.489

> <r_qp_QPlogS>
    -5.475

> <r_qp_CIQPlogS>
    -5.961

> <r_qp_QPlogHERG>
    -5.942

> <r_qp_QPPCaco>
  3782.962

> <r_qp_QPlogBB>
     0.151

> <r_qp_QPPMDCK>
  2084.098

> <r_qp_QPlogKp>
    -0.933

> <r_qp_IP(eV)>
     8.428

> <r_qp_EA(eV)>
     0.863

> <i_qp_#metab>
1

> <r_qp_QPlogKhsa>
     0.668

> <i_qp_HumanOralAbsorption>
3

> <r_qp_PercentHumanOralAbsorption>
   100.000

> <r_qp_SAfluorine>
     0.000

> <r_qp_SAamideO>
     0.000

> <r_qp_PSA>
    48.620

> <i_qp_#NandO>
4

> <i_qp_RuleOfFive>
0

> <i_qp_RuleOfThree>
0

> <i_qp_#ringatoms>
23

> <i_qp_#in34>
0

> <i_qp_#in56>
23

> <i_qp_#noncon>
1

> <i_qp_#nonHatm>
26

> <r_qp_Jm>
0.134395

$$$$
AN_UY_018
                    3D
 Structure written by MMmdl.
 36 38  0  0  1  0            999 V2000
    0.9970    1.0960   -0.2840 C   0  0  0  0  0  0
   -0.1920    1.2800   -0.9820 C   0  0  0  0  0  0
   -1.1830    0.3090   -1.1140 C   0  0  0  0  0  0
   -2.0980    0.5070   -1.6600 H   0  0  0  0  0  0
   -0.9280   -0.9300   -0.5170 C   0  0  0  0  0  0
   -1.6770   -1.7170   -0.6010 H   0  0  0  0  0  0
    0.2680   -1.1680    0.1760 C   0  0  0  0  0  0
    1.2230   -0.1480    0.3420 C   0  0  0  0  0  0
    2.3760   -0.3740    1.0570 O   0  0  0  0  0  0
    2.2320    0.1200    2.3900 C   0  0  0  0  0  0
    3.1330   -0.1570    2.9470 H   0  0  0  0  0  0
    1.3710   -0.3340    2.8930 H   0  0  0  0  0  0
    2.1490    1.2110    2.4020 H   0  0  0  0  0  0
    1.7060    2.3220   -0.4080 C   0  0  0  0  0  0
    2.6780    2.5600   -0.0020 H   0  0  0  0  0  0
    0.9100    3.1590   -1.1560 C   0  0  0  0  0  0
    1.0160    4.1760   -1.5090 H   0  0  0  0  0  0
   -0.2440    2.5350   -1.5060 O   0  0  0  0  0  0
    0.4580   -2.5140    0.7470 C   0  0  0  0  0  0
   -0.4530   -3.0280    1.3850 O   0  0  0  0  0  0
    1.7320   -3.2320    0.5680 C   0  0  0  0  0  0
    2.0130   -3.7980    1.4520 H   0  0  0  0  0  0
    2.4920   -3.2850   -0.5340 C   0  0  0  0  0  0
    2.1800   -2.7350   -1.7560 O   0  0  0  0  0  0
    1.2640   -2.4210   -1.7610 H   0  0  0  0  0  0
    3.7630   -4.0360   -0.5320 C   0  0  0  0  0  0
    4.0550   -4.9210   -1.5810 C   0  0  0  0  0  0
    3.3440   -5.0590   -2.3930 H   0  0  0  0  0  0
    5.2540   -5.6380   -1.5980 C   0  0  0  0  0  0
    5.4650   -6.3230   -2.4150 H   0  0  0  0  0  0
    6.1800   -5.4720   -0.5700 C   0  0  0  0  0  0
    7.1130   -6.0280   -0.5840 H   0  0  0  0  0  0
    5.9110   -4.5860    0.4710 C   0  0  0  0  0  0
    6.6370   -4.4470    1.2680 H   0  0  0  0  0  0
    4.7110   -3.8690    0.4890 C   0  0  0  0  0  0
    4.5310   -3.1700    1.3030 H   0  0  0  0  0  0
  1  2  2  0  0  0
  1  8  1  0  0  0
  1 14  1  0  0  0
  2  3  1  0  0  0
  2 18  1  0  0  0
  3  4  1  0  0  0
  3  5  2  0  0  0
  5  6  1  0  0  0
  5  7  1  0  0  0
  7  8  2  0  0  0
  7 19  1  0  0  0
  8  9  1  0  0  0
  9 10  1  0  0  0
 10 11  1  0  0  0
 10 12  1  0  0  0
 10 13  1  0  0  0
 14 15  1  0  0  0
 14 16  2  0  0  0
 16 17  1  0  0  0
 16 18  1  0  0  0
 19 20  2  0  0  0
 19 21  1  0  0  0
 21 22  1  0  0  0
 21 23  2  0  0  0
 23 24  1  0  0  0
 23 26  1  0  0  0
 24 25  1  0  0  0
 26 27  2  0  0  0
 26 35  1  0  0  0
 27 28  1  0  0  0
 27 29  1  0  0  0
 29 30  1  0  0  0
 29 31  2  0  0  0
 31 32  1  0  0  0
 31 33  1  0  0  0
 33 34  1  0  0  0
 33 35  2  0  0  0
 35 36  1  0  0  0
M  END
> <s_m_entry_id>
42

> <s_m_entry_name>
CamMedNP.42

> <i_qp_#stars>
0

> <i_qp_#amine>
0

> <i_qp_#amidine>
0

> <i_qp_#acid>
0

> <i_qp_#amide>
0

> <i_qp_#rotor>
6

> <i_qp_#rtvFG>
1

> <i_qp_CNS>
0

> <r_qp_mol_MW>
   294.306

> <r_qp_dipole>
     3.279

> <r_qp_SASA>
   525.099

> <r_qp_FOSA>
    86.492

> <r_qp_FISA>
    68.037

> <r_qp_PISA>
   370.570

> <r_qp_WPSA>
     0.000

> <r_qp_volume>
   922.529

> <r_qp_donorHB>
     0.000

> <r_qp_accptHB>
     3.000

> <r_qp_dip^2/V>
   0.0116510

> <r_qp_ACxDN^.5/SA>
   0.0000000

> <r_qp_glob>
   0.8727910

> <r_qp_QPpolrz>
    30.452

> <r_qp_QPlogPC16>
     9.940

> <r_qp_QPlogPoct>
    11.550

> <r_qp_QPlogPw>
     5.598

> <r_qp_QPlogPo/w>
     3.816

> <r_qp_QPlogS>
    -3.620

> <r_qp_CIQPlogS>
    -4.831

> <r_qp_QPlogHERG>
    -5.358

> <r_qp_QPPCaco>
  2242.361

> <r_qp_QPlogBB>
    -0.394

> <r_qp_QPPMDCK>
  1184.190

> <r_qp_QPlogKp>
    -0.892

> <r_qp_IP(eV)>
     9.179

> <r_qp_EA(eV)>
     0.658

> <i_qp_#metab>
2

> <r_qp_QPlogKhsa>
     0.239

> <i_qp_HumanOralAbsorption>
3

> <r_qp_PercentHumanOralAbsorption>
   100.000

> <r_qp_SAfluorine>
     0.000

> <r_qp_SAamideO>
     0.000

> <r_qp_PSA>
    59.303

> <i_qp_#NandO>
4

> <i_qp_RuleOfFive>
0

> <i_qp_RuleOfThree>
0

> <i_qp_#ringatoms>
15

> <i_qp_#in34>
0

> <i_qp_#in56>
15

> <i_qp_#noncon>
0

> <i_qp_#nonHatm>
22

> <r_qp_Jm>
9.049221

$$$$
AN_UY_020
                    3D
 Structure written by MMmdl.
 34 37  0  0  1  0            999 V2000
    1.2050    0.4810   -0.5050 C   0  0  0  0  0  0
   -0.0050    1.1670   -0.4370 C   0  0  0  0  0  0
   -1.2560    0.5650   -0.2370 C   0  0  0  0  0  0
   -2.3700    1.3560   -0.1910 O   0  0  0  0  0  0
   -3.6200    0.7110    0.0150 C   0  0  0  0  0  0
   -4.3970    1.4820    0.0260 H   0  0  0  0  0  0
   -3.6460    0.1990    0.9830 H   0  0  0  0  0  0
   -3.8480    0.0210   -0.8040 H   0  0  0  0  0  0
   -1.2360   -0.8320   -0.1020 C   0  0  0  0  0  0
   -2.1570   -1.3870    0.0570 H   0  0  0  0  0  0
   -0.0340   -1.5520   -0.1650 C   0  0  0  0  0  0
    1.1940   -0.9170   -0.3660 C   0  0  0  0  0  0
    2.2040    1.4720   -0.7150 C   0  0  0  0  0  0
    3.2680    1.3180   -0.8200 H   0  0  0  0  0  0
    1.5500    2.6800   -0.7610 C   0  0  0  0  0  0
    1.8730    3.7020   -0.8980 H   0  0  0  0  0  0
    0.2140    2.5070   -0.5930 O   0  0  0  0  0  0
   -0.0470   -3.0110   -0.0190 C   0  0  0  0  0  0
   -1.0830   -3.6360    0.1630 O   0  0  0  0  0  0
    1.2460   -3.6990   -0.1010 C   0  0  0  0  0  0
    1.2340   -4.7760    0.0200 H   0  0  0  0  0  0
    2.3570   -2.9830   -0.3040 C   0  0  0  0  0  0
    3.6830   -3.6220   -0.3850 C   0  0  0  0  0  0
    2.3830   -1.6040   -0.4300 O   0  0  0  0  0  0
    3.8920   -4.7840   -1.1440 C   0  0  0  0  0  0
    3.0760   -5.2410   -1.6990 H   0  0  0  0  0  0
    5.1590   -5.3680   -1.2170 C   0  0  0  0  0  0
    5.3080   -6.2680   -1.8080 H   0  0  0  0  0  0
    6.2320   -4.7970   -0.5370 C   0  0  0  0  0  0
    7.2170   -5.2520   -0.5940 H   0  0  0  0  0  0
    6.0420   -3.6380    0.2130 C   0  0  0  0  0  0
    6.8790   -3.1890    0.7410 H   0  0  0  0  0  0
    4.7760   -3.0520    0.2860 C   0  0  0  0  0  0
    4.6500   -2.1480    0.8780 H   0  0  0  0  0  0
  1  2  2  0  0  0
  1 12  1  0  0  0
  1 13  1  0  0  0
  2  3  1  0  0  0
  2 17  1  0  0  0
  3  4  1  0  0  0
  3  9  2  0  0  0
  4  5  1  0  0  0
  5  6  1  0  0  0
  5  7  1  0  0  0
  5  8  1  0  0  0
  9 10  1  0  0  0
  9 11  1  0  0  0
 11 12  2  0  0  0
 11 18  1  0  0  0
 12 24  1  0  0  0
 13 14  1  0  0  0
 13 15  2  0  0  0
 15 16  1  0  0  0
 15 17  1  0  0  0
 18 19  2  0  0  0
 18 20  1  0  0  0
 20 21  1  0  0  0
 20 22  2  0  0  0
 22 23  1  0  0  0
 22 24  1  0  0  0
 23 25  2  0  0  0
 23 33  1  0  0  0
 25 26  1  0  0  0
 25 27  1  0  0  0
 27 28  1  0  0  0
 27 29  2  0  0  0
 29 30  1  0  0  0
 29 31  1  0  0  0
 31 32  1  0  0  0
 31 33  2  0  0  0
 33 34  1  0  0  0
M  END
> <s_m_entry_id>
43

> <s_m_entry_name>
CamMedNP.43

> <i_qp_#stars>
0

> <i_qp_#amine>
0

> <i_qp_#amidine>
0

> <i_qp_#acid>
0

> <i_qp_#amide>
0

> <i_qp_#rotor>
1

> <i_qp_#rtvFG>
0

> <i_qp_CNS>
1

> <r_qp_mol_MW>
   292.290

> <r_qp_dipole>
     4.058

> <r_qp_SASA>
   513.135

> <r_qp_FOSA>
    92.652

> <r_qp_FISA>
    53.585

> <r_qp_PISA>
   366.897

> <r_qp_WPSA>
     0.000

> <r_qp_volume>
   887.833

> <r_qp_donorHB>
     0.000

> <r_qp_accptHB>
     3.750

> <r_qp_dip^2/V>
   0.0185450

> <r_qp_ACxDN^.5/SA>
   0.0000000

> <r_qp_glob>
   0.8706050

> <r_qp_QPpolrz>
    32.239

> <r_qp_QPlogPC16>
     9.464

> <r_qp_QPlogPoct>
    12.749

> <r_qp_QPlogPw>
     7.287

> <r_qp_QPlogPo/w>
     3.320

> <r_qp_QPlogS>
    -3.801

> <r_qp_CIQPlogS>
    -4.680

> <r_qp_QPlogHERG>
    -5.375

> <r_qp_QPPCaco>
  3074.337

> <r_qp_QPlogBB>
     0.032

> <r_qp_QPPMDCK>
  1665.527

> <r_qp_QPlogKp>
    -1.119

> <r_qp_IP(eV)>
     8.658

> <r_qp_EA(eV)>
     0.734

> <i_qp_#metab>
2

> <r_qp_QPlogKhsa>
     0.150

> <i_qp_HumanOralAbsorption>
3

> <r_qp_PercentHumanOralAbsorption>
   100.000

> <r_qp_SAfluorine>
     0.000

> <r_qp_SAamideO>
     0.000

> <r_qp_PSA>
    52.441

> <i_qp_#NandO>
4

> <i_qp_RuleOfFive>
0

> <i_qp_RuleOfThree>
0

> <i_qp_#ringatoms>
19

> <i_qp_#in34>
0

> <i_qp_#in56>
19

> <i_qp_#noncon>
0

> <i_qp_#nonHatm>
22

> <r_qp_Jm>
3.407341

$$$$
AN_UY_021
                    3D
 Structure written by MMmdl.
 34 37  0  0  1  0            999 V2000
    1.2200    0.4700   -0.5060 C   0  0  0  0  0  0
    0.0300    1.1770   -0.4360 C   0  0  0  0  0  0
   -1.2200    0.5930   -0.2380 C   0  0  0  0  0  0
   -2.0970    1.2250   -0.1970 H   0  0  0  0  0  0
   -1.2600   -0.8050   -0.1020 C   0  0  0  0  0  0
   -2.4300   -1.4930    0.0960 O   0  0  0  0  0  0
   -3.6460   -0.7610    0.1640 C   0  0  0  0  0  0
   -4.4580   -1.4780    0.3230 H   0  0  0  0  0  0
   -3.8450   -0.2380   -0.7770 H   0  0  0  0  0  0
   -3.6440   -0.0680    1.0120 H   0  0  0  0  0  0
   -0.0660   -1.5590   -0.1670 C   0  0  0  0  0  0
    1.1780   -0.9290   -0.3690 C   0  0  0  0  0  0
    2.2340    1.4450   -0.7150 C   0  0  0  0  0  0
    3.2960    1.2750   -0.8220 H   0  0  0  0  0  0
    1.5990    2.6640   -0.7570 C   0  0  0  0  0  0
    1.9380    3.6820   -0.8930 H   0  0  0  0  0  0
    0.2600    2.5110   -0.5880 O   0  0  0  0  0  0
   -0.0530   -3.0300   -0.0280 C   0  0  0  0  0  0
   -1.0500   -3.7160    0.1520 O   0  0  0  0  0  0
    1.2510   -3.7030   -0.1130 C   0  0  0  0  0  0
    1.2470   -4.7800    0.0080 H   0  0  0  0  0  0
    2.3570   -2.9840   -0.3150 C   0  0  0  0  0  0
    3.6890   -3.6100   -0.3950 C   0  0  0  0  0  0
    2.3680   -1.6090   -0.4390 O   0  0  0  0  0  0
    3.9070   -4.7840   -1.1320 C   0  0  0  0  0  0
    3.0930   -5.2650   -1.6700 H   0  0  0  0  0  0
    5.1810   -5.3560   -1.2030 C   0  0  0  0  0  0
    5.3350   -6.2660   -1.7770 H   0  0  0  0  0  0
    6.2530   -4.7580   -0.5450 C   0  0  0  0  0  0
    7.2430   -5.2030   -0.6010 H   0  0  0  0  0  0
    6.0550   -3.5870    0.1820 C   0  0  0  0  0  0
    6.8900   -3.1160    0.6950 H   0  0  0  0  0  0
    4.7820   -3.0150    0.2540 C   0  0  0  0  0  0
    4.6510   -2.1010    0.8300 H   0  0  0  0  0  0
  1  2  2  0  0  0
  1 12  1  0  0  0
  1 13  1  0  0  0
  2  3  1  0  0  0
  2 17  1  0  0  0
  3  4  1  0  0  0
  3  5  2  0  0  0
  5  6  1  0  0  0
  5 11  1  0  0  0
  6  7  1  0  0  0
  7  8  1  0  0  0
  7  9  1  0  0  0
  7 10  1  0  0  0
 11 12  2  0  0  0
 11 18  1  0  0  0
 12 24  1  0  0  0
 13 14  1  0  0  0
 13 15  2  0  0  0
 15 16  1  0  0  0
 15 17  1  0  0  0
 18 19  2  0  0  0
 18 20  1  0  0  0
 20 21  1  0  0  0
 20 22  2  0  0  0
 22 23  1  0  0  0
 22 24  1  0  0  0
 23 25  2  0  0  0
 23 33  1  0  0  0
 25 26  1  0  0  0
 25 27  1  0  0  0
 27 28  1  0  0  0
 27 29  2  0  0  0
 29 30  1  0  0  0
 29 31  1  0  0  0
 31 32  1  0  0  0
 31 33  2  0  0  0
 33 34  1  0  0  0
M  END
> <s_m_entry_id>
44

> <s_m_entry_name>
CamMedNP.44

> <i_qp_#stars>
0

> <i_qp_#amine>
0

> <i_qp_#amidine>
0

> <i_qp_#acid>
0

> <i_qp_#amide>
0

> <i_qp_#rotor>
1

> <i_qp_#rtvFG>
0

> <i_qp_CNS>
1

> <r_qp_mol_MW>
   292.290

> <r_qp_dipole>
     4.388

> <r_qp_SASA>
   516.379

> <r_qp_FOSA>
    92.304

> <r_qp_FISA>
    49.780

> <r_qp_PISA>
   374.294

> <r_qp_WPSA>
     0.000

> <r_qp_volume>
   895.298

> <r_qp_donorHB>
     0.000

> <r_qp_accptHB>
     3.750

> <r_qp_dip^2/V>
   0.0215030

> <r_qp_ACxDN^.5/SA>
   0.0000000

> <r_qp_glob>
   0.8699780

> <r_qp_QPpolrz>
    32.608

> <r_qp_QPlogPC16>
     9.559

> <r_qp_QPlogPoct>
    12.912

> <r_qp_QPlogPw>
     7.320

> <r_qp_QPlogPo/w>
     3.404

> <r_qp_QPlogS>
    -3.852

> <r_qp_CIQPlogS>
    -4.680

> <r_qp_QPlogHERG>
    -5.421

> <r_qp_QPPCaco>
  3340.677

> <r_qp_QPlogBB>
     0.065

> <r_qp_QPPMDCK>
  1822.020

> <r_qp_QPlogKp>
    -1.022

> <r_qp_IP(eV)>
     8.734

> <r_qp_EA(eV)>
     0.647

> <i_qp_#metab>
2

> <r_qp_QPlogKhsa>
     0.171

> <i_qp_HumanOralAbsorption>
3

> <r_qp_PercentHumanOralAbsorption>
   100.000

> <r_qp_SAfluorine>
     0.000

> <r_qp_SAamideO>
     0.000

> <r_qp_PSA>
    49.396

> <i_qp_#NandO>
4

> <i_qp_RuleOfFive>
0

> <i_qp_RuleOfThree>
0

> <i_qp_#ringatoms>
19

> <i_qp_#in34>
0

> <i_qp_#in56>
19

> <i_qp_#noncon>
0

> <i_qp_#nonHatm>
22

> <r_qp_Jm>
3.690806

$$$$
AN_UY_022_1
                    3D
 Structure written by MMmdl.
 58 60  0  0  1  0            999 V2000
    0.8740    1.0560    0.3240 C   0  0  0  0  0  0
   -0.1750    1.6570   -0.3790 C   0  0  0  0  0  0
   -1.2790    0.8930   -0.8020 C   0  0  0  0  0  0
   -2.4140    1.5390   -1.5740 C   0  0  0  0  0  0
   -2.2980    1.2990   -3.0560 C   0  0  0  0  0  0
   -1.3540    1.6440   -3.4810 H   0  0  0  0  0  0
   -3.1970    0.7370   -3.8880 C   0  0  0  0  0  0
   -2.8800    0.5780   -5.3530 C   0  0  0  0  0  0
   -1.8830    0.9520   -5.6080 H   0  0  0  0  0  0
   -3.6060    1.1290   -5.9600 H   0  0  0  0  0  0
   -2.9200   -0.4790   -5.6360 H   0  0  0  0  0  0
   -4.5590    0.2330   -3.4970 C   0  0  0  0  0  0
   -4.7990    0.3900   -2.4440 H   0  0  0  0  0  0
   -4.6310   -0.8420   -3.6940 H   0  0  0  0  0  0
   -5.3300    0.7430   -4.0840 H   0  0  0  0  0  0
   -2.4330    2.6220   -1.4020 H   0  0  0  0  0  0
   -3.3610    1.1820   -1.1570 H   0  0  0  0  0  0
   -1.2970   -0.4800   -0.4870 C   0  0  0  0  0  0
   -2.3280   -1.2850   -0.8980 O   0  0  0  0  0  0
   -2.6700   -0.9450   -1.7410 H   0  0  0  0  0  0
   -0.2700   -1.0830    0.2590 C   0  0  0  0  0  0
   -0.2910   -2.5590    0.5940 C   0  0  0  0  0  0
    0.2560   -2.7190    1.5330 H   0  0  0  0  0  0
    0.8240   -0.3000    0.6520 C   0  0  0  0  0  0
    1.6480   -0.7560    1.1990 H   0  0  0  0  0  0
   -1.3140   -2.8720    0.8220 H   0  0  0  0  0  0
    0.3600   -3.4000   -0.4720 C   0  0  0  0  0  0
    1.4260   -3.2070   -0.5940 H   0  0  0  0  0  0
   -0.2030   -4.3430   -1.2530 C   0  0  0  0  0  0
    0.6250   -5.0940   -2.2630 C   0  0  0  0  0  0
    0.6000   -6.1680   -2.0510 H   0  0  0  0  0  0
    1.6740   -4.7800   -2.2590 H   0  0  0  0  0  0
    0.2340   -4.9290   -3.2720 H   0  0  0  0  0  0
   -1.6520   -4.7440   -1.2290 C   0  0  0  0  0  0
   -2.2510   -4.1880   -0.5050 H   0  0  0  0  0  0
   -1.7440   -5.8070   -0.9800 H   0  0  0  0  0  0
   -2.1030   -4.5810   -2.2140 H   0  0  0  0  0  0
    2.0710    1.8500    0.6700 C   0  0  0  0  0  0
    3.0350    1.2990    1.1940 O   0  0  0  0  0  0
    2.0560    3.3040    0.2400 C   0  0  2  0  0  0
    2.4400    3.2890   -0.7910 H   0  0  0  0  0  0
    2.9420    4.2020    1.0820 C   0  0  0  0  0  0
    0.6090    3.7810    0.1990 C   0  0  0  0  0  0
    0.5620    4.8160   -0.1590 H   0  0  0  0  0  0
    0.1100    3.7640    1.1770 H   0  0  0  0  0  0
   -0.1550    2.9890   -0.7190 O   0  0  0  0  0  0
    3.9920    4.9040    0.4620 C   0  0  0  0  0  0
    4.1660    4.8010   -0.6070 H   0  0  0  0  0  0
    4.8320    5.7410    1.2010 C   0  0  0  0  0  0
    5.6340    6.2680    0.6940 H   0  0  0  0  0  0
    4.6270    5.8800    2.5690 C   0  0  0  0  0  0
    5.4220    6.6880    3.3300 O   0  0  0  0  0  0
    6.0950    7.0930    2.7580 H   0  0  0  0  0  0
    3.5980    5.1990    3.2090 C   0  0  0  0  0  0
    3.4630    5.3310    4.2780 H   0  0  0  0  0  0
    2.7630    4.3660    2.4640 C   0  0  0  0  0  0
    1.7480    3.6930    3.0860 O   0  0  0  0  0  0
    1.8410    3.8050    4.0470 H   0  0  0  0  0  0
  1  2  2  0  0  0
  1 24  1  0  0  0
  1 38  1  0  0  0
  2  3  1  0  0  0
  2 46  1  0  0  0
  3  4  1  0  0  0
  3 18  2  0  0  0
  4  5  1  0  0  0
  4 16  1  0  0  0
  4 17  1  0  0  0
  5  6  1  0  0  0
  5  7  2  0  0  0
  7  8  1  0  0  0
  7 12  1  0  0  0
  8  9  1  0  0  0
  8 10  1  0  0  0
  8 11  1  0  0  0
 12 13  1  0  0  0
 12 14  1  0  0  0
 12 15  1  0  0  0
 18 19  1  0  0  0
 18 21  1  0  0  0
 19 20  1  0  0  0
 21 22  1  0  0  0
 21 24  2  0  0  0
 22 23  1  0  0  0
 22 26  1  0  0  0
 22 27  1  0  0  0
 24 25  1  0  0  0
 27 28  1  0  0  0
 27 29  2  0  0  0
 29 30  1  0  0  0
 29 34  1  0  0  0
 30 31  1  0  0  0
 30 32  1  0  0  0
 30 33  1  0  0  0
 34 35  1  0  0  0
 34 36  1  0  0  0
 34 37  1  0  0  0
 38 39  2  0  0  0
 38 40  1  0  0  0
 40 41  1  0  0  0
 40 42  1  0  0  0
 40 43  1  0  0  0
 42 47  2  0  0  0
 42 56  1  0  0  0
 43 44  1  0  0  0
 43 45  1  0  0  0
 43 46  1  0  0  0
 47 48  1  0  0  0
 47 49  1  0  0  0
 49 50  1  0  0  0
 49 51  2  0  0  0
 51 52  1  0  0  0
 51 54  1  0  0  0
 52 53  1  0  0  0
 54 55  1  0  0  0
 54 56  2  0  0  0
 56 57  1  0  0  0
 57 58  1  0  0  0
M  END
> <s_m_entry_id>
45

> <s_m_entry_name>
CamMedNP.45

> <i_qp_#stars>
1

> <i_qp_#amine>
0

> <i_qp_#amidine>
0

> <i_qp_#acid>
0

> <i_qp_#amide>
0

> <i_qp_#rotor>
7

> <i_qp_#rtvFG>
0

> <i_qp_CNS>
-2

> <r_qp_mol_MW>
   408.493

> <r_qp_dipole>
     3.852

> <r_qp_SASA>
   727.311

> <r_qp_FOSA>
   421.590

> <r_qp_FISA>
   128.680

> <r_qp_PISA>
   177.041

> <r_qp_WPSA>
     0.000

> <r_qp_volume>
  1327.321

> <r_qp_donorHB>
     3.000

> <r_qp_accptHB>
     5.000

> <r_qp_dip^2/V>
   0.0111790

> <r_qp_ACxDN^.5/SA>
   0.0119070

> <r_qp_glob>
   0.8030860

> <r_qp_QPpolrz>
    44.161

> <r_qp_QPlogPC16>
    13.422

> <r_qp_QPlogPoct>
    21.609

> <r_qp_QPlogPw>
    11.324

> <r_qp_QPlogPo/w>
     4.465

> <r_qp_QPlogS>
    -6.228

> <r_qp_CIQPlogS>
    -6.160

> <r_qp_QPlogHERG>
    -5.563

> <r_qp_QPPCaco>
   596.517

> <r_qp_QPlogBB>
    -1.189

> <r_qp_QPPMDCK>
   283.025

> <r_qp_QPlogKp>
    -2.595

> <r_qp_IP(eV)>
     9.043

> <r_qp_EA(eV)>
     0.250

> <i_qp_#metab>
10

> <r_qp_QPlogKhsa>
     0.798

> <i_qp_HumanOralAbsorption>
1

> <r_qp_PercentHumanOralAbsorption>
   100.000

> <r_qp_SAfluorine>
     0.000

> <r_qp_SAamideO>
     0.000

> <r_qp_PSA>
    91.076

> <i_qp_#NandO>
5

> <i_qp_RuleOfFive>
0

> <i_qp_RuleOfThree>
2

> <i_qp_#ringatoms>
16

> <i_qp_#in34>
0

> <i_qp_#in56>
16

> <i_qp_#noncon>
2

> <i_qp_#nonHatm>
30

> <r_qp_Jm>
0.000614

$$$$
AN_UY_023
                    3D
 Structure written by MMmdl.
 42 46  0  0  1  0            999 V2000
    1.2140    0.2830    0.6400 C   0  0  0  0  0  0
    2.1580    0.8170    0.6740 H   0  0  0  0  0  0
    0.0260    0.8850    1.0480 C   0  0  0  0  0  0
    0.0030    2.1710    1.5060 O   0  0  0  0  0  0
    0.9070    2.5250    1.4860 H   0  0  0  0  0  0
   -1.1820    0.1940    1.0020 C   0  0  0  0  0  0
   -2.0990    0.6820    1.3210 H   0  0  0  0  0  0
   -1.2130   -1.1230    0.5410 C   0  0  0  0  0  0
   -2.1600   -1.6560    0.4980 H   0  0  0  0  0  0
   -0.0280   -1.7450    0.1370 C   0  0  0  0  0  0
    1.1870   -1.0330    0.1790 C   0  0  0  0  0  0
    0.0040   -3.1340   -0.4210 C   0  0  1  0  0  0
    1.3380   -3.7500   -0.0060 C   0  0  2  0  0  0
    1.4650   -3.7110    1.0870 H   0  0  0  0  0  0
   -0.0830   -3.0320   -1.5170 H   0  0  0  0  0  0
    2.4160   -2.9290   -0.6720 C   0  0  0  0  0  0
    2.3150   -2.9100   -1.7650 H   0  0  0  0  0  0
    3.4050   -3.3440   -0.4510 H   0  0  0  0  0  0
    2.4030   -1.5680   -0.1910 O   0  0  0  0  0  0
   -1.0180   -4.0710   -0.0170 O   0  0  0  0  0  0
   -0.3820   -5.2720   -0.2830 C   0  0  0  0  0  0
    1.0080   -5.1460   -0.3640 C   0  0  0  0  0  0
   -1.0180   -6.4810   -0.4560 C   0  0  0  0  0  0
   -2.0960   -6.5630   -0.3840 H   0  0  0  0  0  0
   -0.2220   -7.5940   -0.7450 C   0  0  0  0  0  0
    1.1810   -7.4790   -0.8360 C   0  0  0  0  0  0
    1.8070   -6.2390   -0.6340 C   0  0  0  0  0  0
    2.8880   -6.1410   -0.6720 H   0  0  0  0  0  0
   -0.8970   -8.7700   -0.9190 O   0  0  0  0  0  0
   -0.1600   -9.9610   -1.2620 C   0  0  0  0  0  0
   -0.6820  -10.4160   -2.6300 C   0  0  0  0  0  0
   -0.4750   -9.6600   -3.3980 H   0  0  0  0  0  0
   -1.7710  -10.5420   -2.6100 H   0  0  0  0  0  0
   -0.2320  -11.3620   -2.9490 H   0  0  0  0  0  0
   -0.5190  -11.0070   -0.1990 C   0  0  0  0  0  0
   -1.6050  -11.1430   -0.1370 H   0  0  0  0  0  0
   -0.1920  -10.6810    0.7950 H   0  0  0  0  0  0
   -0.0630  -11.9800   -0.4090 H   0  0  0  0  0  0
    1.3430   -9.8150   -1.3260 C   0  0  0  0  0  0
    1.9270  -10.7050   -1.5500 H   0  0  0  0  0  0
    1.9790   -8.6590   -1.1270 C   0  0  0  0  0  0
    3.0600   -8.5840   -1.1800 H   0  0  0  0  0  0
  1  2  1  0  0  0
  1  3  2  0  0  0
  1 11  1  0  0  0
  3  4  1  0  0  0
  3  6  1  0  0  0
  4  5  1  0  0  0
  6  7  1  0  0  0
  6  8  2  0  0  0
  8  9  1  0  0  0
  8 10  1  0  0  0
 10 11  2  0  0  0
 10 12  1  0  0  0
 11 19  1  0  0  0
 12 13  1  0  0  0
 12 15  1  0  0  0
 12 20  1  0  0  0
 13 14  1  0  0  0
 13 16  1  0  0  0
 13 22  1  0  0  0
 16 17  1  0  0  0
 16 18  1  0  0  0
 16 19  1  0  0  0
 20 21  1  0  0  0
 21 22  2  0  0  0
 21 23  1  0  0  0
 22 27  1  0  0  0
 23 24  1  0  0  0
 23 25  2  0  0  0
 25 26  1  0  0  0
 25 29  1  0  0  0
 26 27  2  0  0  0
 26 41  1  0  0  0
 27 28  1  0  0  0
 29 30  1  0  0  0
 30 31  1  0  0  0
 30 35  1  0  0  0
 30 39  1  0  0  0
 31 32  1  0  0  0
 31 33  1  0  0  0
 31 34  1  0  0  0
 35 36  1  0  0  0
 35 37  1  0  0  0
 35 38  1  0  0  0
 39 40  1  0  0  0
 39 41  2  0  0  0
 41 42  1  0  0  0
M  END
> <s_m_entry_id>
46

> <s_m_entry_name>
CamMedNP.46

> <i_qp_#stars>
0

> <i_qp_#amine>
0

> <i_qp_#amidine>
0

> <i_qp_#acid>
0

> <i_qp_#amide>
0

> <i_qp_#rotor>
1

> <i_qp_#rtvFG>
0

> <i_qp_CNS>
1

> <r_qp_mol_MW>
   322.360

> <r_qp_dipole>
     4.281

> <r_qp_SASA>
   548.996

> <r_qp_FOSA>
   232.064

> <r_qp_FISA>
    54.364

> <r_qp_PISA>
   262.568

> <r_qp_WPSA>
     0.000

> <r_qp_volume>
   980.132

> <r_qp_donorHB>
     1.000

> <r_qp_accptHB>
     3.000

> <r_qp_dip^2/V>
   0.0187010

> <r_qp_ACxDN^.5/SA>
   0.0054640

> <r_qp_glob>
   0.8691980

> <r_qp_QPpolrz>
    34.936

> <r_qp_QPlogPC16>
     9.844

> <r_qp_QPlogPoct>
    14.601

> <r_qp_QPlogPw>
     7.395

> <r_qp_QPlogPo/w>
     4.102

> <r_qp_QPlogS>
    -5.032

> <r_qp_CIQPlogS>
    -5.549

> <r_qp_QPlogHERG>
    -4.901

> <r_qp_QPPCaco>
  3022.516

> <r_qp_QPlogBB>
     0.023

> <r_qp_QPPMDCK>
  1635.203

> <r_qp_QPlogKp>
    -1.500

> <r_qp_IP(eV)>
     8.681

> <r_qp_EA(eV)>
     0.324

> <i_qp_#metab>
3

> <r_qp_QPlogKhsa>
     0.671

> <i_qp_HumanOralAbsorption>
3

> <r_qp_PercentHumanOralAbsorption>
   100.000

> <r_qp_SAfluorine>
     0.000

> <r_qp_SAamideO>
     0.000

> <r_qp_PSA>
    47.124

> <i_qp_#NandO>
4

> <i_qp_RuleOfFive>
0

> <i_qp_RuleOfThree>
0

> <i_qp_#ringatoms>
21

> <i_qp_#in34>
0

> <i_qp_#in56>
21

> <i_qp_#noncon>
4

> <i_qp_#nonHatm>
24

> <r_qp_Jm>
0.09466

$$$$
AN_UY_024
                    3D
 Structure written by MMmdl.
 57 60  0  0  1  0            999 V2000
    1.4640    0.0260    0.4740 C   0  0  0  0  0  0
    2.8000    0.7420    0.4830 C   0  0  0  0  0  0
    2.9300    1.7190   -0.6550 C   0  0  0  0  0  0
    2.7660    1.2700   -1.6360 H   0  0  0  0  0  0
    3.2240    3.0340   -0.6020 C   0  0  0  0  0  0
    3.2970    3.8480   -1.8690 C   0  0  0  0  0  0
    3.0800    3.2520   -2.7620 H   0  0  0  0  0  0
    4.2990    4.2720   -1.9890 H   0  0  0  0  0  0
    2.5730    4.6680   -1.8340 H   0  0  0  0  0  0
    3.5140    3.8180    0.6470 C   0  0  0  0  0  0
    3.5100    3.2130    1.5560 H   0  0  0  0  0  0
    2.7670    4.6090    0.7750 H   0  0  0  0  0  0
    4.5020    4.2860    0.5760 H   0  0  0  0  0  0
    3.6280    0.0260    0.4130 H   0  0  0  0  0  0
    2.9290    1.2110    1.4630 H   0  0  0  0  0  0
    0.2970    0.6430    0.9580 C   0  0  0  0  0  0
    0.2790    1.9300    1.4220 O   0  0  0  0  0  0
    1.0530    2.4010    1.0710 H   0  0  0  0  0  0
   -0.9260   -0.0290    0.9890 C   0  0  0  0  0  0
   -1.8080    0.4750    1.3750 H   0  0  0  0  0  0
   -1.0210   -1.3330    0.5120 C   0  0  0  0  0  0
   -1.9810   -1.8440    0.5270 H   0  0  0  0  0  0
    0.1150   -1.9690    0.0110 C   0  0  0  0  0  0
    1.3540   -1.2890   -0.0200 C   0  0  0  0  0  0
    0.0580   -3.3490   -0.5730 C   0  0  1  0  0  0
    1.3910   -4.0180   -0.2620 C   0  0  2  0  0  0
    1.5990   -4.0000    0.8190 H   0  0  0  0  0  0
   -0.1050   -3.2240   -1.6570 H   0  0  0  0  0  0
    2.4420   -3.2250   -0.9990 C   0  0  0  0  0  0
    2.2610   -3.1890   -2.0800 H   0  0  0  0  0  0
    3.4300   -3.6760   -0.8560 H   0  0  0  0  0  0
    2.5090   -1.8730   -0.5040 O   0  0  0  0  0  0
   -0.9640   -4.2560   -0.1080 O   0  0  0  0  0  0
   -0.4000   -5.4820   -0.4410 C   0  0  0  0  0  0
    0.9880   -5.3960   -0.6150 C   0  0  0  0  0  0
   -1.0980   -6.6700   -0.5880 C   0  0  0  0  0  0
   -2.5920   -6.7310   -0.4170 C   0  0  0  0  0  0
   -3.3230   -6.5850   -1.7250 C   0  0  0  0  0  0
   -3.2040   -7.4430   -2.3860 H   0  0  0  0  0  0
   -4.0890   -5.5590   -2.1460 C   0  0  0  0  0  0
   -4.7510   -5.6050   -3.4980 C   0  0  0  0  0  0
   -4.5360   -6.5340   -4.0370 H   0  0  0  0  0  0
   -4.4040   -4.7730   -4.1190 H   0  0  0  0  0  0
   -5.8380   -5.5290   -3.3900 H   0  0  0  0  0  0
   -4.3560   -4.2990   -1.3710 C   0  0  0  0  0  0
   -3.8470   -4.2590   -0.4060 H   0  0  0  0  0  0
   -5.4290   -4.1960   -1.1810 H   0  0  0  0  0  0
   -4.0230   -3.4280   -1.9460 H   0  0  0  0  0  0
   -2.9100   -5.9920    0.3240 H   0  0  0  0  0  0
   -2.8710   -7.6940    0.0310 H   0  0  0  0  0  0
   -0.3340   -7.7890   -0.9530 C   0  0  0  0  0  0
    1.0610   -7.7120   -1.1370 C   0  0  0  0  0  0
    1.6350   -8.5930   -1.4100 H   0  0  0  0  0  0
    1.7360   -6.5020   -0.9570 C   0  0  0  0  0  0
    2.8140   -6.4470   -1.0700 H   0  0  0  0  0  0
   -0.9730   -8.9880   -1.1340 O   0  0  0  0  0  0
   -0.3180   -9.6610   -1.3810 H   0  0  0  0  0  0
  1  2  1  0  0  0
  1 16  2  0  0  0
  1 24  1  0  0  0
  2  3  1  0  0  0
  2 14  1  0  0  0
  2 15  1  0  0  0
  3  4  1  0  0  0
  3  5  2  0  0  0
  5  6  1  0  0  0
  5 10  1  0  0  0
  6  7  1  0  0  0
  6  8  1  0  0  0
  6  9  1  0  0  0
 10 11  1  0  0  0
 10 12  1  0  0  0
 10 13  1  0  0  0
 16 17  1  0  0  0
 16 19  1  0  0  0
 17 18  1  0  0  0
 19 20  1  0  0  0
 19 21  2  0  0  0
 21 22  1  0  0  0
 21 23  1  0  0  0
 23 24  2  0  0  0
 23 25  1  0  0  0
 24 32  1  0  0  0
 25 26  1  0  0  0
 25 28  1  0  0  0
 25 33  1  0  0  0
 26 27  1  0  0  0
 26 29  1  0  0  0
 26 35  1  0  0  0
 29 30  1  0  0  0
 29 31  1  0  0  0
 29 32  1  0  0  0
 33 34  1  0  0  0
 34 35  2  0  0  0
 34 36  1  0  0  0
 35 54  1  0  0  0
 36 37  1  0  0  0
 36 51  2  0  0  0
 37 38  1  0  0  0
 37 49  1  0  0  0
 37 50  1  0  0  0
 38 39  1  0  0  0
 38 40  2  0  0  0
 40 41  1  0  0  0
 40 45  1  0  0  0
 41 42  1  0  0  0
 41 43  1  0  0  0
 41 44  1  0  0  0
 45 46  1  0  0  0
 45 47  1  0  0  0
 45 48  1  0  0  0
 51 52  1  0  0  0
 51 56  1  0  0  0
 52 53  1  0  0  0
 52 54  2  0  0  0
 54 55  1  0  0  0
 56 57  1  0  0  0
M  END
> <s_m_entry_id>
47

> <s_m_entry_name>
CamMedNP.47

> <i_qp_#stars>
2

> <i_qp_#amine>
0

> <i_qp_#amidine>
0

> <i_qp_#acid>
0

> <i_qp_#amide>
0

> <i_qp_#rotor>
6

> <i_qp_#rtvFG>
0

> <i_qp_CNS>
0

> <r_qp_mol_MW>
   392.494

> <r_qp_dipole>
     4.213

> <r_qp_SASA>
   699.538

> <r_qp_FOSA>
   447.058

> <r_qp_FISA>
    72.326

> <r_qp_PISA>
   180.153

> <r_qp_WPSA>
     0.000

> <r_qp_volume>
  1287.940

> <r_qp_donorHB>
     2.000

> <r_qp_accptHB>
     3.000

> <r_qp_dip^2/V>
   0.0137800

> <r_qp_ACxDN^.5/SA>
   0.0060650

> <r_qp_glob>
   0.8183720

> <r_qp_QPpolrz>
    43.257

> <r_qp_QPlogPC16>
    12.421

> <r_qp_QPlogPoct>
    18.606

> <r_qp_QPlogPw>
     7.681

> <r_qp_QPlogPo/w>
     5.616

> <r_qp_QPlogS>
    -6.729

> <r_qp_CIQPlogS>
    -6.694

> <r_qp_QPlogHERG>
    -5.330

> <r_qp_QPPCaco>
  2041.890

> <r_qp_QPlogBB>
    -0.518

> <r_qp_QPPMDCK>
  1070.183

> <r_qp_QPlogKp>
    -1.642

> <r_qp_IP(eV)>
     8.924

> <r_qp_EA(eV)>
    -0.141

> <i_qp_#metab>
10

> <r_qp_QPlogKhsa>
     1.193

> <i_qp_HumanOralAbsorption>
1

> <r_qp_PercentHumanOralAbsorption>
   100.000

> <r_qp_SAfluorine>
     0.000

> <r_qp_SAamideO>
     0.000

> <r_qp_PSA>
    56.700

> <i_qp_#NandO>
4

> <i_qp_RuleOfFive>
1

> <i_qp_RuleOfThree>
2

> <i_qp_#ringatoms>
17

> <i_qp_#in34>
0

> <i_qp_#in56>
17

> <i_qp_#noncon>
3

> <i_qp_#nonHatm>
29

> <r_qp_Jm>
0.001672

$$$$
AN_UY_025
                    3D
 Structure written by MMmdl.
 57 60  0  0  1  0            999 V2000
    1.3040    0.0000    0.3990 C   0  0  0  0  0  0
    2.5800    0.6530    0.8930 C   0  0  0  0  0  0
    3.1930    1.5590   -0.1410 C   0  0  0  0  0  0
    3.3860    1.0640   -1.0940 H   0  0  0  0  0  0
    3.5280    2.8590   -0.0240 C   0  0  0  0  0  0
    4.1290    3.5980   -1.1930 C   0  0  0  0  0  0
    4.2310    2.9640   -2.0800 H   0  0  0  0  0  0
    5.1260    3.9700   -0.9340 H   0  0  0  0  0  0
    3.4990    4.4510   -1.4660 H   0  0  0  0  0  0
    3.3710    3.6980    1.2140 C   0  0  0  0  0  0
    2.9830    3.1450    2.0720 H   0  0  0  0  0  0
    2.6840    4.5280    1.0200 H   0  0  0  0  0  0
    4.3390    4.1150    1.5110 H   0  0  0  0  0  0
    3.3240   -0.1030    1.1690 H   0  0  0  0  0  0
    2.3560    1.1690    1.8320 H   0  0  0  0  0  0
    0.0830    0.6960    0.3810 C   0  0  0  0  0  0
   -0.0270    2.0070    0.7580 O   0  0  0  0  0  0
    0.8490    2.4220    0.7000 H   0  0  0  0  0  0
   -1.1020    0.0850   -0.0330 C   0  0  0  0  0  0
   -2.0310    0.6490   -0.0280 H   0  0  0  0  0  0
   -1.0920   -1.2370   -0.4670 C   0  0  0  0  0  0
   -2.0160   -1.7010   -0.8020 H   0  0  0  0  0  0
    0.1070   -1.9510   -0.4790 C   0  0  0  0  0  0
    1.3070   -1.3330   -0.0570 C   0  0  0  0  0  0
    0.1880   -3.3530   -1.0020 C   0  0  1  0  0  0
    1.2610   -4.0700   -0.1890 C   0  0  2  0  0  0
    1.0460   -4.0080    0.8890 H   0  0  0  0  0  0
    0.4580   -3.2720   -2.0690 H   0  0  0  0  0  0
    2.5600   -3.3660   -0.4920 C   0  0  0  0  0  0
    2.8040   -3.3750   -1.5620 H   0  0  0  0  0  0
    3.3900   -3.8540    0.0280 H   0  0  0  0  0  0
    2.5200   -1.9950   -0.0470 O   0  0  0  0  0  0
   -0.9900   -4.1870   -0.9430 O   0  0  0  0  0  0
   -0.4130   -5.4460   -0.9960 C   0  0  0  0  0  0
    0.9340   -5.4410   -0.6320 C   0  0  0  0  0  0
   -1.0620   -6.5980   -1.3730 C   0  0  0  0  0  0
   -2.1080   -6.5880   -1.6550 H   0  0  0  0  0  0
   -0.3140   -7.7780   -1.4040 C   0  0  0  0  0  0
    1.0520   -7.8050   -1.0320 C   0  0  0  0  0  0
    1.8920   -9.0640   -1.0490 C   0  0  0  0  0  0
    2.5460   -9.2880   -2.3850 C   0  0  0  0  0  0
    1.8570   -9.5730   -3.1800 H   0  0  0  0  0  0
    3.8540   -9.1910   -2.6960 C   0  0  0  0  0  0
    4.3280   -9.4700   -4.0990 C   0  0  0  0  0  0
    3.5090   -9.7540   -4.7680 H   0  0  0  0  0  0
    5.0540  -10.2900   -4.0970 H   0  0  0  0  0  0
    4.8080   -8.5810   -4.5210 H   0  0  0  0  0  0
    4.9510   -8.8000   -1.7450 C   0  0  0  0  0  0
    4.5920   -8.5250   -0.7510 H   0  0  0  0  0  0
    5.4970   -7.9360   -2.1370 H   0  0  0  0  0  0
    5.6570   -9.6280   -1.6250 H   0  0  0  0  0  0
    1.2730   -9.9350   -0.8030 H   0  0  0  0  0  0
    2.6200   -9.0230   -0.2320 H   0  0  0  0  0  0
    1.6780   -6.6030   -0.6400 C   0  0  0  0  0  0
    2.7210   -6.5920   -0.3360 H   0  0  0  0  0  0
   -0.9960   -8.8900   -1.8210 O   0  0  0  0  0  0
   -0.3790   -9.6230   -1.9630 H   0  0  0  0  0  0
  1  2  1  0  0  0
  1 16  2  0  0  0
  1 24  1  0  0  0
  2  3  1  0  0  0
  2 14  1  0  0  0
  2 15  1  0  0  0
  3  4  1  0  0  0
  3  5  2  0  0  0
  5  6  1  0  0  0
  5 10  1  0  0  0
  6  7  1  0  0  0
  6  8  1  0  0  0
  6  9  1  0  0  0
 10 11  1  0  0  0
 10 12  1  0  0  0
 10 13  1  0  0  0
 16 17  1  0  0  0
 16 19  1  0  0  0
 17 18  1  0  0  0
 19 20  1  0  0  0
 19 21  2  0  0  0
 21 22  1  0  0  0
 21 23  1  0  0  0
 23 24  2  0  0  0
 23 25  1  0  0  0
 24 32  1  0  0  0
 25 26  1  0  0  0
 25 28  1  0  0  0
 25 33  1  0  0  0
 26 27  1  0  0  0
 26 29  1  0  0  0
 26 35  1  0  0  0
 29 30  1  0  0  0
 29 31  1  0  0  0
 29 32  1  0  0  0
 33 34  1  0  0  0
 34 35  2  0  0  0
 34 36  1  0  0  0
 35 54  1  0  0  0
 36 37  1  0  0  0
 36 38  2  0  0  0
 38 39  1  0  0  0
 38 56  1  0  0  0
 39 40  1  0  0  0
 39 54  2  0  0  0
 40 41  1  0  0  0
 40 52  1  0  0  0
 40 53  1  0  0  0
 41 42  1  0  0  0
 41 43  2  0  0  0
 43 44  1  0  0  0
 43 48  1  0  0  0
 44 45  1  0  0  0
 44 46  1  0  0  0
 44 47  1  0  0  0
 48 49  1  0  0  0
 48 50  1  0  0  0
 48 51  1  0  0  0
 54 55  1  0  0  0
 56 57  1  0  0  0
M  END
> <s_m_entry_id>
48

> <s_m_entry_name>
CamMedNP.48

> <i_qp_#stars>
2

> <i_qp_#amine>
0

> <i_qp_#amidine>
0

> <i_qp_#acid>
0

> <i_qp_#amide>
0

> <i_qp_#rotor>
6

> <i_qp_#rtvFG>
0

> <i_qp_CNS>
0

> <r_qp_mol_MW>
   392.494

> <r_qp_dipole>
     5.675

> <r_qp_SASA>
   724.690

> <r_qp_FOSA>
   472.664

> <r_qp_FISA>
    74.275

> <r_qp_PISA>
   177.751

> <r_qp_WPSA>
     0.000

> <r_qp_volume>
  1301.793

> <r_qp_donorHB>
     2.000

> <r_qp_accptHB>
     3.000

> <r_qp_dip^2/V>
   0.0247390

> <r_qp_ACxDN^.5/SA>
   0.0058540

> <r_qp_glob>
   0.7956240

> <r_qp_QPpolrz>
    43.789

> <r_qp_QPlogPC16>
    12.600

> <r_qp_QPlogPoct>
    18.853

> <r_qp_QPlogPw>
     7.738

> <r_qp_QPlogPo/w>
     5.681

> <r_qp_QPlogS>
    -7.184

> <r_qp_CIQPlogS>
    -6.694

> <r_qp_QPlogHERG>
    -5.687

> <r_qp_QPPCaco>
  1956.834

> <r_qp_QPlogBB>
    -0.580

> <r_qp_QPPMDCK>
  1022.081

> <r_qp_QPlogKp>
    -1.686

> <r_qp_IP(eV)>
     8.907

> <r_qp_EA(eV)>
    -0.112

> <i_qp_#metab>
10

> <r_qp_QPlogKhsa>
     1.224

> <i_qp_HumanOralAbsorption>
1

> <r_qp_PercentHumanOralAbsorption>
   100.000

> <r_qp_SAfluorine>
     0.000

> <r_qp_SAamideO>
     0.000

> <r_qp_PSA>
    58.314

> <i_qp_#NandO>
4

> <i_qp_RuleOfFive>
1

> <i_qp_RuleOfThree>
2

> <i_qp_#ringatoms>
17

> <i_qp_#in34>
0

> <i_qp_#in56>
17

> <i_qp_#noncon>
3

> <i_qp_#nonHatm>
29

> <r_qp_Jm>
0.000529

$$$$
AN_UY_026
                    3D
 Structure written by MMmdl.
 55 59  0  0  1  0            999 V2000
    1.6300    0.1200    0.5330 C   0  0  0  0  0  0
    2.9860    0.7880    0.6360 C   0  0  0  0  0  0
    3.2490    1.7270   -0.5120 C   0  0  0  0  0  0
    3.1470    1.2570   -1.4910 H   0  0  0  0  0  0
    3.5930    3.0290   -0.4670 C   0  0  0  0  0  0
    3.8040    3.8030   -1.7440 C   0  0  0  0  0  0
    3.6340    3.1920   -2.6360 H   0  0  0  0  0  0
    4.8300    4.1830   -1.7910 H   0  0  0  0  0  0
    3.1160    4.6540   -1.7890 H   0  0  0  0  0  0
    3.8130    3.8370    0.7820 C   0  0  0  0  0  0
    3.7100    3.2580    1.7020 H   0  0  0  0  0  0
    3.0920    4.6590    0.8280 H   0  0  0  0  0  0
    4.8220    4.2630    0.7810 H   0  0  0  0  0  0
    3.7890    0.0420    0.6560 H   0  0  0  0  0  0
    3.0480    1.2820    1.6110 H   0  0  0  0  0  0
    0.4500    0.7960    0.8900 C   0  0  0  0  0  0
    0.4410    2.1000    1.3050 O   0  0  0  0  0  0
    1.2570    2.5300    1.0020 H   0  0  0  0  0  0
   -0.7970    0.1710    0.8380 C   0  0  0  0  0  0
   -1.6890    0.7200    1.1280 H   0  0  0  0  0  0
   -0.9010   -1.1450    0.3990 C   0  0  0  0  0  0
   -1.8780   -1.6200    0.3470 H   0  0  0  0  0  0
    0.2490   -1.8400    0.0200 C   0  0  0  0  0  0
    1.5120   -1.2080    0.0760 C   0  0  0  0  0  0
    0.1870   -3.2350   -0.5250 C   0  0  1  0  0  0
    1.4630   -3.9450   -0.0830 C   0  0  2  0  0  0
    1.5800   -3.9000    1.0100 H   0  0  0  0  0  0
    0.1230   -3.1380   -1.6220 H   0  0  0  0  0  0
    2.6020   -3.2140   -0.7490 C   0  0  0  0  0  0
    2.5140   -3.2030   -1.8420 H   0  0  0  0  0  0
    3.5560   -3.6960   -0.5100 H   0  0  0  0  0  0
    2.6810   -1.8500   -0.2850 O   0  0  0  0  0  0
   -0.9080   -4.0890   -0.1270 O   0  0  0  0  0  0
   -0.3610   -5.3380   -0.3690 C   0  0  0  0  0  0
    1.0350   -5.3160   -0.4300 C   0  0  0  0  0  0
   -1.0830   -6.4980   -0.5370 C   0  0  0  0  0  0
   -2.1650   -6.4990   -0.4810 H   0  0  0  0  0  0
   -0.3680   -7.6710   -0.7980 C   0  0  0  0  0  0
    1.0410   -7.6620   -0.8700 C   0  0  0  0  0  0
    1.7550   -6.4690   -0.6740 C   0  0  0  0  0  0
    2.8400   -6.4510   -0.6960 H   0  0  0  0  0  0
   -1.1260   -8.7960   -0.9690 O   0  0  0  0  0  0
   -0.4720  -10.0500   -1.2510 C   0  0  0  0  0  0
   -1.0210  -10.5280   -2.6010 C   0  0  0  0  0  0
   -0.7580   -9.8250   -3.4010 H   0  0  0  0  0  0
   -2.1160  -10.5760   -2.5830 H   0  0  0  0  0  0
   -0.6380  -11.5180   -2.8740 H   0  0  0  0  0  0
   -0.9080  -11.0200   -0.1460 C   0  0  0  0  0  0
   -2.0010  -11.0770   -0.0840 H   0  0  0  0  0  0
   -0.5630  -10.6720    0.8360 H   0  0  0  0  0  0
   -0.5190  -12.0310   -0.3080 H   0  0  0  0  0  0
    1.0370  -10.0130   -1.3130 C   0  0  0  0  0  0
    1.5570  -10.9470   -1.5140 H   0  0  0  0  0  0
    1.7540   -8.9010   -1.1350 C   0  0  0  0  0  0
    2.8370   -8.9040   -1.1850 H   0  0  0  0  0  0
  1  2  1  0  0  0
  1 16  2  0  0  0
  1 24  1  0  0  0
  2  3  1  0  0  0
  2 14  1  0  0  0
  2 15  1  0  0  0
  3  4  1  0  0  0
  3  5  2  0  0  0
  5  6  1  0  0  0
  5 10  1  0  0  0
  6  7  1  0  0  0
  6  8  1  0  0  0
  6  9  1  0  0  0
 10 11  1  0  0  0
 10 12  1  0  0  0
 10 13  1  0  0  0
 16 17  1  0  0  0
 16 19  1  0  0  0
 17 18  1  0  0  0
 19 20  1  0  0  0
 19 21  2  0  0  0
 21 22  1  0  0  0
 21 23  1  0  0  0
 23 24  2  0  0  0
 23 25  1  0  0  0
 24 32  1  0  0  0
 25 26  1  0  0  0
 25 28  1  0  0  0
 25 33  1  0  0  0
 26 27  1  0  0  0
 26 29  1  0  0  0
 26 35  1  0  0  0
 29 30  1  0  0  0
 29 31  1  0  0  0
 29 32  1  0  0  0
 33 34  1  0  0  0
 34 35  2  0  0  0
 34 36  1  0  0  0
 35 40  1  0  0  0
 36 37  1  0  0  0
 36 38  2  0  0  0
 38 39  1  0  0  0
 38 42  1  0  0  0
 39 40  2  0  0  0
 39 54  1  0  0  0
 40 41  1  0  0  0
 42 43  1  0  0  0
 43 44  1  0  0  0
 43 48  1  0  0  0
 43 52  1  0  0  0
 44 45  1  0  0  0
 44 46  1  0  0  0
 44 47  1  0  0  0
 48 49  1  0  0  0
 48 50  1  0  0  0
 48 51  1  0  0  0
 52 53  1  0  0  0
 52 54  2  0  0  0
 54 55  1  0  0  0
M  END
> <s_m_entry_id>
49

> <s_m_entry_name>
CamMedNP.49

> <i_qp_#stars>
1

> <i_qp_#amine>
0

> <i_qp_#amidine>
0

> <i_qp_#acid>
0

> <i_qp_#amide>
0

> <i_qp_#rotor>
3

> <i_qp_#rtvFG>
0

> <i_qp_CNS>
1

> <r_qp_mol_MW>
   390.478

> <r_qp_dipole>
     4.472

> <r_qp_SASA>
   695.596

> <r_qp_FOSA>
   427.800

> <r_qp_FISA>
    32.590

> <r_qp_PISA>
   235.206

> <r_qp_WPSA>
     0.000

> <r_qp_volume>
  1254.099

> <r_qp_donorHB>
     1.000

> <r_qp_accptHB>
     3.000

> <r_qp_dip^2/V>
   0.0159460

> <r_qp_ACxDN^.5/SA>
   0.0043130

> <r_qp_glob>
   0.8085290

> <r_qp_QPpolrz>
    44.355

> <r_qp_QPlogPC16>
    12.004

> <r_qp_QPlogPoct>
    17.505

> <r_qp_QPlogPw>
     6.973

> <r_qp_QPlogPo/w>
     5.957

> <r_qp_QPlogS>
    -7.369

> <r_qp_CIQPlogS>
    -6.956

> <r_qp_QPlogHERG>
    -5.752

> <r_qp_QPPCaco>
  4862.341

> <r_qp_QPlogBB>
     0.050

> <r_qp_QPPMDCK>
  2733.686

> <r_qp_QPlogKp>
    -1.004

> <r_qp_IP(eV)>
     8.665

> <r_qp_EA(eV)>
     0.312

> <i_qp_#metab>
6

> <r_qp_QPlogKhsa>
     1.331

> <i_qp_HumanOralAbsorption>
1

> <r_qp_PercentHumanOralAbsorption>
   100.000

> <r_qp_SAfluorine>
     0.000

> <r_qp_SAamideO>
     0.000

> <r_qp_PSA>
    43.817

> <i_qp_#NandO>
4

> <i_qp_RuleOfFive>
1

> <i_qp_RuleOfThree>
1

> <i_qp_#ringatoms>
21

> <i_qp_#in34>
0

> <i_qp_#in56>
21

> <i_qp_#noncon>
4

> <i_qp_#nonHatm>
29

> <r_qp_Jm>
0.001656

$$$$
AN_UY_027
                    3D
 Structure written by MMmdl.
 46 50  0  0  1  0            999 V2000
    1.8450    0.2300    0.5040 C   0  0  0  0  0  0
    2.8400    0.6560    0.5280 H   0  0  0  0  0  0
    0.7340    0.9510    0.9350 C   0  0  0  0  0  0
    0.7580    2.2250    1.4160 O   0  0  0  0  0  0
   -0.5690    0.4630    0.9320 C   0  0  0  0  0  0
   -0.8000   -0.8430    0.4670 C   0  0  0  0  0  0
   -1.8070   -1.2520    0.4430 H   0  0  0  0  0  0
    0.2980   -1.6060    0.0340 C   0  0  0  0  0  0
    1.6030   -1.0680    0.0460 C   0  0  0  0  0  0
    0.1260   -2.9860   -0.5250 C   0  0  1  0  0  0
    1.3690   -3.7830   -0.1470 C   0  0  2  0  0  0
    1.5280   -3.7680    0.9420 H   0  0  0  0  0  0
    0.0210   -2.8700   -1.6180 H   0  0  0  0  0  0
    2.5320   -3.1160   -0.8410 C   0  0  0  0  0  0
    2.4060   -3.0780   -1.9300 H   0  0  0  0  0  0
    3.4590   -3.6660   -0.6460 H   0  0  0  0  0  0
    2.7220   -1.7690   -0.3580 O   0  0  0  0  0  0
   -1.0030   -3.7690   -0.0850 O   0  0  0  0  0  0
   -0.5620   -5.0540   -0.3740 C   0  0  0  0  0  0
    0.8340   -5.1170   -0.4980 C   0  0  0  0  0  0
   -1.3830   -6.1640   -0.5210 C   0  0  0  0  0  0
   -2.8740   -6.0540   -0.3300 C   0  0  0  0  0  0
   -3.6280   -6.1030   -1.6310 C   0  0  0  0  0  0
   -3.3040   -5.3520   -2.3540 H   0  0  0  0  0  0
   -4.6320   -6.9300   -1.9860 C   0  0  0  0  0  0
   -5.2620   -6.8200   -3.3520 C   0  0  0  0  0  0
   -4.8030   -6.0340   -3.9610 H   0  0  0  0  0  0
   -6.3280   -6.5890   -3.2600 H   0  0  0  0  0  0
   -5.1550   -7.7640   -3.8950 H   0  0  0  0  0  0
   -5.2360   -8.0000   -1.1200 C   0  0  0  0  0  0
   -4.8050   -8.0480   -0.1180 H   0  0  0  0  0  0
   -5.0960   -8.9820   -1.5850 H   0  0  0  0  0  0
   -6.3110   -7.8260   -1.0010 H   0  0  0  0  0  0
   -3.1250   -5.1100    0.1690 H   0  0  0  0  0  0
   -3.1830   -6.8350    0.3720 H   0  0  0  0  0  0
   -0.7270   -7.3610   -0.8500 C   0  0  0  0  0  0
    0.6740   -7.4320   -0.9800 C   0  0  0  0  0  0
    1.1370   -8.3860   -1.2220 H   0  0  0  0  0  0
    1.4720   -6.3020   -0.7940 C   0  0  0  0  0  0
    2.5510   -6.3670   -0.8660 H   0  0  0  0  0  0
   -1.4010   -8.5330   -1.0640 O   0  0  0  0  0  0
   -2.3410   -8.3330   -1.2020 H   0  0  0  0  0  0
   -0.5230    2.5580    1.7210 C   0  0  0  0  0  0
   -0.6640    3.5540    2.1180 H   0  0  0  0  0  0
   -1.3760    1.5150    1.4420 C   0  0  0  0  0  0
   -2.4460    1.5100    1.5890 H   0  0  0  0  0  0
  1  2  1  0  0  0
  1  3  2  0  0  0
  1  9  1  0  0  0
  3  4  1  0  0  0
  3  5  1  0  0  0
  4 43  1  0  0  0
  5  6  2  0  0  0
  5 45  1  0  0  0
  6  7  1  0  0  0
  6  8  1  0  0  0
  8  9  2  0  0  0
  8 10  1  0  0  0
  9 17  1  0  0  0
 10 11  1  0  0  0
 10 13  1  0  0  0
 10 18  1  0  0  0
 11 12  1  0  0  0
 11 14  1  0  0  0
 11 20  1  0  0  0
 14 15  1  0  0  0
 14 16  1  0  0  0
 14 17  1  0  0  0
 18 19  1  0  0  0
 19 20  2  0  0  0
 19 21  1  0  0  0
 20 39  1  0  0  0
 21 22  1  0  0  0
 21 36  2  0  0  0
 22 23  1  0  0  0
 22 34  1  0  0  0
 22 35  1  0  0  0
 23 24  1  0  0  0
 23 25  2  0  0  0
 25 26  1  0  0  0
 25 30  1  0  0  0
 26 27  1  0  0  0
 26 28  1  0  0  0
 26 29  1  0  0  0
 30 31  1  0  0  0
 30 32  1  0  0  0
 30 33  1  0  0  0
 36 37  1  0  0  0
 36 41  1  0  0  0
 37 38  1  0  0  0
 37 39  2  0  0  0
 39 40  1  0  0  0
 41 42  1  0  0  0
 43 44  1  0  0  0
 43 45  2  0  0  0
 45 46  1  0  0  0
M  END
> <s_m_entry_id>
50

> <s_m_entry_name>
CamMedNP.50

> <i_qp_#stars>
0

> <i_qp_#amine>
0

> <i_qp_#amidine>
0

> <i_qp_#acid>
0

> <i_qp_#amide>
0

> <i_qp_#rotor>
3

> <i_qp_#rtvFG>
0

> <i_qp_CNS>
1

> <r_qp_mol_MW>
   348.398

> <r_qp_dipole>
     2.782

> <r_qp_SASA>
   594.824

> <r_qp_FOSA>
   274.708

> <r_qp_FISA>
    33.046

> <r_qp_PISA>
   287.070

> <r_qp_WPSA>
     0.000

> <r_qp_volume>
  1074.990

> <r_qp_donorHB>
     1.000

> <r_qp_accptHB>
     2.750

> <r_qp_dip^2/V>
   0.0072000

> <r_qp_ACxDN^.5/SA>
   0.0046230

> <r_qp_glob>
   0.8531900

> <r_qp_QPpolrz>
    37.682

> <r_qp_QPlogPC16>
    10.710

> <r_qp_QPlogPoct>
    15.114

> <r_qp_QPlogPw>
     6.840

> <r_qp_QPlogPo/w>
     4.982

> <r_qp_QPlogS>
    -5.621

> <r_qp_CIQPlogS>
    -6.188

> <r_qp_QPlogHERG>
    -5.277

> <r_qp_QPPCaco>
  4814.216

> <r_qp_QPlogBB>
     0.080

> <r_qp_QPPMDCK>
  2704.452

> <r_qp_QPlogKp>
    -0.829

> <r_qp_IP(eV)>
     8.714

> <r_qp_EA(eV)>
     0.213

> <i_qp_#metab>
7

> <r_qp_QPlogKhsa>
     0.891

> <i_qp_HumanOralAbsorption>
3

> <r_qp_PercentHumanOralAbsorption>
   100.000

> <r_qp_SAfluorine>
     0.000

> <r_qp_SAamideO>
     0.000

> <r_qp_PSA>
    46.515

> <i_qp_#NandO>
4

> <i_qp_RuleOfFive>
0

> <i_qp_RuleOfThree>
1

> <i_qp_#ringatoms>
20

> <i_qp_#in34>
0

> <i_qp_#in56>
20

> <i_qp_#noncon>
3

> <i_qp_#nonHatm>
26

> <r_qp_Jm>
0.123444

$$$$
AN_UY_028_1
                    3D
 Structure written by MMmdl.
136138  0  0  1  0            999 V2000
    1.1740    0.5500   -0.3790 C   0  0  0  0  0  0
    0.3460    1.5690    0.1390 C   0  0  0  0  0  0
    0.7620    2.8790    0.1100 O   0  0  0  0  0  0
   -0.9190    1.3020    0.6950 C   0  0  0  0  0  0
   -1.7630    2.4080    1.2920 C   0  0  0  0  0  0
   -1.4390    2.6580    2.7430 C   0  0  0  0  0  0
   -0.4420    3.0720    2.8970 H   0  0  0  0  0  0
   -2.2160    2.4490    3.8240 C   0  0  0  0  0  0
   -1.7070    2.7730    5.2050 C   0  0  0  0  0  0
   -0.6880    3.1750    5.1900 H   0  0  0  0  0  0
   -1.6990    1.8720    5.8270 H   0  0  0  0  0  0
   -2.3520    3.5200    5.6810 H   0  0  0  0  0  0
   -3.6100    1.8860    3.8000 C   0  0  0  0  0  0
   -3.9750    1.6570    2.7980 H   0  0  0  0  0  0
   -4.3100    2.6010    4.2460 H   0  0  0  0  0  0
   -3.6500    0.9590    4.3810 H   0  0  0  0  0  0
   -2.7430   -1.2770    1.1680 H   0  0  0  0  0  0
   -2.4100   -4.5530   -1.4610 H   0  0  0  0  0  0
   -2.8240    2.1940    1.1300 H   0  0  0  0  0  0
   -1.5990    3.3400    0.7370 H   0  0  0  0  0  0
   -1.3630   -0.0260    0.7040 C   0  0  0  0  0  0
   -2.5980   -0.3020    1.2410 O   0  0  0  0  0  0
   -0.5700   -1.0500    0.1700 C   0  0  0  0  0  0
    0.6860   -0.7680   -0.3660 C   0  0  0  0  0  0
   -1.0500   -2.4390    0.1760 C   0  0  0  0  0  0
   -0.1570   -3.4740   -0.3910 C   0  0  0  0  0  0
    1.0150   -3.0470   -0.8790 C   0  0  0  0  0  0
    1.4800   -1.7570   -0.8950 O   0  0  0  0  0  0
   -2.1590   -2.6740    0.6520 O   0  0  0  0  0  0
   -1.7240   -5.2970   -1.0610 C   0  0  0  0  0  0
   -0.5220   -4.8970   -0.4630 C   0  0  0  0  0  0
   -2.0600   -6.6550   -1.1650 C   0  0  0  0  0  0
   -3.0000   -6.9010   -1.6470 H   0  0  0  0  0  0
   -1.2010   -7.6330   -0.6670 C   0  0  0  0  0  0
   -0.0080   -7.2360   -0.0560 C   0  0  0  0  0  0
    0.3310   -5.8840    0.0480 C   0  0  0  0  0  0
    1.2660   -5.6140    0.5320 H   0  0  0  0  0  0
   -1.3860   -8.9860   -0.7040 O   0  0  0  0  0  0
    2.5720    0.8580   -0.8940 C   0  0  0  0  0  0
    2.5610    1.6480   -2.2140 C   0  0  2  0  0  0
    3.9300    1.7700   -2.8510 C   0  0  0  0  0  0
    4.1760    1.2960   -4.0850 C   0  0  0  0  0  0
    5.1570    1.3870   -4.5450 H   0  0  0  0  0  0
    3.4070    0.8000   -4.6700 H   0  0  0  0  0  0
    5.0100    2.4560   -2.0570 C   0  0  0  0  0  0
    5.2380    1.8910   -1.1480 H   0  0  0  0  0  0
    4.6990    3.4660   -1.7730 H   0  0  0  0  0  0
    5.9410    2.5490   -2.6270 H   0  0  0  0  0  0
    2.0730    2.9750   -1.9390 O   0  0  0  0  0  0
    2.2270    3.4870   -2.7590 H   0  0  0  0  0  0
    1.8500    1.1880   -2.9120 H   0  0  0  0  0  0
    3.1480   -0.0660   -1.0220 H   0  0  0  0  0  0
    3.0870    1.4260   -0.1080 H   0  0  0  0  0  0
    0.6670   -7.9900    0.3420 H   0  0  0  0  0  0
   -2.5560   -9.5390   -1.3200 C   0  0  2  0  0  0
   -2.8720  -10.8770   -0.6190 C   0  0  0  0  0  0
   -3.7570  -11.3300   -1.0820 H   0  0  0  0  0  0
   -3.1440  -10.6430    0.4190 H   0  0  0  0  0  0
   -1.7330  -11.9030   -0.5770 C   0  0  0  0  0  0
   -2.1030  -13.1010    0.3030 C   0  0  0  0  0  0
   -0.9780  -14.1380    0.3320 C   0  0  0  0  0  0
   -1.3470  -15.3370    1.2080 C   0  0  0  0  0  0
   -0.2250  -16.3760    1.2300 C   0  0  0  0  0  0
   -0.5960  -17.5780    2.1010 C   0  0  0  0  0  0
    0.5230  -18.6210    2.1150 C   0  0  0  0  0  0
    0.1510  -19.8260    2.9810 C   0  0  0  0  0  0
    1.2680  -20.8720    2.9870 C   0  0  0  0  0  0
    0.8950  -22.0810    3.8470 C   0  0  0  0  0  0
    2.0070  -23.1300    3.8440 C   0  0  0  0  0  0
    1.6340  -24.3420    4.7010 C   0  0  0  0  0  0
    2.7440  -25.3940    4.6910 C   0  0  0  0  0  0
    2.3700  -26.6070    5.5450 C   0  0  0  0  0  0
    3.4790  -27.6610    5.5300 C   0  0  0  0  0  0
    3.1040  -28.8750    6.3820 C   0  0  0  0  0  0
    4.2120  -29.9300    6.3640 C   0  0  0  0  0  0
    3.8380  -31.1450    7.2160 C   0  0  0  0  0  0
    4.9440  -32.2010    7.1960 C   0  0  0  0  0  0
    4.5700  -33.4160    8.0470 C   0  0  0  0  0  0
    5.6760  -34.4720    8.0260 C   0  0  0  0  0  0
    5.3020  -35.6870    8.8760 C   0  0  0  0  0  0
    6.3980  -36.7390    8.8580 C   0  0  0  0  0  0
    6.1100  -37.5980    9.4720 H   0  0  0  0  0  0
    7.3350  -36.3370    9.2560 H   0  0  0  0  0  0
    6.5830  -37.0960    7.8400 H   0  0  0  0  0  0
    4.3710  -36.1300    8.5030 H   0  0  0  0  0  0
    5.1200  -35.3750    9.9120 H   0  0  0  0  0  0
    6.6090  -34.0350    8.4020 H   0  0  0  0  0  0
    5.8610  -34.7900    6.9930 H   0  0  0  0  0  0
    3.6370  -33.8540    7.6720 H   0  0  0  0  0  0
    4.3850  -33.0980    9.0800 H   0  0  0  0  0  0
    5.8770  -31.7630    7.5720 H   0  0  0  0  0  0
    5.1300  -32.5190    6.1630 H   0  0  0  0  0  0
    2.9050  -31.5830    6.8400 H   0  0  0  0  0  0
    3.6520  -30.8260    8.2490 H   0  0  0  0  0  0
    5.1440  -29.4910    6.7410 H   0  0  0  0  0  0
    4.3990  -30.2490    5.3320 H   0  0  0  0  0  0
    2.1720  -29.3140    6.0060 H   0  0  0  0  0  0
    2.9180  -28.5560    7.4150 H   0  0  0  0  0  0
    4.4100  -27.2200    5.9080 H   0  0  0  0  0  0
    3.6680  -27.9800    4.4980 H   0  0  0  0  0  0
    1.4390  -27.0480    5.1680 H   0  0  0  0  0  0
    2.1820  -26.2860    6.5760 H   0  0  0  0  0  0
    3.6740  -24.9510    5.0690 H   0  0  0  0  0  0
    2.9360  -25.7160    3.6600 H   0  0  0  0  0  0
    0.7040  -24.7850    4.3240 H   0  0  0  0  0  0
    1.4430  -24.0180    5.7310 H   0  0  0  0  0  0
    2.9350  -22.6840    4.2240 H   0  0  0  0  0  0
    2.2030  -23.4550    2.8150 H   0  0  0  0  0  0
   -0.0330  -22.5280    3.4700 H   0  0  0  0  0  0
    0.7010  -21.7540    4.8760 H   0  0  0  0  0  0
    2.1920  -20.4210    3.3670 H   0  0  0  0  0  0
    1.4680  -21.2010    1.9590 H   0  0  0  0  0  0
   -0.7740  -20.2780    2.6030 H   0  0  0  0  0  0
   -0.0470  -19.4940    4.0070 H   0  0  0  0  0  0
    1.4450  -18.1650    2.4960 H   0  0  0  0  0  0
    0.7280  -18.9540    1.0900 H   0  0  0  0  0  0
   -1.5180  -18.0350    1.7220 H   0  0  0  0  0  0
   -0.7980  -17.2420    3.1250 H   0  0  0  0  0  0
    0.6950  -15.9160    1.6120 H   0  0  0  0  0  0
   -0.0170  -16.7140    0.2070 H   0  0  0  0  0  0
   -2.2670  -15.7980    0.8290 H   0  0  0  0  0  0
   -1.5530  -14.9960    2.2300 H   0  0  0  0  0  0
   -0.0600  -13.6730    0.7140 H   0  0  0  0  0  0
   -0.7670  -14.4800   -0.6880 H   0  0  0  0  0  0
   -3.0210  -13.5660   -0.0760 H   0  0  0  0  0  0
   -2.3110  -12.7580    1.3240 H   0  0  0  0  0  0
   -0.8180  -11.4400   -0.1910 H   0  0  0  0  0  0
   -1.5180  -12.2680   -1.5860 H   0  0  0  0  0  0
   -2.3770   -9.6630   -2.8440 C   0  0  0  0  0  0
   -2.2050   -8.6770   -3.2870 H   0  0  0  0  0  0
   -3.2790  -10.0900   -3.2960 H   0  0  0  0  0  0
   -1.2710  -10.4800   -3.2030 O   0  0  0  0  0  0
   -1.1840  -10.4390   -4.1700 H   0  0  0  0  0  0
   -3.4280   -8.9030   -1.1220 H   0  0  0  0  0  0
    1.3300    3.0070   -0.6960 H   0  0  0  0  0  0
    1.7510   -3.6950   -1.3400 H   0  0  0  0  0  0
  1  2  2  0  0  0
  1 24  1  0  0  0
  1 39  1  0  0  0
  2  3  1  0  0  0
  2  4  1  0  0  0
  3135  1  0  0  0
  4  5  1  0  0  0
  4 21  2  0  0  0
  5  6  1  0  0  0
  5 19  1  0  0  0
  5 20  1  0  0  0
  6  7  1  0  0  0
  6  8  2  0  0  0
  8  9  1  0  0  0
  8 13  1  0  0  0
  9 10  1  0  0  0
  9 11  1  0  0  0
  9 12  1  0  0  0
 13 14  1  0  0  0
 13 15  1  0  0  0
 13 16  1  0  0  0
 17 22  1  0  0  0
 18 30  1  0  0  0
 21 22  1  0  0  0
 21 23  1  0  0  0
 23 24  2  0  0  0
 23 25  1  0  0  0
 24 28  1  0  0  0
 25 26  1  0  0  0
 25 29  2  0  0  0
 26 27  2  0  0  0
 26 31  1  0  0  0
 27 28  1  0  0  0
 27136  1  0  0  0
 30 31  2  0  0  0
 30 32  1  0  0  0
 31 36  1  0  0  0
 32 33  1  0  0  0
 32 34  2  0  0  0
 34 35  1  0  0  0
 34 38  1  0  0  0
 35 36  2  0  0  0
 35 54  1  0  0  0
 36 37  1  0  0  0
 38 55  1  0  0  0
 39 40  1  0  0  0
 39 52  1  0  0  0
 39 53  1  0  0  0
 40 41  1  0  0  0
 40 49  1  0  0  0
 40 51  1  0  0  0
 41 42  2  0  0  0
 41 45  1  0  0  0
 42 43  1  0  0  0
 42 44  1  0  0  0
 45 46  1  0  0  0
 45 47  1  0  0  0
 45 48  1  0  0  0
 49 50  1  0  0  0
 55 56  1  0  0  0
 55129  1  0  0  0
 55134  1  0  0  0
 56 57  1  0  0  0
 56 58  1  0  0  0
 56 59  1  0  0  0
 59 60  1  0  0  0
 59127  1  0  0  0
 59128  1  0  0  0
 60 61  1  0  0  0
 60125  1  0  0  0
 60126  1  0  0  0
 61 62  1  0  0  0
 61123  1  0  0  0
 61124  1  0  0  0
 62 63  1  0  0  0
 62121  1  0  0  0
 62122  1  0  0  0
 63 64  1  0  0  0
 63119  1  0  0  0
 63120  1  0  0  0
 64 65  1  0  0  0
 64117  1  0  0  0
 64118  1  0  0  0
 65 66  1  0  0  0
 65115  1  0  0  0
 65116  1  0  0  0
 66 67  1  0  0  0
 66113  1  0  0  0
 66114  1  0  0  0
 67 68  1  0  0  0
 67111  1  0  0  0
 67112  1  0  0  0
 68 69  1  0  0  0
 68109  1  0  0  0
 68110  1  0  0  0
 69 70  1  0  0  0
 69107  1  0  0  0
 69108  1  0  0  0
 70 71  1  0  0  0
 70105  1  0  0  0
 70106  1  0  0  0
 71 72  1  0  0  0
 71103  1  0  0  0
 71104  1  0  0  0
 72 73  1  0  0  0
 72101  1  0  0  0
 72102  1  0  0  0
 73 74  1  0  0  0
 73 99  1  0  0  0
 73100  1  0  0  0
 74 75  1  0  0  0
 74 97  1  0  0  0
 74 98  1  0  0  0
 75 76  1  0  0  0
 75 95  1  0  0  0
 75 96  1  0  0  0
 76 77  1  0  0  0
 76 93  1  0  0  0
 76 94  1  0  0  0
 77 78  1  0  0  0
 77 91  1  0  0  0
 77 92  1  0  0  0
 78 79  1  0  0  0
 78 89  1  0  0  0
 78 90  1  0  0  0
 79 80  1  0  0  0
 79 87  1  0  0  0
 79 88  1  0  0  0
 80 81  1  0  0  0
 80 85  1  0  0  0
 80 86  1  0  0  0
 81 82  1  0  0  0
 81 83  1  0  0  0
 81 84  1  0  0  0
129130  1  0  0  0
129131  1  0  0  0
129132  1  0  0  0
132133  1  0  0  0
M  END
> <s_m_entry_id>
51

> <s_m_entry_name>
CamMedNP.51

> <i_qp_#stars>
14

> <i_qp_#amine>
0

> <i_qp_#amidine>
0

> <i_qp_#acid>
0

> <i_qp_#amide>
0

> <i_qp_#rotor>
36

> <i_qp_#rtvFG>
0

> <i_qp_CNS>
-2

> <r_qp_mol_MW>
   803.173

> <r_qp_dipole>
     9.437

> <r_qp_SASA>
  1592.263

> <r_qp_FOSA>
  1233.034

> <r_qp_FISA>
   130.166

> <r_qp_PISA>
   229.063

> <r_qp_WPSA>
     0.000

> <r_qp_volume>
  2917.611

> <r_qp_donorHB>
     3.000

> <r_qp_accptHB>
     7.150

> <r_qp_dip^2/V>
   0.0305270

> <r_qp_ACxDN^.5/SA>
   0.0077780

> <r_qp_glob>
   0.6201570

> <r_qp_QPpolrz>
    89.681

> <r_qp_QPlogPC16>
    32.100

> <r_qp_QPlogPoct>
    37.230

> <r_qp_QPlogPw>
     9.490

> <r_qp_QPlogPo/w>
    13.660

> <r_qp_QPlogS>
   -16.359

> <r_qp_CIQPlogS>
   -13.532

> <r_qp_QPlogHERG>
    -8.771

> <r_qp_QPPCaco>
   577.479

> <r_qp_QPlogBB>
    -3.862

> <r_qp_QPPMDCK>
   273.274

> <r_qp_QPlogKp>
     0.345

> <r_qp_IP(eV)>
     8.757

> <r_qp_EA(eV)>
     0.558

> <i_qp_#metab>
10

> <r_qp_QPlogKhsa>
     3.429

> <i_qp_HumanOralAbsorption>
1

> <r_qp_PercentHumanOralAbsorption>
   100.000

> <r_qp_SAfluorine>
     0.000

> <r_qp_SAamideO>
     0.000

> <r_qp_PSA>
   105.942

> <i_qp_#NandO>
7

> <i_qp_RuleOfFive>
2

> <i_qp_RuleOfThree>
2

> <i_qp_#ringatoms>
16

> <i_qp_#in34>
0

> <i_qp_#in56>
16

> <i_qp_#noncon>
0

> <i_qp_#nonHatm>
58

> <r_qp_Jm>
0

$$$$
AN_UY_029_1
                    3D
 Structure written by MMmdl.
 48 51  0  0  1  0            999 V2000
    1.2530    0.4030   -0.4060 C   0  0  0  0  0  0
    0.0670    1.0620   -0.7270 C   0  0  0  0  0  0
    0.0960    1.9980   -1.2800 H   0  0  0  0  0  0
   -1.1580    0.5360   -0.3240 C   0  0  0  0  0  0
   -1.2100   -0.6620    0.3950 C   0  0  0  0  0  0
   -0.0080   -1.3460    0.6780 C   0  0  0  0  0  0
   -0.0780   -2.5180    1.3950 O   0  0  0  0  0  0
   -0.1430   -3.6420    0.5130 C   0  0  0  0  0  0
   -1.1120   -3.6800    0.0040 H   0  0  0  0  0  0
   -0.0430   -4.5470    1.1180 H   0  0  0  0  0  0
    0.6650   -3.6360   -0.2270 H   0  0  0  0  0  0
    1.2310   -0.7980    0.3050 C   0  0  0  0  0  0
   -2.2530    1.2800   -0.6600 O   0  0  0  0  0  0
   -3.5680    0.7590   -0.3780 C   0  0  0  0  0  0
   -4.2290    0.4670   -1.7300 C   0  0  0  0  0  0
   -3.6760   -0.3060   -2.2770 H   0  0  0  0  0  0
   -4.2230    1.3590   -2.3680 H   0  0  0  0  0  0
   -5.2660    0.1320   -1.6160 H   0  0  0  0  0  0
   -4.3250    1.8870    0.3340 C   0  0  0  0  0  0
   -4.3180    2.8030   -0.2680 H   0  0  0  0  0  0
   -3.8420    2.1410    1.2860 H   0  0  0  0  0  0
   -5.3670    1.6180    0.5380 H   0  0  0  0  0  0
   -3.6050   -0.4820    0.4800 C   0  0  0  0  0  0
   -4.5770   -0.8460    0.8040 H   0  0  0  0  0  0
   -2.5080   -1.1480    0.8480 C   0  0  0  0  0  0
   -2.5650   -2.0330    1.4730 H   0  0  0  0  0  0
    2.5280   -1.4220    0.6410 C   0  0  0  0  0  0
    2.6060   -2.4990    1.2200 O   0  0  0  0  0  0
    3.7550   -0.6850    0.2420 C   0  0  0  0  0  0
    5.1070   -1.1710    0.5700 C   0  0  0  0  0  0
    3.5960    0.4440   -0.4560 C   0  0  0  0  0  0
    4.4180    1.0570   -0.8080 H   0  0  0  0  0  0
    2.4070    1.0120   -0.8260 O   0  0  0  0  0  0
    5.5200   -2.4300    0.1100 C   0  0  0  0  0  0
    4.8420   -3.0490   -0.4750 H   0  0  0  0  0  0
    6.8000   -2.9180    0.3980 C   0  0  0  0  0  0
    7.0670   -3.8990    0.0190 H   0  0  0  0  0  0
    7.6890   -2.1520    1.1540 C   0  0  0  0  0  0
    8.9630   -2.5090    1.5020 O   0  0  0  0  0  0
    9.4210   -3.7800    1.0580 C   0  0  0  0  0  0
   10.4460   -3.9110    1.4180 H   0  0  0  0  0  0
    9.4440   -3.8320   -0.0360 H   0  0  0  0  0  0
    8.8140   -4.5880    1.4800 H   0  0  0  0  0  0
    7.2860   -0.8980    1.6230 C   0  0  0  0  0  0
    7.9850   -0.3120    2.2130 H   0  0  0  0  0  0
    6.0070   -0.4160    1.3340 C   0  0  0  0  0  0
    5.6220    0.8100    1.8110 O   0  0  0  0  0  0
    6.3270    1.1710    2.3710 H   0  0  0  0  0  0
  1  2  2  0  0  0
  1 12  1  0  0  0
  1 33  1  0  0  0
  2  3  1  0  0  0
  2  4  1  0  0  0
  4  5  2  0  0  0
  4 13  1  0  0  0
  5  6  1  0  0  0
  5 25  1  0  0  0
  6  7  1  0  0  0
  6 12  2  0  0  0
  7  8  1  0  0  0
  8  9  1  0  0  0
  8 10  1  0  0  0
  8 11  1  0  0  0
 12 27  1  0  0  0
 13 14  1  0  0  0
 14 15  1  0  0  0
 14 19  1  0  0  0
 14 23  1  0  0  0
 15 16  1  0  0  0
 15 17  1  0  0  0
 15 18  1  0  0  0
 19 20  1  0  0  0
 19 21  1  0  0  0
 19 22  1  0  0  0
 23 24  1  0  0  0
 23 25  2  0  0  0
 25 26  1  0  0  0
 27 28  2  0  0  0
 27 29  1  0  0  0
 29 30  1  0  0  0
 29 31  2  0  0  0
 30 34  2  0  0  0
 30 46  1  0  0  0
 31 32  1  0  0  0
 31 33  1  0  0  0
 34 35  1  0  0  0
 34 36  1  0  0  0
 36 37  1  0  0  0
 36 38  2  0  0  0
 38 39  1  0  0  0
 38 44  1  0  0  0
 39 40  1  0  0  0
 40 41  1  0  0  0
 40 42  1  0  0  0
 40 43  1  0  0  0
 44 45  1  0  0  0
 44 46  2  0  0  0
 46 47  1  0  0  0
 47 48  1  0  0  0
M  END
> <s_m_entry_id>
52

> <s_m_entry_name>
CamMedNP.52

> <i_qp_#stars>
0

> <i_qp_#amine>
0

> <i_qp_#amidine>
0

> <i_qp_#acid>
0

> <i_qp_#amide>
0

> <i_qp_#rotor>
4

> <i_qp_#rtvFG>
0

> <i_qp_CNS>
0

> <r_qp_mol_MW>
   380.396

> <r_qp_dipole>
     3.069

> <r_qp_SASA>
   631.658

> <r_qp_FOSA>
   317.981

> <r_qp_FISA>
    65.486

> <r_qp_PISA>
   248.190

> <r_qp_WPSA>
     0.000

> <r_qp_volume>
  1137.450

> <r_qp_donorHB>
     1.000

> <r_qp_accptHB>
     5.500

> <r_qp_dip^2/V>
   0.0082780

> <r_qp_ACxDN^.5/SA>
   0.0087070

> <r_qp_glob>
   0.8342670

> <r_qp_QPpolrz>
    39.169

> <r_qp_QPlogPC16>
    11.220

> <r_qp_QPlogPoct>
    17.150

> <r_qp_QPlogPw>
     9.373

> <r_qp_QPlogPo/w>
     3.961

> <r_qp_QPlogS>
    -5.125

> <r_qp_CIQPlogS>
    -5.883

> <r_qp_QPlogHERG>
    -5.397

> <r_qp_QPPCaco>
  2370.787

> <r_qp_QPlogBB>
    -0.305

> <r_qp_QPPMDCK>
  1257.663

> <r_qp_QPlogKp>
    -1.468

> <r_qp_IP(eV)>
     8.748

> <r_qp_EA(eV)>
     0.556

> <i_qp_#metab>
3

> <r_qp_QPlogKhsa>
     0.472

> <i_qp_HumanOralAbsorption>
3

> <r_qp_PercentHumanOralAbsorption>
   100.000

> <r_qp_SAfluorine>
     0.000

> <r_qp_SAamideO>
     0.000

> <r_qp_PSA>
    73.732

> <i_qp_#NandO>
6

> <i_qp_RuleOfFive>
0

> <i_qp_RuleOfThree>
0

> <i_qp_#ringatoms>
20

> <i_qp_#in34>
0

> <i_qp_#in56>
20

> <i_qp_#noncon>
1

> <i_qp_#nonHatm>
28

> <r_qp_Jm>
0.097112

$$$$
AN_UY_030
                    3D
 Structure written by MMmdl.
 30 32  0  0  1  0            999 V2000
    1.2360    0.4880   -0.3610 C   0  0  0  0  0  0
    0.0370    1.0980   -0.7280 C   0  0  0  0  0  0
    0.0400    2.0240   -1.2960 H   0  0  0  0  0  0
   -1.1730    0.5120   -0.3590 C   0  0  0  0  0  0
   -2.3230    1.1430   -0.7380 O   0  0  0  0  0  0
   -3.0840    0.6310   -0.4180 H   0  0  0  0  0  0
   -1.2060   -0.6750    0.3700 C   0  0  0  0  0  0
   -2.1420   -1.1390    0.6620 H   0  0  0  0  0  0
   -0.0040   -1.2760    0.7310 C   0  0  0  0  0  0
   -0.0640   -2.4430    1.4480 O   0  0  0  0  0  0
    0.8690   -2.7260    1.6210 H   0  0  0  0  0  0
    1.2140   -0.6960    0.3660 C   0  0  0  0  0  0
    2.4840   -1.3230    0.7420 C   0  0  0  0  0  0
    2.4500   -2.3700    1.3860 O   0  0  0  0  0  0
    3.7310   -0.6420    0.3220 C   0  0  0  0  0  0
    5.0670   -1.1810    0.6240 C   0  0  0  0  0  0
    3.5860    0.4900   -0.3830 C   0  0  0  0  0  0
    4.4130    1.0750   -0.7690 H   0  0  0  0  0  0
    2.4040    1.0950   -0.7440 O   0  0  0  0  0  0
    5.3690   -2.5230    0.3490 C   0  0  0  0  0  0
    4.6200   -3.1790   -0.0910 H   0  0  0  0  0  0
    6.6340   -3.0460    0.6340 C   0  0  0  0  0  0
    6.8390   -4.0880    0.4090 H   0  0  0  0  0  0
    7.6030   -2.2230    1.1980 C   0  0  0  0  0  0
    8.8510   -2.6900    1.4930 O   0  0  0  0  0  0
    8.8850   -3.6360    1.2740 H   0  0  0  0  0  0
    7.3250   -0.8920    1.4840 C   0  0  0  0  0  0
    8.0870   -0.2610    1.9310 H   0  0  0  0  0  0
    6.0600   -0.3710    1.2000 C   0  0  0  0  0  0
    5.8580    0.6700    1.4440 H   0  0  0  0  0  0
  1  2  2  0  0  0
  1 12  1  0  0  0
  1 19  1  0  0  0
  2  3  1  0  0  0
  2  4  1  0  0  0
  4  5  1  0  0  0
  4  7  2  0  0  0
  5  6  1  0  0  0
  7  8  1  0  0  0
  7  9  1  0  0  0
  9 10  1  0  0  0
  9 12  2  0  0  0
 10 11  1  0  0  0
 12 13  1  0  0  0
 13 14  2  0  0  0
 13 15  1  0  0  0
 15 16  1  0  0  0
 15 17  2  0  0  0
 16 20  2  0  0  0
 16 29  1  0  0  0
 17 18  1  0  0  0
 17 19  1  0  0  0
 20 21  1  0  0  0
 20 22  1  0  0  0
 22 23  1  0  0  0
 22 24  2  0  0  0
 24 25  1  0  0  0
 24 27  1  0  0  0
 25 26  1  0  0  0
 27 28  1  0  0  0
 27 29  2  0  0  0
 29 30  1  0  0  0
M  END
> <s_m_entry_id>
53

> <s_m_entry_name>
CamMedNP.53

> <i_qp_#stars>
0

> <i_qp_#amine>
0

> <i_qp_#amidine>
0

> <i_qp_#acid>
0

> <i_qp_#amide>
0

> <i_qp_#rotor>
4

> <i_qp_#rtvFG>
0

> <i_qp_CNS>
-2

> <r_qp_mol_MW>
   270.241

> <r_qp_dipole>
     2.205

> <r_qp_SASA>
   474.271

> <r_qp_FOSA>
     0.000

> <r_qp_FISA>
   183.097

> <r_qp_PISA>
   291.174

> <r_qp_WPSA>
     0.000

> <r_qp_volume>
   799.250

> <r_qp_donorHB>
     2.000

> <r_qp_accptHB>
     3.750

> <r_qp_dip^2/V>
   0.0060830

> <r_qp_ACxDN^.5/SA>
   0.0111820

> <r_qp_glob>
   0.8782010

> <r_qp_QPpolrz>
    26.044

> <r_qp_QPlogPC16>
     9.463

> <r_qp_QPlogPoct>
    13.739

> <r_qp_QPlogPw>
     9.827

> <r_qp_QPlogPo/w>
     1.653

> <r_qp_QPlogS>
    -2.904

> <r_qp_CIQPlogS>
    -4.101

> <r_qp_QPlogHERG>
    -4.891

> <r_qp_QPPCaco>
   181.799

> <r_qp_QPlogBB>
    -1.260

> <r_qp_QPPMDCK>
    78.353

> <r_qp_QPlogKp>
    -3.484

> <r_qp_IP(eV)>
     9.033

> <r_qp_EA(eV)>
     0.740

> <i_qp_#metab>
3

> <r_qp_QPlogKhsa>
    -0.119

> <i_qp_HumanOralAbsorption>
3

> <r_qp_PercentHumanOralAbsorption>
    77.067

> <r_qp_SAfluorine>
     0.000

> <r_qp_SAamideO>
     0.000

> <r_qp_PSA>
    96.830

> <i_qp_#NandO>
5

> <i_qp_RuleOfFive>
0

> <i_qp_RuleOfThree>
0

> <i_qp_#ringatoms>
16

> <i_qp_#in34>
0

> <i_qp_#in56>
16

> <i_qp_#noncon>
0

> <i_qp_#nonHatm>
20

> <r_qp_Jm>
0.11042

$$$$
AN_UY_032
                    3D
 Structure written by MMmdl.
 41 44  0  0  1  0            999 V2000
    1.2430    0.4810   -0.3610 C   0  0  0  0  0  0
    0.0480    1.0960   -0.7260 C   0  0  0  0  0  0
    0.0610    2.0220   -1.2950 H   0  0  0  0  0  0
   -1.1750    0.5230   -0.3600 C   0  0  0  0  0  0
   -1.2140   -0.6700    0.3720 C   0  0  0  0  0  0
   -0.0050   -1.2810    0.7340 C   0  0  0  0  0  0
   -0.0330   -2.4540    1.4540 O   0  0  0  0  0  0
    0.9050   -2.7270    1.6150 H   0  0  0  0  0  0
    1.2170   -0.7020    0.3660 C   0  0  0  0  0  0
   -2.2870    1.2070   -0.7670 O   0  0  0  0  0  0
   -3.5930    0.6950   -0.4300 C   0  0  0  0  0  0
   -4.3300    0.4880   -1.7580 C   0  0  0  0  0  0
   -3.8220   -0.2640   -2.3740 H   0  0  0  0  0  0
   -4.3410    1.4120   -2.3480 H   0  0  0  0  0  0
   -5.3660    0.1640   -1.6070 H   0  0  0  0  0  0
   -4.2900    1.7940    0.3820 C   0  0  0  0  0  0
   -4.3010    2.7410   -0.1700 H   0  0  0  0  0  0
   -3.7520    1.9890    1.3180 H   0  0  0  0  0  0
   -5.3240    1.5290    0.6300 H   0  0  0  0  0  0
   -3.6110   -0.5940    0.3570 C   0  0  0  0  0  0
   -4.5800   -1.0100    0.6240 H   0  0  0  0  0  0
   -2.5040   -1.2370    0.7350 C   0  0  0  0  0  0
   -2.5430   -2.1620    1.3000 H   0  0  0  0  0  0
    2.4890   -1.3300    0.7390 C   0  0  0  0  0  0
    2.4560   -2.3790    1.3790 O   0  0  0  0  0  0
    3.7370   -0.6490    0.3210 C   0  0  0  0  0  0
    5.0740   -1.1860    0.6280 C   0  0  0  0  0  0
    3.5930    0.4830   -0.3840 C   0  0  0  0  0  0
    4.4200    1.0680   -0.7680 H   0  0  0  0  0  0
    2.4110    1.0860   -0.7460 O   0  0  0  0  0  0
    5.3810   -2.5270    0.3520 C   0  0  0  0  0  0
    4.6350   -3.1850   -0.0910 H   0  0  0  0  0  0
    6.6480   -3.0450    0.6390 C   0  0  0  0  0  0
    6.8570   -4.0870    0.4140 H   0  0  0  0  0  0
    7.6120   -2.2200    1.2070 C   0  0  0  0  0  0
    8.8610   -2.6830    1.5040 O   0  0  0  0  0  0
    8.8990   -3.6290    1.2850 H   0  0  0  0  0  0
    7.3280   -0.8900    1.4940 C   0  0  0  0  0  0
    8.0880   -0.2570    1.9430 H   0  0  0  0  0  0
    6.0620   -0.3740    1.2070 C   0  0  0  0  0  0
    5.8550    0.6660    1.4520 H   0  0  0  0  0  0
  1  2  2  0  0  0
  1  9  1  0  0  0
  1 30  1  0  0  0
  2  3  1  0  0  0
  2  4  1  0  0  0
  4  5  2  0  0  0
  4 10  1  0  0  0
  5  6  1  0  0  0
  5 22  1  0  0  0
  6  7  1  0  0  0
  6  9  2  0  0  0
  7  8  1  0  0  0
  9 24  1  0  0  0
 10 11  1  0  0  0
 11 12  1  0  0  0
 11 16  1  0  0  0
 11 20  1  0  0  0
 12 13  1  0  0  0
 12 14  1  0  0  0
 12 15  1  0  0  0
 16 17  1  0  0  0
 16 18  1  0  0  0
 16 19  1  0  0  0
 20 21  1  0  0  0
 20 22  2  0  0  0
 22 23  1  0  0  0
 24 25  2  0  0  0
 24 26  1  0  0  0
 26 27  1  0  0  0
 26 28  2  0  0  0
 27 31  2  0  0  0
 27 40  1  0  0  0
 28 29  1  0  0  0
 28 30  1  0  0  0
 31 32  1  0  0  0
 31 33  1  0  0  0
 33 34  1  0  0  0
 33 35  2  0  0  0
 35 36  1  0  0  0
 35 38  1  0  0  0
 36 37  1  0  0  0
 38 39  1  0  0  0
 38 40  2  0  0  0
 40 41  1  0  0  0
M  END
> <s_m_entry_id>
54

> <s_m_entry_name>
CamMedNP.54

> <i_qp_#stars>
0

> <i_qp_#amine>
0

> <i_qp_#amidine>
0

> <i_qp_#acid>
0

> <i_qp_#amide>
0

> <i_qp_#rotor>
3

> <i_qp_#rtvFG>
0

> <i_qp_CNS>
-1

> <r_qp_mol_MW>
   336.343

> <r_qp_dipole>
     2.325

> <r_qp_SASA>
   580.525

> <r_qp_FOSA>
   152.019

> <r_qp_FISA>
   120.048

> <r_qp_PISA>
   308.459

> <r_qp_WPSA>
     0.000

> <r_qp_volume>
  1015.884

> <r_qp_donorHB>
     1.000

> <r_qp_accptHB>
     3.750

> <r_qp_dip^2/V>
   0.0053220

> <r_qp_ACxDN^.5/SA>
   0.0064600

> <r_qp_glob>
   0.8418610

> <r_qp_QPpolrz>
    35.521

> <r_qp_QPlogPC16>
    10.883

> <r_qp_QPlogPoct>
    15.281

> <r_qp_QPlogPw>
     8.528

> <r_qp_QPlogPo/w>
     3.613

> <r_qp_QPlogS>
    -5.010

> <r_qp_CIQPlogS>
    -5.678

> <r_qp_QPlogHERG>
    -5.562

> <r_qp_QPPCaco>
   720.259

> <r_qp_QPlogBB>
    -0.747

> <r_qp_QPPMDCK>
   346.986

> <r_qp_QPlogKp>
    -2.357

> <r_qp_IP(eV)>
     8.796

> <r_qp_EA(eV)>
     0.728

> <i_qp_#metab>
2

> <r_qp_QPlogKhsa>
     0.532

> <i_qp_HumanOralAbsorption>
3

> <r_qp_PercentHumanOralAbsorption>
   100.000

> <r_qp_SAfluorine>
     0.000

> <r_qp_SAamideO>
     0.000

> <r_qp_PSA>
    79.501

> <i_qp_#NandO>
5

> <i_qp_RuleOfFive>
0

> <i_qp_RuleOfThree>
0

> <i_qp_#ringatoms>
20

> <i_qp_#in34>
0

> <i_qp_#in56>
20

> <i_qp_#noncon>
1

> <i_qp_#nonHatm>
25

> <r_qp_Jm>
0.014424

$$$$
AN_UY_033
                    3D
 Structure written by MMmdl.
 47 50  0  0  1  0            999 V2000
    1.3390    0.4840   -0.3280 C   0  0  0  0  0  0
    0.1470    1.1400   -0.6340 C   0  0  0  0  0  0
    0.1680    2.1530   -1.0310 H   0  0  0  0  0  0
   -1.0750    0.4970   -0.4480 C   0  0  0  0  0  0
   -1.1160   -0.8080    0.0520 C   0  0  0  0  0  0
    0.0930   -1.4510    0.3950 C   0  0  0  0  0  0
    0.0320   -2.7380    0.8760 O   0  0  0  0  0  0
    0.0090   -2.7390    2.3060 C   0  0  0  0  0  0
   -0.9450   -2.3510    2.6780 H   0  0  0  0  0  0
    0.8370   -2.1640    2.7360 H   0  0  0  0  0  0
    0.1060   -3.7760    2.6400 H   0  0  0  0  0  0
    1.3280   -0.8150    0.1800 C   0  0  0  0  0  0
   -2.1790    1.2190   -0.8040 O   0  0  0  0  0  0
   -3.4880    0.6800   -0.5290 C   0  0  0  0  0  0
   -4.2860    0.8270   -1.8300 C   0  0  0  0  0  0
   -3.8310    0.2380   -2.6360 H   0  0  0  0  0  0
   -4.2860    1.8680   -2.1730 H   0  0  0  0  0  0
   -5.3270    0.5040   -1.7140 H   0  0  0  0  0  0
   -4.1120    1.5580    0.5620 C   0  0  0  0  0  0
   -4.1130    2.6120    0.2610 H   0  0  0  0  0  0
   -3.5300    1.5030    1.4900 H   0  0  0  0  0  0
   -5.1430    1.2630    0.7860 H   0  0  0  0  0  0
   -3.5150   -0.7650   -0.0910 C   0  0  0  0  0  0
   -4.4840   -1.2450    0.0150 H   0  0  0  0  0  0
   -2.4110   -1.4670    0.1780 C   0  0  0  0  0  0
   -2.4620   -2.5060    0.4850 H   0  0  0  0  0  0
    2.6300   -1.4590    0.4540 C   0  0  0  0  0  0
    2.7130   -2.6060    0.8760 O   0  0  0  0  0  0
    3.8550   -0.6500    0.2070 C   0  0  0  0  0  0
    5.2110   -1.1710    0.4510 C   0  0  0  0  0  0
    3.6840    0.5850   -0.2800 C   0  0  0  0  0  0
    4.4960    1.2610   -0.5210 H   0  0  0  0  0  0
    2.4900    1.1930   -0.5630 O   0  0  0  0  0  0
    5.6130   -2.3960   -0.0980 C   0  0  0  0  0  0
    4.9220   -2.9790   -0.7060 H   0  0  0  0  0  0
    6.9010   -2.8990    0.1260 C   0  0  0  0  0  0
    7.1580   -3.8530   -0.3210 H   0  0  0  0  0  0
    7.8070   -2.1820    0.9060 C   0  0  0  0  0  0
    9.0890   -2.5570    1.2030 O   0  0  0  0  0  0
    9.5340   -3.7990    0.6720 C   0  0  0  0  0  0
   10.5670   -3.9510    1.0010 H   0  0  0  0  0  0
    9.5320   -3.7840   -0.4220 H   0  0  0  0  0  0
    8.9360   -4.6310    1.0590 H   0  0  0  0  0  0
    7.4120   -0.9620    1.4600 C   0  0  0  0  0  0
    8.1100   -0.3990    2.0750 H   0  0  0  0  0  0
    6.1260   -0.4590    1.2380 C   0  0  0  0  0  0
    5.8490    0.4880    1.6960 H   0  0  0  0  0  0
  1  2  2  0  0  0
  1 12  1  0  0  0
  1 33  1  0  0  0
  2  3  1  0  0  0
  2  4  1  0  0  0
  4  5  2  0  0  0
  4 13  1  0  0  0
  5  6  1  0  0  0
  5 25  1  0  0  0
  6  7  1  0  0  0
  6 12  2  0  0  0
  7  8  1  0  0  0
  8  9  1  0  0  0
  8 10  1  0  0  0
  8 11  1  0  0  0
 12 27  1  0  0  0
 13 14  1  0  0  0
 14 15  1  0  0  0
 14 19  1  0  0  0
 14 23  1  0  0  0
 15 16  1  0  0  0
 15 17  1  0  0  0
 15 18  1  0  0  0
 19 20  1  0  0  0
 19 21  1  0  0  0
 19 22  1  0  0  0
 23 24  1  0  0  0
 23 25  2  0  0  0
 25 26  1  0  0  0
 27 28  2  0  0  0
 27 29  1  0  0  0
 29 30  1  0  0  0
 29 31  2  0  0  0
 30 34  2  0  0  0
 30 46  1  0  0  0
 31 32  1  0  0  0
 31 33  1  0  0  0
 34 35  1  0  0  0
 34 36  1  0  0  0
 36 37  1  0  0  0
 36 38  2  0  0  0
 38 39  1  0  0  0
 38 44  1  0  0  0
 39 40  1  0  0  0
 40 41  1  0  0  0
 40 42  1  0  0  0
 40 43  1  0  0  0
 44 45  1  0  0  0
 44 46  2  0  0  0
 46 47  1  0  0  0
M  END
> <s_m_entry_id>
55

> <s_m_entry_name>
CamMedNP.55

> <i_qp_#stars>
0

> <i_qp_#amine>
0

> <i_qp_#amidine>
0

> <i_qp_#acid>
0

> <i_qp_#amide>
0

> <i_qp_#rotor>
3

> <i_qp_#rtvFG>
0

> <i_qp_CNS>
1

> <r_qp_mol_MW>
   364.397

> <r_qp_dipole>
     2.705

> <r_qp_SASA>
   623.812

> <r_qp_FOSA>
   318.828

> <r_qp_FISA>
    24.132

> <r_qp_PISA>
   280.852

> <r_qp_WPSA>
     0.000

> <r_qp_volume>
  1118.832

> <r_qp_donorHB>
     0.000

> <r_qp_accptHB>
     4.750

> <r_qp_dip^2/V>
   0.0065410

> <r_qp_ACxDN^.5/SA>
   0.0000000

> <r_qp_glob>
   0.8355160

> <r_qp_QPpolrz>
    39.377

> <r_qp_QPlogPC16>
    10.757

> <r_qp_QPlogPoct>
    15.220

> <r_qp_QPlogPw>
     7.312

> <r_qp_QPlogPo/w>
     4.443

> <r_qp_QPlogS>
    -5.063

> <r_qp_CIQPlogS>
    -5.742

> <r_qp_QPlogHERG>
    -5.533

> <r_qp_QPPCaco>
  5848.675

> <r_qp_QPlogBB>
     0.152

> <r_qp_QPPMDCK>
  3337.708

> <r_qp_QPlogKp>
    -0.687

> <r_qp_IP(eV)>
     8.793

> <r_qp_EA(eV)>
     0.655

> <i_qp_#metab>
2

> <r_qp_QPlogKhsa>
     0.468

> <i_qp_HumanOralAbsorption>
3

> <r_qp_PercentHumanOralAbsorption>
   100.000

> <r_qp_SAfluorine>
     0.000

> <r_qp_SAamideO>
     0.000

> <r_qp_PSA>
    53.059

> <i_qp_#NandO>
5

> <i_qp_RuleOfFive>
0

> <i_qp_RuleOfThree>
0

> <i_qp_#ringatoms>
20

> <i_qp_#in34>
0

> <i_qp_#in56>
20

> <i_qp_#noncon>
1

> <i_qp_#nonHatm>
27

> <r_qp_Jm>
0.648304

$$$$
AN_UY_034
                    3D
 Structure written by MMmdl.
 57 60  0  0  1  0            999 V2000
    1.3570    0.3510    0.2370 C   0  0  0  0  0  0
    0.0780    0.9250    0.1140 C   0  0  0  0  0  0
   -0.1480    2.2490   -0.5720 C   0  0  0  0  0  0
   -0.2670    2.1050   -2.0660 C   0  0  0  0  0  0
    0.6790    1.8980   -2.5640 H   0  0  0  0  0  0
   -1.3740    2.2120   -2.8280 C   0  0  0  0  0  0
   -2.7600    2.4870   -2.3150 C   0  0  0  0  0  0
   -2.8040    2.6540   -1.2370 H   0  0  0  0  0  0
   -3.4180    1.6420   -2.5430 H   0  0  0  0  0  0
   -3.1680    3.3810   -2.7960 H   0  0  0  0  0  0
   -1.2930    2.0370   -4.3220 C   0  0  0  0  0  0
   -1.6330    2.9450   -4.8290 H   0  0  0  0  0  0
   -1.9260    1.2020   -4.6400 H   0  0  0  0  0  0
   -0.2740    1.8280   -4.6640 H   0  0  0  0  0  0
    0.6890    2.9240   -0.3530 H   0  0  0  0  0  0
   -1.0140    2.7530   -0.1320 H   0  0  0  0  0  0
   -0.9900    0.1930    0.6260 C   0  0  0  0  0  0
   -2.3020    0.5950    0.5800 O   0  0  0  0  0  0
   -0.8280   -1.0480    1.2260 C   0  0  0  0  0  0
   -2.1520   -1.6010    1.5890 C   0  0  0  0  0  0
   -2.9980   -0.3210    1.4740 C   0  0  2  0  0  0
   -3.0230    0.1770    2.4550 H   0  0  0  0  0  0
   -4.4570   -0.5390    0.9950 C   0  0  0  0  0  0
   -4.4840   -1.1320   -0.3100 O   0  0  0  0  0  0
   -4.2720   -2.0770   -0.2370 H   0  0  0  0  0  0
   -5.2260   -1.4530    1.9560 C   0  0  0  0  0  0
   -4.7770   -2.4510    2.0050 H   0  0  0  0  0  0
   -6.2560   -1.6010    1.6110 H   0  0  0  0  0  0
   -5.2570   -1.0360    2.9680 H   0  0  0  0  0  0
   -5.1880    0.8030    0.8690 C   0  0  0  0  0  0
   -4.7200    1.4430    0.1130 H   0  0  0  0  0  0
   -5.2060    1.3430    1.8210 H   0  0  0  0  0  0
   -6.2230    0.6520    0.5380 H   0  0  0  0  0  0
   -2.1870   -2.0130    2.6010 H   0  0  0  0  0  0
   -2.4380   -2.3700    0.8660 H   0  0  0  0  0  0
    0.4240   -1.6100    1.3420 C   0  0  0  0  0  0
    0.5480   -2.8400    1.9260 O   0  0  0  0  0  0
    1.5120   -3.0670    1.9210 H   0  0  0  0  0  0
    1.5230   -0.8990    0.8490 C   0  0  0  0  0  0
    2.8710   -1.4680    0.9600 C   0  0  0  0  0  0
    2.9970   -2.5710    1.4880 O   0  0  0  0  0  0
    3.9980   -0.6670    0.4320 C   0  0  0  0  0  0
    5.3950   -1.1310    0.4930 C   0  0  0  0  0  0
    3.6830    0.5050   -0.1360 C   0  0  0  0  0  0
    4.4080    1.1770   -0.5810 H   0  0  0  0  0  0
    2.4290    1.0510   -0.2660 O   0  0  0  0  0  0
    5.7350   -2.4210    0.0570 C   0  0  0  0  0  0
    4.9710   -3.0910   -0.3340 H   0  0  0  0  0  0
    7.0570   -2.8720    0.1160 C   0  0  0  0  0  0
    7.2900   -3.8750   -0.2290 H   0  0  0  0  0  0
    8.0460   -2.0300    0.6150 C   0  0  0  0  0  0
    9.3490   -2.4290    0.6910 O   0  0  0  0  0  0
    9.4080   -3.3490    0.3850 H   0  0  0  0  0  0
    7.7320   -0.7500    1.0560 C   0  0  0  0  0  0
    8.5120   -0.1050    1.4500 H   0  0  0  0  0  0
    6.4100   -0.3020    0.9980 C   0  0  0  0  0  0
    6.1830    0.6980    1.3610 H   0  0  0  0  0  0
  1  2  2  0  0  0
  1 39  1  0  0  0
  1 46  1  0  0  0
  2  3  1  0  0  0
  2 17  1  0  0  0
  3  4  1  0  0  0
  3 15  1  0  0  0
  3 16  1  0  0  0
  4  5  1  0  0  0
  4  6  2  0  0  0
  6  7  1  0  0  0
  6 11  1  0  0  0
  7  8  1  0  0  0
  7  9  1  0  0  0
  7 10  1  0  0  0
 11 12  1  0  0  0
 11 13  1  0  0  0
 11 14  1  0  0  0
 17 18  1  0  0  0
 17 19  2  0  0  0
 18 21  1  0  0  0
 19 20  1  0  0  0
 19 36  1  0  0  0
 20 21  1  0  0  0
 20 34  1  0  0  0
 20 35  1  0  0  0
 21 22  1  0  0  0
 21 23  1  0  0  0
 23 24  1  0  0  0
 23 26  1  0  0  0
 23 30  1  0  0  0
 24 25  1  0  0  0
 26 27  1  0  0  0
 26 28  1  0  0  0
 26 29  1  0  0  0
 30 31  1  0  0  0
 30 32  1  0  0  0
 30 33  1  0  0  0
 36 37  1  0  0  0
 36 39  2  0  0  0
 37 38  1  0  0  0
 39 40  1  0  0  0
 40 41  2  0  0  0
 40 42  1  0  0  0
 42 43  1  0  0  0
 42 44  2  0  0  0
 43 47  2  0  0  0
 43 56  1  0  0  0
 44 45  1  0  0  0
 44 46  1  0  0  0
 47 48  1  0  0  0
 47 49  1  0  0  0
 49 50  1  0  0  0
 49 51  2  0  0  0
 51 52  1  0  0  0
 51 54  1  0  0  0
 52 53  1  0  0  0
 54 55  1  0  0  0
 54 56  2  0  0  0
 56 57  1  0  0  0
M  END
> <s_m_entry_id>
56

> <s_m_entry_name>
CamMedNP.56

> <i_qp_#stars>
1

> <i_qp_#amine>
0

> <i_qp_#amidine>
0

> <i_qp_#acid>
0

> <i_qp_#amide>
0

> <i_qp_#rotor>
7

> <i_qp_#rtvFG>
0

> <i_qp_CNS>
-2

> <r_qp_mol_MW>
   422.477

> <r_qp_dipole>
     0.493

> <r_qp_SASA>
   713.449

> <r_qp_FOSA>
   338.580

> <r_qp_FISA>
   149.925

> <r_qp_PISA>
   224.944

> <r_qp_WPSA>
     0.000

> <r_qp_volume>
  1309.842

> <r_qp_donorHB>
     2.000

> <r_qp_accptHB>
     4.500

> <r_qp_dip^2/V>
   0.0001860

> <r_qp_ACxDN^.5/SA>
   0.0089200

> <r_qp_glob>
   0.8114870

> <r_qp_QPpolrz>
    43.919

> <r_qp_QPlogPC16>
    13.499

> <r_qp_QPlogPoct>
    19.864

> <r_qp_QPlogPw>
     9.804

> <r_qp_QPlogPo/w>
     4.671

> <r_qp_QPlogS>
    -6.330

> <r_qp_CIQPlogS>
    -6.924

> <r_qp_QPlogHERG>
    -5.655

> <r_qp_QPPCaco>
   375.111

> <r_qp_QPlogBB>
    -1.376

> <r_qp_QPPMDCK>
   171.422

> <r_qp_QPlogKp>
    -2.818

> <r_qp_IP(eV)>
     8.922

> <r_qp_EA(eV)>
     0.688

> <i_qp_#metab>
7

> <r_qp_QPlogKhsa>
     0.937

> <i_qp_HumanOralAbsorption>
1

> <r_qp_PercentHumanOralAbsorption>
   100.000

> <r_qp_SAfluorine>
     0.000

> <r_qp_SAamideO>
     0.000

> <r_qp_PSA>
    98.802

> <i_qp_#NandO>
6

> <i_qp_RuleOfFive>
0

> <i_qp_RuleOfThree>
2

> <i_qp_#ringatoms>
19

> <i_qp_#in34>
0

> <i_qp_#in56>
19

> <i_qp_#noncon>
2

> <i_qp_#nonHatm>
31

> <r_qp_Jm>
0.000301

$$$$
AN_UY_035
                    3D
 Structure written by MMmdl.
 59 61  0  0  1  0            999 V2000
    1.0290   -0.0650   -0.2140 C   0  0  0  0  0  0
   -0.2460    0.3130   -0.6660 C   0  0  0  0  0  0
   -0.4460    1.6080   -1.4390 C   0  0  0  0  0  0
   -0.8140    1.3690   -2.9130 C   0  0  1  0  0  0
   -0.1400    0.6180   -3.3430 H   0  0  0  0  0  0
   -2.1410    0.8130   -2.9620 O   0  0  0  0  0  0
   -2.3930    0.8160   -3.9070 H   0  0  0  0  0  0
   -0.8010    2.6350   -3.7460 C   0  0  0  0  0  0
   -1.7360    3.7440   -3.3440 C   0  0  0  0  0  0
   -1.4770    4.1280   -2.3530 H   0  0  0  0  0  0
   -2.7710    3.3880   -3.3220 H   0  0  0  0  0  0
   -1.6960    4.5870   -4.0420 H   0  0  0  0  0  0
    0.0050    2.7650   -4.8130 C   0  0  0  0  0  0
    0.0120    3.6700   -5.4150 H   0  0  0  0  0  0
    0.6840    1.9740   -5.1160 H   0  0  0  0  0  0
    0.4500    2.2360   -1.3780 H   0  0  0  0  0  0
   -1.2410    2.1680   -0.9270 H   0  0  0  0  0  0
   -1.3390   -0.5240   -0.3480 C   0  0  0  0  0  0
   -2.5960   -0.2200   -0.8110 O   0  0  0  0  0  0
   -2.5050    0.2330   -1.6910 H   0  0  0  0  0  0
   -1.1950   -1.6860    0.4300 C   0  0  0  0  0  0
   -2.3890   -2.5380    0.8050 C   0  0  0  0  0  0
   -2.8970   -2.2370    2.1910 C   0  0  0  0  0  0
   -2.2250   -2.5760    2.9800 H   0  0  0  0  0  0
   -4.0470   -1.6350    2.5500 C   0  0  0  0  0  0
   -5.0810   -1.1010    1.5990 C   0  0  0  0  0  0
   -4.8280   -1.2460    0.5470 H   0  0  0  0  0  0
   -5.2150   -0.0260    1.7560 H   0  0  0  0  0  0
   -6.0420   -1.5960    1.7730 H   0  0  0  0  0  0
   -4.3830   -1.4350    4.0050 C   0  0  0  0  0  0
   -3.6090   -1.8310    4.6710 H   0  0  0  0  0  0
   -5.3220   -1.9430    4.2500 H   0  0  0  0  0  0
   -4.4960   -0.3680    4.2250 H   0  0  0  0  0  0
   -2.1050   -3.5980    0.7630 H   0  0  0  0  0  0
   -3.1740   -2.4520    0.0470 H   0  0  0  0  0  0
    0.0900   -2.0210    0.8740 C   0  0  0  0  0  0
    0.2490   -3.1540    1.6370 O   0  0  0  0  0  0
    1.2120   -3.2330    1.8540 H   0  0  0  0  0  0
    1.1910   -1.2210    0.5460 C   0  0  0  0  0  0
    2.5330   -1.5890    1.0140 C   0  0  0  0  0  0
    2.6600   -2.6090    1.6890 O   0  0  0  0  0  0
    3.6550   -0.6990    0.6430 C   0  0  0  0  0  0
    5.0450   -0.9750    1.0370 C   0  0  0  0  0  0
    3.3460    0.3700   -0.1010 C   0  0  0  0  0  0
    4.0730    1.0920   -0.4560 H   0  0  0  0  0  0
    2.0980    0.7330   -0.5440 O   0  0  0  0  0  0
    5.6130   -2.2320    0.7900 C   0  0  0  0  0  0
    5.0320   -3.0150    0.3080 H   0  0  0  0  0  0
    6.9320   -2.5030    1.1640 C   0  0  0  0  0  0
    7.3460   -3.4900    0.9690 H   0  0  0  0  0  0
    7.7100   -1.5200    1.7850 C   0  0  0  0  0  0
    9.1130   -1.8250    2.2200 C   0  0  0  0  0  0
    9.5810   -2.5530    1.5490 H   0  0  0  0  0  0
    9.1100   -2.2300    3.2360 H   0  0  0  0  0  0
    9.7330   -0.9220    2.2000 H   0  0  0  0  0  0
    7.1400   -0.2700    2.0500 C   0  0  0  0  0  0
    7.7190    0.5000    2.5540 H   0  0  0  0  0  0
    5.8210    0.0010    1.6760 C   0  0  0  0  0  0
    5.4040    0.9800    1.9010 H   0  0  0  0  0  0
  1  2  2  0  0  0
  1 39  1  0  0  0
  1 46  1  0  0  0
  2  3  1  0  0  0
  2 18  1  0  0  0
  3  4  1  0  0  0
  3 16  1  0  0  0
  3 17  1  0  0  0
  4  5  1  0  0  0
  4  6  1  0  0  0
  4  8  1  0  0  0
  6  7  1  0  0  0
  8  9  1  0  0  0
  8 13  2  0  0  0
  9 10  1  0  0  0
  9 11  1  0  0  0
  9 12  1  0  0  0
 13 14  1  0  0  0
 13 15  1  0  0  0
 18 19  1  0  0  0
 18 21  2  0  0  0
 19 20  1  0  0  0
 21 22  1  0  0  0
 21 36  1  0  0  0
 22 23  1  0  0  0
 22 34  1  0  0  0
 22 35  1  0  0  0
 23 24  1  0  0  0
 23 25  2  0  0  0
 25 26  1  0  0  0
 25 30  1  0  0  0
 26 27  1  0  0  0
 26 28  1  0  0  0
 26 29  1  0  0  0
 30 31  1  0  0  0
 30 32  1  0  0  0
 30 33  1  0  0  0
 36 37  1  0  0  0
 36 39  2  0  0  0
 37 38  1  0  0  0
 39 40  1  0  0  0
 40 41  2  0  0  0
 40 42  1  0  0  0
 42 43  1  0  0  0
 42 44  2  0  0  0
 43 47  2  0  0  0
 43 58  1  0  0  0
 44 45  1  0  0  0
 44 46  1  0  0  0
 47 48  1  0  0  0
 47 49  1  0  0  0
 49 50  1  0  0  0
 49 51  2  0  0  0
 51 52  1  0  0  0
 51 56  1  0  0  0
 52 53  1  0  0  0
 52 54  1  0  0  0
 52 55  1  0  0  0
 56 57  1  0  0  0
 56 58  2  0  0  0
 58 59  1  0  0  0
M  END
> <s_m_entry_id>
57

> <s_m_entry_name>
CamMedNP.57

> <i_qp_#stars>
2

> <i_qp_#amine>
0

> <i_qp_#amidine>
0

> <i_qp_#acid>
0

> <i_qp_#amide>
0

> <i_qp_#rotor>
9

> <i_qp_#rtvFG>
0

> <i_qp_CNS>
-1

> <r_qp_mol_MW>
   420.504

> <r_qp_dipole>
     9.109

> <r_qp_SASA>
   765.025

> <r_qp_FOSA>
   432.436

> <r_qp_FISA>
    91.111

> <r_qp_PISA>
   241.478

> <r_qp_WPSA>
     0.000

> <r_qp_volume>
  1372.791

> <r_qp_donorHB>
     2.000

> <r_qp_accptHB>
     4.700

> <r_qp_dip^2/V>
   0.0604380

> <r_qp_ACxDN^.5/SA>
   0.0086880

> <r_qp_glob>
   0.7808340

> <r_qp_QPpolrz>
    45.312

> <r_qp_QPlogPC16>
    13.896

> <r_qp_QPlogPoct>
    20.833

> <r_qp_QPlogPw>
     9.396

> <r_qp_QPlogPo/w>
     5.400

> <r_qp_QPlogS>
    -6.854

> <r_qp_CIQPlogS>
    -6.758

> <r_qp_QPlogHERG>
    -6.230

> <r_qp_QPPCaco>
  1354.866

> <r_qp_QPlogBB>
    -0.975

> <r_qp_QPPMDCK>
   686.933

> <r_qp_QPlogKp>
    -1.484

> <r_qp_IP(eV)>
     8.812

> <r_qp_EA(eV)>
     0.592

> <i_qp_#metab>
9

> <r_qp_QPlogKhsa>
     0.971

> <i_qp_HumanOralAbsorption>
1

> <r_qp_PercentHumanOralAbsorption>
   100.000

> <r_qp_SAfluorine>
     0.000

> <r_qp_SAamideO>
     0.000

> <r_qp_PSA>
    77.578

> <i_qp_#NandO>
5

> <i_qp_RuleOfFive>
1

> <i_qp_RuleOfThree>
2

> <i_qp_#ringatoms>
16

> <i_qp_#in34>
0

> <i_qp_#in56>
16

> <i_qp_#noncon>
0

> <i_qp_#nonHatm>
31

> <r_qp_Jm>
0.001933

$$$$
AN_UY_036
                    3D
 Structure written by MMmdl.
108108  0  0  1  0            999 V2000
    1.0990    0.6140    1.2640 C   0  0  0  0  0  0
    2.4460    1.1770    1.4320 C   0  0  0  0  0  0
    2.4780    2.2010    1.7950 H   0  0  0  0  0  0
    0.1060    0.9700    2.1870 C   0  0  0  0  0  0
    0.3410    1.6220    3.0260 H   0  0  0  0  0  0
   -1.1970    0.4890    2.0510 C   0  0  0  0  0  0
   -1.9440    0.7760    2.7840 H   0  0  0  0  0  0
   -1.5150   -0.3450    0.9800 C   0  0  0  0  0  0
   -2.7960   -0.8160    0.8430 O   0  0  0  0  0  0
   -3.3350   -0.4780    1.5750 H   0  0  0  0  0  0
   -0.5450   -0.7060    0.0340 C   0  0  0  0  0  0
   -0.9670   -1.5210   -0.9840 O   0  0  0  0  0  0
   -0.0050   -1.9270   -1.9470 C   0  0  0  0  0  0
   -0.5070   -2.5820   -2.6660 H   0  0  0  0  0  0
    0.8030   -2.5020   -1.4820 H   0  0  0  0  0  0
    0.3880   -1.0670   -2.4990 H   0  0  0  0  0  0
    0.7600   -0.2150    0.1820 C   0  0  0  0  0  0
    1.5250   -0.4570   -0.5480 H   0  0  0  0  0  0
    3.5730    0.4980    1.1930 C   0  0  0  0  0  0
    3.5630   -0.5330    0.8570 H   0  0  0  0  0  0
    4.9260    1.0550    1.3740 C   0  0  0  0  0  0
    4.8920    2.3410    1.8100 O   0  0  0  0  0  0
    6.1810    2.9410    2.0050 C   0  0  0  0  0  0
    5.9660    4.3700    2.4910 C   0  0  0  0  0  0
    7.2920    5.0910    2.7270 C   0  0  0  0  0  0
    7.0670    6.5240    3.2140 C   0  0  0  0  0  0
    8.3950    7.2460    3.4500 C   0  0  0  0  0  0
    8.1700    8.6780    3.9380 C   0  0  0  0  0  0
    9.4970    9.4010    4.1760 C   0  0  0  0  0  0
    9.2720   10.8320    4.6670 C   0  0  0  0  0  0
   10.5990   11.5530    4.9080 C   0  0  0  0  0  0
   10.3740   12.9830    5.4050 C   0  0  0  0  0  0
   11.7020   13.7010    5.6530 C   0  0  0  0  0  0
   11.4780   15.1280    6.1570 C   0  0  0  0  0  0
   12.8060   15.8440    6.4120 C   0  0  0  0  0  0
   12.5820   17.2670    6.9260 C   0  0  0  0  0  0
   13.9100   17.9800    7.1890 C   0  0  0  0  0  0
   13.6860   19.4000    7.7110 C   0  0  0  0  0  0
   15.0140   20.1090    7.9840 C   0  0  0  0  0  0
   14.7890   21.5270    8.5130 C   0  0  0  0  0  0
   16.1170   22.2330    8.7930 C   0  0  0  0  0  0
   15.8920   23.6490    9.3280 C   0  0  0  0  0  0
   17.2190   24.3540    9.6150 C   0  0  0  0  0  0
   16.9940   25.7680   10.1540 C   0  0  0  0  0  0
   18.3210   26.4710   10.4450 C   0  0  0  0  0  0
   18.0950   27.8840   10.9860 C   0  0  0  0  0  0
   19.4220   28.5870   11.2790 C   0  0  0  0  0  0
   19.1960   30.0000   11.8200 C   0  0  0  0  0  0
   20.5220   30.7020   12.1140 C   0  0  0  0  0  0
   20.3020   32.1080   12.6510 C   0  0  0  0  0  0
   21.2620   32.5910   12.8550 H   0  0  0  0  0  0
   19.7280   32.0860   13.5840 H   0  0  0  0  0  0
   19.7580   32.7240   11.9280 H   0  0  0  0  0  0
   21.1240   30.7570   11.2000 H   0  0  0  0  0  0
   21.0950   30.1230   12.8470 H   0  0  0  0  0  0
   18.5950   29.9510   12.7370 H   0  0  0  0  0  0
   18.6240   30.5860   11.0900 H   0  0  0  0  0  0
   20.0220   28.6370   10.3620 H   0  0  0  0  0  0
   19.9940   28.0020   12.0090 H   0  0  0  0  0  0
   17.4950   27.8350   11.9030 H   0  0  0  0  0  0
   17.5230   28.4700   10.2560 H   0  0  0  0  0  0
   18.9200   26.5200    9.5270 H   0  0  0  0  0  0
   18.8940   25.8860   11.1740 H   0  0  0  0  0  0
   16.3950   25.7200   11.0720 H   0  0  0  0  0  0
   16.4210   26.3520    9.4240 H   0  0  0  0  0  0
   17.8160   24.4020    8.6960 H   0  0  0  0  0  0
   17.7950   23.7700   10.3440 H   0  0  0  0  0  0
   15.2940   23.6040   10.2460 H   0  0  0  0  0  0
   15.3180   24.2310    8.5960 H   0  0  0  0  0  0
   16.7110   22.2780    7.8730 H   0  0  0  0  0  0
   16.6940   21.6530    9.5230 H   0  0  0  0  0  0
   14.1940   21.4860    9.4330 H   0  0  0  0  0  0
   14.2130   22.1050    7.7800 H   0  0  0  0  0  0
   15.6050   20.1500    7.0610 H   0  0  0  0  0  0
   15.5940   19.5320    8.7150 H   0  0  0  0  0  0
   13.0930   19.3630    8.6340 H   0  0  0  0  0  0
   13.1060   19.9740    6.9780 H   0  0  0  0  0  0
   14.4970   18.0160    6.2640 H   0  0  0  0  0  0
   14.4940   17.4080    7.9210 H   0  0  0  0  0  0
   11.9920   17.2360    7.8500 H   0  0  0  0  0  0
   11.9990   17.8360    6.1900 H   0  0  0  0  0  0
   13.3900   15.8750    5.4850 H   0  0  0  0  0  0
   13.3920   15.2770    7.1460 H   0  0  0  0  0  0
   10.8910   15.1020    7.0830 H   0  0  0  0  0  0
   10.8930   15.6910    5.4190 H   0  0  0  0  0  0
   12.2850   13.7270    4.7240 H   0  0  0  0  0  0
   12.2910   13.1400    6.3890 H   0  0  0  0  0  0
    9.7900   12.9610    6.3330 H   0  0  0  0  0  0
    9.7870   13.5410    4.6660 H   0  0  0  0  0  0
   11.1810   11.5750    3.9780 H   0  0  0  0  0  0
   11.1900   10.9970    5.6460 H   0  0  0  0  0  0
    8.6890   10.8140    5.5960 H   0  0  0  0  0  0
    8.6820   11.3860    3.9260 H   0  0  0  0  0  0
   10.0780    9.4180    3.2460 H   0  0  0  0  0  0
   10.0890    8.8480    4.9160 H   0  0  0  0  0  0
    7.5890    8.6620    4.8690 H   0  0  0  0  0  0
    7.5780    9.2300    3.1980 H   0  0  0  0  0  0
    8.9750    7.2620    2.5200 H   0  0  0  0  0  0
    8.9860    6.6940    4.1910 H   0  0  0  0  0  0
    6.4870    6.5080    4.1440 H   0  0  0  0  0  0
    6.4760    7.0750    2.4730 H   0  0  0  0  0  0
    7.8730    5.1060    1.7960 H   0  0  0  0  0  0
    7.8830    4.5390    3.4680 H   0  0  0  0  0  0
    5.3730    4.3540    3.4130 H   0  0  0  0  0  0
    5.3620    4.9160    1.7550 H   0  0  0  0  0  0
    6.7300    2.9420    1.0560 H   0  0  0  0  0  0
    6.7400    2.3670    2.7530 H   0  0  0  0  0  0
    5.9320    0.3990    1.1450 O   0  0  0  0  0  0
  1  2  1  0  0  0
  1  4  2  0  0  0
  1 17  1  0  0  0
  2  3  1  0  0  0
  2 19  2  0  0  0
  4  5  1  0  0  0
  4  6  1  0  0  0
  6  7  1  0  0  0
  6  8  2  0  0  0
  8  9  1  0  0  0
  8 11  1  0  0  0
  9 10  1  0  0  0
 11 12  1  0  0  0
 11 17  2  0  0  0
 12 13  1  0  0  0
 13 14  1  0  0  0
 13 15  1  0  0  0
 13 16  1  0  0  0
 17 18  1  0  0  0
 19 20  1  0  0  0
 19 21  1  0  0  0
 21 22  1  0  0  0
 21108  2  0  0  0
 22 23  1  0  0  0
 23 24  1  0  0  0
 23106  1  0  0  0
 23107  1  0  0  0
 24 25  1  0  0  0
 24104  1  0  0  0
 24105  1  0  0  0
 25 26  1  0  0  0
 25102  1  0  0  0
 25103  1  0  0  0
 26 27  1  0  0  0
 26100  1  0  0  0
 26101  1  0  0  0
 27 28  1  0  0  0
 27 98  1  0  0  0
 27 99  1  0  0  0
 28 29  1  0  0  0
 28 96  1  0  0  0
 28 97  1  0  0  0
 29 30  1  0  0  0
 29 94  1  0  0  0
 29 95  1  0  0  0
 30 31  1  0  0  0
 30 92  1  0  0  0
 30 93  1  0  0  0
 31 32  1  0  0  0
 31 90  1  0  0  0
 31 91  1  0  0  0
 32 33  1  0  0  0
 32 88  1  0  0  0
 32 89  1  0  0  0
 33 34  1  0  0  0
 33 86  1  0  0  0
 33 87  1  0  0  0
 34 35  1  0  0  0
 34 84  1  0  0  0
 34 85  1  0  0  0
 35 36  1  0  0  0
 35 82  1  0  0  0
 35 83  1  0  0  0
 36 37  1  0  0  0
 36 80  1  0  0  0
 36 81  1  0  0  0
 37 38  1  0  0  0
 37 78  1  0  0  0
 37 79  1  0  0  0
 38 39  1  0  0  0
 38 76  1  0  0  0
 38 77  1  0  0  0
 39 40  1  0  0  0
 39 74  1  0  0  0
 39 75  1  0  0  0
 40 41  1  0  0  0
 40 72  1  0  0  0
 40 73  1  0  0  0
 41 42  1  0  0  0
 41 70  1  0  0  0
 41 71  1  0  0  0
 42 43  1  0  0  0
 42 68  1  0  0  0
 42 69  1  0  0  0
 43 44  1  0  0  0
 43 66  1  0  0  0
 43 67  1  0  0  0
 44 45  1  0  0  0
 44 64  1  0  0  0
 44 65  1  0  0  0
 45 46  1  0  0  0
 45 62  1  0  0  0
 45 63  1  0  0  0
 46 47  1  0  0  0
 46 60  1  0  0  0
 46 61  1  0  0  0
 47 48  1  0  0  0
 47 58  1  0  0  0
 47 59  1  0  0  0
 48 49  1  0  0  0
 48 56  1  0  0  0
 48 57  1  0  0  0
 49 50  1  0  0  0
 49 54  1  0  0  0
 49 55  1  0  0  0
 50 51  1  0  0  0
 50 52  1  0  0  0
 50 53  1  0  0  0
M  END
> <s_m_entry_id>
58

> <s_m_entry_name>
CamMedNP.58

> <i_qp_#stars>
11

> <i_qp_#amine>
0

> <i_qp_#amidine>
0

> <i_qp_#acid>
0

> <i_qp_#amide>
0

> <i_qp_#rotor>
32

> <i_qp_#rtvFG>
1

> <i_qp_CNS>
-2

> <r_qp_mol_MW>
   586.937

> <r_qp_dipole>
     3.794

> <r_qp_SASA>
  1345.601

> <r_qp_FOSA>
  1107.357

> <r_qp_FISA>
   107.808

> <r_qp_PISA>
   130.437

> <r_qp_WPSA>
     0.000

> <r_qp_volume>
  2371.662

> <r_qp_donorHB>
     1.000

> <r_qp_accptHB>
     3.500

> <r_qp_dip^2/V>
   0.0060700

> <r_qp_ACxDN^.5/SA>
   0.0026010

> <r_qp_glob>
   0.6391710

> <r_qp_QPpolrz>
    69.458

> <r_qp_QPlogPC16>
    24.909

> <r_qp_QPlogPoct>
    24.846

> <r_qp_QPlogPw>
     2.431

> <r_qp_QPlogPo/w>
    12.285

> <r_qp_QPlogS>
   -14.533

> <r_qp_CIQPlogS>
   -10.214

> <r_qp_QPlogHERG>
    -7.993

> <r_qp_QPPCaco>
   940.937

> <r_qp_QPlogBB>
    -3.124

> <r_qp_QPPMDCK>
   463.204

> <r_qp_QPlogKp>
     0.025

> <r_qp_IP(eV)>
     8.867

> <r_qp_EA(eV)>
     0.608

> <i_qp_#metab>
2

> <r_qp_QPlogKhsa>
     3.136

> <i_qp_HumanOralAbsorption>
1

> <r_qp_PercentHumanOralAbsorption>
   100.000

> <r_qp_SAfluorine>
     0.000

> <r_qp_SAamideO>
     0.000

> <r_qp_PSA>
    66.332

> <i_qp_#NandO>
4

> <i_qp_RuleOfFive>
2

> <i_qp_RuleOfThree>
1

> <i_qp_#ringatoms>
6

> <i_qp_#in34>
0

> <i_qp_#in56>
6

> <i_qp_#noncon>
0

> <i_qp_#nonHatm>
42

> <r_qp_Jm>
0

$$$$
AN_UY_039
                    3D
 Structure written by MMmdl.
 25 27  0  0  1  0            999 V2000
    1.4780    0.7820    0.5860 C   0  0  0  0  0  0
    0.2410    1.4120    0.7640 C   0  0  0  0  0  0
    0.1750    2.4980    0.8010 H   0  0  0  0  0  0
   -0.9170    0.6450    0.8940 C   0  0  0  0  0  0
   -1.8780    1.1340    1.0320 H   0  0  0  0  0  0
   -0.8410   -0.7470    0.8480 C   0  0  0  0  0  0
   -1.7530   -1.3290    0.9520 H   0  0  0  0  0  0
    0.3980   -1.3650    0.6710 C   0  0  0  0  0  0
    0.4840   -2.7300    0.6240 O   0  0  0  0  0  0
   -0.4030   -3.1120    0.7300 H   0  0  0  0  0  0
    1.5650   -0.6040    0.5390 C   0  0  0  0  0  0
    2.7480   -1.2760    0.3670 O   0  0  0  0  0  0
    3.9050   -0.5480    0.2360 C   0  0  0  0  0  0
    3.9680    0.8470    0.2640 C   0  0  0  0  0  0
    2.7050    1.5780    0.4480 C   0  0  0  0  0  0
    2.6310    2.8000    0.4890 O   0  0  0  0  0  0
    5.0680   -1.3050    0.0640 C   0  0  0  0  0  0
    5.0120   -2.3910    0.0430 H   0  0  0  0  0  0
    6.3000   -0.6720   -0.0800 C   0  0  0  0  0  0
    7.2030   -1.2630   -0.2130 H   0  0  0  0  0  0
    6.3730    0.7190   -0.0520 C   0  0  0  0  0  0
    7.3430    1.1950   -0.1660 H   0  0  0  0  0  0
    5.2100    1.4780    0.1190 C   0  0  0  0  0  0
    5.3150    2.8400    0.1410 O   0  0  0  0  0  0
    6.2410    3.1080    0.0270 H   0  0  0  0  0  0
  1  2  2  0  0  0
  1 11  1  0  0  0
  1 15  1  0  0  0
  2  3  1  0  0  0
  2  4  1  0  0  0
  4  5  1  0  0  0
  4  6  2  0  0  0
  6  7  1  0  0  0
  6  8  1  0  0  0
  8  9  1  0  0  0
  8 11  2  0  0  0
  9 10  1  0  0  0
 11 12  1  0  0  0
 12 13  1  0  0  0
 13 14  2  0  0  0
 13 17  1  0  0  0
 14 15  1  0  0  0
 14 23  1  0  0  0
 15 16  2  0  0  0
 17 18  1  0  0  0
 17 19  2  0  0  0
 19 20  1  0  0  0
 19 21  1  0  0  0
 21 22  1  0  0  0
 21 23  2  0  0  0
 23 24  1  0  0  0
 24 25  1  0  0  0
M  END
> <s_m_entry_id>
59

> <s_m_entry_name>
CamMedNP.59

> <i_qp_#stars>
0

> <i_qp_#amine>
0

> <i_qp_#amidine>
0

> <i_qp_#acid>
0

> <i_qp_#amide>
0

> <i_qp_#rotor>
2

> <i_qp_#rtvFG>
0

> <i_qp_CNS>
0

> <r_qp_mol_MW>
   228.204

> <r_qp_dipole>
     2.786

> <r_qp_SASA>
   421.143

> <r_qp_FOSA>
     0.000

> <r_qp_FISA>
   135.027

> <r_qp_PISA>
   286.116

> <r_qp_WPSA>
     0.000

> <r_qp_volume>
   691.906

> <r_qp_donorHB>
     1.000

> <r_qp_accptHB>
     3.000

> <r_qp_dip^2/V>
   0.0112160

> <r_qp_ACxDN^.5/SA>
   0.0071230

> <r_qp_glob>
   0.8983250

> <r_qp_QPpolrz>
    22.984

> <r_qp_QPlogPC16>
     7.916

> <r_qp_QPlogPoct>
    10.732

> <r_qp_QPlogPw>
     7.576

> <r_qp_QPlogPo/w>
     1.765

> <r_qp_QPlogS>
    -2.601

> <r_qp_CIQPlogS>
    -3.483

> <r_qp_QPlogHERG>
    -4.542

> <r_qp_QPPCaco>
   519.324

> <r_qp_QPlogBB>
    -0.673

> <r_qp_QPPMDCK>
   243.653

> <r_qp_QPlogKp>
    -2.808

> <r_qp_IP(eV)>
     8.948

> <r_qp_EA(eV)>
     0.665

> <i_qp_#metab>
2

> <r_qp_QPlogKhsa>
    -0.137

> <i_qp_HumanOralAbsorption>
3

> <r_qp_PercentHumanOralAbsorption>
    85.880

> <r_qp_SAfluorine>
     0.000

> <r_qp_SAamideO>
     0.000

> <r_qp_PSA>
    75.335

> <i_qp_#NandO>
4

> <i_qp_RuleOfFive>
0

> <i_qp_RuleOfThree>
0

> <i_qp_#ringatoms>
14

> <i_qp_#in34>
0

> <i_qp_#in56>
14

> <i_qp_#noncon>
0

> <i_qp_#nonHatm>
17

> <r_qp_Jm>
0.867501

$$$$
AN_UY_040
                    3D
 Structure written by MMmdl.
 34 36  0  0  1  0            999 V2000
    1.4560    0.7850    0.5820 C   0  0  0  0  0  0
    0.2160    1.4220    0.7650 C   0  0  0  0  0  0
    0.1870    2.5080    0.7990 H   0  0  0  0  0  0
   -0.9420    0.6590    0.8960 C   0  0  0  0  0  0
   -2.2150    1.1290    1.0780 O   0  0  0  0  0  0
   -2.3720    2.5430    1.1390 C   0  0  0  0  0  0
   -3.4350    2.7550    1.2860 H   0  0  0  0  0  0
   -2.0640    3.0140    0.2000 H   0  0  0  0  0  0
   -1.8270    2.9630    1.9910 H   0  0  0  0  0  0
   -0.8340   -0.7310    0.8420 C   0  0  0  0  0  0
   -1.9490   -1.5220    0.9670 O   0  0  0  0  0  0
   -2.6840   -0.8860    1.0830 H   0  0  0  0  0  0
    0.3960   -1.3590    0.6620 C   0  0  0  0  0  0
    0.4300   -2.7260    0.6180 O   0  0  0  0  0  0
   -0.5030   -3.0020    0.7340 H   0  0  0  0  0  0
    1.5560   -0.6030    0.5300 C   0  0  0  0  0  0
    2.7400   -1.2680    0.3540 O   0  0  0  0  0  0
    3.8920   -0.5320    0.2230 C   0  0  0  0  0  0
    3.9460    0.8610    0.2550 C   0  0  0  0  0  0
    2.6800    1.5850    0.4430 C   0  0  0  0  0  0
    2.6000    2.8070    0.4880 O   0  0  0  0  0  0
    5.0620   -1.2780    0.0470 C   0  0  0  0  0  0
    5.0110   -2.3640    0.0230 H   0  0  0  0  0  0
    6.2980   -0.6430   -0.0990 C   0  0  0  0  0  0
    7.3580   -1.4910   -0.2630 O   0  0  0  0  0  0
    8.6440   -0.9020   -0.4150 C   0  0  0  0  0  0
    9.3710   -1.7110   -0.5330 H   0  0  0  0  0  0
    8.9240   -0.3310    0.4770 H   0  0  0  0  0  0
    8.6890   -0.2790   -1.3140 H   0  0  0  0  0  0
    6.3560    0.7500   -0.0670 C   0  0  0  0  0  0
    7.3030    1.2680   -0.1780 H   0  0  0  0  0  0
    5.1830    1.4970    0.1090 C   0  0  0  0  0  0
    5.2710    2.8610    0.1360 O   0  0  0  0  0  0
    6.1920    3.1450    0.0230 H   0  0  0  0  0  0
  1  2  2  0  0  0
  1 16  1  0  0  0
  1 20  1  0  0  0
  2  3  1  0  0  0
  2  4  1  0  0  0
  4  5  1  0  0  0
  4 10  2  0  0  0
  5  6  1  0  0  0
  6  7  1  0  0  0
  6  8  1  0  0  0
  6  9  1  0  0  0
 10 11  1  0  0  0
 10 13  1  0  0  0
 11 12  1  0  0  0
 13 14  1  0  0  0
 13 16  2  0  0  0
 14 15  1  0  0  0
 16 17  1  0  0  0
 17 18  1  0  0  0
 18 19  2  0  0  0
 18 22  1  0  0  0
 19 20  1  0  0  0
 19 32  1  0  0  0
 20 21  2  0  0  0
 22 23  1  0  0  0
 22 24  2  0  0  0
 24 25  1  0  0  0
 24 30  1  0  0  0
 25 26  1  0  0  0
 26 27  1  0  0  0
 26 28  1  0  0  0
 26 29  1  0  0  0
 30 31  1  0  0  0
 30 32  2  0  0  0
 32 33  1  0  0  0
 33 34  1  0  0  0
M  END
> <s_m_entry_id>
60

> <s_m_entry_name>
CamMedNP.60

> <i_qp_#stars>
0

> <i_qp_#amine>
0

> <i_qp_#amidine>
0

> <i_qp_#acid>
0

> <i_qp_#amide>
0

> <i_qp_#rotor>
5

> <i_qp_#rtvFG>
0

> <i_qp_CNS>
-2

> <r_qp_mol_MW>
   304.256

> <r_qp_dipole>
     1.953

> <r_qp_SASA>
   508.358

> <r_qp_FOSA>
   186.340

> <r_qp_FISA>
   181.099

> <r_qp_PISA>
   140.919

> <r_qp_WPSA>
     0.000

> <r_qp_volume>
   865.396

> <r_qp_donorHB>
     2.000

> <r_qp_accptHB>
     5.250

> <r_qp_dip^2/V>
   0.0044070

> <r_qp_ACxDN^.5/SA>
   0.0146050

> <r_qp_glob>
   0.8639170

> <r_qp_QPpolrz>
    26.614

> <r_qp_QPlogPC16>
     8.969

> <r_qp_QPlogPoct>
    14.412

> <r_qp_QPlogPw>
    10.130

> <r_qp_QPlogPo/w>
     1.344

> <r_qp_QPlogS>
    -2.944

> <r_qp_CIQPlogS>
    -4.125

> <r_qp_QPlogHERG>
    -4.406

> <r_qp_QPPCaco>
   189.908

> <r_qp_QPlogBB>
    -1.356

> <r_qp_QPPMDCK>
    82.137

> <r_qp_QPlogKp>
    -3.881

> <r_qp_IP(eV)>
     8.847

> <r_qp_EA(eV)>
     0.592

> <i_qp_#metab>
5

> <r_qp_QPlogKhsa>
    -0.223

> <i_qp_HumanOralAbsorption>
3

> <r_qp_PercentHumanOralAbsorption>
    75.596

> <r_qp_SAfluorine>
     0.000

> <r_qp_SAamideO>
     0.000

> <r_qp_PSA>
   111.630

> <i_qp_#NandO>
7

> <i_qp_RuleOfFive>
0

> <i_qp_RuleOfThree>
0

> <i_qp_#ringatoms>
14

> <i_qp_#in34>
0

> <i_qp_#in56>
14

> <i_qp_#noncon>
0

> <i_qp_#nonHatm>
22

> <r_qp_Jm>
0.045515

$$$$
AN_UY_041_1
                    3D
 Structure written by MMmdl.
 53 55  0  0  1  0            999 V2000
    1.1130    0.8990    0.1980 C   0  0  0  0  0  0
   -0.1200    1.4900    0.5260 C   0  0  0  0  0  0
   -0.1190    2.5390    0.8110 H   0  0  0  0  0  0
   -1.3090    0.7550    0.5000 C   0  0  0  0  0  0
   -2.5470    1.2680    0.8000 O   0  0  0  0  0  0
   -2.6350    2.6570    1.0880 C   0  0  0  0  0  0
   -3.6890    2.8950    1.2640 H   0  0  0  0  0  0
   -2.2950    3.2610    0.2410 H   0  0  0  0  0  0
   -2.0830    2.9050    2.0010 H   0  0  0  0  0  0
   -1.2710   -0.6080    0.1600 C   0  0  0  0  0  0
   -2.4760   -1.2660    0.1680 O   0  0  0  0  0  0
   -2.4800   -2.6420   -0.1870 C   0  0  0  0  0  0
   -3.5130   -2.9970   -0.1350 H   0  0  0  0  0  0
   -1.8890   -3.2340    0.5190 H   0  0  0  0  0  0
   -2.1320   -2.7860   -1.2160 H   0  0  0  0  0  0
   -0.0440   -1.2010   -0.1590 C   0  0  0  0  0  0
    0.0100   -2.2530   -0.4280 H   0  0  0  0  0  0
    1.1550   -0.4590   -0.1570 C   0  0  0  0  0  0
    2.4550   -1.1590   -0.5430 C   0  0  1  0  0  0
    2.5440   -1.6220   -2.0030 C   0  0  0  0  0  0
    2.4480   -2.0960    0.0370 H   0  0  0  0  0  0
    3.7200   -0.3640   -0.1030 C   0  0  2  0  0  0
    4.6010   -0.7110   -0.6600 H   0  0  0  0  0  0
    4.0280   -0.6680    1.3810 C   0  0  0  0  0  0
    5.2260   -0.0130    1.7740 O   0  0  0  0  0  0
    5.3880   -0.2400    2.7060 H   0  0  0  0  0  0
    4.1770   -1.7440    1.5220 H   0  0  0  0  0  0
    3.2210   -0.3460    2.0460 H   0  0  0  0  0  0
    3.6000    1.1600   -0.3610 C   0  0  1  0  0  0
    3.6280    1.5230   -1.8520 C   0  0  0  0  0  0
    3.8530    2.9230   -1.9910 O   0  0  0  0  0  0
    3.9200    3.1080   -2.9440 H   0  0  0  0  0  0
    2.6840    1.2990   -2.3500 H   0  0  0  0  0  0
    4.4420    1.0010   -2.3660 H   0  0  0  0  0  0
    4.4690    1.6660    0.0830 H   0  0  0  0  0  0
    2.3590    1.7430    0.3290 C   0  0  0  0  0  0
    2.1590    2.7540   -0.0500 H   0  0  0  0  0  0
    2.5670    1.8510    1.4020 H   0  0  0  0  0  0
    3.5000   -2.5960   -2.3490 C   0  0  0  0  0  0
    4.1560   -3.0040   -1.5800 H   0  0  0  0  0  0
    3.6510   -3.0670   -3.6640 C   0  0  0  0  0  0
    4.6450   -4.0010   -3.7840 O   0  0  0  0  0  0
    4.9420   -4.5100   -5.0760 C   0  0  0  0  0  0
    5.7820   -5.2050   -4.9700 H   0  0  0  0  0  0
    5.2660   -3.7150   -5.7540 H   0  0  0  0  0  0
    4.1010   -5.0810   -5.4810 H   0  0  0  0  0  0
    2.8100   -2.5570   -4.6560 C   0  0  0  0  0  0
    2.8980   -2.9740   -5.9550 O   0  0  0  0  0  0
    2.2400   -2.4980   -6.4860 H   0  0  0  0  0  0
    1.8460   -1.5970   -4.3340 C   0  0  0  0  0  0
    1.1810   -1.1920   -5.0920 H   0  0  0  0  0  0
    1.7140   -1.1360   -3.0210 C   0  0  0  0  0  0
    0.9540   -0.3860   -2.8170 H   0  0  0  0  0  0
  1  2  2  0  0  0
  1 18  1  0  0  0
  1 36  1  0  0  0
  2  3  1  0  0  0
  2  4  1  0  0  0
  4  5  1  0  0  0
  4 10  2  0  0  0
  5  6  1  0  0  0
  6  7  1  0  0  0
  6  8  1  0  0  0
  6  9  1  0  0  0
 10 11  1  0  0  0
 10 16  1  0  0  0
 11 12  1  0  0  0
 12 13  1  0  0  0
 12 14  1  0  0  0
 12 15  1  0  0  0
 16 17  1  0  0  0
 16 18  2  0  0  0
 18 19  1  0  0  0
 19 20  1  0  0  0
 19 21  1  0  0  0
 19 22  1  0  0  0
 20 39  2  0  0  0
 20 52  1  0  0  0
 22 23  1  0  0  0
 22 24  1  0  0  0
 22 29  1  0  0  0
 24 25  1  0  0  0
 24 27  1  0  0  0
 24 28  1  0  0  0
 25 26  1  0  0  0
 29 30  1  0  0  0
 29 35  1  0  0  0
 29 36  1  0  0  0
 30 31  1  0  0  0
 30 33  1  0  0  0
 30 34  1  0  0  0
 31 32  1  0  0  0
 36 37  1  0  0  0
 36 38  1  0  0  0
 39 40  1  0  0  0
 39 41  1  0  0  0
 41 42  1  0  0  0
 41 47  2  0  0  0
 42 43  1  0  0  0
 43 44  1  0  0  0
 43 45  1  0  0  0
 43 46  1  0  0  0
 47 48  1  0  0  0
 47 50  1  0  0  0
 48 49  1  0  0  0
 50 51  1  0  0  0
 50 52  2  0  0  0
 52 53  1  0  0  0
M  END
> <s_m_entry_id>
61

> <s_m_entry_name>
CamMedNP.61

> <i_qp_#stars>
0

> <i_qp_#amine>
0

> <i_qp_#amidine>
0

> <i_qp_#acid>
0

> <i_qp_#amide>
0

> <i_qp_#rotor>
8

> <i_qp_#rtvFG>
0

> <i_qp_CNS>
-2

> <r_qp_mol_MW>
   374.433

> <r_qp_dipole>
     1.840

> <r_qp_SASA>
   623.857

> <r_qp_FOSA>
   376.894

> <r_qp_FISA>
   131.325

> <r_qp_PISA>
   115.638

> <r_qp_WPSA>
     0.000

> <r_qp_volume>
  1144.072

> <r_qp_donorHB>
     3.000

> <r_qp_accptHB>
     6.400

> <r_qp_dip^2/V>
   0.0029600

> <r_qp_ACxDN^.5/SA>
   0.0177690

> <r_qp_glob>
   0.8479730

> <r_qp_QPpolrz>
    35.599

> <r_qp_QPlogPC16>
    11.281

> <r_qp_QPlogPoct>
    19.252

> <r_qp_QPlogPw>
    11.833

> <r_qp_QPlogPo/w>
     2.757

> <r_qp_QPlogS>
    -3.957

> <r_qp_CIQPlogS>
    -4.864

> <r_qp_QPlogHERG>
    -4.543

> <r_qp_QPPCaco>
   563.042

> <r_qp_QPlogBB>
    -1.136

> <r_qp_QPPMDCK>
   265.897

> <r_qp_QPlogKp>
    -2.764

> <r_qp_IP(eV)>
     8.543

> <r_qp_EA(eV)>
    -0.139

> <i_qp_#metab>
8

> <r_qp_QPlogKhsa>
     0.104

> <i_qp_HumanOralAbsorption>
3

> <r_qp_PercentHumanOralAbsorption>
    92.319

> <r_qp_SAfluorine>
     0.000

> <r_qp_SAamideO>
     0.000

> <r_qp_PSA>
    85.347

> <i_qp_#NandO>
6

> <i_qp_RuleOfFive>
0

> <i_qp_RuleOfThree>
1

> <i_qp_#ringatoms>
16

> <i_qp_#in34>
0

> <i_qp_#in56>
16

> <i_qp_#noncon>
4

> <i_qp_#nonHatm>
27

> <r_qp_Jm>
0.071084

$$$$
AN_UY_042_1
                    3D
 Structure written by MMmdl.
102107  0  0  1  0            999 V2000
    1.1020   -0.3680   -0.0610 C   0  0  0  0  0  0
    2.0940   -0.2850    0.4020 H   0  0  0  0  0  0
    1.2570   -0.0290   -1.0910 H   0  0  0  0  0  0
    0.1400    0.5500    0.6910 C   0  0  0  0  0  0
    0.5090    1.5780    0.6030 H   0  0  0  0  0  0
    0.1960    0.2920    1.7570 H   0  0  0  0  0  0
   -1.3410    0.4640    0.2090 C   0  0  1  0  0  0
   -1.4060    1.1160   -1.1960 C   0  0  0  0  0  0
   -2.2050    0.7140   -1.8200 H   0  0  0  0  0  0
   -0.4860    0.9780   -1.7670 H   0  0  0  0  0  0
   -1.5360    2.1980   -1.1540 H   0  0  0  0  0  0
   -1.7580   -1.0530    0.2050 C   0  0  2  0  0  0
   -1.6630   -1.3760    1.2560 H   0  0  0  0  0  0
   -0.8040   -2.0350   -0.5700 C   0  0  0  0  0  0
   -0.8840   -1.9060   -2.1050 C   0  0  0  0  0  0
   -0.3800   -2.7460   -2.5990 H   0  0  0  0  0  0
   -0.4030   -1.0040   -2.4830 H   0  0  0  0  0  0
   -1.9210   -1.9130   -2.4570 H   0  0  0  0  0  0
   -1.1940   -3.5060   -0.2470 C   0  0  0  0  0  0
   -1.2680   -3.6690    0.8340 H   0  0  0  0  0  0
   -0.4500   -4.2120   -0.6340 H   0  0  0  0  0  0
   -2.1520   -3.7850   -0.6970 H   0  0  0  0  0  0
    0.6540   -1.8290   -0.0450 C   0  0  1  0  0  0
    1.5660   -2.6070   -0.8680 O   0  0  0  0  0  0
    0.6830   -2.1900    0.9890 H   0  0  0  0  0  0
   -2.2650    1.2090    1.2790 C   0  0  2  0  0  0
   -1.9610    0.7530    2.2310 H   0  0  0  0  0  0
   -3.8210    0.9730    1.1850 C   0  0  1  0  0  0
   -4.4170    1.7410   -0.0340 C   0  0  0  0  0  0
   -4.4380    2.8230    0.1230 H   0  0  0  0  0  0
   -5.4400    1.4180   -0.2520 H   0  0  0  0  0  0
   -3.8720    1.5650   -0.9580 H   0  0  0  0  0  0
   -4.1100   -0.5380    0.9620 C   0  0  0  0  0  0
   -5.1700   -0.6940    0.7260 H   0  0  0  0  0  0
   -3.9200   -1.1050    1.8770 H   0  0  0  0  0  0
   -3.2580   -1.2030   -0.1220 C   0  0  0  0  0  0
   -3.5100   -0.8010   -1.1070 H   0  0  0  0  0  0
   -3.5460   -2.2580   -0.1470 H   0  0  0  0  0  0
    2.8500   -2.8920   -0.5230 C   0  0  0  0  0  0
    3.1170   -3.0410    0.9190 C   0  0  0  0  0  0
    2.3120   -3.3810    1.5560 H   0  0  0  0  0  0
    3.7220   -3.0630   -1.3670 O   0  0  0  0  0  0
    4.3540   -2.8190    1.3790 C   0  0  0  0  0  0
    4.7450   -2.9770    2.7840 C   0  0  0  0  0  0
    5.1490   -2.5270    0.6950 H   0  0  0  0  0  0
    3.8890   -2.6540    3.8450 C   0  0  0  0  0  0
    2.8880   -2.2760    3.6480 H   0  0  0  0  0  0
    4.2900   -2.7930    5.1840 C   0  0  0  0  0  0
    3.3070   -2.4360    6.0670 O   0  0  0  0  0  0
    3.5530   -2.6040    7.4540 C   0  0  0  0  0  0
    2.6410   -2.3170    7.9870 H   0  0  0  0  0  0
    4.3500   -1.9380    7.7990 H   0  0  0  0  0  0
    3.7540   -3.6510    7.7010 H   0  0  0  0  0  0
    5.5840   -3.2480    5.4560 C   0  0  0  0  0  0
    6.0380   -3.3950    6.7380 O   0  0  0  0  0  0
    6.9540   -3.7170    6.7190 H   0  0  0  0  0  0
    6.4550   -3.5570    4.4060 C   0  0  0  0  0  0
    7.4660   -3.9080    4.5970 H   0  0  0  0  0  0
    6.0380   -3.4180    3.0800 C   0  0  0  0  0  0
    6.7350   -3.6660    2.2800 H   0  0  0  0  0  0
   -1.9620    2.7120    1.4460 C   0  0  0  0  0  0
   -2.0400    3.2550    0.5010 H   0  0  0  0  0  0
   -0.9310    2.8370    1.7970 H   0  0  0  0  0  0
   -2.8560    3.4110    2.4240 C   0  0  0  0  0  0
   -2.4990    4.3990    2.7000 H   0  0  0  0  0  0
   -3.9850    2.9140    2.9660 C   0  0  0  0  0  0
   -4.5150    1.5090    2.5710 C   0  0  2  0  0  0
   -4.1980    0.5640    3.7710 C   0  0  0  0  0  0
   -3.1260    0.4020    3.9080 H   0  0  0  0  0  0
   -4.6780   -0.4140    3.6580 H   0  0  0  0  0  0
   -4.5700    0.9510    4.7250 H   0  0  0  0  0  0
   -4.7790    3.6680    4.0550 C   0  0  2  0  0  0
   -4.6730    3.0490    4.9540 H   0  0  0  0  0  0
   -6.2960    3.7370    3.7230 C   0  0  1  0  0  0
   -6.5750    4.5750    2.4500 C   0  0  0  0  0  0
   -6.2900    5.6240    2.5690 H   0  0  0  0  0  0
   -7.6430    4.5560    2.2020 H   0  0  0  0  0  0
   -6.0310    4.2060    1.5760 H   0  0  0  0  0  0
   -6.8180    2.2930    3.5220 C   0  0  0  0  0  0
   -7.8870    2.3120    3.2750 H   0  0  0  0  0  0
   -6.7390    1.7280    4.4600 H   0  0  0  0  0  0
   -6.0720    1.5420    2.4170 C   0  0  0  0  0  0
   -6.3710    2.0100    1.4780 H   0  0  0  0  0  0
   -6.4620    0.5170    2.3700 H   0  0  0  0  0  0
   -4.2310    5.0570    4.4700 C   0  0  0  0  0  0
   -4.2440    5.7290    3.6020 H   0  0  0  0  0  0
   -3.1790    4.9620    4.7680 H   0  0  0  0  0  0
   -5.0080    5.7180    5.6370 C   0  0  0  0  0  0
   -4.5240    7.1740    5.7930 C   0  0  0  0  0  0
   -4.7000    7.7520    4.8790 H   0  0  0  0  0  0
   -3.4500    7.2130    6.0080 H   0  0  0  0  0  0
   -5.0480    7.6800    6.6120 H   0  0  0  0  0  0
   -4.7180    4.9860    6.9640 C   0  0  0  0  0  0
   -3.6440    4.9800    7.1840 H   0  0  0  0  0  0
   -5.0560    3.9460    6.9530 H   0  0  0  0  0  0
   -5.2220    5.4800    7.8030 H   0  0  0  0  0  0
   -6.5220    5.7240    5.3500 C   0  0  0  0  0  0
   -6.7500    6.4640    4.5730 H   0  0  0  0  0  0
   -7.0720    6.0570    6.2400 H   0  0  0  0  0  0
   -7.0650    4.3610    4.9160 C   0  0  0  0  0  0
   -8.1270    4.4690    4.6610 H   0  0  0  0  0  0
   -7.0330    3.6790    5.7750 H   0  0  0  0  0  0
  1  2  1  0  0  0
  1  3  1  0  0  0
  1  4  1  0  0  0
  1 23  1  0  0  0
  4  5  1  0  0  0
  4  6  1  0  0  0
  4  7  1  0  0  0
  7  8  1  0  0  0
  7 12  1  0  0  0
  7 26  1  0  0  0
  8  9  1  0  0  0
  8 10  1  0  0  0
  8 11  1  0  0  0
 12 13  1  0  0  0
 12 14  1  0  0  0
 12 36  1  0  0  0
 14 15  1  0  0  0
 14 19  1  0  0  0
 14 23  1  0  0  0
 15 16  1  0  0  0
 15 17  1  0  0  0
 15 18  1  0  0  0
 19 20  1  0  0  0
 19 21  1  0  0  0
 19 22  1  0  0  0
 23 24  1  0  0  0
 23 25  1  0  0  0
 24 39  1  0  0  0
 26 27  1  0  0  0
 26 28  1  0  0  0
 26 61  1  0  0  0
 28 29  1  0  0  0
 28 33  1  0  0  0
 28 67  1  0  0  0
 29 30  1  0  0  0
 29 31  1  0  0  0
 29 32  1  0  0  0
 33 34  1  0  0  0
 33 35  1  0  0  0
 33 36  1  0  0  0
 36 37  1  0  0  0
 36 38  1  0  0  0
 39 40  1  0  0  0
 39 42  2  0  0  0
 40 41  1  0  0  0
 40 43  2  0  0  0
 43 44  1  0  0  0
 43 45  1  0  0  0
 44 46  2  0  0  0
 44 59  1  0  0  0
 46 47  1  0  0  0
 46 48  1  0  0  0
 48 49  1  0  0  0
 48 54  2  0  0  0
 49 50  1  0  0  0
 50 51  1  0  0  0
 50 52  1  0  0  0
 50 53  1  0  0  0
 54 55  1  0  0  0
 54 57  1  0  0  0
 55 56  1  0  0  0
 57 58  1  0  0  0
 57 59  2  0  0  0
 59 60  1  0  0  0
 61 62  1  0  0  0
 61 63  1  0  0  0
 61 64  1  0  0  0
 64 65  1  0  0  0
 64 66  2  0  0  0
 66 67  1  0  0  0
 66 72  1  0  0  0
 67 68  1  0  0  0
 67 82  1  0  0  0
 68 69  1  0  0  0
 68 70  1  0  0  0
 68 71  1  0  0  0
 72 73  1  0  0  0
 72 74  1  0  0  0
 72 85  1  0  0  0
 74 75  1  0  0  0
 74 79  1  0  0  0
 74100  1  0  0  0
 75 76  1  0  0  0
 75 77  1  0  0  0
 75 78  1  0  0  0
 79 80  1  0  0  0
 79 81  1  0  0  0
 79 82  1  0  0  0
 82 83  1  0  0  0
 82 84  1  0  0  0
 85 86  1  0  0  0
 85 87  1  0  0  0
 85 88  1  0  0  0
 88 89  1  0  0  0
 88 93  1  0  0  0
 88 97  1  0  0  0
 89 90  1  0  0  0
 89 91  1  0  0  0
 89 92  1  0  0  0
 93 94  1  0  0  0
 93 95  1  0  0  0
 93 96  1  0  0  0
 97 98  1  0  0  0
 97 99  1  0  0  0
 97100  1  0  0  0
100101  1  0  0  0
100102  1  0  0  0
M  END
> <s_m_entry_id>
62

> <s_m_entry_name>
CamMedNP.62

> <i_qp_#stars>
4

> <i_qp_#amine>
0

> <i_qp_#amidine>
0

> <i_qp_#acid>
0

> <i_qp_#amide>
0

> <i_qp_#rotor>
9

> <i_qp_#rtvFG>
1

> <i_qp_CNS>
-1

> <r_qp_mol_MW>
   602.896

> <r_qp_dipole>
     4.987

> <r_qp_SASA>
   915.708

> <r_qp_FOSA>
   697.804

> <r_qp_FISA>
    86.274

> <r_qp_PISA>
   131.629

> <r_qp_WPSA>
     0.000

> <r_qp_volume>
  1878.972

> <r_qp_donorHB>
     1.000

> <r_qp_accptHB>
     3.500

> <r_qp_dip^2/V>
   0.0132360

> <r_qp_ACxDN^.5/SA>
   0.0038220

> <r_qp_glob>
   0.8041830

> <r_qp_QPpolrz>
    64.521

> <r_qp_QPlogPC16>
    17.157

> <r_qp_QPlogPoct>
    24.951

> <r_qp_QPlogPw>
     6.332

> <r_qp_QPlogPo/w>
     9.276

> <r_qp_QPlogS>
   -10.253

> <r_qp_CIQPlogS>
   -10.646

> <r_qp_QPlogHERG>
    -5.328

> <r_qp_QPPCaco>
  1505.774

> <r_qp_QPlogBB>
    -0.868

> <r_qp_QPPMDCK>
   769.994

> <r_qp_QPlogKp>
    -1.782

> <r_qp_IP(eV)>
     8.954

> <r_qp_EA(eV)>
     0.572

> <i_qp_#metab>
9

> <r_qp_QPlogKhsa>
     2.735

> <i_qp_HumanOralAbsorption>
1

> <r_qp_PercentHumanOralAbsorption>
   100.000

> <r_qp_SAfluorine>
     0.000

> <r_qp_SAamideO>
     0.000

> <r_qp_PSA>
    60.909

> <i_qp_#NandO>
4

> <i_qp_RuleOfFive>
2

> <i_qp_RuleOfThree>
2

> <i_qp_#ringatoms>
26

> <i_qp_#in34>
0

> <i_qp_#in56>
26

> <i_qp_#noncon>
17

> <i_qp_#nonHatm>
44

> <r_qp_Jm>
1e-06

$$$$
AN_UY_045_1
                    3D
 Structure written by MMmdl.
 64 67  0  0  1  0            999 V2000
    1.1290    1.0370   -0.3070 C   0  0  0  0  0  0
   -0.1330    1.5140    0.1100 C   0  0  0  0  0  0
   -1.1260    0.5740    0.4280 C   0  0  0  0  0  0
   -0.8560   -0.7950    0.3610 C   0  0  0  0  0  0
   -1.8300   -1.6980    0.6860 O   0  0  0  0  0  0
   -2.6020   -1.1540    0.9370 H   0  0  0  0  0  0
    0.3880   -1.2610   -0.0240 C   0  0  0  0  0  0
    0.5830   -2.3290   -0.0640 H   0  0  0  0  0  0
    1.3840   -0.3420   -0.3520 C   0  0  0  0  0  0
   -0.4720    2.9250    0.2880 C   0  0  0  0  0  0
    0.2860    3.6940    0.1950 H   0  0  0  0  0  0
   -1.7340    3.2620    0.5640 C   0  0  0  0  0  0
   -1.9870    4.3140    0.6680 H   0  0  0  0  0  0
   -2.8400    2.2520    0.7220 C   0  0  0  0  0  0
   -3.7850    2.3180   -0.4830 C   0  0  0  0  0  0
   -3.2590    2.0620   -1.4100 H   0  0  0  0  0  0
   -4.2270    3.3130   -0.6030 H   0  0  0  0  0  0
   -4.5980    1.5890   -0.3810 H   0  0  0  0  0  0
   -3.6210    2.5520    2.0070 C   0  0  0  0  0  0
   -4.4280    1.8250    2.1530 H   0  0  0  0  0  0
   -4.0610    3.5560    1.9960 H   0  0  0  0  0  0
   -2.9710    2.4710    2.8870 H   0  0  0  0  0  0
   -2.3940    0.8860    0.8460 O   0  0  0  0  0  0
    2.5900   -0.8900   -0.7140 O   0  0  0  0  0  0
    3.6740   -0.0580   -0.8120 C   0  0  0  0  0  0
    3.5860    1.3300   -0.8190 C   0  0  0  0  0  0
    2.2350    1.9130   -0.7480 C   0  0  0  0  0  0
    2.0230    3.0660   -1.1000 O   0  0  0  0  0  0
    4.9170   -0.6800   -0.9100 C   0  0  0  0  0  0
    4.9900   -1.7640   -0.9010 H   0  0  0  0  0  0
    6.0750    0.0880   -1.0100 C   0  0  0  0  0  0
    7.2490   -0.6120   -1.0760 O   0  0  0  0  0  0
    7.9810   -0.0360   -0.8020 H   0  0  0  0  0  0
    8.0500    2.4930    0.0520 C   0  0  0  0  0  0
    6.0240    1.4920   -1.0370 C   0  0  0  0  0  0
    7.2860    2.3090   -1.2320 C   0  0  0  0  0  0
    7.4350    2.6360    0.9410 H   0  0  0  0  0  0
    9.9960    2.6670    1.5760 C   0  0  0  0  0  0
    9.2360    2.8050    2.3530 H   0  0  0  0  0  0
   10.6450    3.5490    1.5900 H   0  0  0  0  0  0
   10.5920    1.7910    1.8520 H   0  0  0  0  0  0
    9.9230    2.6280   -1.8840 H   0  0  0  0  0  0
   10.3880    2.3640   -0.9270 C   0  0  0  0  0  0
   11.0110    0.9680   -1.0200 C   0  0  0  0  0  0
   11.9640    0.8690   -2.1790 C   0  0  0  0  0  0
   11.4770    0.7690   -3.1490 H   0  0  0  0  0  0
   13.3110    0.8700   -2.1400 C   0  0  0  0  0  0
   14.1160    0.7240   -3.4050 C   0  0  0  0  0  0
   13.4820    0.6080   -4.2910 H   0  0  0  0  0  0
   14.7630   -0.1570   -3.3420 H   0  0  0  0  0  0
   14.7440    1.6080   -3.5590 H   0  0  0  0  0  0
   14.1400    1.0210   -0.8940 C   0  0  0  0  0  0
   13.5510    1.2650   -0.0070 H   0  0  0  0  0  0
   14.8670    1.8310   -1.0220 H   0  0  0  0  0  0
   14.6880    0.0950   -0.6920 H   0  0  0  0  0  0
   10.2240    0.2180   -1.1700 H   0  0  0  0  0  0
   11.4970    0.6970   -0.0780 H   0  0  0  0  0  0
    7.0440    3.2930   -1.6490 H   0  0  0  0  0  0
    7.8920    1.8190   -2.0030 H   0  0  0  0  0  0
    9.3890    2.4850    0.2070 C   0  0  0  0  0  0
    4.7570    2.1020   -0.9020 C   0  0  0  0  0  0
    4.6500    3.4650   -0.8290 O   0  0  0  0  0  0
    5.4580    3.8480   -0.4570 H   0  0  0  0  0  0
   11.1770    3.1140   -0.7810 H   0  0  0  0  0  0
  1  2  2  0  0  0
  1  9  1  0  0  0
  1 27  1  0  0  0
  2  3  1  0  0  0
  2 10  1  0  0  0
  3  4  2  0  0  0
  3 23  1  0  0  0
  4  5  1  0  0  0
  4  7  1  0  0  0
  5  6  1  0  0  0
  7  8  1  0  0  0
  7  9  2  0  0  0
  9 24  1  0  0  0
 10 11  1  0  0  0
 10 12  2  0  0  0
 12 13  1  0  0  0
 12 14  1  0  0  0
 14 15  1  0  0  0
 14 19  1  0  0  0
 14 23  1  0  0  0
 15 16  1  0  0  0
 15 17  1  0  0  0
 15 18  1  0  0  0
 19 20  1  0  0  0
 19 21  1  0  0  0
 19 22  1  0  0  0
 24 25  1  0  0  0
 25 26  2  0  0  0
 25 29  1  0  0  0
 26 27  1  0  0  0
 26 61  1  0  0  0
 27 28  2  0  0  0
 29 30  1  0  0  0
 29 31  2  0  0  0
 31 32  1  0  0  0
 31 35  1  0  0  0
 32 33  1  0  0  0
 34 36  1  0  0  0
 34 37  1  0  0  0
 34 60  2  0  0  0
 35 36  1  0  0  0
 35 61  2  0  0  0
 36 58  1  0  0  0
 36 59  1  0  0  0
 38 39  1  0  0  0
 38 40  1  0  0  0
 38 41  1  0  0  0
 38 60  1  0  0  0
 42 43  1  0  0  0
 43 44  1  0  0  0
 43 60  1  0  0  0
 43 64  1  0  0  0
 44 45  1  0  0  0
 44 56  1  0  0  0
 44 57  1  0  0  0
 45 46  1  0  0  0
 45 47  2  0  0  0
 47 48  1  0  0  0
 47 52  1  0  0  0
 48 49  1  0  0  0
 48 50  1  0  0  0
 48 51  1  0  0  0
 52 53  1  0  0  0
 52 54  1  0  0  0
 52 55  1  0  0  0
 61 62  1  0  0  0
 62 63  1  0  0  0
M  END
> <s_m_entry_id>
63

> <s_m_entry_name>
CamMedNP.63

> <i_qp_#stars>
2

> <i_qp_#amine>
0

> <i_qp_#amidine>
0

> <i_qp_#acid>
0

> <i_qp_#amide>
0

> <i_qp_#rotor>
8

> <i_qp_#rtvFG>
0

> <i_qp_CNS>
-2

> <r_qp_mol_MW>
   462.541

> <r_qp_dipole>
     5.343

> <r_qp_SASA>
   807.307

> <r_qp_FOSA>
   465.281

> <r_qp_FISA>
   140.853

> <r_qp_PISA>
   201.174

> <r_qp_WPSA>
     0.000

> <r_qp_volume>
  1470.800

> <r_qp_donorHB>
     2.000

> <r_qp_accptHB>
     4.500

> <r_qp_dip^2/V>
   0.0194060

> <r_qp_ACxDN^.5/SA>
   0.0078830

> <r_qp_glob>
   0.7747510

> <r_qp_QPpolrz>
    49.492

> <r_qp_QPlogPC16>
    14.914

> <r_qp_QPlogPoct>
    21.842

> <r_qp_QPlogPw>
     9.586

> <r_qp_QPlogPo/w>
     5.710

> <r_qp_QPlogS>
    -7.842

> <r_qp_CIQPlogS>
    -7.748

> <r_qp_QPlogHERG>
    -6.136

> <r_qp_QPPCaco>
   457.294

> <r_qp_QPlogBB>
    -1.483

> <r_qp_QPPMDCK>
   212.355

> <r_qp_QPlogKp>
    -2.639

> <r_qp_IP(eV)>
     8.729

> <r_qp_EA(eV)>
     0.715

> <i_qp_#metab>
9

> <r_qp_QPlogKhsa>
     1.317

> <i_qp_HumanOralAbsorption>
1

> <r_qp_PercentHumanOralAbsorption>
    95.031

> <r_qp_SAfluorine>
     0.000

> <r_qp_SAamideO>
     0.000

> <r_qp_PSA>
    98.118

> <i_qp_#NandO>
6

> <i_qp_RuleOfFive>
1

> <i_qp_RuleOfThree>
2

> <i_qp_#ringatoms>
18

> <i_qp_#in34>
0

> <i_qp_#in56>
18

> <i_qp_#noncon>
1

> <i_qp_#nonHatm>
34

> <r_qp_Jm>
1.5e-05

$$$$
AN_UY_046
                    3D
 Structure written by MMmdl.
 64 67  0  0  1  0            999 V2000
    1.0820    0.8200   -0.2390 C   0  0  0  0  0  0
   -0.0520    1.6000    0.0700 C   0  0  0  0  0  0
   -1.2670    0.9400    0.2890 C   0  0  0  0  0  0
   -1.3440   -0.4560    0.2360 C   0  0  0  0  0  0
   -2.5560   -1.0510    0.4860 O   0  0  0  0  0  0
   -3.1650   -0.3090    0.6720 H   0  0  0  0  0  0
   -0.2280   -1.2430   -0.0500 C   0  0  0  0  0  0
   -0.3300   -2.7530   -0.0590 C   0  0  0  0  0  0
   -0.1100   -3.3400    1.3100 C   0  0  0  0  0  0
   -0.8850   -3.0660    2.0280 H   0  0  0  0  0  0
    0.8840   -4.1480    1.7290 C   0  0  0  0  0  0
    2.0240   -4.6420    0.8830 C   0  0  0  0  0  0
    1.9910   -4.2880   -0.1480 H   0  0  0  0  0  0
    2.0210   -5.7360    0.8510 H   0  0  0  0  0  0
    2.9780   -4.3140    1.3110 H   0  0  0  0  0  0
    0.9210   -4.6340    3.1550 C   0  0  0  0  0  0
    0.8820   -5.7280    3.1830 H   0  0  0  0  0  0
    0.0800   -4.2570    3.7460 H   0  0  0  0  0  0
    1.8440   -4.3050    3.6440 H   0  0  0  0  0  0
    0.3470   -3.1670   -0.8120 H   0  0  0  0  0  0
   -1.3260   -3.0550   -0.4070 H   0  0  0  0  0  0
    0.9960   -0.5850   -0.2780 C   0  0  0  0  0  0
    2.0770   -1.3950   -0.5470 O   0  0  0  0  0  0
    3.3320   -0.8470   -0.5210 C   0  0  0  0  0  0
    3.5750    0.5190   -0.5050 C   0  0  0  0  0  0
    2.4010    1.4020   -0.5670 C   0  0  0  0  0  0
    2.5020    2.5620   -0.9440 O   0  0  0  0  0  0
    4.3980   -1.7450   -0.5230 C   0  0  0  0  0  0
    4.2100   -2.8150   -0.5400 H   0  0  0  0  0  0
    5.7130   -1.2780   -0.5010 C   0  0  0  0  0  0
    6.6760   -2.2490   -0.4920 O   0  0  0  0  0  0
    7.5350   -1.8750   -0.2390 H   0  0  0  0  0  0
    5.9940    0.0960   -0.4900 C   0  0  0  0  0  0
    7.4160    0.6210   -0.5440 C   0  0  0  0  0  0
    7.9660    0.9200    0.8240 C   0  0  0  0  0  0
    7.8950    0.0900    1.5280 H   0  0  0  0  0  0
    8.5230    2.0650    1.2650 C   0  0  0  0  0  0
    8.7350    3.3110    0.4490 C   0  0  0  0  0  0
    8.4380    3.2070   -0.5960 H   0  0  0  0  0  0
    9.7940    3.5890    0.4560 H   0  0  0  0  0  0
    8.1590    4.1400    0.8740 H   0  0  0  0  0  0
    9.0090    2.1770    2.6880 C   0  0  0  0  0  0
   10.0840    2.3870    2.7060 H   0  0  0  0  0  0
    8.8410    1.2590    3.2610 H   0  0  0  0  0  0
    8.4860    2.9890    3.2040 H   0  0  0  0  0  0
    7.4380    1.4900   -1.2100 H   0  0  0  0  0  0
    8.0720   -0.1050   -1.0370 H   0  0  0  0  0  0
    4.8970    0.9870   -0.4530 C   0  0  0  0  0  0
    5.1160    2.3350   -0.3450 O   0  0  0  0  0  0
    5.9380    2.4900    0.1470 H   0  0  0  0  0  0
   -0.0460    3.0530    0.2350 C   0  0  0  0  0  0
    0.8830    3.6110    0.2240 H   0  0  0  0  0  0
   -1.2060    3.6960    0.3960 C   0  0  0  0  0  0
   -1.1980    4.7790    0.4910 H   0  0  0  0  0  0
   -2.5360    2.9930    0.4380 C   0  0  0  0  0  0
   -3.3140    3.2650   -0.8550 C   0  0  0  0  0  0
   -2.7780    2.8700   -1.7270 H   0  0  0  0  0  0
   -3.4840    4.3350   -1.0130 H   0  0  0  0  0  0
   -4.2860    2.7590   -0.8380 H   0  0  0  0  0  0
   -3.3400    3.5000    1.6410 C   0  0  0  0  0  0
   -2.8200    3.2790    2.5800 H   0  0  0  0  0  0
   -4.3120    2.9940    1.7020 H   0  0  0  0  0  0
   -3.5180    4.5800    1.5910 H   0  0  0  0  0  0
   -2.4510    1.5630    0.6000 O   0  0  0  0  0  0
  1  2  2  0  0  0
  1 22  1  0  0  0
  1 26  1  0  0  0
  2  3  1  0  0  0
  2 51  1  0  0  0
  3  4  2  0  0  0
  3 64  1  0  0  0
  4  5  1  0  0  0
  4  7  1  0  0  0
  5  6  1  0  0  0
  7  8  1  0  0  0
  7 22  2  0  0  0
  8  9  1  0  0  0
  8 20  1  0  0  0
  8 21  1  0  0  0
  9 10  1  0  0  0
  9 11  2  0  0  0
 11 12  1  0  0  0
 11 16  1  0  0  0
 12 13  1  0  0  0
 12 14  1  0  0  0
 12 15  1  0  0  0
 16 17  1  0  0  0
 16 18  1  0  0  0
 16 19  1  0  0  0
 22 23  1  0  0  0
 23 24  1  0  0  0
 24 25  2  0  0  0
 24 28  1  0  0  0
 25 26  1  0  0  0
 25 48  1  0  0  0
 26 27  2  0  0  0
 28 29  1  0  0  0
 28 30  2  0  0  0
 30 31  1  0  0  0
 30 33  1  0  0  0
 31 32  1  0  0  0
 33 34  1  0  0  0
 33 48  2  0  0  0
 34 35  1  0  0  0
 34 46  1  0  0  0
 34 47  1  0  0  0
 35 36  1  0  0  0
 35 37  2  0  0  0
 37 38  1  0  0  0
 37 42  1  0  0  0
 38 39  1  0  0  0
 38 40  1  0  0  0
 38 41  1  0  0  0
 42 43  1  0  0  0
 42 44  1  0  0  0
 42 45  1  0  0  0
 48 49  1  0  0  0
 49 50  1  0  0  0
 51 52  1  0  0  0
 51 53  2  0  0  0
 53 54  1  0  0  0
 53 55  1  0  0  0
 55 56  1  0  0  0
 55 60  1  0  0  0
 55 64  1  0  0  0
 56 57  1  0  0  0
 56 58  1  0  0  0
 56 59  1  0  0  0
 60 61  1  0  0  0
 60 62  1  0  0  0
 60 63  1  0  0  0
M  END
> <s_m_entry_id>
64

> <s_m_entry_name>
CamMedNP.64

> <i_qp_#stars>
2

> <i_qp_#amine>
0

> <i_qp_#amidine>
0

> <i_qp_#acid>
0

> <i_qp_#amide>
0

> <i_qp_#rotor>
7

> <i_qp_#rtvFG>
0

> <i_qp_CNS>
-2

> <r_qp_mol_MW>
   462.541

> <r_qp_dipole>
     4.956

> <r_qp_SASA>
   789.196

> <r_qp_FOSA>
   522.152

> <r_qp_FISA>
   128.401

> <r_qp_PISA>
   138.644

> <r_qp_WPSA>
     0.000

> <r_qp_volume>
  1451.868

> <r_qp_donorHB>
     2.000

> <r_qp_accptHB>
     4.500

> <r_qp_dip^2/V>
   0.0169180

> <r_qp_ACxDN^.5/SA>
   0.0080640

> <r_qp_glob>
   0.7857140

> <r_qp_QPpolrz>
    48.779

> <r_qp_QPlogPC16>
    14.146

> <r_qp_QPlogPoct>
    21.478

> <r_qp_QPlogPw>
     9.253

> <r_qp_QPlogPo/w>
     5.607

> <r_qp_QPlogS>
    -7.680

> <r_qp_CIQPlogS>
    -7.748

> <r_qp_QPlogHERG>
    -5.661

> <r_qp_QPPCaco>
   600.172

> <r_qp_QPlogBB>
    -1.245

> <r_qp_QPPMDCK>
   284.900

> <r_qp_QPlogKp>
    -2.725

> <r_qp_IP(eV)>
     8.675

> <r_qp_EA(eV)>
     0.686

> <i_qp_#metab>
9

> <r_qp_QPlogKhsa>
     1.312

> <i_qp_HumanOralAbsorption>
1

> <r_qp_PercentHumanOralAbsorption>
    96.544

> <r_qp_SAfluorine>
     0.000

> <r_qp_SAamideO>
     0.000

> <r_qp_PSA>
    94.963

> <i_qp_#NandO>
6

> <i_qp_RuleOfFive>
1

> <i_qp_RuleOfThree>
2

> <i_qp_#ringatoms>
18

> <i_qp_#in34>
0

> <i_qp_#in56>
18

> <i_qp_#noncon>
1

> <i_qp_#nonHatm>
34

> <r_qp_Jm>
1.8e-05

$$$$
AN_UY_048
                    3D
 Structure written by MMmdl.
 51 54  0  0  1  0            999 V2000
    1.4630    1.0090   -0.1040 C   0  0  0  0  0  0
    0.2520    1.7320   -0.0580 C   0  0  0  0  0  0
    0.1780    3.2400   -0.2230 C   0  0  0  0  0  0
    0.7350    3.9910    0.9600 C   0  0  0  0  0  0
    1.8250    4.0170    0.9860 H   0  0  0  0  0  0
    0.0680    4.6510    1.9280 C   0  0  0  0  0  0
   -1.4300    4.7250    2.0460 C   0  0  0  0  0  0
   -1.9560    4.1300    1.2980 H   0  0  0  0  0  0
   -1.7710    5.7590    1.9350 H   0  0  0  0  0  0
   -1.7490    4.3600    3.0270 H   0  0  0  0  0  0
    0.8350    5.3580    3.0290 C   0  0  0  0  0  0
    0.7970    6.8740    2.8920 C   0  0  0  0  0  0
    1.4030    7.3370    3.6770 H   0  0  0  0  0  0
   -0.2220    7.2610    2.9870 H   0  0  0  0  0  0
    1.1960    7.1940    1.9240 H   0  0  0  0  0  0
    1.8850    5.0370    3.0350 H   0  0  0  0  0  0
    0.4270    5.0640    4.0040 H   0  0  0  0  0  0
   -0.8460    3.5640   -0.4320 H   0  0  0  0  0  0
    0.7040    3.5440   -1.1350 H   0  0  0  0  0  0
   -0.9340    1.0020    0.2000 C   0  0  0  0  0  0
   -2.1280    1.6860    0.2670 O   0  0  0  0  0  0
   -2.8700    1.5230   -0.9430 C   0  0  0  0  0  0
   -3.2770    0.5110   -1.0290 H   0  0  0  0  0  0
   -2.2630    1.7640   -1.8230 H   0  0  0  0  0  0
   -3.7120    2.2220   -0.9140 H   0  0  0  0  0  0
   -0.9230   -0.3810    0.4640 C   0  0  0  0  0  0
   -2.1310   -0.9600    0.7530 O   0  0  0  0  0  0
   -2.1370   -2.3420    1.0820 C   0  0  0  0  0  0
   -3.1690   -2.6280    1.3060 H   0  0  0  0  0  0
   -1.5360   -2.5400    1.9760 H   0  0  0  0  0  0
   -1.8010   -2.9500    0.2360 H   0  0  0  0  0  0
    0.2910   -1.0590    0.4260 C   0  0  0  0  0  0
    0.3560   -2.1260    0.6150 H   0  0  0  0  0  0
    1.4740   -0.3670    0.1500 C   0  0  0  0  0  0
    2.6090   -1.1410    0.1460 O   0  0  0  0  0  0
    3.8240   -0.5030    0.1890 C   0  0  0  0  0  0
    3.9820    0.8620   -0.0580 C   0  0  0  0  0  0
    2.7710    1.6130   -0.4260 C   0  0  0  0  0  0
    2.8430    2.6750   -1.0300 O   0  0  0  0  0  0
    4.9170   -1.3250    0.4890 C   0  0  0  0  0  0
    4.8070   -2.3870    0.6720 H   0  0  0  0  0  0
    6.1610   -0.7050    0.5480 C   0  0  0  0  0  0
    6.3700    0.6520    0.3340 C   0  0  0  0  0  0
    5.2530    1.4590    0.0270 C   0  0  0  0  0  0
    5.3960    2.8110   -0.1560 O   0  0  0  0  0  0
    6.3360    3.0440   -0.1020 H   0  0  0  0  0  0
    7.3370   -1.3310    0.8290 O   0  0  0  0  0  0
    8.3060   -0.3820    0.8010 C   0  0  0  0  0  0
    9.3080   -0.7320    1.0080 H   0  0  0  0  0  0
    7.7700    0.8500    0.5060 C   0  0  0  0  0  0
    8.3280    1.7720    0.4240 H   0  0  0  0  0  0
  1  2  2  0  0  0
  1 34  1  0  0  0
  1 38  1  0  0  0
  2  3  1  0  0  0
  2 20  1  0  0  0
  3  4  1  0  0  0
  3 18  1  0  0  0
  3 19  1  0  0  0
  4  5  1  0  0  0
  4  6  2  0  0  0
  6  7  1  0  0  0
  6 11  1  0  0  0
  7  8  1  0  0  0
  7  9  1  0  0  0
  7 10  1  0  0  0
 11 12  1  0  0  0
 11 16  1  0  0  0
 11 17  1  0  0  0
 12 13  1  0  0  0
 12 14  1  0  0  0
 12 15  1  0  0  0
 20 21  1  0  0  0
 20 26  2  0  0  0
 21 22  1  0  0  0
 22 23  1  0  0  0
 22 24  1  0  0  0
 22 25  1  0  0  0
 26 27  1  0  0  0
 26 32  1  0  0  0
 27 28  1  0  0  0
 28 29  1  0  0  0
 28 30  1  0  0  0
 28 31  1  0  0  0
 32 33  1  0  0  0
 32 34  2  0  0  0
 34 35  1  0  0  0
 35 36  1  0  0  0
 36 37  2  0  0  0
 36 40  1  0  0  0
 37 38  1  0  0  0
 37 44  1  0  0  0
 38 39  2  0  0  0
 40 41  1  0  0  0
 40 42  2  0  0  0
 42 43  1  0  0  0
 42 47  1  0  0  0
 43 44  2  0  0  0
 43 50  1  0  0  0
 44 45  1  0  0  0
 45 46  1  0  0  0
 47 48  1  0  0  0
 48 49  1  0  0  0
 48 50  2  0  0  0
 50 51  1  0  0  0
M  END
> <s_m_entry_id>
65

> <s_m_entry_name>
CamMedNP.65

> <i_qp_#stars>
0

> <i_qp_#amine>
0

> <i_qp_#amidine>
0

> <i_qp_#acid>
0

> <i_qp_#amide>
0

> <i_qp_#rotor>
6

> <i_qp_#rtvFG>
0

> <i_qp_CNS>
0

> <r_qp_mol_MW>
   394.423

> <r_qp_dipole>
     3.890

> <r_qp_SASA>
   656.570

> <r_qp_FOSA>
   375.539

> <r_qp_FISA>
    59.265

> <r_qp_PISA>
   221.766

> <r_qp_WPSA>
     0.000

> <r_qp_volume>
  1189.614

> <r_qp_donorHB>
     0.000

> <r_qp_accptHB>
     4.250

> <r_qp_dip^2/V>
   0.0127180

> <r_qp_ACxDN^.5/SA>
   0.0000000

> <r_qp_glob>
   0.8269670

> <r_qp_QPpolrz>
    39.720

> <r_qp_QPlogPC16>
    11.249

> <r_qp_QPlogPoct>
    15.123

> <r_qp_QPlogPw>
     6.074

> <r_qp_QPlogPo/w>
     4.836

> <r_qp_QPlogS>
    -5.457

> <r_qp_CIQPlogS>
    -6.497

> <r_qp_QPlogHERG>
    -5.389

> <r_qp_QPPCaco>
  2715.756

> <r_qp_QPlogBB>
    -0.376

> <r_qp_QPPMDCK>
  1456.581

> <r_qp_QPlogKp>
    -1.254

> <r_qp_IP(eV)>
     8.738

> <r_qp_EA(eV)>
     0.615

> <i_qp_#metab>
7

> <r_qp_QPlogKhsa>
     0.680

> <i_qp_HumanOralAbsorption>
3

> <r_qp_PercentHumanOralAbsorption>
   100.000

> <r_qp_SAfluorine>
     0.000

> <r_qp_SAamideO>
     0.000

> <r_qp_PSA>
    71.739

> <i_qp_#NandO>
6

> <i_qp_RuleOfFive>
0

> <i_qp_RuleOfThree>
1

> <i_qp_#ringatoms>
17

> <i_qp_#in34>
0

> <i_qp_#in56>
17

> <i_qp_#noncon>
0

> <i_qp_#nonHatm>
29

> <r_qp_Jm>
0.076629

$$$$
AN_UY_049
                    3D
 Structure written by MMmdl.
 51 54  0  0  1  0            999 V2000
    2.1240    0.2670    0.4000 C   0  0  0  0  0  0
    0.7520    0.3120    0.6410 C   0  0  0  0  0  0
    0.1620    1.1890    0.3870 H   0  0  0  0  0  0
    0.1420   -0.7930    1.2070 C   0  0  0  0  0  0
   -1.2040   -0.7690    1.4410 O   0  0  0  0  0  0
   -1.3940   -1.6450    1.8350 H   0  0  0  0  0  0
    0.8720   -1.9380    1.5360 C   0  0  0  0  0  0
    0.1270   -2.9610    2.0620 O   0  0  0  0  0  0
    0.6760   -3.7560    2.1460 H   0  0  0  0  0  0
    2.2550   -1.9940    1.3190 C   0  0  0  0  0  0
    2.8730   -0.8660    0.7320 C   0  0  0  0  0  0
    4.2260   -0.9460    0.5000 O   0  0  0  0  0  0
    4.8750    0.1370   -0.0350 C   0  0  0  0  0  0
    4.2540    1.3290   -0.4010 C   0  0  0  0  0  0
    2.7980    1.4140   -0.2180 C   0  0  0  0  0  0
    2.1320    2.3820   -0.5660 O   0  0  0  0  0  0
    6.2510   -0.0190   -0.2090 C   0  0  0  0  0  0
    6.7340   -0.9520    0.0730 H   0  0  0  0  0  0
    7.0160    1.0190   -0.7400 C   0  0  0  0  0  0
    8.3540    0.7630   -0.8520 O   0  0  0  0  0  0
    6.4180    2.2330   -1.0920 C   0  0  0  0  0  0
    7.2730    3.3200   -1.5600 C   0  0  0  0  0  0
    6.8760    4.3190   -1.6980 H   0  0  0  0  0  0
    8.5620    3.0580   -1.7950 C   0  0  0  0  0  0
    9.2070    3.8550   -2.1590 H   0  0  0  0  0  0
    9.1760    1.6950   -1.5840 C   0  0  0  0  0  0
   10.4650    1.8440   -0.7650 C   0  0  0  0  0  0
   10.2520    2.2650    0.2260 H   0  0  0  0  0  0
   11.1960    2.4900   -1.2620 H   0  0  0  0  0  0
   10.9320    0.8680   -0.5900 H   0  0  0  0  0  0
    9.4980    1.0550   -2.9390 C   0  0  0  0  0  0
    8.5850    0.8970   -3.5250 H   0  0  0  0  0  0
    9.9520    0.0660   -2.8050 H   0  0  0  0  0  0
   10.1830    1.6720   -3.5310 H   0  0  0  0  0  0
    5.0260    2.3720   -0.9350 C   0  0  0  0  0  0
    4.4130    3.5400   -1.3000 O   0  0  0  0  0  0
    4.7880    3.8300   -2.1480 H   0  0  0  0  0  0
    3.0810   -3.2200    1.6530 C   0  0  0  0  0  0
    2.6600   -3.7270    2.5290 H   0  0  0  0  0  0
    4.0740   -2.9120    1.9910 H   0  0  0  0  0  0
    3.1280   -4.1940    0.5070 C   0  0  0  0  0  0
    2.1560   -4.5880    0.2130 H   0  0  0  0  0  0
    4.2060   -4.6230   -0.1790 C   0  0  0  0  0  0
    5.6280   -4.2030    0.0700 C   0  0  0  0  0  0
    5.7420   -3.5050    0.9010 H   0  0  0  0  0  0
    6.0360   -3.7160   -0.8220 H   0  0  0  0  0  0
    6.2440   -5.0790    0.2950 H   0  0  0  0  0  0
    4.0470   -5.6060   -1.3110 C   0  0  0  0  0  0
    4.6120   -6.5200   -1.1010 H   0  0  0  0  0  0
    4.4200   -5.1720   -2.2450 H   0  0  0  0  0  0
    3.0020   -5.8920   -1.4730 H   0  0  0  0  0  0
  1  2  2  0  0  0
  1 11  1  0  0  0
  1 15  1  0  0  0
  2  3  1  0  0  0
  2  4  1  0  0  0
  4  5  1  0  0  0
  4  7  2  0  0  0
  5  6  1  0  0  0
  7  8  1  0  0  0
  7 10  1  0  0  0
  8  9  1  0  0  0
 10 11  2  0  0  0
 10 38  1  0  0  0
 11 12  1  0  0  0
 12 13  1  0  0  0
 13 14  2  0  0  0
 13 17  1  0  0  0
 14 15  1  0  0  0
 14 35  1  0  0  0
 15 16  2  0  0  0
 17 18  1  0  0  0
 17 19  2  0  0  0
 19 20  1  0  0  0
 19 21  1  0  0  0
 20 26  1  0  0  0
 21 22  1  0  0  0
 21 35  2  0  0  0
 22 23  1  0  0  0
 22 24  2  0  0  0
 24 25  1  0  0  0
 24 26  1  0  0  0
 26 27  1  0  0  0
 26 31  1  0  0  0
 27 28  1  0  0  0
 27 29  1  0  0  0
 27 30  1  0  0  0
 31 32  1  0  0  0
 31 33  1  0  0  0
 31 34  1  0  0  0
 35 36  1  0  0  0
 36 37  1  0  0  0
 38 39  1  0  0  0
 38 40  1  0  0  0
 38 41  1  0  0  0
 41 42  1  0  0  0
 41 43  2  0  0  0
 43 44  1  0  0  0
 43 48  1  0  0  0
 44 45  1  0  0  0
 44 46  1  0  0  0
 44 47  1  0  0  0
 48 49  1  0  0  0
 48 50  1  0  0  0
 48 51  1  0  0  0
M  END
> <s_m_entry_id>
66

> <s_m_entry_name>
CamMedNP.66

> <i_qp_#stars>
0

> <i_qp_#amine>
0

> <i_qp_#amidine>
0

> <i_qp_#acid>
0

> <i_qp_#amide>
0

> <i_qp_#rotor>
5

> <i_qp_#rtvFG>
0

> <i_qp_CNS>
-2

> <r_qp_mol_MW>
   394.423

> <r_qp_dipole>
     7.340

> <r_qp_SASA>
   662.944

> <r_qp_FOSA>
   332.281

> <r_qp_FISA>
   161.511

> <r_qp_PISA>
   169.151

> <r_qp_WPSA>
     0.000

> <r_qp_volume>
  1198.704

> <r_qp_donorHB>
     2.000

> <r_qp_accptHB>
     4.500

> <r_qp_dip^2/V>
   0.0449440

> <r_qp_ACxDN^.5/SA>
   0.0096000

> <r_qp_glob>
   0.8231830

> <r_qp_QPpolrz>
    40.223

> <r_qp_QPlogPC16>
    12.139

> <r_qp_QPlogPoct>
    19.228

> <r_qp_QPlogPw>
     9.823

> <r_qp_QPlogPo/w>
     3.830

> <r_qp_QPlogS>
    -5.766

> <r_qp_CIQPlogS>
    -6.360

> <r_qp_QPlogHERG>
    -5.200

> <r_qp_QPPCaco>
   291.267

> <r_qp_QPlogBB>
    -1.327

> <r_qp_QPPMDCK>
   130.410

> <r_qp_QPlogKp>
    -3.420

> <r_qp_IP(eV)>
     8.722

> <r_qp_EA(eV)>
     0.615

> <i_qp_#metab>
6

> <r_qp_QPlogKhsa>
     0.729

> <i_qp_HumanOralAbsorption>
3

> <r_qp_PercentHumanOralAbsorption>
    93.478

> <r_qp_SAfluorine>
     0.000

> <r_qp_SAamideO>
     0.000

> <r_qp_PSA>
    99.388

> <i_qp_#NandO>
6

> <i_qp_RuleOfFive>
0

> <i_qp_RuleOfThree>
1

> <i_qp_#ringatoms>
18

> <i_qp_#in34>
0

> <i_qp_#in56>
18

> <i_qp_#noncon>
1

> <i_qp_#nonHatm>
29

> <r_qp_Jm>
0.000257

$$$$
AN_UY_050
                    3D
 Structure written by MMmdl.
 56 59  0  0  1  0            999 V2000
    1.3730    0.2360    0.9160 C   0  0  0  0  0  0
    0.2220    1.0190    1.1120 C   0  0  0  0  0  0
    0.4410    2.2990    1.5550 O   0  0  0  0  0  0
   -0.4570    3.2920    1.0710 C   0  0  0  0  0  0
    0.0660    4.2530    1.1050 H   0  0  0  0  0  0
   -1.3280    3.3730    1.7280 H   0  0  0  0  0  0
   -0.7550    3.1170    0.0320 H   0  0  0  0  0  0
   -1.0290    0.4340    0.9100 C   0  0  0  0  0  0
   -2.1760    1.1320    1.1660 O   0  0  0  0  0  0
   -2.9430    0.5520    1.0270 H   0  0  0  0  0  0
   -1.1310   -0.8880    0.4640 C   0  0  0  0  0  0
   -2.1180   -1.3200    0.3120 H   0  0  0  0  0  0
    0.0140   -1.6710    0.2170 C   0  0  0  0  0  0
   -0.1270   -3.1010   -0.2840 C   0  0  0  0  0  0
   -1.3980   -3.4080   -1.0370 C   0  0  0  0  0  0
   -1.4300   -2.9820   -2.0400 H   0  0  0  0  0  0
   -2.4410   -4.1610   -0.6330 C   0  0  0  0  0  0
   -2.5660   -4.8160    0.7150 C   0  0  0  0  0  0
   -1.7760   -4.5300    1.4130 H   0  0  0  0  0  0
   -2.5440   -5.9050    0.6080 H   0  0  0  0  0  0
   -3.5160   -4.5350    1.1820 H   0  0  0  0  0  0
   -3.6130   -4.3990   -1.5490 C   0  0  0  0  0  0
   -3.7420   -5.4720   -1.7250 H   0  0  0  0  0  0
   -3.4860   -3.9150   -2.5230 H   0  0  0  0  0  0
   -4.5310   -4.0060   -1.1000 H   0  0  0  0  0  0
    0.0160   -3.7820    0.5600 H   0  0  0  0  0  0
    0.6750   -3.3070   -1.0050 H   0  0  0  0  0  0
    1.2720   -1.0970    0.4970 C   0  0  0  0  0  0
    2.5370   -1.8540    0.4090 C   0  0  0  0  0  0
    2.5360   -3.0770    0.4580 O   0  0  0  0  0  0
    3.7860   -1.0840    0.3320 C   0  0  0  0  0  0
    3.7240    0.2540    0.7300 C   0  0  0  0  0  0
    4.8870    1.0140    0.7180 C   0  0  0  0  0  0
    2.5780    0.8540    1.1690 O   0  0  0  0  0  0
    6.0840    0.4390    0.3080 C   0  0  0  0  0  0
    7.1570    1.2920    0.3580 O   0  0  0  0  0  0
    6.5400    2.6010    0.4690 C   0  0  2  0  0  0
    6.4160    2.9650   -0.5630 H   0  0  0  0  0  0
    7.5130    3.5340    1.1760 C   0  0  0  0  0  0
    8.4340    3.6290    0.5890 H   0  0  0  0  0  0
    7.8170    3.1360    2.1500 H   0  0  0  0  0  0
    7.0860    4.5320    1.3110 H   0  0  0  0  0  0
    5.1480    2.4280    1.1470 C   0  0  0  0  0  0
    5.1860    2.4980    2.6810 C   0  0  0  0  0  0
    5.9250    1.8070    3.1040 H   0  0  0  0  0  0
    4.2140    2.2330    3.1140 H   0  0  0  0  0  0
    5.4300    3.5080    3.0280 H   0  0  0  0  0  0
    4.1560    3.4570    0.5970 C   0  0  0  0  0  0
    4.0190    3.3480   -0.4850 H   0  0  0  0  0  0
    4.5040    4.4780    0.7900 H   0  0  0  0  0  0
    3.1680    3.3590    1.0600 H   0  0  0  0  0  0
    5.0070   -1.6420   -0.0890 C   0  0  0  0  0  0
    5.0630   -2.9360   -0.5240 O   0  0  0  0  0  0
    5.9820   -3.1810   -0.7180 H   0  0  0  0  0  0
    6.1760   -0.8780   -0.0930 C   0  0  0  0  0  0
    7.1320   -1.2810   -0.4080 H   0  0  0  0  0  0
  1  2  2  0  0  0
  1 28  1  0  0  0
  1 34  1  0  0  0
  2  3  1  0  0  0
  2  8  1  0  0  0
  3  4  1  0  0  0
  4  5  1  0  0  0
  4  6  1  0  0  0
  4  7  1  0  0  0
  8  9  1  0  0  0
  8 11  2  0  0  0
  9 10  1  0  0  0
 11 12  1  0  0  0
 11 13  1  0  0  0
 13 14  1  0  0  0
 13 28  2  0  0  0
 14 15  1  0  0  0
 14 26  1  0  0  0
 14 27  1  0  0  0
 15 16  1  0  0  0
 15 17  2  0  0  0
 17 18  1  0  0  0
 17 22  1  0  0  0
 18 19  1  0  0  0
 18 20  1  0  0  0
 18 21  1  0  0  0
 22 23  1  0  0  0
 22 24  1  0  0  0
 22 25  1  0  0  0
 28 29  1  0  0  0
 29 30  2  0  0  0
 29 31  1  0  0  0
 31 32  2  0  0  0
 31 52  1  0  0  0
 32 33  1  0  0  0
 32 34  1  0  0  0
 33 35  2  0  0  0
 33 43  1  0  0  0
 35 36  1  0  0  0
 35 55  1  0  0  0
 36 37  1  0  0  0
 37 38  1  0  0  0
 37 39  1  0  0  0
 37 43  1  0  0  0
 39 40  1  0  0  0
 39 41  1  0  0  0
 39 42  1  0  0  0
 43 44  1  0  0  0
 43 48  1  0  0  0
 44 45  1  0  0  0
 44 46  1  0  0  0
 44 47  1  0  0  0
 48 49  1  0  0  0
 48 50  1  0  0  0
 48 51  1  0  0  0
 52 53  1  0  0  0
 52 55  2  0  0  0
 53 54  1  0  0  0
 55 56  1  0  0  0
M  END
> <s_m_entry_id>
67

> <s_m_entry_name>
CamMedNP.67

> <i_qp_#stars>
0

> <i_qp_#amine>
0

> <i_qp_#amidine>
0

> <i_qp_#acid>
0

> <i_qp_#amide>
0

> <i_qp_#rotor>
5

> <i_qp_#rtvFG>
0

> <i_qp_CNS>
-1

> <r_qp_mol_MW>
   410.466

> <r_qp_dipole>
     3.773

> <r_qp_SASA>
   673.941

> <r_qp_FOSA>
   458.493

> <r_qp_FISA>
   107.379

> <r_qp_PISA>
   108.069

> <r_qp_WPSA>
     0.000

> <r_qp_volume>
  1254.039

> <r_qp_donorHB>
     1.000

> <r_qp_accptHB>
     4.500

> <r_qp_dip^2/V>
   0.0113490

> <r_qp_ACxDN^.5/SA>
   0.0066770

> <r_qp_glob>
   0.8344830

> <r_qp_QPpolrz>
    41.854

> <r_qp_QPlogPC16>
    11.606

> <r_qp_QPlogPoct>
    17.582

> <r_qp_QPlogPw>
     7.601

> <r_qp_QPlogPo/w>
     4.665

> <r_qp_QPlogS>
    -6.084

> <r_qp_CIQPlogS>
    -6.655

> <r_qp_QPlogHERG>
    -4.726

> <r_qp_QPPCaco>
   949.782

> <r_qp_QPlogBB>
    -0.766

> <r_qp_QPPMDCK>
   467.912

> <r_qp_QPlogKp>
    -2.638

> <r_qp_IP(eV)>
     8.889

> <r_qp_EA(eV)>
     0.475

> <i_qp_#metab>
6

> <r_qp_QPlogKhsa>
     0.947

> <i_qp_HumanOralAbsorption>
3

> <r_qp_PercentHumanOralAbsorption>
   100.000

> <r_qp_SAfluorine>
     0.000

> <r_qp_SAamideO>
     0.000

> <r_qp_PSA>
    85.915

> <i_qp_#NandO>
6

> <i_qp_RuleOfFive>
0

> <i_qp_RuleOfThree>
1

> <i_qp_#ringatoms>
17

> <i_qp_#in34>
0

> <i_qp_#in56>
17

> <i_qp_#noncon>
2

> <i_qp_#nonHatm>
30

> <r_qp_Jm>
0.000779

$$$$
AN_UY_051
                    3D
 Structure written by MMmdl.
 51 54  0  0  1  0            999 V2000
    1.6040    0.6400   -0.5300 C   0  0  0  0  0  0
    0.4380    1.3560   -0.7860 C   0  0  0  0  0  0
    0.4670    2.7140   -0.9600 O   0  0  0  0  0  0
   -0.4670    2.9570   -1.1220 H   0  0  0  0  0  0
   -0.7950    0.7060   -0.8660 C   0  0  0  0  0  0
   -1.8930    1.4810   -1.1220 O   0  0  0  0  0  0
   -2.6760    0.9040   -1.1500 H   0  0  0  0  0  0
   -0.8880   -0.6700   -0.6910 C   0  0  0  0  0  0
   -1.8400   -1.1890   -0.7510 H   0  0  0  0  0  0
    0.2760   -1.3960   -0.4290 C   0  0  0  0  0  0
    0.2190   -2.4730   -0.2850 H   0  0  0  0  0  0
    1.5080   -0.7350   -0.3500 C   0  0  0  0  0  0
    2.7290   -1.4710   -0.0650 C   0  0  0  0  0  0
    2.7460   -2.6880    0.1050 O   0  0  0  0  0  0
    3.9800   -0.7150    0.0270 C   0  0  0  0  0  0
    3.9630    0.6650   -0.1850 C   0  0  0  0  0  0
    2.7870    1.3300   -0.4700 O   0  0  0  0  0  0
    5.1670   -1.3800    0.3310 C   0  0  0  0  0  0
    5.1730   -2.7400    0.5410 O   0  0  0  0  0  0
    4.2450   -3.0640    0.4240 H   0  0  0  0  0  0
    6.3610   -0.6650    0.4300 C   0  0  0  0  0  0
    6.3560    0.7300    0.2100 C   0  0  0  0  0  0
    5.1620    1.4350   -0.1090 C   0  0  0  0  0  0
    5.1020    2.9760   -0.3720 C   0  0  0  0  0  0
    6.4520    3.7400   -0.4110 C   0  0  0  0  0  0
    6.3000    4.7980   -0.6660 H   0  0  0  0  0  0
    7.1360    3.3340   -1.1640 H   0  0  0  0  0  0
    6.9530    3.7370    0.5640 H   0  0  0  0  0  0
    4.3030    3.6360    0.7840 C   0  0  0  0  0  0
    3.2600    3.3070    0.8360 H   0  0  0  0  0  0
    4.2850    4.7280    0.6880 H   0  0  0  0  0  0
    4.7600    3.4020    1.7540 H   0  0  0  0  0  0
    4.5260    3.2330   -1.7720 C   0  0  0  0  0  0
    5.0580    2.7450   -2.5900 H   0  0  0  0  0  0
    3.4660    3.9860   -2.0970 C   0  0  0  0  0  0
    2.8670    4.5020   -1.3550 H   0  0  0  0  0  0
    3.1580    4.0850   -3.1340 H   0  0  0  0  0  0
    7.6050   -1.3450    0.7810 C   0  0  0  0  0  0
    7.5830   -2.3950    1.0520 H   0  0  0  0  0  0
    8.7480   -0.6600    0.7230 C   0  0  0  0  0  0
    9.6840   -1.1650    0.9430 H   0  0  0  0  0  0
    8.7890    0.7910    0.3300 C   0  0  0  0  0  0
    9.3600    0.9370   -1.0850 C   0  0  0  0  0  0
    8.7180    0.4410   -1.8230 H   0  0  0  0  0  0
   10.3670    0.5120   -1.1660 H   0  0  0  0  0  0
    9.4070    1.9920   -1.3800 H   0  0  0  0  0  0
    9.6720    1.5580    1.3220 C   0  0  0  0  0  0
    9.2610    1.5000    2.3370 H   0  0  0  0  0  0
    9.7100    2.6240    1.0670 H   0  0  0  0  0  0
   10.6980    1.1740    1.3440 H   0  0  0  0  0  0
    7.5100    1.4510    0.3600 O   0  0  0  0  0  0
  1  2  2  0  0  0
  1 12  1  0  0  0
  1 17  1  0  0  0
  2  3  1  0  0  0
  2  5  1  0  0  0
  3  4  1  0  0  0
  5  6  1  0  0  0
  5  8  2  0  0  0
  6  7  1  0  0  0
  8  9  1  0  0  0
  8 10  1  0  0  0
 10 11  1  0  0  0
 10 12  2  0  0  0
 12 13  1  0  0  0
 13 14  2  0  0  0
 13 15  1  0  0  0
 15 16  2  0  0  0
 15 18  1  0  0  0
 16 17  1  0  0  0
 16 23  1  0  0  0
 18 19  1  0  0  0
 18 21  2  0  0  0
 19 20  1  0  0  0
 21 22  1  0  0  0
 21 38  1  0  0  0
 22 23  2  0  0  0
 22 51  1  0  0  0
 23 24  1  0  0  0
 24 25  1  0  0  0
 24 29  1  0  0  0
 24 33  1  0  0  0
 25 26  1  0  0  0
 25 27  1  0  0  0
 25 28  1  0  0  0
 29 30  1  0  0  0
 29 31  1  0  0  0
 29 32  1  0  0  0
 33 34  1  0  0  0
 33 35  2  0  0  0
 35 36  1  0  0  0
 35 37  1  0  0  0
 38 39  1  0  0  0
 38 40  2  0  0  0
 40 41  1  0  0  0
 40 42  1  0  0  0
 42 43  1  0  0  0
 42 47  1  0  0  0
 42 51  1  0  0  0
 43 44  1  0  0  0
 43 45  1  0  0  0
 43 46  1  0  0  0
 47 48  1  0  0  0
 47 49  1  0  0  0
 47 50  1  0  0  0
M  END
> <s_m_entry_id>
68

> <s_m_entry_name>
CamMedNP.68

> <i_qp_#stars>
0

> <i_qp_#amine>
0

> <i_qp_#amidine>
0

> <i_qp_#acid>
0

> <i_qp_#amide>
0

> <i_qp_#rotor>
5

> <i_qp_#rtvFG>
0

> <i_qp_CNS>
-2

> <r_qp_mol_MW>
   394.423

> <r_qp_dipole>
     4.115

> <r_qp_SASA>
   620.133

> <r_qp_FOSA>
   275.942

> <r_qp_FISA>
   145.484

> <r_qp_PISA>
   198.707

> <r_qp_WPSA>
     0.000

> <r_qp_volume>
  1155.006

> <r_qp_donorHB>
     2.000

> <r_qp_accptHB>
     4.500

> <r_qp_dip^2/V>
   0.0146600

> <r_qp_ACxDN^.5/SA>
   0.0102620

> <r_qp_glob>
   0.8584920

> <r_qp_QPpolrz>
    38.757

> <r_qp_QPlogPC16>
    11.856

> <r_qp_QPlogPoct>
    18.386

> <r_qp_QPlogPw>
     9.812

> <r_qp_QPlogPo/w>
     3.720

> <r_qp_QPlogS>
    -5.021

> <r_qp_CIQPlogS>
    -6.360

> <r_qp_QPlogHERG>
    -4.769

> <r_qp_QPPCaco>
   413.309

> <r_qp_QPlogBB>
    -1.054

> <r_qp_QPPMDCK>
   190.365

> <r_qp_QPlogKp>
    -3.021

> <r_qp_IP(eV)>
     8.616

> <r_qp_EA(eV)>
     0.928

> <i_qp_#metab>
3

> <r_qp_QPlogKhsa>
     0.630

> <i_qp_HumanOralAbsorption>
3

> <r_qp_PercentHumanOralAbsorption>
    95.554

> <r_qp_SAfluorine>
     0.000

> <r_qp_SAamideO>
     0.000

> <r_qp_PSA>
    90.429

> <i_qp_#NandO>
6

> <i_qp_RuleOfFive>
0

> <i_qp_RuleOfThree>
0

> <i_qp_#ringatoms>
18

> <i_qp_#in34>
0

> <i_qp_#in56>
18

> <i_qp_#noncon>
1

> <i_qp_#nonHatm>
29

> <r_qp_Jm>
0.003582

$$$$
AN_UY_053
                    3D
 Structure written by MMmdl.
 85 87  0  0  1  0            999 V2000
    1.0790    0.5980    0.3850 C   0  0  0  0  0  0
   -0.1100    1.1920    0.0050 O   0  0  0  0  0  0
   -1.2820    0.3650   -0.0560 C   0  0  2  0  0  0
   -1.2290   -0.2190   -0.9860 H   0  0  0  0  0  0
   -2.4710    1.3140   -0.1560 C   0  0  0  0  0  0
   -2.3240    2.0240   -0.9780 H   0  0  0  0  0  0
   -2.5730    1.9100    0.7580 H   0  0  0  0  0  0
   -3.4080    0.7790   -0.3340 H   0  0  0  0  0  0
   -1.3480   -0.5590    1.1580 C   0  0  1  0  0  0
   -2.5980   -1.4310    1.1980 C   0  0  0  0  0  0
   -3.4970   -0.8290    1.3620 H   0  0  0  0  0  0
   -2.5400   -2.1590    2.0140 H   0  0  0  0  0  0
   -2.7250   -1.9900    0.2650 H   0  0  0  0  0  0
   -1.2820    0.0120    2.0940 H   0  0  0  0  0  0
   -0.0870   -1.3950    1.0560 C   0  0  0  0  0  0
   -0.1100   -2.6230    1.0460 O   0  0  0  0  0  0
    1.1890   -0.6270    0.9290 C   0  0  0  0  0  0
    2.4570   -1.1370    1.4250 C   0  0  0  0  0  0
    2.3040   -2.2130    2.2680 O   0  0  0  0  0  0
    2.9890   -2.8740    2.0760 H   0  0  0  0  0  0
    3.6500   -0.5730    1.1490 C   0  0  0  0  0  0
    5.0750   -0.9920    1.5630 C   0  0  2  0  0  0
    5.2500   -2.4820    1.8580 C   0  0  0  0  0  0
    5.6000   -0.0510    2.6670 C   0  0  0  0  0  0
    5.5080    0.9980    2.3670 H   0  0  0  0  0  0
    5.0130   -0.1590    3.5870 H   0  0  0  0  0  0
    5.7240   -0.8290    0.6900 H   0  0  0  0  0  0
    3.6040    0.6790    0.3070 C   0  0  0  0  0  0
    4.6390    1.0650   -0.2360 O   0  0  0  0  0  0
    2.2930    1.4940    0.1970 C   0  0  1  0  0  0
    2.2780    2.2380   -1.1840 C   0  0  0  0  0  0
    2.4180    1.3960   -2.4900 C   0  0  2  0  0  0
    2.8850    2.3390   -3.6070 C   0  0  0  0  0  0
    4.3640    2.3230   -3.8880 C   0  0  0  0  0  0
    4.6430    3.0340   -4.6730 H   0  0  0  0  0  0
    4.6760    1.3260   -4.2150 H   0  0  0  0  0  0
    4.9260    2.5870   -2.9860 H   0  0  0  0  0  0
    2.0600    3.1490   -4.2930 C   0  0  0  0  0  0
    2.4300    3.8040   -5.0760 H   0  0  0  0  0  0
    0.9940    3.1830   -4.0930 H   0  0  0  0  0  0
    1.1400    0.5950   -2.8540 C   0  0  0  0  0  0
    1.2310   -0.1510   -4.1630 C   0  0  0  0  0  0
    2.1090   -0.7920   -4.2450 H   0  0  0  0  0  0
    0.3740   -0.1180   -5.2030 C   0  0  0  0  0  0
    0.6450   -0.9370   -6.4390 C   0  0  0  0  0  0
    1.5750   -1.5110   -6.3650 H   0  0  0  0  0  0
    0.7270   -0.2850   -7.3140 H   0  0  0  0  0  0
   -0.1700   -1.6480   -6.6090 H   0  0  0  0  0  0
   -0.8910    0.6900   -5.2690 C   0  0  0  0  0  0
   -1.1090    1.2440   -4.3540 H   0  0  0  0  0  0
   -1.7470    0.0330   -5.4580 H   0  0  0  0  0  0
   -0.8290    1.4170   -6.0860 H   0  0  0  0  0  0
    0.2690    1.2540   -2.8130 H   0  0  0  0  0  0
    0.9830   -0.1780   -2.0970 H   0  0  0  0  0  0
    3.2120    0.6520   -2.3490 H   0  0  0  0  0  0
    3.1050    2.9610   -1.1780 H   0  0  0  0  0  0
    1.3700    2.8540   -1.2560 H   0  0  0  0  0  0
    2.2450    2.5320    1.3730 C   0  0  0  0  0  0
    3.4560    3.4120    1.5580 C   0  0  0  0  0  0
    3.7730    3.9460    0.6630 H   0  0  0  0  0  0
    4.1620    3.6300    2.6860 C   0  0  0  0  0  0
    3.8820    3.0290    4.0360 C   0  0  0  0  0  0
    3.0600    2.3110    4.0390 H   0  0  0  0  0  0
    3.6290    3.8190    4.7510 H   0  0  0  0  0  0
    4.7690    2.5040    4.4060 H   0  0  0  0  0  0
    5.3530    4.5550    2.6680 C   0  0  0  0  0  0
    6.2580    4.0130    2.9630 H   0  0  0  0  0  0
    5.2000    5.3840    3.3670 H   0  0  0  0  0  0
    5.5340    4.9860    1.6780 H   0  0  0  0  0  0
    2.0270    1.9970    2.3030 H   0  0  0  0  0  0
    1.3880    3.2030    1.2150 H   0  0  0  0  0  0
    5.2740   -3.0120    3.1580 C   0  0  0  0  0  0
    5.1770   -2.3740    4.0340 H   0  0  0  0  0  0
    5.4040   -4.3870    3.3660 C   0  0  0  0  0  0
    5.4200   -4.7810    4.3790 H   0  0  0  0  0  0
    5.5120   -5.2550    2.2820 C   0  0  0  0  0  0
    5.6150   -6.3240    2.4480 H   0  0  0  0  0  0
    5.4890   -4.7480    0.9850 C   0  0  0  0  0  0
    5.5740   -5.4210    0.1360 H   0  0  0  0  0  0
    5.3600   -3.3740    0.7740 C   0  0  0  0  0  0
    5.3450   -3.0010   -0.2480 H   0  0  0  0  0  0
    7.0520   -0.2660    3.0050 C   0  0  0  0  0  0
    7.4990   -0.4650    4.1240 O   0  0  0  0  0  0
    7.8690   -0.1650    1.9410 O   0  0  0  0  0  0
    8.7720   -0.2980    2.2950 H   0  0  0  0  0  0
  1  2  1  0  0  0
  1 17  2  0  0  0
  1 30  1  0  0  0
  2  3  1  0  0  0
  3  4  1  0  0  0
  3  5  1  0  0  0
  3  9  1  0  0  0
  5  6  1  0  0  0
  5  7  1  0  0  0
  5  8  1  0  0  0
  9 10  1  0  0  0
  9 14  1  0  0  0
  9 15  1  0  0  0
 10 11  1  0  0  0
 10 12  1  0  0  0
 10 13  1  0  0  0
 15 16  2  0  0  0
 15 17  1  0  0  0
 17 18  1  0  0  0
 18 19  1  0  0  0
 18 21  2  0  0  0
 19 20  1  0  0  0
 21 22  1  0  0  0
 21 28  1  0  0  0
 22 23  1  0  0  0
 22 24  1  0  0  0
 22 27  1  0  0  0
 23 72  2  0  0  0
 23 80  1  0  0  0
 24 25  1  0  0  0
 24 26  1  0  0  0
 24 82  1  0  0  0
 28 29  2  0  0  0
 28 30  1  0  0  0
 30 31  1  0  0  0
 30 58  1  0  0  0
 31 32  1  0  0  0
 31 56  1  0  0  0
 31 57  1  0  0  0
 32 33  1  0  0  0
 32 41  1  0  0  0
 32 55  1  0  0  0
 33 34  1  0  0  0
 33 38  2  0  0  0
 34 35  1  0  0  0
 34 36  1  0  0  0
 34 37  1  0  0  0
 38 39  1  0  0  0
 38 40  1  0  0  0
 41 42  1  0  0  0
 41 53  1  0  0  0
 41 54  1  0  0  0
 42 43  1  0  0  0
 42 44  2  0  0  0
 44 45  1  0  0  0
 44 49  1  0  0  0
 45 46  1  0  0  0
 45 47  1  0  0  0
 45 48  1  0  0  0
 49 50  1  0  0  0
 49 51  1  0  0  0
 49 52  1  0  0  0
 58 59  1  0  0  0
 58 70  1  0  0  0
 58 71  1  0  0  0
 59 60  1  0  0  0
 59 61  2  0  0  0
 61 62  1  0  0  0
 61 66  1  0  0  0
 62 63  1  0  0  0
 62 64  1  0  0  0
 62 65  1  0  0  0
 66 67  1  0  0  0
 66 68  1  0  0  0
 66 69  1  0  0  0
 72 73  1  0  0  0
 72 74  1  0  0  0
 74 75  1  0  0  0
 74 76  2  0  0  0
 76 77  1  0  0  0
 76 78  1  0  0  0
 78 79  1  0  0  0
 78 80  2  0  0  0
 80 81  1  0  0  0
 82 83  2  0  0  0
 82 84  1  0  0  0
 84 85  1  0  0  0
M  END
> <s_m_entry_id>
69

> <s_m_entry_name>
CamMedNP.69

> <i_qp_#stars>
4

> <i_qp_#amine>
0

> <i_qp_#amidine>
0

> <i_qp_#acid>
1

> <i_qp_#amide>
0

> <i_qp_#rotor>
12

> <i_qp_#rtvFG>
0

> <i_qp_CNS>
-2

> <r_qp_mol_MW>
   560.729

> <r_qp_dipole>
     4.728

> <r_qp_SASA>
   895.544

> <r_qp_FOSA>
   561.679

> <r_qp_FISA>
   137.253

> <r_qp_PISA>
   196.612

> <r_qp_WPSA>
     0.000

> <r_qp_volume>
  1789.964

> <r_qp_donorHB>
     1.000

> <r_qp_accptHB>
     6.500

> <r_qp_dip^2/V>
   0.0124870

> <r_qp_ACxDN^.5/SA>
   0.0072580

> <r_qp_glob>
   0.7961120

> <r_qp_QPpolrz>
    59.653

> <r_qp_QPlogPC16>
    17.300

> <r_qp_QPlogPoct>
    25.022

> <r_qp_QPlogPw>
     9.365

> <r_qp_QPlogPo/w>
     7.625

> <r_qp_QPlogS>
    -8.155

> <r_qp_CIQPlogS>
    -8.809

> <r_qp_QPlogHERG>
    -3.961

> <r_qp_QPPCaco>
   125.294

> <r_qp_QPlogBB>
    -1.603

> <r_qp_QPPMDCK>
    66.643

> <r_qp_QPlogKp>
    -2.204

> <r_qp_IP(eV)>
     9.277

> <r_qp_EA(eV)>
     0.877

> <i_qp_#metab>
13

> <r_qp_QPlogKhsa>
     1.535

> <i_qp_HumanOralAbsorption>
1

> <r_qp_PercentHumanOralAbsorption>
    83.226

> <r_qp_SAfluorine>
     0.000

> <r_qp_SAamideO>
     0.000

> <r_qp_PSA>
   110.608

> <i_qp_#NandO>
6

> <i_qp_RuleOfFive>
2

> <i_qp_RuleOfThree>
2

> <i_qp_#ringatoms>
16

> <i_qp_#in34>
0

> <i_qp_#in56>
16

> <i_qp_#noncon>
3

> <i_qp_#nonHatm>
41

> <r_qp_Jm>
2.5e-05

$$$$
AN_UY_054
                    3D
 Structure written by MMmdl.
 79 80  0  0  1  0            999 V2000
    1.6070    0.7010   -0.5730 C   0  0  0  0  0  0
    0.4790    1.2190   -1.0880 C   0  0  0  0  0  0
    0.3840    2.5450   -1.4980 O   0  0  0  0  0  0
    1.2740    2.9640   -1.3820 H   0  0  0  0  0  0
   -0.8080    0.4130   -1.2380 C   0  0  2  0  0  0
   -1.4190    0.6180   -2.6590 C   0  0  0  0  0  0
   -0.4760    0.2510   -3.8190 C   0  0  0  0  0  0
   -1.1670    0.4410   -5.1720 C   0  0  0  0  0  0
   -0.2340    0.0740   -6.3290 C   0  0  0  0  0  0
   -0.9200    0.2750   -7.6810 C   0  0  0  0  0  0
   -0.0140   -0.1110   -8.8160 C   0  0  0  0  0  0
    0.0530   -1.1860   -8.9860 H   0  0  0  0  0  0
    0.6820    0.7090   -9.6280 C   0  0  0  0  0  0
    0.7200    2.2080   -9.5130 C   0  0  0  0  0  0
    0.2210    2.5880   -8.6200 H   0  0  0  0  0  0
    0.2430    2.6640  -10.3870 H   0  0  0  0  0  0
    1.7580    2.5550   -9.4670 H   0  0  0  0  0  0
    1.5220    0.1500  -10.7470 C   0  0  0  0  0  0
    1.1850    0.5510  -11.7080 H   0  0  0  0  0  0
    1.4660   -0.9420  -10.8050 H   0  0  0  0  0  0
    2.5730    0.4220  -10.6050 H   0  0  0  0  0  0
   -1.2710    1.3070   -7.7770 H   0  0  0  0  0  0
   -1.8200   -0.3510   -7.7360 H   0  0  0  0  0  0
    0.0840   -0.9710   -6.2240 H   0  0  0  0  0  0
    0.6720    0.6910   -6.2780 H   0  0  0  0  0  0
   -1.4880    1.4850   -5.2760 H   0  0  0  0  0  0
   -2.0680   -0.1820   -5.2160 H   0  0  0  0  0  0
   -0.1520   -0.7920   -3.7240 H   0  0  0  0  0  0
[truncated: 10,438,081 more chars]
