# Supplementary material for: Assessing the pharmacokinetic profile of the CamMedNP natural products database: an in silico approach
Source: Org Med Chem Lett. 2013 Aug 30;3:10. doi: 10.1186/2191-2858-3-10 (PMC3767462; doi:10.1186/2191-2858-3-10)
Supplement: Additional file 2 — Drug-like subset. 3D structures of the drug-like subset with calculated pharmacokinetic descriptors. [file 2191-2858-3-10-S2.sdf]

JFA_UY_012
                    3D
 Structure written by MMmdl.
 66 71  0  0  1  0            999 V2000
    1.6450    0.4440    0.2300 C   0  0  0  0  0  0
    0.3840    1.0740    0.2330 C   0  0  0  0  0  0
    0.2820    2.1040   -0.0950 H   0  0  0  0  0  0
   -0.7400    0.3590    0.6640 C   0  0  0  0  0  0
   -1.7150    0.8420    0.6680 H   0  0  0  0  0  0
   -0.6230   -0.9640    1.0870 C   0  0  0  0  0  0
   -1.5080   -1.5020    1.4180 H   0  0  0  0  0  0
    0.6170   -1.6120    1.0920 C   0  0  0  0  0  0
    0.7040   -2.6420    1.4210 H   0  0  0  0  0  0
    1.7330   -0.8840    0.6600 C   0  0  0  0  0  0
    3.0550   -1.2640    0.5600 N   0  0  0  0  0  0
    3.4090   -2.1800    0.8020 H   0  0  0  0  0  0
    3.8060   -0.2200    0.0920 C   0  0  0  0  0  0
    2.9590    0.8450   -0.1310 C   0  0  0  0  0  0
    5.2820   -0.2580   -0.1370 C   0  0  1  0  0  0
    5.5230   -1.1160   -0.7760 H   0  0  0  0  0  0
    5.7200    0.9560   -0.8690 N   0  0  0  0  0  0
    4.7280    1.8240   -1.5340 C   0  0  0  0  0  0
    4.4320    1.2990   -2.4510 H   0  0  0  0  0  0
    5.1930    2.7670   -1.8420 H   0  0  0  0  0  0
    3.4880    2.1210   -0.6740 C   0  0  0  0  0  0
    2.7340    2.6380   -1.2760 H   0  0  0  0  0  0
    3.7640    2.7770    0.1600 H   0  0  0  0  0  0
    6.0320   -0.3430    1.1940 C   0  0  0  0  0  0
    5.7270   -1.2220    1.7750 H   0  0  0  0  0  0
    5.7500    0.5220    1.8130 H   0  0  0  0  0  0
    7.5540   -0.3060    0.9970 C   0  0  2  0  0  0
    7.9440    0.3570    1.7850 H   0  0  0  0  0  0
    7.9710    0.3020   -0.3080 C   0  0  0  0  0  0
    7.0740    1.2400   -1.0190 C   0  0  0  0  0  0
    7.5300    2.1640   -1.6840 O   0  0  0  0  0  0
    8.2610   -1.6720    1.1950 C   0  0  1  0  0  0
    8.1800   -1.9540    2.2540 H   0  0  0  0  0  0
    7.6540   -2.7940    0.3660 C   0  0  0  0  0  0
    7.7600   -2.7330   -0.7160 H   0  0  0  0  0  0
    7.0240   -3.8540    0.8860 C   0  0  0  0  0  0
    6.6240   -4.6310    0.2410 H   0  0  0  0  0  0
    6.9020   -3.9780    1.9580 H   0  0  0  0  0  0
    9.7700   -1.4580    0.8800 C   0  0  1  0  0  0
   10.4750   -2.6800    1.1330 O   0  0  0  0  0  0
   11.8460   -2.4560    1.4860 C   0  0  1  0  0  0
   11.8550   -1.9220    2.4460 H   0  0  0  0  0  0
   10.1500   -0.6820    1.5610 H   0  0  0  0  0  0
    9.9880   -1.0010   -0.4670 O   0  0  0  0  0  0
    9.1010   -0.0620   -0.9260 C   0  0  0  0  0  0
    9.4140    0.3080   -1.8960 H   0  0  0  0  0  0
   12.5000   -3.8370    1.6440 C   0  0  2  0  0  0
   12.3660   -4.4340    0.7340 H   0  0  0  0  0  0
   11.8440   -4.5500    2.7040 O   0  0  0  0  0  0
   10.8950   -4.5400    2.4690 H   0  0  0  0  0  0
   13.9950   -3.6830    1.9460 C   0  0  1  0  0  0
   14.6570   -4.9520    1.8560 O   0  0  0  0  0  0
   15.6030   -4.7590    2.0050 H   0  0  0  0  0  0
   14.1360   -3.3400    2.9780 H   0  0  0  0  0  0
   14.6740   -2.7210    0.9580 C   0  0  2  0  0  0
   14.7240   -3.2050   -0.0260 H   0  0  0  0  0  0
   16.0160   -2.5190    1.4080 O   0  0  0  0  0  0
   16.5480   -2.2170    0.6510 H   0  0  0  0  0  0
   13.8870   -1.4070    0.8780 C   0  0  1  0  0  0
   14.4590   -0.4440   -0.1670 C   0  0  0  0  0  0
   13.8030    0.8190   -0.0540 O   0  0  0  0  0  0
   14.0910    1.3610   -0.8080 H   0  0  0  0  0  0
   14.2870   -0.8220   -1.1800 H   0  0  0  0  0  0
   15.5290   -0.2750   -0.0170 H   0  0  0  0  0  0
   13.8830   -0.8940    1.8490 H   0  0  0  0  0  0
   12.5360   -1.7030    0.4980 O   0  0  0  0  0  0
  1  2  2  0  0  0
  1 10  1  0  0  0
  1 14  1  0  0  0
  2  3  1  0  0  0
  2  4  1  0  0  0
  4  5  1  0  0  0
  4  6  2  0  0  0
  6  7  1  0  0  0
  6  8  1  0  0  0
  8  9  1  0  0  0
  8 10  2  0  0  0
 10 11  1  0  0  0
 11 12  1  0  0  0
 11 13  1  0  0  0
 13 14  2  0  0  0
 13 15  1  0  0  0
 14 21  1  0  0  0
 15 16  1  0  0  0
 15 17  1  0  0  0
 15 24  1  0  0  0
 17 18  1  0  0  0
 17 30  1  0  0  0
 18 19  1  0  0  0
 18 20  1  0  0  0
 18 21  1  0  0  0
 21 22  1  0  0  0
 21 23  1  0  0  0
 24 25  1  0  0  0
 24 26  1  0  0  0
 24 27  1  0  0  0
 27 28  1  0  0  0
 27 29  1  0  0  0
 27 32  1  0  0  0
 29 30  1  0  0  0
 29 45  2  0  0  0
 30 31  2  0  0  0
 32 33  1  0  0  0
 32 34  1  0  0  0
 32 39  1  0  0  0
 34 35  1  0  0  0
 34 36  2  0  0  0
 36 37  1  0  0  0
 36 38  1  0  0  0
 39 40  1  0  0  0
 39 43  1  0  0  0
 39 44  1  0  0  0
 40 41  1  0  0  0
 41 42  1  0  0  0
 41 47  1  0  0  0
 41 66  1  0  0  0
 44 45  1  0  0  0
 45 46  1  0  0  0
 47 48  1  0  0  0
 47 49  1  0  0  0
 47 51  1  0  0  0
 49 50  1  0  0  0
 51 52  1  0  0  0
 51 54  1  0  0  0
 51 55  1  0  0  0
 52 53  1  0  0  0
 55 56  1  0  0  0
 55 57  1  0  0  0
 55 59  1  0  0  0
 57 58  1  0  0  0
 59 60  1  0  0  0
 59 65  1  0  0  0
 59 66  1  0  0  0
 60 61  1  0  0  0
 60 63  1  0  0  0
 60 64  1  0  0  0
 61 62  1  0  0  0
M  END
> <s_m_entry_id>
1

> <s_m_entry_name>
CamMedNP_druglike.1

> <i_qp_#stars>
0

> <i_qp_#amine>
0

> <i_qp_#amidine>
0

> <i_qp_#acid>
0

> <i_qp_#amide>
0

> <i_qp_#rotor>
8

> <i_qp_#rtvFG>
2

> <i_qp_CNS>
-2

> <r_qp_mol_MW>
   498.532

> <r_qp_dipole>
     1.627

> <r_qp_SASA>
   774.499

> <r_qp_FOSA>
   324.214

> <r_qp_FISA>
   221.164

> <r_qp_PISA>
   229.121

> <r_qp_WPSA>
     0.000

> <r_qp_volume>
  1451.245

> <r_qp_donorHB>
     5.000

> <r_qp_accptHB>
    14.900

> <r_qp_dip^2/V>
   0.0018240

> <r_qp_ACxDN^.5/SA>
   0.0430180

> <r_qp_glob>
   0.8003960

> <r_qp_QPpolrz>
    48.976

> <r_qp_QPlogPC16>
    16.040

> <r_qp_QPlogPoct>
    31.962

> <r_qp_QPlogPw>
    24.881

> <r_qp_QPlogPo/w>
     0.653

> <r_qp_QPlogS>
    -4.082

> <r_qp_CIQPlogS>
    -4.200

> <r_qp_QPlogHERG>
    -5.854

> <r_qp_QPPCaco>
    79.177

> <r_qp_QPlogBB>
    -2.220

> <r_qp_QPPMDCK>
    31.905

> <r_qp_QPlogKp>
    -4.020

> <r_qp_IP(eV)>
     8.322

> <r_qp_EA(eV)>
     0.140

> <i_qp_#metab>
8

> <r_qp_QPlogKhsa>
    -0.552

> <i_qp_HumanOralAbsorption>
2

> <r_qp_PercentHumanOralAbsorption>
    64.751

> <r_qp_SAfluorine>
     0.000

> <r_qp_SAamideO>
     0.000

> <r_qp_PSA>
   152.434

> <i_qp_#NandO>
10

> <i_qp_RuleOfFive>
0

> <i_qp_RuleOfThree>
1

> <i_qp_#ringatoms>
27

> <i_qp_#in34>
0

> <i_qp_#in56>
27

> <i_qp_#noncon>
12

> <i_qp_#nonHatm>
36

> <r_qp_Jm>
0.003939

$$$$
MT_UY_015
                    3D
 Structure written by MMmdl.
 69 72  0  0  1  0            999 V2000
    1.2580    0.7160   -0.6550 C   0  0  0  0  0  0
    2.4450    1.5410   -0.9360 C   0  0  0  0  0  0
    0.2900    0.3720   -1.5960 C   0  0  0  0  0  0
    0.1470    1.0470   -2.7750 O   0  0  0  0  0  0
    0.6330    1.8880   -2.6990 H   0  0  0  0  0  0
   -0.5390   -0.7290   -1.3790 C   0  0  0  0  0  0
   -1.2770   -1.0040   -2.1280 H   0  0  0  0  0  0
   -0.3710   -1.5260   -0.2380 C   0  0  0  0  0  0
   -0.9720   -2.4250   -0.1250 H   0  0  0  0  0  0
    0.5690   -1.1800    0.7390 C   0  0  0  0  0  0
    1.2930   -0.0040    0.5590 C   0  0  0  0  0  0
    2.0110    0.2960    1.3200 H   0  0  0  0  0  0
    3.6280    0.8110   -1.1740 C   0  0  0  0  0  0
    3.5160   -0.2430   -1.4120 H   0  0  0  0  0  0
    4.8980    1.3380   -0.9640 C   0  0  0  0  0  0
    6.1060    0.4260   -0.8750 C   0  0  0  0  0  0
    5.9480   -1.1160   -0.9580 C   0  0  0  0  0  0
    6.9500   -1.5020   -1.1950 H   0  0  0  0  0  0
    5.3220   -1.4040   -1.8090 H   0  0  0  0  0  0
    5.5080   -1.8770    0.3190 C   0  0  0  0  0  0
    4.0000   -1.8300    0.6180 C   0  0  0  0  0  0
    3.4620   -2.0670   -0.3060 H   0  0  0  0  0  0
    3.7740   -0.8110    0.9180 H   0  0  0  0  0  0
    6.0870   -1.5210    1.1760 H   0  0  0  0  0  0
    5.7890   -2.9290    0.1780 H   0  0  0  0  0  0
    6.6340    0.6520    0.0610 H   0  0  0  0  0  0
    6.7710    0.7180   -1.6990 H   0  0  0  0  0  0
    4.9680    2.7290   -0.7920 C   0  0  0  0  0  0
    6.1700    3.3750   -0.6560 O   0  0  0  0  0  0
    6.8920    2.7280   -0.6330 H   0  0  0  0  0  0
    3.7980    3.5210   -0.7520 C   0  0  0  0  0  0
    3.9100    4.8860   -0.6210 O   0  0  0  0  0  0
    4.0460    5.4870   -1.9090 C   0  0  0  0  0  0
    4.0970    6.5710   -1.7680 H   0  0  0  0  0  0
    3.1780    5.2690   -2.5410 H   0  0  0  0  0  0
    4.9680    5.1670   -2.4060 H   0  0  0  0  0  0
    2.5300    2.9190   -0.7460 C   0  0  0  0  0  0
    1.3520    3.6060   -0.6150 O   0  0  0  0  0  0
    1.3060    4.4260    0.5520 C   0  0  0  0  0  0
    1.8880    4.0140    1.3840 H   0  0  0  0  0  0
    0.2620    4.4850    0.8740 H   0  0  0  0  0  0
    1.6360    5.4420    0.3140 H   0  0  0  0  0  0
    3.5020   -2.8030    1.7000 C   0  0  2  0  0  0
    3.9700   -3.7660    1.4520 H   0  0  0  0  0  0
    1.9770   -3.1400    1.6610 C   0  0  0  0  0  0
    0.8790   -2.0810    1.9120 C   0  0  0  0  0  0
   -0.0480   -2.6200    2.1550 H   0  0  0  0  0  0
    1.0830   -1.4880    2.8070 H   0  0  0  0  0  0
    1.8240   -3.9080    2.4320 H   0  0  0  0  0  0
    1.7680   -3.6290    0.6990 H   0  0  0  0  0  0
    3.9700   -2.5600    3.0290 O   0  0  0  0  0  0
    3.8680   -1.2350    3.5530 C   0  0  2  0  0  0
    2.9470   -0.7670    3.2020 H   0  0  0  0  0  0
    4.9810   -0.4320    3.1630 O   0  0  0  0  0  0
    4.8760    0.9020    3.6540 C   0  0  0  0  0  0
    3.9720    1.3810    3.2560 H   0  0  0  0  0  0
    5.7240    1.4770    3.2650 H   0  0  0  0  0  0
    4.8960    0.9140    5.1780 C   0  0  1  0  0  0
    4.7040    2.2340    5.6850 O   0  0  0  0  0  0
    5.4750    2.7680    5.4210 H   0  0  0  0  0  0
    5.8660    0.5550    5.5460 H   0  0  0  0  0  0
    3.7880    0.0140    5.7360 C   0  0  2  0  0  0
    2.8030    0.4740    5.5880 H   0  0  0  0  0  0
    3.9690   -0.0850    7.1550 O   0  0  0  0  0  0
    4.0140    0.8400    7.4670 H   0  0  0  0  0  0
    3.8260   -1.3710    5.0860 C   0  0  1  0  0  0
    2.6660   -2.1300    5.4590 O   0  0  0  0  0  0
    2.7400   -2.9740    4.9730 H   0  0  0  0  0  0
    4.6980   -1.9290    5.4500 H   0  0  0  0  0  0
  1  2  1  0  0  0
  1  3  2  0  0  0
  1 11  1  0  0  0
  2 13  2  0  0  0
  2 37  1  0  0  0
  3  4  1  0  0  0
  3  6  1  0  0  0
  4  5  1  0  0  0
  6  7  1  0  0  0
  6  8  2  0  0  0
  8  9  1  0  0  0
  8 10  1  0  0  0
 10 11  2  0  0  0
 10 46  1  0  0  0
 11 12  1  0  0  0
 13 14  1  0  0  0
 13 15  1  0  0  0
 15 16  1  0  0  0
 15 28  2  0  0  0
 16 17  1  0  0  0
 16 26  1  0  0  0
 16 27  1  0  0  0
 17 18  1  0  0  0
 17 19  1  0  0  0
 17 20  1  0  0  0
 20 21  1  0  0  0
 20 24  1  0  0  0
 20 25  1  0  0  0
 21 22  1  0  0  0
 21 23  1  0  0  0
 21 43  1  0  0  0
 28 29  1  0  0  0
 28 31  1  0  0  0
 29 30  1  0  0  0
 31 32  1  0  0  0
 31 37  2  0  0  0
 32 33  1  0  0  0
 33 34  1  0  0  0
 33 35  1  0  0  0
 33 36  1  0  0  0
 37 38  1  0  0  0
 38 39  1  0  0  0
 39 40  1  0  0  0
 39 41  1  0  0  0
 39 42  1  0  0  0
 43 44  1  0  0  0
 43 45  1  0  0  0
 43 51  1  0  0  0
 45 46  1  0  0  0
 45 49  1  0  0  0
 45 50  1  0  0  0
 46 47  1  0  0  0
 46 48  1  0  0  0
 51 52  1  0  0  0
 52 53  1  0  0  0
 52 54  1  0  0  0
 52 66  1  0  0  0
 54 55  1  0  0  0
 55 56  1  0  0  0
 55 57  1  0  0  0
 55 58  1  0  0  0
 58 59  1  0  0  0
 58 61  1  0  0  0
 58 62  1  0  0  0
 59 60  1  0  0  0
 62 63  1  0  0  0
 62 64  1  0  0  0
 62 66  1  0  0  0
 64 65  1  0  0  0
 66 67  1  0  0  0
 66 69  1  0  0  0
 67 68  1  0  0  0
M  END
> <s_m_entry_id>
2

> <s_m_entry_name>
CamMedNP_druglike.2

> <i_qp_#stars>
1

> <i_qp_#amine>
0

> <i_qp_#amidine>
0

> <i_qp_#acid>
0

> <i_qp_#amide>
0

> <i_qp_#rotor>
9

> <i_qp_#rtvFG>
1

> <i_qp_CNS>
-2

> <r_qp_mol_MW>
   490.549

> <r_qp_dipole>
     5.139

> <r_qp_SASA>
   684.440

> <r_qp_FOSA>
   396.155

> <r_qp_FISA>
   197.727

> <r_qp_PISA>
    90.558

> <r_qp_WPSA>
     0.000

> <r_qp_volume>
  1379.481

> <r_qp_donorHB>
     5.000

> <r_qp_accptHB>
    11.500

> <r_qp_dip^2/V>
   0.0191440

> <r_qp_ACxDN^.5/SA>
   0.0375700

> <r_qp_glob>
   0.8756020

> <r_qp_QPpolrz>
    44.139

> <r_qp_QPlogPC16>
    14.120

> <r_qp_QPlogPoct>
    28.588

> <r_qp_QPlogPw>
    19.992

> <r_qp_QPlogPo/w>
     1.599

> <r_qp_QPlogS>
    -3.448

> <r_qp_CIQPlogS>
    -4.714

> <r_qp_QPlogHERG>
    -3.977

> <r_qp_QPPCaco>
   132.085

> <r_qp_QPlogBB>
    -1.698

> <r_qp_QPPMDCK>
    55.475

> <r_qp_QPlogKp>
    -3.981

> <r_qp_IP(eV)>
     9.040

> <r_qp_EA(eV)>
     0.267

> <i_qp_#metab>
9

> <r_qp_QPlogKhsa>
    -0.130

> <i_qp_HumanOralAbsorption>
2

> <r_qp_PercentHumanOralAbsorption>
    74.267

> <r_qp_SAfluorine>
     0.000

> <r_qp_SAamideO>
     0.000

> <r_qp_PSA>
   135.827

> <i_qp_#NandO>
9

> <i_qp_RuleOfFive>
0

> <i_qp_RuleOfThree>
1

> <i_qp_#ringatoms>
25

> <i_qp_#in34>
0

> <i_qp_#in56>
18

> <i_qp_#noncon>
12

> <i_qp_#nonHatm>
35

> <r_qp_Jm>
0.018276

$$$$
AN_UY_191
                    3D
 Structure written by MMmdl.
 49 53  0  0  1  0            999 V2000
    3.6260    0.7940   -1.3600 C   0  0  0  0  0  0
    3.2320    1.7150   -2.3330 C   0  0  0  0  0  0
    3.3160    1.4500   -3.3840 H   0  0  0  0  0  0
    2.7440    2.9610   -1.9410 C   0  0  0  0  0  0
    2.3590    3.8950   -2.8580 O   0  0  0  0  0  0
    2.5070    3.5440   -3.7520 H   0  0  0  0  0  0
    2.6300    3.2940   -0.5940 C   0  0  0  0  0  0
    2.2410    4.2640   -0.2990 H   0  0  0  0  0  0
    3.0020    2.3630    0.3700 C   0  0  0  0  0  0
    2.8490    2.7120    1.6860 O   0  0  0  0  0  0
    3.1110    1.9280    2.2290 H   0  0  0  0  0  0
    3.4980    1.1130   -0.0120 C   0  0  0  0  0  0
    3.8380    0.1050    1.0000 C   0  0  0  0  0  0
    3.6430    0.3900    2.1820 O   0  0  0  0  0  0
    4.3250   -1.2460    0.5060 C   0  0  2  0  0  0
    3.4000   -1.8230    0.3810 H   0  0  0  0  0  0
    5.2310   -1.9270    1.5300 C   0  0  0  0  0  0
    4.9750   -1.0770   -0.8870 C   0  0  1  0  0  0
    5.3320   -2.4110   -1.5280 C   0  0  0  0  0  0
    5.8830   -0.4620   -0.8400 H   0  0  0  0  0  0
    4.0800   -0.4160   -1.8050 O   0  0  0  0  0  0
    4.9090   -3.1900    2.0610 C   0  0  0  0  0  0
    3.7460   -3.8360    1.7460 O   0  0  0  0  0  0
    3.0150   -3.2100    1.8810 H   0  0  0  0  0  0
    5.7570   -3.8600    2.9450 C   0  0  0  0  0  0
    5.4880   -4.8410    3.3240 H   0  0  0  0  0  0
    6.9350   -3.2530    3.3560 C   0  0  0  0  0  0
    7.7330   -3.9310    4.2390 O   0  0  0  0  0  0
    8.5000   -3.3430    4.4500 H   0  0  0  0  0  0
    7.2680   -1.9880    2.8760 C   0  0  0  0  0  0
    6.4360   -1.3320    1.9630 C   0  0  0  0  0  0
    8.4970   -1.3310    3.3300 C   0  0  0  0  0  0
    9.2250   -1.8850    4.1480 O   0  0  0  0  0  0
    8.7940   -0.0130    2.7680 C   0  0  0  0  0  0
    9.6980    0.4930    3.0790 H   0  0  0  0  0  0
    7.9280    0.5010    1.8950 C   0  0  0  0  0  0
    8.0580    1.4670    1.4250 H   0  0  0  0  0  0
    6.7640   -0.0890    1.4640 O   0  0  0  0  0  0
    6.6740   -2.8090   -1.6400 C   0  0  0  0  0  0
    7.4740   -2.1710   -1.2700 H   0  0  0  0  0  0
    7.0060   -4.0300   -2.2330 C   0  0  0  0  0  0
    8.0460   -4.3320   -2.3200 H   0  0  0  0  0  0
    6.0000   -4.8610   -2.7160 C   0  0  0  0  0  0
    6.3690   -6.0400   -3.2990 O   0  0  0  0  0  0
    5.5670   -6.5070   -3.5840 H   0  0  0  0  0  0
    4.6630   -4.4930   -2.6110 C   0  0  0  0  0  0
    3.8700   -5.1320   -2.9850 H   0  0  0  0  0  0
    4.3320   -3.2720   -2.0160 C   0  0  0  0  0  0
    3.2840   -2.9900   -1.9450 H   0  0  0  0  0  0
  1  2  2  0  0  0
  1 12  1  0  0  0
  1 21  1  0  0  0
  2  3  1  0  0  0
  2  4  1  0  0  0
  4  5  1  0  0  0
  4  7  2  0  0  0
  5  6  1  0  0  0
  7  8  1  0  0  0
  7  9  1  0  0  0
  9 10  1  0  0  0
  9 12  2  0  0  0
 10 11  1  0  0  0
 12 13  1  0  0  0
 13 14  2  0  0  0
 13 15  1  0  0  0
 15 16  1  0  0  0
 15 17  1  0  0  0
 15 18  1  0  0  0
 17 22  2  0  0  0
 17 31  1  0  0  0
 18 19  1  0  0  0
 18 20  1  0  0  0
 18 21  1  0  0  0
 19 39  2  0  0  0
 19 48  1  0  0  0
 22 23  1  0  0  0
 22 25  1  0  0  0
 23 24  1  0  0  0
 25 26  1  0  0  0
 25 27  2  0  0  0
 27 28  1  0  0  0
 27 30  1  0  0  0
 28 29  1  0  0  0
 30 31  2  0  0  0
 30 32  1  0  0  0
 31 38  1  0  0  0
 32 33  2  0  0  0
 32 34  1  0  0  0
 34 35  1  0  0  0
 34 36  2  0  0  0
 36 37  1  0  0  0
 36 38  1  0  0  0
 39 40  1  0  0  0
 39 41  1  0  0  0
 41 42  1  0  0  0
 41 43  2  0  0  0
 43 44  1  0  0  0
 43 46  1  0  0  0
 44 45  1  0  0  0
 46 47  1  0  0  0
 46 48  2  0  0  0
 48 49  1  0  0  0
M  END
> <s_m_entry_id>
3

> <s_m_entry_name>
CamMedNP_druglike.3

> <i_qp_#stars>
0

> <i_qp_#amine>
0

> <i_qp_#amidine>
0

> <i_qp_#acid>
0

> <i_qp_#amide>
0

> <i_qp_#rotor>
5

> <i_qp_#rtvFG>
0

> <i_qp_CNS>
-2

> <r_qp_mol_MW>
   448.385

> <r_qp_dipole>
     6.059

> <r_qp_SASA>
   655.449

> <r_qp_FOSA>
     4.850

> <r_qp_FISA>
   300.588

> <r_qp_PISA>
   350.011

> <r_qp_WPSA>
     0.000

> <r_qp_volume>
  1205.378

> <r_qp_donorHB>
     3.000

> <r_qp_accptHB>
     7.000

> <r_qp_dip^2/V>
   0.0304590

> <r_qp_ACxDN^.5/SA>
   0.0184980

> <r_qp_glob>
   0.8356830

> <r_qp_QPpolrz>
    42.217

> <r_qp_QPlogPC16>
    14.682

> <r_qp_QPlogPoct>
    23.567

> <r_qp_QPlogPw>
    15.908

> <r_qp_QPlogPo/w>
     2.000

> <r_qp_QPlogS>
    -4.803

> <r_qp_CIQPlogS>
    -6.822

> <r_qp_QPlogHERG>
    -5.860

> <r_qp_QPPCaco>
    13.977

> <r_qp_QPlogBB>
    -2.607

> <r_qp_QPPMDCK>
     4.895

> <r_qp_QPlogKp>
    -5.346

> <r_qp_IP(eV)>
     9.379

> <r_qp_EA(eV)>
     0.923

> <i_qp_#metab>
7

> <r_qp_QPlogKhsa>
     0.280

> <i_qp_HumanOralAbsorption>
2

> <r_qp_PercentHumanOralAbsorption>
    59.158

> <r_qp_SAfluorine>
     0.000

> <r_qp_SAamideO>
     0.000

> <r_qp_PSA>
   165.560

> <i_qp_#NandO>
9

> <i_qp_RuleOfFive>
0

> <i_qp_RuleOfThree>
2

> <i_qp_#ringatoms>
26

> <i_qp_#in34>
0

> <i_qp_#in56>
26

> <i_qp_#noncon>
2

> <i_qp_#nonHatm>
33

> <r_qp_Jm>
3.2e-05

$$$$
BNG_UY_124
                    3D
 Structure written by MMmdl.
 58 60  0  0  1  0            999 V2000
   -0.2400    0.9450   -1.1170 O   0  0  0  0  0  0
   -1.6030    0.7430   -0.7480 C   0  0  1  0  0  0
   -2.4580    1.7260   -1.3460 O   0  0  0  0  0  0
   -2.2570    3.0280   -0.7950 C   0  0  0  0  0  0
   -3.2510    3.9780   -1.4600 C   0  0  0  0  0  0
   -3.2180    5.3600   -0.8630 C   0  0  0  0  0  0
   -4.2670    3.5690   -1.3830 H   0  0  0  0  0  0
   -3.0530    4.0250   -2.5390 H   0  0  0  0  0  0
   -1.2290    3.3600   -0.9820 H   0  0  0  0  0  0
   -2.4240    2.9950    0.2880 H   0  0  0  0  0  0
   -1.7160    0.7970    0.3430 H   0  0  0  0  0  0
   -2.0850   -0.6140   -1.2710 C   0  0  2  0  0  0
   -2.0620   -0.6400   -2.3670 H   0  0  0  0  0  0
   -3.4420   -0.8630   -0.8840 O   0  0  0  0  0  0
   -3.9400   -0.0650   -1.1540 H   0  0  0  0  0  0
   -1.2070   -1.7160   -0.7020 C   0  0  1  0  0  0
   -1.5770   -2.9790   -1.2700 O   0  0  0  0  0  0
   -2.5550   -3.0020   -1.2220 H   0  0  0  0  0  0
   -1.3680   -1.8200    0.3790 H   0  0  0  0  0  0
    0.2700   -1.4500   -0.9970 C   0  0  2  0  0  0
    0.4550   -1.5740   -2.0710 H   0  0  0  0  0  0
    1.0350   -2.4440   -0.3120 O   0  0  0  0  0  0
    0.6260   -3.2970   -0.5620 H   0  0  0  0  0  0
    0.6580   -0.0280   -0.5510 C   0  0  1  0  0  0
    2.0730    0.3750   -0.9940 C   0  0  0  0  0  0
    3.0950   -0.4100   -0.3650 O   0  0  0  0  0  0
    2.2530    1.4160   -0.6980 H   0  0  0  0  0  0
    2.1520    0.3740   -2.0890 H   0  0  0  0  0  0
    0.6160    0.0350    0.5440 H   0  0  0  0  0  0
    3.7070   -1.3360   -1.1500 C   0  0  0  0  0  0
    4.7530   -1.9980   -0.3490 C   0  0  0  0  0  0
    4.8830   -1.6580    0.6700 H   0  0  0  0  0  0
    5.5060   -2.9510   -0.9110 C   0  0  0  0  0  0
    6.6100   -3.6640   -0.2520 C   0  0  0  0  0  0
    5.3260   -3.2260   -1.9490 H   0  0  0  0  0  0
    3.4650   -1.5740   -2.3240 O   0  0  0  0  0  0
    6.6910   -3.8450    1.1360 C   0  0  0  0  0  0
    5.9270   -3.4490    1.7990 H   0  0  0  0  0  0
    7.7550   -4.5550    1.7060 C   0  0  0  0  0  0
    7.7930   -4.6770    2.7840 H   0  0  0  0  0  0
    8.7390   -5.0950    0.8840 C   0  0  0  0  0  0
    9.7920   -5.7940    1.4000 O   0  0  0  0  0  0
    9.6960   -5.8130    2.3660 H   0  0  0  0  0  0
    8.6720   -4.9400   -0.4940 C   0  0  0  0  0  0
    9.4420   -5.3690   -1.1290 H   0  0  0  0  0  0
    7.6090   -4.2310   -1.0600 C   0  0  0  0  0  0
    7.5730   -4.1210   -2.1420 H   0  0  0  0  0  0
   -3.9640    5.6490    0.2900 C   0  0  0  0  0  0
   -4.5730    4.8760    0.7540 H   0  0  0  0  0  0
   -3.9360    6.9270    0.8520 C   0  0  0  0  0  0
   -4.5250    7.1280    1.7420 H   0  0  0  0  0  0
   -3.1570    7.9170    0.2600 C   0  0  0  0  0  0
   -3.1050    9.1810    0.7710 O   0  0  0  0  0  0
   -3.6800    9.2280    1.5520 H   0  0  0  0  0  0
   -2.4040    7.6460   -0.8770 C   0  0  0  0  0  0
   -1.8000    8.4300   -1.3260 H   0  0  0  0  0  0
   -2.4310    6.3680   -1.4370 C   0  0  0  0  0  0
   -1.8360    6.1610   -2.3240 H   0  0  0  0  0  0
  1  2  1  0  0  0
  1 24  1  0  0  0
  2  3  1  0  0  0
  2 11  1  0  0  0
  2 12  1  0  0  0
  3  4  1  0  0  0
  4  5  1  0  0  0
  4  9  1  0  0  0
  4 10  1  0  0  0
  5  6  1  0  0  0
  5  7  1  0  0  0
  5  8  1  0  0  0
  6 48  2  0  0  0
  6 57  1  0  0  0
 12 13  1  0  0  0
 12 14  1  0  0  0
 12 16  1  0  0  0
 14 15  1  0  0  0
 16 17  1  0  0  0
 16 19  1  0  0  0
 16 20  1  0  0  0
 17 18  1  0  0  0
 20 21  1  0  0  0
 20 22  1  0  0  0
 20 24  1  0  0  0
 22 23  1  0  0  0
 24 25  1  0  0  0
 24 29  1  0  0  0
 25 26  1  0  0  0
 25 27  1  0  0  0
 25 28  1  0  0  0
 26 30  1  0  0  0
 30 31  1  0  0  0
 30 36  2  0  0  0
 31 32  1  0  0  0
 31 33  2  0  0  0
 33 34  1  0  0  0
 33 35  1  0  0  0
 34 37  2  0  0  0
 34 46  1  0  0  0
 37 38  1  0  0  0
 37 39  1  0  0  0
 39 40  1  0  0  0
 39 41  2  0  0  0
 41 42  1  0  0  0
 41 44  1  0  0  0
 42 43  1  0  0  0
 44 45  1  0  0  0
 44 46  2  0  0  0
 46 47  1  0  0  0
 48 49  1  0  0  0
 48 50  1  0  0  0
 50 51  1  0  0  0
 50 52  2  0  0  0
 52 53  1  0  0  0
 52 55  1  0  0  0
 53 54  1  0  0  0
 55 56  1  0  0  0
 55 57  2  0  0  0
 57 58  1  0  0  0
M  END
> <s_m_entry_id>
4

> <s_m_entry_name>
CamMedNP_druglike.4

> <i_qp_#stars>
1

> <i_qp_#amine>
0

> <i_qp_#amidine>
0

> <i_qp_#acid>
0

> <i_qp_#amide>
0

> <i_qp_#rotor>
14

> <i_qp_#rtvFG>
2

> <i_qp_CNS>
-2

> <r_qp_mol_MW>
   446.453

> <r_qp_dipole>
     5.658

> <r_qp_SASA>
   796.007

> <r_qp_FOSA>
   202.163

> <r_qp_FISA>
   260.312

> <r_qp_PISA>
   333.533

> <r_qp_WPSA>
     0.000

> <r_qp_volume>
  1392.681

> <r_qp_donorHB>
     5.000

> <r_qp_accptHB>
    12.000

> <r_qp_dip^2/V>
   0.0229860

> <r_qp_ACxDN^.5/SA>
   0.0337090

> <r_qp_glob>
   0.7576740

> <r_qp_QPpolrz>
    43.777

> <r_qp_QPlogPC16>
    16.741

> <r_qp_QPlogPoct>
    28.795

> <r_qp_QPlogPw>
    21.729

> <r_qp_QPlogPo/w>
     1.122

> <r_qp_QPlogS>
    -4.101

> <r_qp_CIQPlogS>
    -4.188

> <r_qp_QPlogHERG>
    -7.044

> <r_qp_QPPCaco>
    33.680

> <r_qp_QPlogBB>
    -3.303

> <r_qp_QPPMDCK>
    12.665

> <r_qp_QPlogKp>
    -3.798

> <r_qp_IP(eV)>
     9.070

> <r_qp_EA(eV)>
     0.532

> <i_qp_#metab>
6

> <r_qp_QPlogKhsa>
    -0.605

> <i_qp_HumanOralAbsorption>
2

> <r_qp_PercentHumanOralAbsorption>
    60.850

> <r_qp_SAfluorine>
     0.000

> <r_qp_SAamideO>
     0.000

> <r_qp_PSA>
   154.291

> <i_qp_#NandO>
9

> <i_qp_RuleOfFive>
0

> <i_qp_RuleOfThree>
0

> <i_qp_#ringatoms>
18

> <i_qp_#in34>
0

> <i_qp_#in56>
18

> <i_qp_#noncon>
5

> <i_qp_#nonHatm>
32

> <r_qp_Jm>
0.005638

$$$$
LBS_UY_167_1
                    3D
 Structure written by MMmdl.
 48 50  0  0  1  0            999 V2000
    0.5400    1.1730    0.4120 C   0  0  2  0  0  0
    1.5110    2.1250    1.1200 C   0  0  0  0  0  0
    2.8050    1.9870    0.5050 O   0  0  0  0  0  0
    1.5990    1.8600    2.1800 H   0  0  0  0  0  0
    1.1800    3.1640    1.0170 H   0  0  0  0  0  0
    0.6220    1.3470   -0.6690 H   0  0  0  0  0  0
   -0.9010    1.3730    0.8900 C   0  0  1  0  0  0
   -1.3920    2.6780    0.5740 O   0  0  0  0  0  0
   -1.1270    3.2850    1.2900 H   0  0  0  0  0  0
   -0.9750    1.2410    1.9770 H   0  0  0  0  0  0
   -1.8230    0.3570    0.2060 C   0  0  2  0  0  0
   -1.9520    0.6020   -0.8560 H   0  0  0  0  0  0
   -3.1240    0.4700    0.7980 O   0  0  0  0  0  0
   -3.3660    1.4110    0.7080 H   0  0  0  0  0  0
   -1.2950   -1.0690    0.3580 C   0  0  1  0  0  0
   -2.0550   -1.9590   -0.4740 O   0  0  0  0  0  0
   -1.6840   -2.8490   -0.3320 H   0  0  0  0  0  0
   -1.4360   -1.4080    1.3920 H   0  0  0  0  0  0
    0.1900   -1.1410   -0.0410 C   0  0  2  0  0  0
    0.2800   -0.9590   -1.1220 H   0  0  0  0  0  0
    0.6100   -2.4840    0.2590 O   0  0  0  0  0  0
    1.6820   -2.9610   -0.4450 C   0  0  0  0  0  0
    0.9480   -0.1760    0.6940 O   0  0  0  0  0  0
    1.7330   -4.3530   -0.5870 C   0  0  0  0  0  0
    0.9490   -4.9700   -0.1550 H   0  0  0  0  0  0
    2.7790   -4.9580   -1.2870 C   0  0  0  0  0  0
    2.7940   -6.0380   -1.3950 H   0  0  0  0  0  0
    3.7810   -4.1590   -1.8300 C   0  0  0  0  0  0
    4.8270   -4.6950   -2.5220 O   0  0  0  0  0  0
    4.7310   -5.6620   -2.5500 H   0  0  0  0  0  0
    3.7530   -2.7760   -1.6770 C   0  0  0  0  0  0
    4.5500   -2.1690   -2.0950 H   0  0  0  0  0  0
    2.7040   -2.1750   -0.9790 C   0  0  0  0  0  0
    2.7190   -1.0970   -0.8510 H   0  0  0  0  0  0
    3.7670    2.8070    1.0000 C   0  0  0  0  0  0
    5.0560    2.5420    0.3410 C   0  0  0  0  0  0
    3.6130    3.6460    1.8770 O   0  0  0  0  0  0
    5.1840    1.6080   -0.6960 C   0  0  0  0  0  0
    4.3280    1.0470   -1.0610 H   0  0  0  0  0  0
    6.4300    1.3780   -1.2830 C   0  0  0  0  0  0
    6.5320    0.6520   -2.0850 H   0  0  0  0  0  0
    7.5440    2.0800   -0.8350 C   0  0  0  0  0  0
    8.7390    1.8140   -1.4350 O   0  0  0  0  0  0
    9.4280    2.3520   -1.0100 H   0  0  0  0  0  0
    7.4340    3.0160    0.1900 C   0  0  0  0  0  0
    8.3000    3.5680    0.5440 H   0  0  0  0  0  0
    6.1870    3.2470    0.7780 C   0  0  0  0  0  0
    6.1070    3.9760    1.5820 H   0  0  0  0  0  0
  1  2  1  0  0  0
  1  6  1  0  0  0
  1  7  1  0  0  0
  1 23  1  0  0  0
  2  3  1  0  0  0
  2  4  1  0  0  0
  2  5  1  0  0  0
  3 35  1  0  0  0
  7  8  1  0  0  0
  7 10  1  0  0  0
  7 11  1  0  0  0
  8  9  1  0  0  0
 11 12  1  0  0  0
 11 13  1  0  0  0
 11 15  1  0  0  0
 13 14  1  0  0  0
 15 16  1  0  0  0
 15 18  1  0  0  0
 15 19  1  0  0  0
 16 17  1  0  0  0
 19 20  1  0  0  0
 19 21  1  0  0  0
 19 23  1  0  0  0
 21 22  1  0  0  0
 22 24  2  0  0  0
 22 33  1  0  0  0
 24 25  1  0  0  0
 24 26  1  0  0  0
 26 27  1  0  0  0
 26 28  2  0  0  0
 28 29  1  0  0  0
 28 31  1  0  0  0
 29 30  1  0  0  0
 31 32  1  0  0  0
 31 33  2  0  0  0
 33 34  1  0  0  0
 35 36  1  0  0  0
 35 37  2  0  0  0
 36 38  2  0  0  0
 36 47  1  0  0  0
 38 39  1  0  0  0
 38 40  1  0  0  0
 40 41  1  0  0  0
 40 42  2  0  0  0
 42 43  1  0  0  0
 42 45  1  0  0  0
 43 44  1  0  0  0
 45 46  1  0  0  0
 45 47  2  0  0  0
 47 48  1  0  0  0
M  END
> <s_m_entry_id>
5

> <s_m_entry_name>
CamMedNP_druglike.5

> <i_qp_#stars>
0

> <i_qp_#amine>
0

> <i_qp_#amidine>
0

> <i_qp_#acid>
0

> <i_qp_#amide>
0

> <i_qp_#rotor>
10

> <i_qp_#rtvFG>
2

> <i_qp_CNS>
-2

> <r_qp_mol_MW>
   392.362

> <r_qp_dipole>
     3.266

> <r_qp_SASA>
   630.666

> <r_qp_FOSA>
    95.328

> <r_qp_FISA>
   277.455

> <r_qp_PISA>
   257.882

> <r_qp_WPSA>
     0.000

> <r_qp_volume>
  1139.863

> <r_qp_donorHB>
     5.000

> <r_qp_accptHB>
    11.050

> <r_qp_dip^2/V>
   0.0093560

> <r_qp_ACxDN^.5/SA>
   0.0391780

> <r_qp_glob>
   0.8367600

> <r_qp_QPpolrz>
    35.505

> <r_qp_QPlogPC16>
    13.716

> <r_qp_QPlogPoct>
    25.571

> <r_qp_QPlogPw>
    20.879

> <r_qp_QPlogPo/w>
    -0.030

> <r_qp_QPlogS>
    -2.663

> <r_qp_CIQPlogS>
    -3.550

> <r_qp_QPlogHERG>
    -5.403

> <r_qp_QPPCaco>
    23.163

> <r_qp_QPlogBB>
    -2.681

> <r_qp_QPPMDCK>
     8.451

> <r_qp_QPlogKp>
    -4.764

> <r_qp_IP(eV)>
     8.983

> <r_qp_EA(eV)>
     0.483

> <i_qp_#metab>
5

> <r_qp_QPlogKhsa>
    -0.678

> <i_qp_HumanOralAbsorption>
2

> <r_qp_PercentHumanOralAbsorption>
    51.199

> <r_qp_SAfluorine>
     0.000

> <r_qp_SAamideO>
     0.000

> <r_qp_PSA>
   158.975

> <i_qp_#NandO>
9

> <i_qp_RuleOfFive>
0

> <i_qp_RuleOfThree>
0

> <i_qp_#ringatoms>
18

> <i_qp_#in34>
0

> <i_qp_#in56>
18

> <i_qp_#noncon>
5

> <i_qp_#nonHatm>
28

> <r_qp_Jm>
0.014669

$$$$
PTA_UDS_333
                    3D
 Structure written by MMmdl.
 39 41  0  0  1  0            999 V2000
    1.3290    0.4390    0.3590 C   0  0  0  0  0  0
    0.1290    1.1020    0.6610 C   0  0  0  0  0  0
    0.1530    2.1660    0.8930 H   0  0  0  0  0  0
   -1.0890    0.4150    0.6450 C   0  0  0  0  0  0
   -2.2260    1.1010    0.9650 O   0  0  0  0  0  0
   -1.9970    2.0150    1.2010 H   0  0  0  0  0  0
   -1.1240   -0.9330    0.2930 C   0  0  0  0  0  0
   -2.2120   -1.7620    0.1780 O   0  0  0  0  0  0
   -3.5070   -1.1920    0.3150 C   0  0  0  0  0  0
   -4.2370   -1.9810    0.1090 H   0  0  0  0  0  0
   -3.6750   -0.3970   -0.4180 H   0  0  0  0  0  0
   -3.6810   -0.8510    1.3410 H   0  0  0  0  0  0
    0.0930   -1.5800    0.0000 C   0  0  0  0  0  0
    0.0300   -2.8920   -0.4030 O   0  0  0  0  0  0
   -0.9150   -3.1330   -0.3380 H   0  0  0  0  0  0
    1.3340   -0.9310    0.0690 C   0  0  0  0  0  0
    2.6460   -1.6180   -0.2370 C   0  0  1  0  0  0
    2.7320   -1.6500   -1.3300 H   0  0  0  0  0  0
    3.7720   -0.8190    0.4080 C   0  0  2  0  0  0
    3.7030   -0.8780    1.5040 H   0  0  0  0  0  0
    3.7200    0.5770    0.0730 O   0  0  0  0  0  0
    2.5590    1.2500    0.2820 C   0  0  0  0  0  0
    2.5230    2.4720    0.3550 O   0  0  0  0  0  0
    2.6840   -2.9410    0.3060 O   0  0  0  0  0  0
    3.9630   -3.6080    0.3070 C   0  0  2  0  0  0
    3.7820   -4.5660   -0.1950 H   0  0  0  0  0  0
    4.3700   -3.8890    1.7630 C   0  0  0  0  0  0
    4.7850   -2.8780   -1.8570 O   0  0  0  0  0  0
    4.7420   -3.8110   -2.1300 H   0  0  0  0  0  0
    3.5340   -4.9080    2.3110 O   0  0  0  0  0  0
    4.2560   -3.0000    2.3900 H   0  0  0  0  0  0
    5.4020   -4.2470    1.8210 H   0  0  0  0  0  0
    5.0660   -2.8420   -0.4490 C   0  0  1  0  0  0
    6.0360   -3.3320   -0.3100 H   0  0  0  0  0  0
    5.1400   -1.3690   -0.0270 C   0  0  2  0  0  0
    5.5470   -0.7700   -0.8520 H   0  0  0  0  0  0
    6.0580   -1.2340    1.0650 O   0  0  0  0  0  0
    6.1490   -0.2780    1.2380 H   0  0  0  0  0  0
    3.7640   -4.9920    3.2520 H   0  0  0  0  0  0
  1  2  2  0  0  0
  1 16  1  0  0  0
  1 22  1  0  0  0
  2  3  1  0  0  0
  2  4  1  0  0  0
  4  5  1  0  0  0
  4  7  2  0  0  0
  5  6  1  0  0  0
  7  8  1  0  0  0
  7 13  1  0  0  0
  8  9  1  0  0  0
  9 10  1  0  0  0
  9 11  1  0  0  0
  9 12  1  0  0  0
 13 14  1  0  0  0
 13 16  2  0  0  0
 14 15  1  0  0  0
 16 17  1  0  0  0
 17 18  1  0  0  0
 17 19  1  0  0  0
 17 24  1  0  0  0
 19 20  1  0  0  0
 19 21  1  0  0  0
 19 35  1  0  0  0
 21 22  1  0  0  0
 22 23  2  0  0  0
 24 25  1  0  0  0
 25 26  1  0  0  0
 25 27  1  0  0  0
 25 33  1  0  0  0
 27 30  1  0  0  0
 27 31  1  0  0  0
 27 32  1  0  0  0
 28 29  1  0  0  0
 28 33  1  0  0  0
 30 39  1  0  0  0
 33 34  1  0  0  0
 33 35  1  0  0  0
 35 36  1  0  0  0
 35 37  1  0  0  0
 37 38  1  0  0  0
M  END
> <s_m_entry_id>
6

> <s_m_entry_name>
CamMedNP_druglike.6

> <i_qp_#stars>
0

> <i_qp_#amine>
0

> <i_qp_#amidine>
0

> <i_qp_#acid>
0

> <i_qp_#amide>
0

> <i_qp_#rotor>
7

> <i_qp_#rtvFG>
1

> <i_qp_CNS>
-2

> <r_qp_mol_MW>
   328.275

> <r_qp_dipole>
     2.572

> <r_qp_SASA>
   518.095

> <r_qp_FOSA>
   192.832

> <r_qp_FISA>
   267.434

> <r_qp_PISA>
    57.830

> <r_qp_WPSA>
     0.000

> <r_qp_volume>
   901.161

> <r_qp_donorHB>
     5.000

> <r_qp_accptHB>
    12.050

> <r_qp_dip^2/V>
   0.0073380

> <r_qp_ACxDN^.5/SA>
   0.0520070

> <r_qp_glob>
   0.8708770

> <r_qp_QPpolrz>
    25.968

> <r_qp_QPlogPC16>
    10.060

> <r_qp_QPlogPoct>
    22.514

> <r_qp_QPlogPw>
    20.826

> <r_qp_QPlogPo/w>
    -1.670

> <r_qp_QPlogS>
    -1.777

> <r_qp_CIQPlogS>
    -1.954

> <r_qp_QPlogHERG>
    -3.897

> <r_qp_QPPCaco>
    28.829

> <r_qp_QPlogBB>
    -2.209

> <r_qp_QPPMDCK>
    10.705

> <r_qp_QPlogKp>
    -5.573

> <r_qp_IP(eV)>
     9.191

> <r_qp_EA(eV)>
     0.638

> <i_qp_#metab>
8

> <r_qp_QPlogKhsa>
    -0.954

> <i_qp_HumanOralAbsorption>
2

> <r_qp_PercentHumanOralAbsorption>
    43.297

> <r_qp_SAfluorine>
     0.000

> <r_qp_SAamideO>
     0.000

> <r_qp_PSA>
   153.125

> <i_qp_#NandO>
9

> <i_qp_RuleOfFive>
0

> <i_qp_RuleOfThree>
1

> <i_qp_#ringatoms>
14

> <i_qp_#in34>
0

> <i_qp_#in56>
14

> <i_qp_#noncon>
5

> <i_qp_#nonHatm>
23

> <r_qp_Jm>
0.014688

$$$$
BNG_UY_196_1
                    3D
 Structure written by MMmdl.
 59 62  0  0  1  0            999 V2000
    2.0650    0.7540    1.1410 C   0  0  0  0  0  0
    1.3390    1.4640    0.2060 C   0  0  0  0  0  0
    1.6080    2.7850   -0.4110 C   0  0  0  0  0  0
    1.3590    3.5800    0.2990 H   0  0  0  0  0  0
    2.6390    2.9010   -0.7580 H   0  0  0  0  0  0
    0.6210    2.7070   -1.5890 C   0  0  2  0  0  0
    1.1180    2.2400   -2.4520 H   0  0  0  0  0  0
    0.0130    4.0610   -2.0210 C   0  0  0  0  0  0
    1.0960    5.0730   -2.3960 C   0  0  0  0  0  0
    1.7350    5.3110   -1.5390 H   0  0  0  0  0  0
    0.6490    6.0230   -2.7110 H   0  0  0  0  0  0
    1.7280    4.7030   -3.2100 H   0  0  0  0  0  0
   -0.7400    4.6150   -0.9350 O   0  0  0  0  0  0
   -1.3470    3.9130   -0.6320 H   0  0  0  0  0  0
   -0.9550    3.8770   -3.1960 C   0  0  0  0  0  0
   -1.7930    3.2240   -2.9270 H   0  0  0  0  0  0
   -0.4500    3.4520   -4.0700 H   0  0  0  0  0  0
   -1.4000    4.8360   -3.4860 H   0  0  0  0  0  0
    0.1210    0.9820   -0.2590 C   0  0  0  0  0  0
   -0.4580    1.8100   -1.1910 O   0  0  0  0  0  0
   -0.4410   -0.2080    0.1900 C   0  0  0  0  0  0
   -1.7540   -0.7040   -0.3570 C   0  0  0  0  0  0
   -1.5900   -1.4130   -1.6750 C   0  0  0  0  0  0
   -1.3240   -0.7490   -2.4980 H   0  0  0  0  0  0
   -1.7460   -2.7240   -1.9440 C   0  0  0  0  0  0
   -2.1060   -3.7800   -0.9370 C   0  0  0  0  0  0
   -2.2340   -3.3970    0.0760 H   0  0  0  0  0  0
   -1.3210   -4.5440   -0.8980 H   0  0  0  0  0  0
   -3.0440   -4.2670   -1.2230 H   0  0  0  0  0  0
   -1.5480   -3.2460   -3.3430 C   0  0  0  0  0  0
   -2.4660   -3.7210   -3.7040 H   0  0  0  0  0  0
   -0.7420   -3.9880   -3.3600 H   0  0  0  0  0  0
   -1.2830   -2.4530   -4.0510 H   0  0  0  0  0  0
   -2.4270    0.1500   -0.5090 H   0  0  0  0  0  0
   -2.2690   -1.3170    0.3880 H   0  0  0  0  0  0
    0.3040   -0.9320    1.1310 C   0  0  0  0  0  0
   -0.2020   -2.1210    1.5970 O   0  0  0  0  0  0
    0.4540   -2.4980    2.2360 H   0  0  0  0  0  0
    1.5460   -0.4530    1.5960 C   0  0  0  0  0  0
    2.3190   -1.2200    2.5740 C   0  0  0  0  0  0
    1.8630   -2.2890    2.9760 O   0  0  0  0  0  0
    3.6130   -0.6520    3.0190 C   0  0  0  0  0  0
    4.3270   -1.3710    3.9570 O   0  0  0  0  0  0
    5.1040   -0.8590    4.2370 H   0  0  0  0  0  0
    3.9950    0.5240    2.4880 C   0  0  0  0  0  0
    5.2620    1.1790    2.8440 C   0  0  0  0  0  0
    3.2570    1.2610    1.5740 O   0  0  0  0  0  0
    6.4920    0.6150    2.4720 C   0  0  0  0  0  0
    6.5240   -0.3130    1.9030 H   0  0  0  0  0  0
    7.6930    1.2410    2.8170 C   0  0  0  0  0  0
    8.6330    0.7850    2.5180 H   0  0  0  0  0  0
    7.6660    2.4380    3.5310 C   0  0  0  0  0  0
    8.8330    3.0620    3.8760 O   0  0  0  0  0  0
    9.5810    2.5310    3.5620 H   0  0  0  0  0  0
    6.4460    3.0100    3.8960 C   0  0  0  0  0  0
    6.4380    4.1860    4.5940 O   0  0  0  0  0  0
    5.5210    4.4700    4.7350 H   0  0  0  0  0  0
    5.2440    2.3880    3.5540 C   0  0  0  0  0  0
    4.2930    2.8320    3.8360 H   0  0  0  0  0  0
  1  2  2  0  0  0
  1 39  1  0  0  0
  1 47  1  0  0  0
  2  3  1  0  0  0
  2 19  1  0  0  0
  3  4  1  0  0  0
  3  5  1  0  0  0
  3  6  1  0  0  0
  6  7  1  0  0  0
  6  8  1  0  0  0
  6 20  1  0  0  0
  8  9  1  0  0  0
  8 13  1  0  0  0
  8 15  1  0  0  0
  9 10  1  0  0  0
  9 11  1  0  0  0
  9 12  1  0  0  0
 13 14  1  0  0  0
 15 16  1  0  0  0
 15 17  1  0  0  0
 15 18  1  0  0  0
 19 20  1  0  0  0
 19 21  2  0  0  0
 21 22  1  0  0  0
 21 36  1  0  0  0
 22 23  1  0  0  0
 22 34  1  0  0  0
 22 35  1  0  0  0
 23 24  1  0  0  0
 23 25  2  0  0  0
 25 26  1  0  0  0
 25 30  1  0  0  0
 26 27  1  0  0  0
 26 28  1  0  0  0
 26 29  1  0  0  0
 30 31  1  0  0  0
 30 32  1  0  0  0
 30 33  1  0  0  0
 36 37  1  0  0  0
 36 39  2  0  0  0
 37 38  1  0  0  0
 39 40  1  0  0  0
 40 41  2  0  0  0
 40 42  1  0  0  0
 42 43  1  0  0  0
 42 45  2  0  0  0
 43 44  1  0  0  0
 45 46  1  0  0  0
 45 47  1  0  0  0
 46 48  2  0  0  0
 46 58  1  0  0  0
 48 49  1  0  0  0
 48 50  1  0  0  0
 50 51  1  0  0  0
 50 52  2  0  0  0
 52 53  1  0  0  0
 52 55  1  0  0  0
 53 54  1  0  0  0
 55 56  1  0  0  0
 55 58  2  0  0  0
 56 57  1  0  0  0
 58 59  1  0  0  0
M  END
> <s_m_entry_id>
7

> <s_m_entry_name>
CamMedNP_druglike.7

> <i_qp_#stars>
1

> <i_qp_#amine>
0

> <i_qp_#amidine>
0

> <i_qp_#acid>
0

> <i_qp_#amide>
0

> <i_qp_#rotor>
8

> <i_qp_#rtvFG>
0

> <i_qp_CNS>
-2

> <r_qp_mol_MW>
   454.476

> <r_qp_dipole>
     5.134

> <r_qp_SASA>
   757.306

> <r_qp_FOSA>
   361.043

> <r_qp_FISA>
   239.045

> <r_qp_PISA>
   157.218

> <r_qp_WPSA>
     0.000

> <r_qp_volume>
  1379.867

> <r_qp_donorHB>
     4.000

> <r_qp_accptHB>
     6.000

> <r_qp_dip^2/V>
   0.0191000

> <r_qp_ACxDN^.5/SA>
   0.0158460

> <r_qp_glob>
   0.7915020

> <r_qp_QPpolrz>
    45.433

> <r_qp_QPlogPC16>
    14.817

> <r_qp_QPlogPoct>
    24.603

> <r_qp_QPlogPw>
    14.241

> <r_qp_QPlogPo/w>
     3.408

> <r_qp_QPlogS>
    -6.102

> <r_qp_CIQPlogS>
    -6.774

> <r_qp_QPlogHERG>
    -5.655

> <r_qp_QPPCaco>
    53.584

> <r_qp_QPlogBB>
    -2.463

> <r_qp_QPPMDCK>
    20.921

> <r_qp_QPlogKp>
    -4.603

> <r_qp_IP(eV)>
     8.995

> <r_qp_EA(eV)>
     0.878

> <i_qp_#metab>
9

> <r_qp_QPlogKhsa>
     0.627

> <i_qp_HumanOralAbsorption>
2

> <r_qp_PercentHumanOralAbsorption>
    77.848

> <r_qp_SAfluorine>
     0.000

> <r_qp_SAamideO>
     0.000

> <r_qp_PSA>
   142.246

> <i_qp_#NandO>
8

> <i_qp_RuleOfFive>
0

> <i_qp_RuleOfThree>
2

> <i_qp_#ringatoms>
19

> <i_qp_#in34>
0

> <i_qp_#in56>
19

> <i_qp_#noncon>
2

> <i_qp_#nonHatm>
33

> <r_qp_Jm>
9e-06

$$$$
OTH_UY_041_1
                    3D
 Structure written by MMmdl.
 71 71  0  0  1  0            999 V2000
    1.1940    0.7360    1.2800 C   0  0  0  0  0  0
    1.8500    0.6340    2.4800 O   0  0  0  0  0  0
    1.0740    0.7320    3.6660 C   0  0  0  0  0  0
    1.7490    0.6100    4.5180 H   0  0  0  0  0  0
    0.3260   -0.0660    3.7170 H   0  0  0  0  0  0
    0.6080    1.7190    3.7510 H   0  0  0  0  0  0
   -0.1800    0.9710    1.1320 C   0  0  0  0  0  0
   -0.8180    1.0870    2.0030 H   0  0  0  0  0  0
   -0.7660    1.0520   -0.1430 C   0  0  0  0  0  0
   -2.2060    1.3310   -0.2450 C   0  0  0  0  0  0
   -2.6080    1.9990    0.5120 H   0  0  0  0  0  0
   -3.0020    0.7710   -1.1620 C   0  0  0  0  0  0
   -2.6410    0.0300   -1.8660 H   0  0  0  0  0  0
    0.0470    0.9200   -1.2750 C   0  0  0  0  0  0
   -0.3710    1.0070   -2.2760 H   0  0  0  0  0  0
    1.4160    0.6860   -1.1420 C   0  0  0  0  0  0
    2.0230    0.5860   -2.0370 H   0  0  0  0  0  0
    1.9810    0.5940    0.1300 C   0  0  0  0  0  0
    3.3270    0.3640    0.2590 O   0  0  0  0  0  0
    3.7100    0.2680   -0.6270 H   0  0  0  0  0  0
   -4.4580    1.0090   -1.2330 C   0  0  0  0  0  0
   -4.8630    2.2960   -0.9500 N   0  0  0  0  0  0
   -6.2600    2.6740   -0.9620 C   0  0  0  0  0  0
   -6.7550    2.9310   -2.3830 C   0  0  0  0  0  0
   -8.2310    3.3170   -2.3800 C   0  0  0  0  0  0
   -8.7570    3.5340   -3.8010 C   0  0  0  0  0  0
  -10.1560    3.9660   -3.7670 N   0  0  0  0  0  0
  -11.2240    3.1610   -3.4320 C   0  0  0  0  0  0
  -11.0070    1.8280   -3.3610 N   0  0  0  0  0  0
  -11.7350    1.1850   -3.0900 H   0  0  0  0  0  0
  -10.1120    1.4210   -3.5810 H   0  0  0  0  0  0
  -12.4030    3.6340   -3.1800 N   0  0  0  0  0  0
  -13.0270    2.8600   -2.9570 H   0  0  0  0  0  0
  -10.3900    5.3830   -4.0780 C   0  0  0  0  0  0
  -11.3620    5.5200   -4.5690 H   0  0  0  0  0  0
   -9.6610    5.7470   -4.8090 H   0  0  0  0  0  0
  -10.3670    6.1740   -2.8040 C   0  0  0  0  0  0
  -11.2580    6.0200   -2.1950 H   0  0  0  0  0  0
   -9.4050    6.9930   -2.3350 C   0  0  0  0  0  0
   -9.5820    7.6480   -0.9810 C   0  0  0  0  0  0
   -9.0870    6.7330    0.1450 C   0  0  0  0  0  0
   -9.2030    7.4100    1.4810 C   0  0  0  0  0  0
  -10.2290    7.5230    1.8330 H   0  0  0  0  0  0
   -8.2050    7.8750    2.2580 C   0  0  0  0  0  0
   -8.5130    8.5170    3.5850 C   0  0  0  0  0  0
   -9.5800    8.4760    3.8280 H   0  0  0  0  0  0
   -8.1200    9.8800    3.5340 O   0  0  0  0  0  0
   -8.3670   10.2760    4.3860 H   0  0  0  0  0  0
   -7.9610    8.0170    4.3880 H   0  0  0  0  0  0
   -6.7410    7.8140    1.9140 C   0  0  0  0  0  0
   -6.5390    7.4010    0.9240 H   0  0  0  0  0  0
   -6.2110    7.1950    2.6450 H   0  0  0  0  0  0
   -6.3020    8.8170    1.9310 H   0  0  0  0  0  0
   -8.0660    6.3960   -0.0560 H   0  0  0  0  0  0
   -9.6960    5.8200    0.1780 H   0  0  0  0  0  0
  -10.6400    7.8960   -0.8200 H   0  0  0  0  0  0
   -9.0470    8.6060   -0.9630 H   0  0  0  0  0  0
   -8.1070    7.2990   -3.0280 C   0  0  0  0  0  0
   -7.9890    6.7780   -3.9800 H   0  0  0  0  0  0
   -7.2620    7.0100   -2.3940 H   0  0  0  0  0  0
   -8.0340    8.3720   -3.2310 H   0  0  0  0  0  0
   -8.6520    2.6220   -4.4010 H   0  0  0  0  0  0
   -8.1320    4.2810   -4.3050 H   0  0  0  0  0  0
   -8.3640    4.2280   -1.7870 H   0  0  0  0  0  0
   -8.8100    2.5350   -1.8770 H   0  0  0  0  0  0
   -6.6100    2.0370   -3.0000 H   0  0  0  0  0  0
   -6.1590    3.7300   -2.8410 H   0  0  0  0  0  0
   -6.3580    3.5760   -0.3490 H   0  0  0  0  0  0
   -6.8430    1.8740   -0.4900 H   0  0  0  0  0  0
   -4.1820    3.0130   -0.7350 H   0  0  0  0  0  0
   -5.2050    0.1040   -1.5850 O   0  0  0  0  0  0
  1  2  1  0  0  0
  1  7  2  0  0  0
  1 18  1  0  0  0
  2  3  1  0  0  0
  3  4  1  0  0  0
  3  5  1  0  0  0
  3  6  1  0  0  0
  7  8  1  0  0  0
  7  9  1  0  0  0
  9 10  1  0  0  0
  9 14  2  0  0  0
 10 11  1  0  0  0
 10 12  2  0  0  0
 12 13  1  0  0  0
 12 21  1  0  0  0
 14 15  1  0  0  0
 14 16  1  0  0  0
 16 17  1  0  0  0
 16 18  2  0  0  0
 18 19  1  0  0  0
 19 20  1  0  0  0
 21 22  1  0  0  0
 21 71  2  0  0  0
 22 23  1  0  0  0
 22 70  1  0  0  0
 23 24  1  0  0  0
 23 68  1  0  0  0
 23 69  1  0  0  0
 24 25  1  0  0  0
 24 66  1  0  0  0
 24 67  1  0  0  0
 25 26  1  0  0  0
 25 64  1  0  0  0
 25 65  1  0  0  0
 26 27  1  0  0  0
 26 62  1  0  0  0
 26 63  1  0  0  0
 27 28  1  0  0  0
 27 34  1  0  0  0
 28 29  1  0  0  0
 28 32  2  0  0  0
 29 30  1  0  0  0
 29 31  1  0  0  0
 32 33  1  0  0  0
 34 35  1  0  0  0
 34 36  1  0  0  0
 34 37  1  0  0  0
 37 38  1  0  0  0
 37 39  2  0  0  0
 39 40  1  0  0  0
 39 58  1  0  0  0
 40 41  1  0  0  0
 40 56  1  0  0  0
 40 57  1  0  0  0
 41 42  1  0  0  0
 41 54  1  0  0  0
 41 55  1  0  0  0
 42 43  1  0  0  0
 42 44  2  0  0  0
 44 45  1  0  0  0
 44 50  1  0  0  0
 45 46  1  0  0  0
 45 47  1  0  0  0
 45 49  1  0  0  0
 47 48  1  0  0  0
 50 51  1  0  0  0
 50 52  1  0  0  0
 50 53  1  0  0  0
 58 59  1  0  0  0
 58 60  1  0  0  0
 58 61  1  0  0  0
M  END
> <s_m_entry_id>
8

> <s_m_entry_name>
CamMedNP_druglike.8

> <i_qp_#stars>
4

> <i_qp_#amine>
0

> <i_qp_#amidine>
1

> <i_qp_#acid>
0

> <i_qp_#amide>
0

> <i_qp_#rotor>
18

> <i_qp_#rtvFG>
1

> <i_qp_CNS>
-2

> <r_qp_mol_MW>
   458.600

> <r_qp_dipole>
     4.872

> <r_qp_SASA>
   879.353

> <r_qp_FOSA>
   475.664

> <r_qp_FISA>
   258.098

> <r_qp_PISA>
   145.592

> <r_qp_WPSA>
     0.000

> <r_qp_volume>
  1582.504

> <r_qp_donorHB>
     6.000

> <r_qp_accptHB>
     7.700

> <r_qp_dip^2/V>
   0.0150020

> <r_qp_ACxDN^.5/SA>
   0.0214490

> <r_qp_glob>
   0.7468470

> <r_qp_QPpolrz>
    47.010

> <r_qp_QPlogPC16>
    17.528

> <r_qp_QPlogPoct>
    28.497

> <r_qp_QPlogPw>
    16.983

> <r_qp_QPlogPo/w>
     3.406

> <r_qp_QPlogS>
    -5.653

> <r_qp_CIQPlogS>
    -5.373

> <r_qp_QPlogHERG>
    -6.323

> <r_qp_QPPCaco>
    35.348

> <r_qp_QPlogBB>
    -3.606

> <r_qp_QPPMDCK>
    13.344

> <r_qp_QPlogKp>
    -6.098

> <r_qp_IP(eV)>
     8.441

> <r_qp_EA(eV)>
     0.564

> <i_qp_#metab>
9

> <r_qp_QPlogKhsa>
     0.209

> <i_qp_HumanOralAbsorption>
1

> <r_qp_PercentHumanOralAbsorption>
    61.641

> <r_qp_SAfluorine>
     0.000

> <r_qp_SAamideO>
     0.000

> <r_qp_PSA>
   144.635

> <i_qp_#NandO>
8

> <i_qp_RuleOfFive>
1

> <i_qp_RuleOfThree>
1

> <i_qp_#ringatoms>
6

> <i_qp_#in34>
0

> <i_qp_#in56>
6

> <i_qp_#noncon>
0

> <i_qp_#nonHatm>
33

> <r_qp_Jm>
1e-06

$$$$
DPG_UY_010
                    3D
 Structure written by MMmdl.
 41 42  0  0  1  0            999 V2000
    1.7480    0.8610   -0.5420 C   0  0  0  0  0  0
    2.7130    1.2450   -0.8650 H   0  0  0  0  0  0
    0.7340    1.8030   -0.0720 C   0  0  0  0  0  0
    0.9780    3.1090    0.1510 C   0  0  0  0  0  0
    0.1720    3.7580    0.4790 H   0  0  0  0  0  0
    2.2400    3.7410   -0.0160 C   0  0  0  0  0  0
    3.2690    4.2590   -0.1550 N   0  0  0  0  0  0
   -0.6580    1.2010    0.1200 C   0  0  2  0  0  0
   -1.1210    1.1320   -0.8750 H   0  0  0  0  0  0
   -1.4530    2.0230    0.9870 O   0  0  0  0  0  0
   -2.8120    2.1170    0.5360 C   0  0  2  0  0  0
   -3.1770    1.1060    0.3070 H   0  0  0  0  0  0
   -0.5660   -0.1950    0.7490 C   0  0  0  0  0  0
   -1.5740   -0.6050    0.8900 H   0  0  0  0  0  0
   -0.1210   -0.1200    1.7510 H   0  0  0  0  0  0
    0.2660   -1.1170   -0.1360 C   0  0  1  0  0  0
   -0.5230   -1.4690   -1.2680 O   0  0  0  0  0  0
    0.0600   -1.8930   -1.9180 H   0  0  0  0  0  0
    0.5000   -2.0350    0.4120 H   0  0  0  0  0  0
    1.5320   -0.4630   -0.6060 C   0  0  0  0  0  0
    2.3180   -1.1110   -0.9860 H   0  0  0  0  0  0
   -2.8920    2.9490   -0.6180 O   0  0  0  0  0  0
   -4.2270    3.0190   -1.1440 C   0  0  2  0  0  0
   -4.5720    2.0020   -1.3730 H   0  0  0  0  0  0
   -4.1780    3.8120   -2.4560 C   0  0  0  0  0  0
   -3.5160    3.0420   -3.4580 O   0  0  0  0  0  0
   -3.4160    3.6110   -4.2400 H   0  0  0  0  0  0
   -3.6180    4.7450   -2.3250 H   0  0  0  0  0  0
   -5.1810    4.0390   -2.8270 H   0  0  0  0  0  0
   -5.1420    3.6860   -0.1100 C   0  0  1  0  0  0
   -6.5070    3.6890   -0.5320 O   0  0  0  0  0  0
   -6.6490    4.4510   -1.1210 H   0  0  0  0  0  0
   -4.8420    4.7280    0.0620 H   0  0  0  0  0  0
   -5.0800    2.9280    1.2240 C   0  0  2  0  0  0
   -5.5900    1.9600    1.1440 H   0  0  0  0  0  0
   -5.8180    3.6810    2.1970 O   0  0  0  0  0  0
   -6.7090    3.7920    1.8120 H   0  0  0  0  0  0
   -3.6350    2.7200    1.6830 C   0  0  1  0  0  0
   -3.5930    1.8330    2.8100 O   0  0  0  0  0  0
   -2.6470    1.7080    3.0140 H   0  0  0  0  0  0
   -3.2060    3.6750    2.0140 H   0  0  0  0  0  0
  1  2  1  0  0  0
  1  3  1  0  0  0
  1 20  2  0  0  0
  3  4  2  0  0  0
  3  8  1  0  0  0
  4  5  1  0  0  0
  4  6  1  0  0  0
  6  7  3  0  0  0
  8  9  1  0  0  0
  8 10  1  0  0  0
  8 13  1  0  0  0
 10 11  1  0  0  0
 11 12  1  0  0  0
 11 22  1  0  0  0
 11 38  1  0  0  0
 13 14  1  0  0  0
 13 15  1  0  0  0
 13 16  1  0  0  0
 16 17  1  0  0  0
 16 19  1  0  0  0
 16 20  1  0  0  0
 17 18  1  0  0  0
 20 21  1  0  0  0
 22 23  1  0  0  0
 23 24  1  0  0  0
 23 25  1  0  0  0
 23 30  1  0  0  0
 25 26  1  0  0  0
 25 28  1  0  0  0
 25 29  1  0  0  0
 26 27  1  0  0  0
 30 31  1  0  0  0
 30 33  1  0  0  0
 30 34  1  0  0  0
 31 32  1  0  0  0
 34 35  1  0  0  0
 34 36  1  0  0  0
 34 38  1  0  0  0
 36 37  1  0  0  0
 38 39  1  0  0  0
 38 41  1  0  0  0
 39 40  1  0  0  0
M  END
> <s_m_entry_id>
9

> <s_m_entry_name>
CamMedNP_druglike.9

> <i_qp_#stars>
0

> <i_qp_#amine>
0

> <i_qp_#amidine>
0

> <i_qp_#acid>
0

> <i_qp_#amide>
0

> <i_qp_#rotor>
10

> <i_qp_#rtvFG>
1

> <i_qp_CNS>
-2

> <r_qp_mol_MW>
   313.307

> <r_qp_dipole>
     5.778

> <r_qp_SASA>
   556.197

> <r_qp_FOSA>
   178.231

> <r_qp_FISA>
   281.780

> <r_qp_PISA>
    96.186

> <r_qp_WPSA>
     0.000

> <r_qp_volume>
   969.478

> <r_qp_donorHB>
     5.000

> <r_qp_accptHB>
    13.400

> <r_qp_dip^2/V>
   0.0344360

> <r_qp_ACxDN^.5/SA>
   0.0538720

> <r_qp_glob>
   0.8517160

> <r_qp_QPpolrz>
    27.142

> <r_qp_QPlogPC16>
    11.015

> <r_qp_QPlogPoct>
    24.017

> <r_qp_QPlogPw>
    21.944

> <r_qp_QPlogPo/w>
    -1.853

> <r_qp_QPlogS>
    -2.490

> <r_qp_CIQPlogS>
    -2.029

> <r_qp_QPlogHERG>
    -4.390

> <r_qp_QPPCaco>
    21.075

> <r_qp_QPlogBB>
    -2.629

> <r_qp_QPPMDCK>
     7.630

> <r_qp_QPlogKp>
    -5.414

> <r_qp_IP(eV)>
     9.709

> <r_qp_EA(eV)>
     0.816

> <i_qp_#metab>
6

> <r_qp_QPlogKhsa>
    -1.164

> <i_qp_HumanOralAbsorption>
2

> <r_qp_PercentHumanOralAbsorption>
    39.788

> <r_qp_SAfluorine>
     0.000

> <r_qp_SAamideO>
     0.000

> <r_qp_PSA>
   148.906

> <i_qp_#NandO>
8

> <i_qp_RuleOfFive>
0

> <i_qp_RuleOfThree>
1

> <i_qp_#ringatoms>
12

> <i_qp_#in34>
0

> <i_qp_#in56>
12

> <i_qp_#noncon>
8

> <i_qp_#nonHatm>
22

> <r_qp_Jm>
0.003911

$$$$
LBS_UY_031
                    3D
 Structure written by MMmdl.
 41 42  0  0  1  0            999 V2000
    0.9000    0.5520    1.5480 C   0  0  0  0  0  0
    1.5250    0.7710    2.4120 H   0  0  0  0  0  0
    0.0320    1.6150    1.0320 C   0  0  0  0  0  0
   -0.1050    2.7300    1.7770 C   0  0  0  0  0  0
    0.4060    2.8020    2.7330 H   0  0  0  0  0  0
   -0.8530    3.8880    1.4380 C   0  0  0  0  0  0
   -1.4150    4.8820    1.2310 N   0  0  0  0  0  0
   -0.5970    1.3120   -0.3330 C   0  0  2  0  0  0
    0.1830    1.4880   -1.0860 H   0  0  0  0  0  0
   -1.7480    2.1180   -0.5830 O   0  0  0  0  0  0
   -1.6960    2.9070   -1.7820 C   0  0  1  0  0  0
   -0.7420    3.4500   -1.8010 H   0  0  0  0  0  0
   -1.0540   -0.1510   -0.3820 C   0  0  0  0  0  0
   -1.5380   -0.3850   -1.3370 H   0  0  0  0  0  0
   -1.8450   -0.3230    0.3640 H   0  0  0  0  0  0
    0.1150   -1.1040   -0.1500 C   0  0  2  0  0  0
    0.7350   -1.1680   -1.0520 H   0  0  0  0  0  0
   -0.4080   -2.4010    0.1140 O   0  0  0  0  0  0
    0.3420   -3.0020    0.2660 H   0  0  0  0  0  0
    0.9650   -0.6720    1.0050 C   0  0  0  0  0  0
    1.6580   -1.3960    1.4250 H   0  0  0  0  0  0
   -1.8830    2.0460   -3.0470 C   0  0  2  0  0  0
   -2.7590    1.3960   -2.9300 H   0  0  0  0  0  0
   -0.7640    1.1840   -3.2960 O   0  0  0  0  0  0
   -0.9220    0.8230   -4.1930 H   0  0  0  0  0  0
   -2.0460    2.9380   -4.2760 C   0  0  1  0  0  0
   -2.3550    2.1050   -5.4010 O   0  0  0  0  0  0
   -2.5840    2.7280   -6.1200 H   0  0  0  0  0  0
   -1.0910    3.4210   -4.5220 H   0  0  0  0  0  0
   -3.1390    3.9880   -4.0820 C   0  0  2  0  0  0
   -4.1130    3.4870   -4.0170 H   0  0  0  0  0  0
   -3.1480    4.8120   -5.2510 O   0  0  0  0  0  0
   -3.9940    5.2930   -5.2840 H   0  0  0  0  0  0
   -2.8290    4.7760   -2.8040 C   0  0  1  0  0  0
   -3.9180    5.8090   -2.4930 C   0  0  0  0  0  0
   -3.4360    6.7350   -1.5210 O   0  0  0  0  0  0
   -4.2050    7.2110   -1.1640 H   0  0  0  0  0  0
   -4.8110    5.3220   -2.0860 H   0  0  0  0  0  0
   -4.1930    6.3900   -3.3770 H   0  0  0  0  0  0
   -1.8670    5.2990   -2.8880 H   0  0  0  0  0  0
   -2.7660    3.8600   -1.6990 O   0  0  0  0  0  0
  1  2  1  0  0  0
  1  3  1  0  0  0
  1 20  2  0  0  0
  3  4  2  0  0  0
  3  8  1  0  0  0
  4  5  1  0  0  0
  4  6  1  0  0  0
  6  7  3  0  0  0
  8  9  1  0  0  0
  8 10  1  0  0  0
  8 13  1  0  0  0
 10 11  1  0  0  0
 11 12  1  0  0  0
 11 22  1  0  0  0
 11 41  1  0  0  0
 13 14  1  0  0  0
 13 15  1  0  0  0
 13 16  1  0  0  0
 16 17  1  0  0  0
 16 18  1  0  0  0
 16 20  1  0  0  0
 18 19  1  0  0  0
 20 21  1  0  0  0
 22 23  1  0  0  0
 22 24  1  0  0  0
 22 26  1  0  0  0
 24 25  1  0  0  0
 26 27  1  0  0  0
 26 29  1  0  0  0
 26 30  1  0  0  0
 27 28  1  0  0  0
 30 31  1  0  0  0
 30 32  1  0  0  0
 30 34  1  0  0  0
 32 33  1  0  0  0
 34 35  1  0  0  0
 34 40  1  0  0  0
 34 41  1  0  0  0
 35 36  1  0  0  0
 35 38  1  0  0  0
 35 39  1  0  0  0
 36 37  1  0  0  0
M  END
> <s_m_entry_id>
10

> <s_m_entry_name>
CamMedNP_druglike.10

> <i_qp_#stars>
0

> <i_qp_#amine>
0

> <i_qp_#amidine>
0

> <i_qp_#acid>
0

> <i_qp_#amide>
0

> <i_qp_#rotor>
10

> <i_qp_#rtvFG>
1

> <i_qp_CNS>
-2

> <r_qp_mol_MW>
   313.307

> <r_qp_dipole>
     3.609

> <r_qp_SASA>
   513.247

> <r_qp_FOSA>
   181.244

> <r_qp_FISA>
   237.931

> <r_qp_PISA>
    94.071

> <r_qp_WPSA>
     0.000

> <r_qp_volume>
   927.059

> <r_qp_donorHB>
     5.000

> <r_qp_accptHB>
    13.400

> <r_qp_dip^2/V>
   0.0140470

> <r_qp_ACxDN^.5/SA>
   0.0583800

> <r_qp_glob>
   0.8958670

> <r_qp_QPpolrz>
    25.424

> <r_qp_QPlogPC16>
    10.486

> <r_qp_QPlogPoct>
    23.037

> <r_qp_QPlogPw>
    21.528

> <r_qp_QPlogPo/w>
    -1.629

> <r_qp_QPlogS>
    -2.127

> <r_qp_CIQPlogS>
    -2.029

> <r_qp_QPlogHERG>
    -3.666

> <r_qp_QPPCaco>
    54.903

> <r_qp_QPlogBB>
    -2.016

> <r_qp_QPPMDCK>
    21.479

> <r_qp_QPlogKp>
    -4.613

> <r_qp_IP(eV)>
     9.458

> <r_qp_EA(eV)>
     0.583

> <i_qp_#metab>
6

> <r_qp_QPlogKhsa>
    -1.091

> <i_qp_HumanOralAbsorption>
2

> <r_qp_PercentHumanOralAbsorption>
    48.543

> <r_qp_SAfluorine>
     0.000

> <r_qp_SAamideO>
     0.000

> <r_qp_PSA>
   144.995

> <i_qp_#NandO>
8

> <i_qp_RuleOfFive>
0

> <i_qp_RuleOfThree>
0

> <i_qp_#ringatoms>
12

> <i_qp_#in34>
0

> <i_qp_#in56>
12

> <i_qp_#noncon>
8

> <i_qp_#nonHatm>
22

> <r_qp_Jm>
0.057048

$$$$
JW_UY_096_1
                    3D
 Structure written by MMmdl.
 60 62  0  0  1  0            999 V2000
    1.3910    0.4290    0.0980 C   0  0  0  0  0  0
    0.2440    1.1940    0.3690 C   0  0  0  0  0  0
    0.3690    2.6320    0.8340 C   0  0  0  0  0  0
    0.5980    3.5840   -0.3110 C   0  0  0  0  0  0
    1.5840    3.4920   -0.7660 H   0  0  0  0  0  0
   -0.2430    4.5130   -0.8070 C   0  0  0  0  0  0
   -1.6360    4.7800   -0.3090 C   0  0  0  0  0  0
   -1.9270    4.1590    0.5400 H   0  0  0  0  0  0
   -2.3610    4.5990   -1.1090 H   0  0  0  0  0  0
   -1.7270    5.8240    0.0080 H   0  0  0  0  0  0
    0.1760    5.3810   -1.9640 C   0  0  0  0  0  0
    0.1480    6.4370   -1.6750 H   0  0  0  0  0  0
   -0.5010    5.2340   -2.8120 H   0  0  0  0  0  0
    1.1910    5.1580   -2.3080 H   0  0  0  0  0  0
    1.2140    2.7180    1.5290 H   0  0  0  0  0  0
   -0.4940    2.9130    1.4450 H   0  0  0  0  0  0
   -1.0220    0.6080    0.1600 C   0  0  0  0  0  0
   -2.1200    1.3790    0.4430 O   0  0  0  0  0  0
   -2.8800    0.8010    0.6240 H   0  0  0  0  0  0
   -1.1670   -0.7110   -0.3150 C   0  0  0  0  0  0
   -2.5300   -1.3190   -0.5840 C   0  0  0  0  0  0
   -3.2180   -1.7600    0.6800 C   0  0  0  0  0  0
   -2.6310   -2.4600    1.2760 H   0  0  0  0  0  0
   -4.4380   -1.4110    1.1350 C   0  0  0  0  0  0
   -5.4070   -0.4950    0.4400 C   0  0  0  0  0  0
   -5.0530   -0.1360   -0.5280 H   0  0  0  0  0  0
   -5.6060    0.3830    1.0630 H   0  0  0  0  0  0
   -6.3550   -1.0150    0.2640 H   0  0  0  0  0  0
   -4.9480   -1.9630    2.4430 C   0  0  0  0  0  0
   -5.8660   -2.5370    2.2800 H   0  0  0  0  0  0
   -5.1670   -1.1460    3.1380 H   0  0  0  0  0  0
   -4.2240   -2.6260    2.9280 H   0  0  0  0  0  0
   -2.4430   -2.1890   -1.2460 H   0  0  0  0  0  0
   -3.1170   -0.5960   -1.1590 H   0  0  0  0  0  0
   -0.0010   -1.4580   -0.5340 C   0  0  0  0  0  0
   -0.1240   -2.7650   -0.9430 O   0  0  0  0  0  0
    0.7900   -3.1420   -1.0120 H   0  0  0  0  0  0
    1.2650   -0.8930   -0.3300 C   0  0  0  0  0  0
    2.4790   -1.7080   -0.5230 C   0  0  0  0  0  0
    2.3340   -2.8890   -0.8360 O   0  0  0  0  0  0
    3.8030   -1.0410   -0.2200 C   0  0  1  0  0  0
    4.9800   -1.6620   -0.9490 C   0  0  0  0  0  0
    3.9390   -1.1770    0.8630 H   0  0  0  0  0  0
    3.6550    0.4530   -0.4940 C   0  0  0  0  0  0
    3.4450    0.6910   -1.5440 H   0  0  0  0  0  0
    4.5810    0.9770   -0.2320 H   0  0  0  0  0  0
    2.6150    1.0150    0.3160 O   0  0  0  0  0  0
    6.0280   -2.2280   -0.1970 C   0  0  0  0  0  0
    5.9830   -2.2170    0.8880 H   0  0  0  0  0  0
    7.1150   -2.8020   -0.8480 C   0  0  0  0  0  0
    8.1600   -3.3680   -0.1700 O   0  0  0  0  0  0
    7.9680   -3.3190    0.7830 H   0  0  0  0  0  0
    7.1780   -2.8180   -2.2370 C   0  0  0  0  0  0
    8.2590   -3.3840   -2.8530 O   0  0  0  0  0  0
    8.8130   -3.7020   -2.1120 H   0  0  0  0  0  0
    6.1600   -2.2720   -3.0030 C   0  0  0  0  0  0
    6.2360   -2.3000   -4.0850 H   0  0  0  0  0  0
    5.0660   -1.6980   -2.3530 C   0  0  0  0  0  0
    4.0490   -1.1580   -3.0910 O   0  0  0  0  0  0
    4.2120   -1.3450   -4.0310 H   0  0  0  0  0  0
  1  2  2  0  0  0
  1 38  1  0  0  0
  1 47  1  0  0  0
  2  3  1  0  0  0
  2 17  1  0  0  0
  3  4  1  0  0  0
  3 15  1  0  0  0
  3 16  1  0  0  0
  4  5  1  0  0  0
  4  6  2  0  0  0
  6  7  1  0  0  0
  6 11  1  0  0  0
  7  8  1  0  0  0
  7  9  1  0  0  0
  7 10  1  0  0  0
 11 12  1  0  0  0
 11 13  1  0  0  0
 11 14  1  0  0  0
 17 18  1  0  0  0
 17 20  2  0  0  0
 18 19  1  0  0  0
 20 21  1  0  0  0
 20 35  1  0  0  0
 21 22  1  0  0  0
 21 33  1  0  0  0
 21 34  1  0  0  0
 22 23  1  0  0  0
 22 24  2  0  0  0
 24 25  1  0  0  0
 24 29  1  0  0  0
 25 26  1  0  0  0
 25 27  1  0  0  0
 25 28  1  0  0  0
 29 30  1  0  0  0
 29 31  1  0  0  0
 29 32  1  0  0  0
 35 36  1  0  0  0
 35 38  2  0  0  0
 36 37  1  0  0  0
 38 39  1  0  0  0
 39 40  2  0  0  0
 39 41  1  0  0  0
 41 42  1  0  0  0
 41 43  1  0  0  0
 41 44  1  0  0  0
 42 48  2  0  0  0
 42 58  1  0  0  0
 44 45  1  0  0  0
 44 46  1  0  0  0
 44 47  1  0  0  0
 48 49  1  0  0  0
 48 50  1  0  0  0
 50 51  1  0  0  0
 50 53  2  0  0  0
 51 52  1  0  0  0
 53 54  1  0  0  0
 53 56  1  0  0  0
 54 55  1  0  0  0
 56 57  1  0  0  0
 56 58  2  0  0  0
 58 59  1  0  0  0
 59 60  1  0  0  0
M  END
> <s_m_entry_id>
11

> <s_m_entry_name>
CamMedNP_druglike.11

> <i_qp_#stars>
1

> <i_qp_#amine>
0

> <i_qp_#amidine>
0

> <i_qp_#acid>
0

> <i_qp_#amide>
0

> <i_qp_#rotor>
9

> <i_qp_#rtvFG>
0

> <i_qp_CNS>
-2

> <r_qp_mol_MW>
   440.492

> <r_qp_dipole>
     2.707

> <r_qp_SASA>
   745.320

> <r_qp_FOSA>
   417.371

> <r_qp_FISA>
   195.731

> <r_qp_PISA>
   132.218

> <r_qp_WPSA>
     0.000

> <r_qp_volume>
  1357.435

> <r_qp_donorHB>
     4.000

> <r_qp_accptHB>
     5.500

> <r_qp_dip^2/V>
   0.0053970

> <r_qp_ACxDN^.5/SA>
   0.0147590

> <r_qp_glob>
   0.7954900

> <r_qp_QPpolrz>
    43.654

> <r_qp_QPlogPC16>
    14.111

> <r_qp_QPlogPoct>
    23.245

> <r_qp_QPlogPw>
    13.034

> <r_qp_QPlogPo/w>
     3.728

> <r_qp_QPlogS>
    -5.865

> <r_qp_CIQPlogS>
    -6.494

> <r_qp_QPlogHERG>
    -5.472

> <r_qp_QPPCaco>
   137.970

> <r_qp_QPlogBB>
    -2.041

> <r_qp_QPPMDCK>
    58.151

> <r_qp_QPlogKp>
    -3.797

> <r_qp_IP(eV)>
     8.852

> <r_qp_EA(eV)>
     0.455

> <i_qp_#metab>
12

> <r_qp_QPlogKhsa>
     0.606

> <i_qp_HumanOralAbsorption>
1

> <r_qp_PercentHumanOralAbsorption>
    87.070

> <r_qp_SAfluorine>
     0.000

> <r_qp_SAamideO>
     0.000

> <r_qp_PSA>
   125.506

> <i_qp_#NandO>
7

> <i_qp_RuleOfFive>
0

> <i_qp_RuleOfThree>
2

> <i_qp_#ringatoms>
16

> <i_qp_#in34>
0

> <i_qp_#in56>
16

> <i_qp_#noncon>
2

> <i_qp_#nonHatm>
32

> <r_qp_Jm>
9.6e-05

$$$$
JW_UY_072
                    3D
 Structure written by MMmdl.
 58 60  0  0  1  0            999 V2000
    1.3050    0.5810    0.1380 C   0  0  0  0  0  0
    0.2110    1.4380   -0.0690 C   0  0  0  0  0  0
    0.4030    2.9400   -0.2160 C   0  0  0  0  0  0
   -0.2540    3.2890   -1.0230 H   0  0  0  0  0  0
    1.4210    3.1560   -0.5650 H   0  0  0  0  0  0
    0.1230    3.6940    1.0950 C   0  0  1  0  0  0
    1.2160    3.4800    1.9930 O   0  0  0  0  0  0
    1.0270    4.0050    2.7890 H   0  0  0  0  0  0
   -0.7650    3.2940    1.5980 H   0  0  0  0  0  0
   -1.0820    0.8850   -0.1110 C   0  0  0  0  0  0
   -2.1170    1.7710   -0.2710 O   0  0  0  0  0  0
   -2.9570    1.3580   -0.0190 H   0  0  0  0  0  0
   -1.2990   -0.5000    0.0100 C   0  0  0  0  0  0
   -2.6830   -1.1080   -0.1280 C   0  0  0  0  0  0
   -3.3520   -1.2980    1.2060 C   0  0  0  0  0  0
   -3.3850   -0.4020    1.8270 H   0  0  0  0  0  0
   -3.9000   -2.4230    1.7100 C   0  0  0  0  0  0
   -3.9740   -3.7520    1.0100 C   0  0  0  0  0  0
   -3.5820   -3.7360   -0.0080 H   0  0  0  0  0  0
   -5.0160   -4.0850    0.9470 H   0  0  0  0  0  0
   -3.4070   -4.5030    1.5700 H   0  0  0  0  0  0
   -4.5190   -2.4200    3.0850 C   0  0  0  0  0  0
   -5.5800   -2.6830    3.0240 H   0  0  0  0  0  0
   -4.4470   -1.4420    3.5730 H   0  0  0  0  0  0
   -4.0150   -3.1490    3.7280 H   0  0  0  0  0  0
   -2.5980   -2.0380   -0.6980 H   0  0  0  0  0  0
   -3.3190   -0.4730   -0.7560 H   0  0  0  0  0  0
   -0.1770   -1.3240    0.2450 C   0  0  0  0  0  0
   -0.3560   -2.6680    0.4430 O   0  0  0  0  0  0
   -1.2080   -2.8200    0.8850 H   0  0  0  0  0  0
    1.1210   -0.7950    0.2880 C   0  0  0  0  0  0
    2.3200   -1.6350    0.4770 C   0  0  0  0  0  0
    2.2980   -2.8610    0.3930 O   0  0  0  0  0  0
    3.6180   -0.9480    0.7240 C   0  0  0  0  0  0
    4.8680   -1.6680    1.0800 C   0  0  0  0  0  0
    3.6190    0.3770    0.5340 C   0  0  0  0  0  0
    4.4950    1.0070    0.6210 H   0  0  0  0  0  0
    2.5500    1.1580    0.1870 O   0  0  0  0  0  0
    5.2550   -2.8910    0.5010 C   0  0  0  0  0  0
    4.4770   -3.5730   -0.3980 O   0  0  0  0  0  0
    3.5300   -3.4440   -0.1330 H   0  0  0  0  0  0
    6.4760   -3.4940    0.8100 C   0  0  0  0  0  0
    6.7570   -4.4280    0.3350 H   0  0  0  0  0  0
    7.3200   -2.9020    1.7400 C   0  0  0  0  0  0
    8.5020   -3.5240    2.0200 O   0  0  0  0  0  0
    8.9790   -3.0070    2.6900 H   0  0  0  0  0  0
    6.9570   -1.7170    2.3670 C   0  0  0  0  0  0
    7.6020   -1.2510    3.1060 H   0  0  0  0  0  0
    5.7390   -1.1090    2.0390 C   0  0  0  0  0  0
    5.4810   -0.1830    2.5500 H   0  0  0  0  0  0
   -0.0810    5.1840    0.8610 C   0  0  0  0  0  0
   -1.4650    5.5820    0.4220 C   0  0  0  0  0  0
   -1.5600    6.6650    0.2890 H   0  0  0  0  0  0
   -2.2030    5.2750    1.1700 H   0  0  0  0  0  0
   -1.7200    5.1090   -0.5320 H   0  0  0  0  0  0
    0.8760    6.1120    1.0380 C   0  0  0  0  0  0
    1.8820    5.8370    1.3410 H   0  0  0  0  0  0
    0.6870    7.1680    0.8660 H   0  0  0  0  0  0
  1  2  2  0  0  0
  1 31  1  0  0  0
  1 38  1  0  0  0
  2  3  1  0  0  0
  2 10  1  0  0  0
  3  4  1  0  0  0
  3  5  1  0  0  0
  3  6  1  0  0  0
  6  7  1  0  0  0
  6  9  1  0  0  0
  6 51  1  0  0  0
  7  8  1  0  0  0
 10 11  1  0  0  0
 10 13  2  0  0  0
 11 12  1  0  0  0
 13 14  1  0  0  0
 13 28  1  0  0  0
 14 15  1  0  0  0
 14 26  1  0  0  0
 14 27  1  0  0  0
 15 16  1  0  0  0
 15 17  2  0  0  0
 17 18  1  0  0  0
 17 22  1  0  0  0
 18 19  1  0  0  0
 18 20  1  0  0  0
 18 21  1  0  0  0
 22 23  1  0  0  0
 22 24  1  0  0  0
 22 25  1  0  0  0
 28 29  1  0  0  0
 28 31  2  0  0  0
 29 30  1  0  0  0
 31 32  1  0  0  0
 32 33  2  0  0  0
 32 34  1  0  0  0
 34 35  1  0  0  0
 34 36  2  0  0  0
 35 39  2  0  0  0
 35 49  1  0  0  0
 36 37  1  0  0  0
 36 38  1  0  0  0
 39 40  1  0  0  0
 39 42  1  0  0  0
 40 41  1  0  0  0
 42 43  1  0  0  0
 42 44  2  0  0  0
 44 45  1  0  0  0
 44 47  1  0  0  0
 45 46  1  0  0  0
 47 48  1  0  0  0
 47 49  2  0  0  0
 49 50  1  0  0  0
 51 52  1  0  0  0
 51 56  2  0  0  0
 52 53  1  0  0  0
 52 54  1  0  0  0
 52 55  1  0  0  0
 56 57  1  0  0  0
 56 58  1  0  0  0
M  END
> <s_m_entry_id>
12

> <s_m_entry_name>
CamMedNP_druglike.12

> <i_qp_#stars>
1

> <i_qp_#amine>
0

> <i_qp_#amidine>
0

> <i_qp_#acid>
0

> <i_qp_#amide>
0

> <i_qp_#rotor>
11

> <i_qp_#rtvFG>
0

> <i_qp_CNS>
-2

> <r_qp_mol_MW>
   438.476

> <r_qp_dipole>
    11.072

> <r_qp_SASA>
   752.143

> <r_qp_FOSA>
   340.702

> <r_qp_FISA>
   183.952

> <r_qp_PISA>
   227.490

> <r_qp_WPSA>
     0.000

> <r_qp_volume>
  1356.364

> <r_qp_donorHB>
     4.000

> <r_qp_accptHB>
     6.200

> <r_qp_dip^2/V>
   0.0903800

> <r_qp_ACxDN^.5/SA>
   0.0164860

> <r_qp_glob>
   0.7878590

> <r_qp_QPpolrz>
    43.237

> <r_qp_QPlogPC16>
    14.720

> <r_qp_QPlogPoct>
    24.634

> <r_qp_QPlogPw>
    13.867

> <r_qp_QPlogPo/w>
     3.650

> <r_qp_QPlogS>
    -5.475

> <r_qp_CIQPlogS>
    -6.338

> <r_qp_QPlogHERG>
    -6.050

> <r_qp_QPPCaco>
   178.438

> <r_qp_QPlogBB>
    -2.075

> <r_qp_QPPMDCK>
    76.788

> <r_qp_QPlogKp>
    -3.052

> <r_qp_IP(eV)>
     8.516

> <r_qp_EA(eV)>
     0.701

> <i_qp_#metab>
10

> <r_qp_QPlogKhsa>
     0.406

> <i_qp_HumanOralAbsorption>
1

> <r_qp_PercentHumanOralAbsorption>
    88.612

> <r_qp_SAfluorine>
     0.000

> <r_qp_SAamideO>
     0.000

> <r_qp_PSA>
   125.260

> <i_qp_#NandO>
7

> <i_qp_RuleOfFive>
0

> <i_qp_RuleOfThree>
1

> <i_qp_#ringatoms>
16

> <i_qp_#in34>
0

> <i_qp_#in56>
16

> <i_qp_#noncon>
0

> <i_qp_#nonHatm>
32

> <r_qp_Jm>
0.001303

$$$$
ZTF_UY_232
                    3D
 Structure written by MMmdl.
 58 60  0  0  1  0            999 V2000
    0.7990   -1.0610   -0.2000 C   0  0  0  0  0  0
   -0.5490   -0.8520   -0.5400 C   0  0  0  0  0  0
   -0.8380    0.0860   -1.5530 C   0  0  0  0  0  0
   -2.1320    0.3880   -1.8940 O   0  0  0  0  0  0
   -2.7290    0.1370   -1.1710 H   0  0  0  0  0  0
    0.1750    0.7680   -2.2530 C   0  0  0  0  0  0
    1.5060    0.5110   -1.9080 C   0  0  0  0  0  0
    2.5050    1.1700   -2.5830 O   0  0  0  0  0  0
    3.3710    0.8760   -2.2040 H   0  0  0  0  0  0
    1.8120   -0.3860   -0.8800 C   0  0  0  0  0  0
    3.2080   -0.6100   -0.4880 C   0  0  0  0  0  0
    4.0980   -0.0480   -1.1230 O   0  0  0  0  0  0
    3.4530   -1.4890    0.6700 C   0  0  0  0  0  0
    4.7990   -1.7070    1.2120 C   0  0  0  0  0  0
    2.3860   -2.0780    1.2200 C   0  0  0  0  0  0
    2.4370   -2.7430    2.0740 H   0  0  0  0  0  0
    1.0790   -1.9380    0.8220 O   0  0  0  0  0  0
    5.7500   -2.3990    0.4470 C   0  0  0  0  0  0
    5.4960   -2.7700   -0.5440 H   0  0  0  0  0  0
    7.0370   -2.6200    0.9450 C   0  0  0  0  0  0
    7.7550   -3.1580    0.3340 H   0  0  0  0  0  0
    7.3730   -2.1460    2.2100 C   0  0  0  0  0  0
    8.6190   -2.3420    2.7330 O   0  0  0  0  0  0
    9.1650   -2.7990    2.0720 H   0  0  0  0  0  0
    6.4490   -1.4520    2.9850 C   0  0  0  0  0  0
    6.7460   -1.0920    3.9640 H   0  0  0  0  0  0
    5.1670   -1.2320    2.4810 C   0  0  0  0  0  0
    4.2510   -0.5340    3.2230 O   0  0  0  0  0  0
    4.6720   -0.2380    4.0480 H   0  0  0  0  0  0
   -1.6470   -1.6000    0.1910 C   0  0  0  0  0  0
   -1.2550   -2.5220    0.6380 H   0  0  0  0  0  0
   -2.3790   -1.9460   -0.5450 H   0  0  0  0  0  0
   -2.2580   -0.7680    1.2850 C   0  0  0  0  0  0
   -1.5340   -0.3980    2.0130 H   0  0  0  0  0  0
   -3.5540   -0.4460    1.4680 C   0  0  0  0  0  0
   -4.6990   -0.8870    0.6000 C   0  0  0  0  0  0
   -4.4020   -1.5560   -0.2100 H   0  0  0  0  0  0
   -5.1820   -0.0150    0.1460 H   0  0  0  0  0  0
   -5.4430   -1.4190    1.2010 H   0  0  0  0  0  0
   -3.9660    0.4170    2.6340 C   0  0  0  0  0  0
   -4.4610    1.3260    2.2750 H   0  0  0  0  0  0
   -3.1140    0.7250    3.2480 H   0  0  0  0  0  0
   -4.6630   -0.1270    3.2810 H   0  0  0  0  0  0
   -0.1710    1.7950   -3.3100 C   0  0  0  0  0  0
   -0.9170    1.3640   -3.9920 H   0  0  0  0  0  0
    0.6860    1.9910   -3.9670 H   0  0  0  0  0  0
   -0.7100    3.1240   -2.7480 C   0  0  2  0  0  0
   -1.0610    3.9600   -3.8590 O   0  0  0  0  0  0
   -1.2190    4.8490   -3.4980 H   0  0  0  0  0  0
   -1.6440    2.9520   -2.2010 H   0  0  0  0  0  0
    0.2630    3.8730   -1.8520 C   0  0  0  0  0  0
    1.3070    4.5700   -2.3340 C   0  0  0  0  0  0
    1.9920    5.1000   -1.6810 H   0  0  0  0  0  0
    1.5100    4.6090   -3.4000 H   0  0  0  0  0  0
   -0.0120    3.8100   -0.3750 C   0  0  0  0  0  0
    0.0130    2.7760   -0.0190 H   0  0  0  0  0  0
   -1.0000    4.2280   -0.1560 H   0  0  0  0  0  0
    0.7230    4.3760    0.2060 H   0  0  0  0  0  0
  1  2  2  0  0  0
  1 10  1  0  0  0
  1 17  1  0  0  0
  2  3  1  0  0  0
  2 30  1  0  0  0
  3  4  1  0  0  0
  3  6  2  0  0  0
  4  5  1  0  0  0
  6  7  1  0  0  0
  6 44  1  0  0  0
  7  8  1  0  0  0
  7 10  2  0  0  0
  8  9  1  0  0  0
 10 11  1  0  0  0
 11 12  2  0  0  0
 11 13  1  0  0  0
 13 14  1  0  0  0
 13 15  2  0  0  0
 14 18  2  0  0  0
 14 27  1  0  0  0
 15 16  1  0  0  0
 15 17  1  0  0  0
 18 19  1  0  0  0
 18 20  1  0  0  0
 20 21  1  0  0  0
 20 22  2  0  0  0
 22 23  1  0  0  0
 22 25  1  0  0  0
 23 24  1  0  0  0
 25 26  1  0  0  0
 25 27  2  0  0  0
 27 28  1  0  0  0
 28 29  1  0  0  0
 30 31  1  0  0  0
 30 32  1  0  0  0
 30 33  1  0  0  0
 33 34  1  0  0  0
 33 35  2  0  0  0
 35 36  1  0  0  0
 35 40  1  0  0  0
 36 37  1  0  0  0
 36 38  1  0  0  0
 36 39  1  0  0  0
 40 41  1  0  0  0
 40 42  1  0  0  0
 40 43  1  0  0  0
 44 45  1  0  0  0
 44 46  1  0  0  0
 44 47  1  0  0  0
 47 48  1  0  0  0
 47 50  1  0  0  0
 47 51  1  0  0  0
 48 49  1  0  0  0
 51 52  2  0  0  0
 51 55  1  0  0  0
 52 53  1  0  0  0
 52 54  1  0  0  0
 55 56  1  0  0  0
 55 57  1  0  0  0
 55 58  1  0  0  0
M  END
> <s_m_entry_id>
13

> <s_m_entry_name>
CamMedNP_druglike.13

> <i_qp_#stars>
1

> <i_qp_#amine>
0

> <i_qp_#amidine>
0

> <i_qp_#acid>
0

> <i_qp_#amide>
0

> <i_qp_#rotor>
11

> <i_qp_#rtvFG>
0

> <i_qp_CNS>
-2

> <r_qp_mol_MW>
   438.476

> <r_qp_dipole>
     7.071

> <r_qp_SASA>
   728.017

> <r_qp_FOSA>
   323.660

> <r_qp_FISA>
   206.530

> <r_qp_PISA>
   197.827

> <r_qp_WPSA>
     0.000

> <r_qp_volume>
  1347.502

> <r_qp_donorHB>
     4.000

> <r_qp_accptHB>
     6.200

> <r_qp_dip^2/V>
   0.0371080

> <r_qp_ACxDN^.5/SA>
   0.0170330

> <r_qp_glob>
   0.8104190

> <r_qp_QPpolrz>
    42.599

> <r_qp_QPlogPC16>
    14.510

> <r_qp_QPlogPoct>
    23.845

> <r_qp_QPlogPw>
    13.761

> <r_qp_QPlogPo/w>
     3.425

> <r_qp_QPlogS>
    -5.072

> <r_qp_CIQPlogS>
    -6.338

> <r_qp_QPlogHERG>
    -5.543

> <r_qp_QPPCaco>
   108.988

> <r_qp_QPlogBB>
    -2.196

> <r_qp_QPPMDCK>
    45.068

> <r_qp_QPlogKp>
    -3.573

> <r_qp_IP(eV)>
     8.895

> <r_qp_EA(eV)>
     0.594

> <i_qp_#metab>
10

> <r_qp_QPlogKhsa>
     0.404

> <i_qp_HumanOralAbsorption>
1

> <r_qp_PercentHumanOralAbsorption>
    83.465

> <r_qp_SAfluorine>
     0.000

> <r_qp_SAamideO>
     0.000

> <r_qp_PSA>
   130.816

> <i_qp_#NandO>
7

> <i_qp_RuleOfFive>
0

> <i_qp_RuleOfThree>
1

> <i_qp_#ringatoms>
16

> <i_qp_#in34>
0

> <i_qp_#in56>
16

> <i_qp_#noncon>
0

> <i_qp_#nonHatm>
32

> <r_qp_Jm>
0.000993

$$$$
PTA_UDS_119
                    3D
 Structure written by MMmdl.
 32 34  0  0  1  0            999 V2000
    1.4140    0.5920   -0.5980 C   0  0  0  0  0  0
    0.2780    1.2740   -1.0390 C   0  0  0  0  0  0
    0.3840    2.2540   -1.4940 H   0  0  0  0  0  0
   -0.9750    0.6800   -0.8870 C   0  0  0  0  0  0
   -2.1140    1.3060   -1.3030 O   0  0  0  0  0  0
   -1.8880    2.1680   -1.6920 H   0  0  0  0  0  0
   -1.1090   -0.5780   -0.3040 C   0  0  0  0  0  0
   -2.0900   -1.0300   -0.1910 H   0  0  0  0  0  0
    0.0280   -1.2480    0.1320 C   0  0  0  0  0  0
   -0.1320   -2.4850    0.7000 O   0  0  0  0  0  0
    0.7720   -2.8100    0.9430 H   0  0  0  0  0  0
    1.2870   -0.6620   -0.0160 C   0  0  0  0  0  0
    2.4900   -1.3570    0.4390 C   0  0  0  0  0  0
    2.3680   -2.4650    0.9580 O   0  0  0  0  0  0
    3.7880   -0.6730    0.2390 C   0  0  0  0  0  0
    4.9210   -1.3280    0.6800 O   0  0  0  0  0  0
    5.6970   -0.7570    0.5580 H   0  0  0  0  0  0
    3.7710    0.5360   -0.3550 C   0  0  0  0  0  0
    4.9980    1.2930   -0.6360 C   0  0  0  0  0  0
    2.6280    1.2050   -0.7670 O   0  0  0  0  0  0
    5.9220    0.8210   -1.5780 C   0  0  0  0  0  0
    5.7480   -0.1020   -2.1260 H   0  0  0  0  0  0
    7.0770    1.5500   -1.8200 C   0  0  0  0  0  0
    7.9830    1.0830   -2.7300 O   0  0  0  0  0  0
    8.6940    1.7550   -2.7260 H   0  0  0  0  0  0
    7.3290    2.7440   -1.1510 C   0  0  0  0  0  0
    8.4920    3.3980   -1.4520 O   0  0  0  0  0  0
    8.5340    4.2090   -0.9140 H   0  0  0  0  0  0
    6.4190    3.2320   -0.2210 C   0  0  0  0  0  0
    6.5940    4.1630    0.3090 H   0  0  0  0  0  0
    5.2510    2.5030    0.0340 C   0  0  0  0  0  0
    4.5380    2.8860    0.7620 H   0  0  0  0  0  0
  1  2  2  0  0  0
  1 12  1  0  0  0
  1 20  1  0  0  0
  2  3  1  0  0  0
  2  4  1  0  0  0
  4  5  1  0  0  0
  4  7  2  0  0  0
  5  6  1  0  0  0
  7  8  1  0  0  0
  7  9  1  0  0  0
  9 10  1  0  0  0
  9 12  2  0  0  0
 10 11  1  0  0  0
 12 13  1  0  0  0
 13 14  2  0  0  0
 13 15  1  0  0  0
 15 16  1  0  0  0
 15 18  2  0  0  0
 16 17  1  0  0  0
 18 19  1  0  0  0
 18 20  1  0  0  0
 19 21  2  0  0  0
 19 31  1  0  0  0
 21 22  1  0  0  0
 21 23  1  0  0  0
 23 24  1  0  0  0
 23 26  2  0  0  0
 24 25  1  0  0  0
 26 27  1  0  0  0
 26 29  1  0  0  0
 27 28  1  0  0  0
 29 30  1  0  0  0
 29 31  2  0  0  0
 31 32  1  0  0  0
M  END
> <s_m_entry_id>
14

> <s_m_entry_name>
CamMedNP_druglike.14

> <i_qp_#stars>
0

> <i_qp_#amine>
0

> <i_qp_#amidine>
0

> <i_qp_#acid>
0

> <i_qp_#amide>
0

> <i_qp_#rotor>
5

> <i_qp_#rtvFG>
0

> <i_qp_CNS>
-2

> <r_qp_mol_MW>
   302.240

> <r_qp_dipole>
     9.994

> <r_qp_SASA>
   510.302

> <r_qp_FOSA>
     0.000

> <r_qp_FISA>
   281.366

> <r_qp_PISA>
   228.936

> <r_qp_WPSA>
     0.000

> <r_qp_volume>
   857.350

> <r_qp_donorHB>
     4.000

> <r_qp_accptHB>
     5.250

> <r_qp_dip^2/V>
   0.1164960

> <r_qp_ACxDN^.5/SA>
   0.0205760

> <r_qp_glob>
   0.8552830

> <r_qp_QPpolrz>
    27.133

> <r_qp_QPlogPC16>
    10.627

> <r_qp_QPlogPoct>
    19.652

> <r_qp_QPlogPw>
    14.345

> <r_qp_QPlogPo/w>
     0.366

> <r_qp_QPlogS>
    -2.775

> <r_qp_CIQPlogS>
    -4.043

> <r_qp_QPlogHERG>
    -4.965

> <r_qp_QPPCaco>
    21.267

> <r_qp_QPlogBB>
    -2.302

> <r_qp_QPPMDCK>
     7.705

> <r_qp_QPlogKp>
    -5.419

> <r_qp_IP(eV)>
     9.128

> <r_qp_EA(eV)>
     0.836

> <i_qp_#metab>
5

> <r_qp_QPlogKhsa>
    -0.357

> <i_qp_HumanOralAbsorption>
2

> <r_qp_PercentHumanOralAbsorption>
    52.849

> <r_qp_SAfluorine>
     0.000

> <r_qp_SAamideO>
     0.000

> <r_qp_PSA>
   140.323

> <i_qp_#NandO>
7

> <i_qp_RuleOfFive>
0

> <i_qp_RuleOfThree>
1

> <i_qp_#ringatoms>
16

> <i_qp_#in34>
0

> <i_qp_#in56>
16

> <i_qp_#noncon>
0

> <i_qp_#nonHatm>
22

> <r_qp_Jm>
0.001936

$$$$
TAL_UDS_018
                    3D
 Structure written by MMmdl.
 32 34  0  0  1  0            999 V2000
    1.4370    0.3630   -1.0860 C   0  0  0  0  0  0
    0.1310   -0.1110   -1.2290 C   0  0  0  0  0  0
   -0.3650   -0.0320   -2.1910 H   0  0  0  0  0  0
   -0.5130   -0.6760   -0.1280 C   0  0  0  0  0  0
   -1.7880   -1.1530   -0.2160 O   0  0  0  0  0  0
    0.1260   -0.7730    1.1070 C   0  0  0  0  0  0
   -0.3860   -1.2140    1.9560 H   0  0  0  0  0  0
    2.0290   -0.4070    2.4630 O   0  0  0  0  0  0
    2.9410   -0.0330    2.3750 H   0  0  0  0  0  0
    1.4260   -0.3000    1.2380 C   0  0  0  0  0  0
    2.0800    0.2660    0.1420 C   0  0  0  0  0  0
   -2.1180   -1.0340   -1.1220 H   0  0  0  0  0  0
    3.4480    0.7650    0.2670 C   0  0  0  0  0  0
    4.0630    1.3700   -0.9360 C   0  0  0  0  0  0
    5.3550    1.8450   -0.8170 O   0  0  0  0  0  0
    5.6760    2.1400   -1.6860 H   0  0  0  0  0  0
    3.3220    1.4160   -2.0590 C   0  0  0  0  0  0
    2.0350    0.9170   -2.1870 O   0  0  0  0  0  0
    4.0140    0.6630    1.3540 O   0  0  0  0  0  0
    3.8160    2.0270   -3.3000 C   0  0  0  0  0  0
    4.1760    1.2200   -4.3880 C   0  0  0  0  0  0
    4.0860    0.1370   -4.3240 H   0  0  0  0  0  0
    4.6550    1.7960   -5.5680 C   0  0  0  0  0  0
    4.9300    1.1510   -6.3980 H   0  0  0  0  0  0
    4.7710    3.1830   -5.6620 C   0  0  0  0  0  0
    5.2380    3.7600   -6.8110 O   0  0  0  0  0  0
    5.4460    3.0650   -7.4540 H   0  0  0  0  0  0
    4.4080    3.9910   -4.5840 C   0  0  0  0  0  0
    4.5260    5.3490   -4.6920 O   0  0  0  0  0  0
    4.2040    5.7690   -3.8790 H   0  0  0  0  0  0
    3.9300    3.4210   -3.4040 C   0  0  0  0  0  0
    3.6400    4.0500   -2.5660 H   0  0  0  0  0  0
  1  2  2  0  0  0
  1 11  1  0  0  0
  1 18  1  0  0  0
  2  3  1  0  0  0
  2  4  1  0  0  0
  4  5  1  0  0  0
  4  6  2  0  0  0
  5 12  1  0  0  0
  6  7  1  0  0  0
  6 10  1  0  0  0
  8  9  1  0  0  0
  8 10  1  0  0  0
 10 11  2  0  0  0
 11 13  1  0  0  0
 13 14  1  0  0  0
 13 19  2  0  0  0
 14 15  1  0  0  0
 14 17  2  0  0  0
 15 16  1  0  0  0
 17 18  1  0  0  0
 17 20  1  0  0  0
 20 21  2  0  0  0
 20 31  1  0  0  0
 21 22  1  0  0  0
 21 23  1  0  0  0
 23 24  1  0  0  0
 23 25  2  0  0  0
 25 26  1  0  0  0
 25 28  1  0  0  0
 26 27  1  0  0  0
 28 29  1  0  0  0
 28 31  2  0  0  0
 29 30  1  0  0  0
 31 32  1  0  0  0
M  END
> <s_m_entry_id>
15

> <s_m_entry_name>
CamMedNP_druglike.15

> <i_qp_#stars>
0

> <i_qp_#amine>
0

> <i_qp_#amidine>
0

> <i_qp_#acid>
0

> <i_qp_#amide>
0

> <i_qp_#rotor>
5

> <i_qp_#rtvFG>
0

> <i_qp_CNS>
-2

> <r_qp_mol_MW>
   302.240

> <r_qp_dipole>
     6.987

> <r_qp_SASA>
   511.278

> <r_qp_FOSA>
     0.000

> <r_qp_FISA>
   282.674

> <r_qp_PISA>
   228.604

> <r_qp_WPSA>
     0.000

> <r_qp_volume>
   858.287

> <r_qp_donorHB>
     4.000

> <r_qp_accptHB>
     5.250

> <r_qp_dip^2/V>
   0.0568810

> <r_qp_ACxDN^.5/SA>
   0.0205370

> <r_qp_glob>
   0.8542720

> <r_qp_QPpolrz>
    27.167

> <r_qp_QPlogPC16>
    10.638

> <r_qp_QPlogPoct>
    18.850

> <r_qp_QPlogPw>
    14.354

> <r_qp_QPlogPo/w>
     0.361

> <r_qp_QPlogS>
    -2.789

> <r_qp_CIQPlogS>
    -4.043

> <r_qp_QPlogHERG>
    -4.980

> <r_qp_QPPCaco>
    20.668

> <r_qp_QPlogBB>
    -2.320

> <r_qp_QPPMDCK>
     7.471

> <r_qp_QPlogKp>
    -5.444

> <r_qp_IP(eV)>
     9.172

> <r_qp_EA(eV)>
     0.820

> <i_qp_#metab>
5

> <r_qp_QPlogKhsa>
    -0.356

> <i_qp_HumanOralAbsorption>
2

> <r_qp_PercentHumanOralAbsorption>
    52.598

> <r_qp_SAfluorine>
     0.000

> <r_qp_SAamideO>
     0.000

> <r_qp_PSA>
   140.929

> <i_qp_#NandO>
7

> <i_qp_RuleOfFive>
0

> <i_qp_RuleOfThree>
1

> <i_qp_#ringatoms>
16

> <i_qp_#in34>
0

> <i_qp_#in56>
16

> <i_qp_#noncon>
0

> <i_qp_#nonHatm>
22

> <r_qp_Jm>
0.001766

$$$$
JCS_UB_014
                    3D
 Structure written by MMmdl.
 39 41  0  0  1  0            999 V2000
    1.5520    0.4870    0.2900 C   0  0  0  0  0  0
    0.4660    1.3020    0.6220 C   0  0  0  0  0  0
    0.6490    2.3180    0.9600 H   0  0  0  0  0  0
   -0.8270    0.8040    0.5010 C   0  0  0  0  0  0
   -1.9150    1.5680    0.8100 O   0  0  0  0  0  0
   -1.6130    2.4310    1.1380 H   0  0  0  0  0  0
   -1.0540   -0.4900    0.0490 C   0  0  0  0  0  0
   -2.0740   -0.8460   -0.0490 H   0  0  0  0  0  0
    0.0370   -1.2980   -0.2670 C   0  0  0  0  0  0
   -0.1610   -2.5700   -0.7290 O   0  0  0  0  0  0
   -1.1150   -2.7390   -0.7880 H   0  0  0  0  0  0
    1.3510   -0.8320   -0.1290 C   0  0  0  0  0  0
    2.5170   -1.7240   -0.4500 C   0  0  0  0  0  0
    2.5900   -1.8160   -1.5400 H   0  0  0  0  0  0
    2.3470   -2.7220   -0.0280 H   0  0  0  0  0  0
    3.8160   -1.1570    0.1140 C   0  0  1  0  0  0
    3.8410   -1.2960    1.1950 H   0  0  0  0  0  0
    4.9090   -1.8520   -0.4620 O   0  0  0  0  0  0
    5.7250   -1.4770   -0.0910 H   0  0  0  0  0  0
    3.9070    0.3600   -0.1470 C   0  0  1  0  0  0
    4.2090    0.7080   -1.6040 C   0  0  0  0  0  0
    4.7560    0.7450    0.4340 H   0  0  0  0  0  0
    2.7820    1.0840    0.3870 O   0  0  0  0  0  0
    5.4320    0.3030   -2.1710 C   0  0  0  0  0  0
    6.1560   -0.2260   -1.5560 H   0  0  0  0  0  0
    5.7290    0.5760   -3.5110 C   0  0  0  0  0  0
    6.9390    0.1910   -4.0200 O   0  0  0  0  0  0
    7.4810   -0.1980   -3.3140 H   0  0  0  0  0  0
    4.8110    1.2540   -4.3180 C   0  0  0  0  0  0
    5.0320    1.5780   -5.6320 O   0  0  0  0  0  0
    5.4690    0.4850   -6.4340 C   0  0  0  0  0  0
    5.1070    0.6560   -7.4520 H   0  0  0  0  0  0
    5.0650   -0.4770   -6.0960 H   0  0  0  0  0  0
    6.5610    0.4570   -6.4740 H   0  0  0  0  0  0
    3.6140    1.6960   -3.7470 C   0  0  0  0  0  0
    2.7190    2.3880   -4.5200 O   0  0  0  0  0  0
    1.9480    2.6270   -3.9820 H   0  0  0  0  0  0
    3.3120    1.4270   -2.4080 C   0  0  0  0  0  0
    2.3710    1.7770   -1.9960 H   0  0  0  0  0  0
  1  2  2  0  0  0
  1 12  1  0  0  0
  1 23  1  0  0  0
  2  3  1  0  0  0
  2  4  1  0  0  0
  4  5  1  0  0  0
  4  7  2  0  0  0
  5  6  1  0  0  0
  7  8  1  0  0  0
  7  9  1  0  0  0
  9 10  1  0  0  0
  9 12  2  0  0  0
 10 11  1  0  0  0
 12 13  1  0  0  0
 13 14  1  0  0  0
 13 15  1  0  0  0
 13 16  1  0  0  0
 16 17  1  0  0  0
 16 18  1  0  0  0
 16 20  1  0  0  0
 18 19  1  0  0  0
 20 21  1  0  0  0
 20 22  1  0  0  0
 20 23  1  0  0  0
 21 24  2  0  0  0
 21 38  1  0  0  0
 24 25  1  0  0  0
 24 26  1  0  0  0
 26 27  1  0  0  0
 26 29  2  0  0  0
 27 28  1  0  0  0
 29 30  1  0  0  0
 29 35  1  0  0  0
 30 31  1  0  0  0
 31 32  1  0  0  0
 31 33  1  0  0  0
 31 34  1  0  0  0
 35 36  1  0  0  0
 35 38  2  0  0  0
 36 37  1  0  0  0
 38 39  1  0  0  0
M  END
> <s_m_entry_id>
16

> <s_m_entry_name>
CamMedNP_druglike.16

> <i_qp_#stars>
0

> <i_qp_#amine>
0

> <i_qp_#amidine>
0

> <i_qp_#acid>
0

> <i_qp_#amide>
0

> <i_qp_#rotor>
6

> <i_qp_#rtvFG>
0

> <i_qp_CNS>
-2

> <r_qp_mol_MW>
   320.298

> <r_qp_dipole>
     4.374

> <r_qp_SASA>
   521.837

> <r_qp_FOSA>
   158.075

> <r_qp_FISA>
   221.662

> <r_qp_PISA>
   142.100

> <r_qp_WPSA>
     0.000

> <r_qp_volume>
   914.411

> <r_qp_donorHB>
     5.000

> <r_qp_accptHB>
     6.200

> <r_qp_dip^2/V>
   0.0209180

> <r_qp_ACxDN^.5/SA>
   0.0265670

> <r_qp_glob>
   0.8730880

> <r_qp_QPpolrz>
    27.945

> <r_qp_QPlogPC16>
    10.471

> <r_qp_QPlogPoct>
    20.188

> <r_qp_QPlogPw>
    15.556

> <r_qp_QPlogPo/w>
     0.553

> <r_qp_QPlogS>
    -2.531

> <r_qp_CIQPlogS>
    -3.796

> <r_qp_QPlogHERG>
    -4.263

> <r_qp_QPPCaco>
    78.321

> <r_qp_QPlogBB>
    -1.737

> <r_qp_QPPMDCK>
    31.533

> <r_qp_QPlogKp>
    -4.528

> <r_qp_IP(eV)>
     8.947

> <r_qp_EA(eV)>
    -0.095

> <i_qp_#metab>
8

> <r_qp_QPlogKhsa>
    -0.412

> <i_qp_HumanOralAbsorption>
2

> <r_qp_PercentHumanOralAbsorption>
    64.078

> <r_qp_SAfluorine>
     0.000

> <r_qp_SAamideO>
     0.000

> <r_qp_PSA>
   118.724

> <i_qp_#NandO>
7

> <i_qp_RuleOfFive>
0

> <i_qp_RuleOfThree>
1

> <i_qp_#ringatoms>
16

> <i_qp_#in34>
0

> <i_qp_#in56>
16

> <i_qp_#noncon>
3

> <i_qp_#nonHatm>
23

> <r_qp_Jm>
0.027986

$$$$
TNM_UY_020_1
                    3D
 Structure written by MMmdl.
 39 41  0  0  1  0            999 V2000
    1.5180    0.5700    0.5030 C   0  0  0  0  0  0
    0.5270    1.4640    0.9260 C   0  0  0  0  0  0
    0.7790    2.5120    1.0510 H   0  0  0  0  0  0
   -0.7590    1.0010    1.1730 C   0  0  0  0  0  0
   -1.7520    1.8380    1.5890 O   0  0  0  0  0  0
   -1.3800    2.7230    1.7410 H   0  0  0  0  0  0
   -1.0720   -0.3380    0.9940 C   0  0  0  0  0  0
   -2.0820   -0.6930    1.1820 H   0  0  0  0  0  0
   -0.0840   -1.2250    0.5670 C   0  0  0  0  0  0
   -0.4880   -2.5210    0.3980 O   0  0  0  0  0  0
    0.2110   -3.0270   -0.0430 H   0  0  0  0  0  0
    1.2320   -0.7920    0.3340 C   0  0  0  0  0  0
    2.3180   -1.7310   -0.1130 C   0  0  0  0  0  0
    2.2080   -1.8980   -1.1900 H   0  0  0  0  0  0
    2.2110   -2.6940    0.4000 H   0  0  0  0  0  0
    3.7000   -1.1710    0.1980 C   0  0  2  0  0  0
    4.4570   -1.7730   -0.3190 H   0  0  0  0  0  0
    3.9500   -1.3520    1.6000 O   0  0  0  0  0  0
    4.8470   -1.0320    1.8000 H   0  0  0  0  0  0
    3.8130    0.3140   -0.1890 C   0  0  1  0  0  0
    4.0960    0.5200   -1.6710 C   0  0  0  0  0  0
    4.6820    0.7210    0.3460 H   0  0  0  0  0  0
    2.7370    1.1440    0.2690 O   0  0  0  0  0  0
    5.4220    0.4490   -2.1390 C   0  0  0  0  0  0
    6.2230    0.2580   -1.4270 H   0  0  0  0  0  0
    5.7270    0.6220   -3.4990 C   0  0  0  0  0  0
    7.0360    0.5460   -3.8870 O   0  0  0  0  0  0
    7.6040    0.4130   -3.1100 H   0  0  0  0  0  0
    4.7100    0.8640   -4.4230 C   0  0  0  0  0  0
    4.7990    1.0590   -5.7780 O   0  0  0  0  0  0
    6.0890    1.0300   -6.3740 C   0  0  0  0  0  0
    5.9590    1.2100   -7.4460 H   0  0  0  0  0  0
    6.5540    0.0460   -6.2660 H   0  0  0  0  0  0
    6.7240    1.8320   -5.9860 H   0  0  0  0  0  0
    3.3940    0.9270   -3.9450 C   0  0  0  0  0  0
    2.3660    1.1600   -4.8240 O   0  0  0  0  0  0
    2.8030    1.2480   -5.6950 H   0  0  0  0  0  0
    3.0780    0.7610   -2.5990 C   0  0  0  0  0  0
    2.0370    0.8260   -2.2950 H   0  0  0  0  0  0
  1  2  2  0  0  0
  1 12  1  0  0  0
  1 23  1  0  0  0
  2  3  1  0  0  0
  2  4  1  0  0  0
  4  5  1  0  0  0
  4  7  2  0  0  0
  5  6  1  0  0  0
  7  8  1  0  0  0
  7  9  1  0  0  0
  9 10  1  0  0  0
  9 12  2  0  0  0
 10 11  1  0  0  0
 12 13  1  0  0  0
 13 14  1  0  0  0
 13 15  1  0  0  0
 13 16  1  0  0  0
 16 17  1  0  0  0
 16 18  1  0  0  0
 16 20  1  0  0  0
 18 19  1  0  0  0
 20 21  1  0  0  0
 20 22  1  0  0  0
 20 23  1  0  0  0
 21 24  2  0  0  0
 21 38  1  0  0  0
 24 25  1  0  0  0
 24 26  1  0  0  0
 26 27  1  0  0  0
 26 29  2  0  0  0
 27 28  1  0  0  0
 29 30  1  0  0  0
 29 35  1  0  0  0
 30 31  1  0  0  0
 31 32  1  0  0  0
 31 33  1  0  0  0
 31 34  1  0  0  0
 35 36  1  0  0  0
 35 38  2  0  0  0
 36 37  1  0  0  0
 38 39  1  0  0  0
M  END
> <s_m_entry_id>
17

> <s_m_entry_name>
CamMedNP_druglike.17

> <i_qp_#stars>
0

> <i_qp_#amine>
0

> <i_qp_#amidine>
0

> <i_qp_#acid>
0

> <i_qp_#amide>
0

> <i_qp_#rotor>
6

> <i_qp_#rtvFG>
0

> <i_qp_CNS>
-2

> <r_qp_mol_MW>
   320.298

> <r_qp_dipole>
     7.812

> <r_qp_SASA>
   537.459

> <r_qp_FOSA>
   149.967

> <r_qp_FISA>
   234.925

> <r_qp_PISA>
   152.566

> <r_qp_WPSA>
     0.000

> <r_qp_volume>
   927.975

> <r_qp_donorHB>
     5.000

> <r_qp_accptHB>
     6.200

> <r_qp_dip^2/V>
   0.0657650

> <r_qp_ACxDN^.5/SA>
   0.0257950

> <r_qp_glob>
   0.8560720

> <r_qp_QPpolrz>
    28.588

> <r_qp_QPlogPC16>
    10.694

> <r_qp_QPlogPoct>
    21.062

> <r_qp_QPlogPw>
    15.755

> <r_qp_QPlogPo/w>
     0.527

> <r_qp_QPlogS>
    -2.749

> <r_qp_CIQPlogS>
    -3.796

> <r_qp_QPlogHERG>
    -4.588

> <r_qp_QPPCaco>
    58.628

> <r_qp_QPlogBB>
    -1.935

> <r_qp_QPPMDCK>
    23.058

> <r_qp_QPlogKp>
    -4.736

> <r_qp_IP(eV)>
     8.888

> <r_qp_EA(eV)>
     0.096

> <i_qp_#metab>
8

> <r_qp_QPlogKhsa>
    -0.407

> <i_qp_HumanOralAbsorption>
2

> <r_qp_PercentHumanOralAbsorption>
    61.678

> <r_qp_SAfluorine>
     0.000

> <r_qp_SAamideO>
     0.000

> <r_qp_PSA>
   120.128

> <i_qp_#NandO>
7

> <i_qp_RuleOfFive>
0

> <i_qp_RuleOfThree>
1

> <i_qp_#ringatoms>
16

> <i_qp_#in34>
0

> <i_qp_#in56>
16

> <i_qp_#noncon>
3

> <i_qp_#nonHatm>
23

> <r_qp_Jm>
0.010484

$$$$
LBS_UY_293
                    3D
 Structure written by MMmdl.
 51 53  0  0  1  0            999 V2000
    1.2070    0.6220    0.0720 C   0  0  0  0  0  0
   -0.1000    1.1440   -0.0180 C   0  0  0  0  0  0
   -0.2520    2.2190    0.0640 H   0  0  0  0  0  0
   -1.2190    0.3260   -0.2230 C   0  0  0  0  0  0
   -2.3950    1.0260   -0.2840 O   0  0  0  0  0  0
   -3.6050    0.3030   -0.4540 C   0  0  0  0  0  0
   -4.4250    1.0290   -0.4480 H   0  0  0  0  0  0
   -3.7780   -0.3860    0.3780 H   0  0  0  0  0  0
   -3.6310   -0.2050   -1.4230 H   0  0  0  0  0  0
   -1.0130   -1.0470   -0.3460 C   0  0  0  0  0  0
   -2.0520   -1.9100   -0.5680 O   0  0  0  0  0  0
   -1.7050   -2.8140   -0.6320 H   0  0  0  0  0  0
    0.2820   -1.5780   -0.2440 C   0  0  0  0  0  0
    0.4270   -2.6500   -0.3500 H   0  0  0  0  0  0
    1.4040   -0.7580    0.0000 C   0  0  0  0  0  0
    2.8000   -1.3720    0.1040 C   0  0  2  0  0  0
    3.0390   -1.6820   -0.9240 H   0  0  0  0  0  0
    2.7980   -2.6250    0.9900 C   0  0  0  0  0  0
    3.9390   -0.3850    0.5540 C   0  0  1  0  0  0
    5.3050   -1.0460    0.2410 C   0  0  0  0  0  0
    6.3980   -0.2720    0.7410 O   0  0  0  0  0  0
    7.1550   -0.8860    0.8170 H   0  0  0  0  0  0
    5.4470   -1.1750   -0.8370 H   0  0  0  0  0  0
    5.3790   -2.0300    0.7130 H   0  0  0  0  0  0
    3.8920   -0.2320    1.6420 H   0  0  0  0  0  0
    3.7430    1.0200   -0.0880 C   0  0  2  0  0  0
    3.8470    0.8940   -1.5150 O   0  0  0  0  0  0
    4.7650    1.1650   -1.7330 H   0  0  0  0  0  0
    4.7740    2.0930    0.3440 C   0  0  0  0  0  0
    6.0200    1.8750   -0.3160 O   0  0  0  0  0  0
    6.3920    1.0690    0.1280 H   0  0  0  0  0  0
    4.9260    2.1120    1.4280 H   0  0  0  0  0  0
    4.4440    3.0900    0.0290 H   0  0  0  0  0  0
    2.3500    1.5780    0.2750 C   0  0  0  0  0  0
    2.1600    2.4690   -0.3380 H   0  0  0  0  0  0
    2.3370    1.8840    1.3290 H   0  0  0  0  0  0
    2.4930   -2.5530    2.3550 C   0  0  0  0  0  0
    2.2540   -1.5980    2.8180 H   0  0  0  0  0  0
    2.4780   -3.7090    3.1380 C   0  0  0  0  0  0
    2.2420   -3.6160    4.1950 H   0  0  0  0  0  0
    2.7610   -4.9550    2.5680 C   0  0  0  0  0  0
    2.7380   -6.0570    3.3770 O   0  0  0  0  0  0
    2.4690   -5.7960    4.2730 H   0  0  0  0  0  0
    3.0600   -5.0560    1.2060 C   0  0  0  0  0  0
    3.3520   -6.1790    0.4780 O   0  0  0  0  0  0
    3.2340   -7.4450    1.1100 C   0  0  0  0  0  0
    3.4240   -8.2110    0.3520 H   0  0  0  0  0  0
    2.2210   -7.6110    1.4900 H   0  0  0  0  0  0
    3.9920   -7.5690    1.8900 H   0  0  0  0  0  0
    3.0800   -3.8850    0.4320 C   0  0  0  0  0  0
    3.3130   -3.9680   -0.6280 H   0  0  0  0  0  0
  1  2  2  0  0  0
  1 15  1  0  0  0
  1 34  1  0  0  0
  2  3  1  0  0  0
  2  4  1  0  0  0
  4  5  1  0  0  0
  4 10  2  0  0  0
  5  6  1  0  0  0
  6  7  1  0  0  0
  6  8  1  0  0  0
  6  9  1  0  0  0
 10 11  1  0  0  0
 10 13  1  0  0  0
 11 12  1  0  0  0
 13 14  1  0  0  0
 13 15  2  0  0  0
 15 16  1  0  0  0
 16 17  1  0  0  0
 16 18  1  0  0  0
 16 19  1  0  0  0
 18 37  2  0  0  0
 18 50  1  0  0  0
 19 20  1  0  0  0
 19 25  1  0  0  0
 19 26  1  0  0  0
 20 21  1  0  0  0
 20 23  1  0  0  0
 20 24  1  0  0  0
 21 22  1  0  0  0
 26 27  1  0  0  0
 26 29  1  0  0  0
 26 34  1  0  0  0
 27 28  1  0  0  0
 29 30  1  0  0  0
 29 32  1  0  0  0
 29 33  1  0  0  0
 30 31  1  0  0  0
 34 35  1  0  0  0
 34 36  1  0  0  0
 37 38  1  0  0  0
 37 39  1  0  0  0
 39 40  1  0  0  0
 39 41  2  0  0  0
 41 42  1  0  0  0
 41 44  1  0  0  0
 42 43  1  0  0  0
 44 45  1  0  0  0
 44 50  2  0  0  0
 45 46  1  0  0  0
 46 47  1  0  0  0
 46 48  1  0  0  0
 46 49  1  0  0  0
 50 51  1  0  0  0
M  END
> <s_m_entry_id>
18

> <s_m_entry_name>
CamMedNP_druglike.18

> <i_qp_#stars>
1

> <i_qp_#amine>
0

> <i_qp_#amidine>
0

> <i_qp_#acid>
0

> <i_qp_#amide>
0

> <i_qp_#rotor>
9

> <i_qp_#rtvFG>
0

> <i_qp_CNS>
-2

> <r_qp_mol_MW>
   376.405

> <r_qp_dipole>
     6.970

> <r_qp_SASA>
   604.687

> <r_qp_FOSA>
   284.127

> <r_qp_FISA>
   168.180

> <r_qp_PISA>
   152.379

> <r_qp_WPSA>
     0.000

> <r_qp_volume>
  1108.884

> <r_qp_donorHB>
     5.000

> <r_qp_accptHB>
     7.150

> <r_qp_dip^2/V>
   0.0438120

> <r_qp_ACxDN^.5/SA>
   0.0264400

> <r_qp_glob>
   0.8568250

> <r_qp_QPpolrz>
    33.900

> <r_qp_QPlogPC16>
    11.945

> <r_qp_QPlogPoct>
    22.758

> <r_qp_QPlogPw>
    15.735

> <r_qp_QPlogPo/w>
     1.735

> <r_qp_QPlogS>
    -3.102

> <r_qp_CIQPlogS>
    -4.462

> <r_qp_QPlogHERG>
    -4.575

> <r_qp_QPPCaco>
   251.794

> <r_qp_QPlogBB>
    -1.506

> <r_qp_QPPMDCK>
   111.417

> <r_qp_QPlogKp>
    -3.218

> <r_qp_IP(eV)>
     8.578

> <r_qp_EA(eV)>
     0.005

> <i_qp_#metab>
9

> <r_qp_QPlogKhsa>
    -0.235

> <i_qp_HumanOralAbsorption>
2

> <r_qp_PercentHumanOralAbsorption>
    80.080

> <r_qp_SAfluorine>
     0.000

> <r_qp_SAamideO>
     0.000

> <r_qp_PSA>
   106.515

> <i_qp_#NandO>
7

> <i_qp_RuleOfFive>
0

> <i_qp_RuleOfThree>
1

> <i_qp_#ringatoms>
16

> <i_qp_#in34>
0

> <i_qp_#in56>
16

> <i_qp_#noncon>
4

> <i_qp_#nonHatm>
27

> <r_qp_Jm>
0.180078

$$$$
AYI_GOD_UB_008
                    3D
 Structure written by MMmdl.
 61 63  0  0  1  0            999 V2000
    1.4170    0.5670   -0.7060 C   0  0  2  0  0  0
    1.8580    1.1900    0.6580 C   0  0  0  0  0  0
    2.3510    0.4550    1.3020 H   0  0  0  0  0  0
    1.0480    1.6460    1.2280 H   0  0  0  0  0  0
    2.5440    2.0330    0.5110 H   0  0  0  0  0  0
    0.0640    1.2220   -1.0750 C   0  0  0  0  0  0
   -0.3000    0.8280   -2.0230 H   0  0  0  0  0  0
    0.1910    2.3010   -1.2300 H   0  0  0  0  0  0
   -1.0700    0.9960   -0.0560 C   0  0  0  0  0  0
   -2.0070    0.9210   -0.6240 H   0  0  0  0  0  0
   -1.1720    1.8950    0.5660 H   0  0  0  0  0  0
   -0.9360   -0.2430    0.8430 C   0  0  2  0  0  0
   -1.9510   -0.5730    1.0980 H   0  0  0  0  0  0
   -0.3700    0.1110    2.1050 O   0  0  0  0  0  0
   -1.0160    0.6750    2.5670 H   0  0  0  0  0  0
   -0.1610   -1.4240    0.1940 C   0  0  0  0  0  0
   -1.2200   -2.1770   -0.6660 C   0  0  0  0  0  0
   -1.6150   -1.5460   -1.4680 H   0  0  0  0  0  0
   -2.0780   -2.4820   -0.0520 H   0  0  0  0  0  0
   -0.8260   -3.1010   -1.1010 H   0  0  0  0  0  0
    0.2850   -2.4300    1.2860 C   0  0  0  0  0  0
    1.0390   -1.9960    1.9510 H   0  0  0  0  0  0
    0.7240   -3.3280    0.8350 H   0  0  0  0  0  0
   -0.5620   -2.7480    1.9040 H   0  0  0  0  0  0
    1.1540   -0.9860   -0.6220 C   0  0  1  0  0  0
    2.0270   -1.3980   -0.0950 H   0  0  0  0  0  0
    1.1730   -1.6720   -2.0190 C   0  0  0  0  0  0
    0.2580   -1.4520   -2.5780 H   0  0  0  0  0  0
    1.1830   -2.7620   -1.8860 H   0  0  0  0  0  0
    2.3500   -1.3150   -2.9050 C   0  0  1  0  0  0
    2.2220   -1.9930   -4.1600 O   0  0  0  0  0  0
    2.9620   -1.6450   -4.7000 H   0  0  0  0  0  0
    3.2650   -1.7160   -2.4540 H   0  0  0  0  0  0
    2.4720    0.1970   -3.1430 C   0  0  2  0  0  0
    1.3850    0.7390   -4.1010 C   0  0  0  0  0  0
    1.3740    2.1660   -4.1050 O   0  0  0  0  0  0
    0.7750    2.4440   -4.8190 H   0  0  0  0  0  0
    0.3810    0.3910   -3.8600 H   0  0  0  0  0  0
    1.5960    0.4240   -5.1310 H   0  0  0  0  0  0
    3.7010    0.3400   -3.9030 O   0  0  0  0  0  0
    4.0960    1.2180   -3.6590 H   0  0  0  0  0  0
    2.5790    0.9220   -1.7570 C   0  0  2  0  0  0
    2.4880    2.0020   -1.9350 H   0  0  0  0  0  0
    4.0380    0.7120   -1.1790 C   0  0  0  0  0  0
    4.0380    0.5080   -0.1070 H   0  0  0  0  0  0
    4.9540    1.9260   -1.4560 C   0  0  2  0  0  0
    4.5540    2.8100   -0.9440 H   0  0  0  0  0  0
    4.9210    2.2080   -2.8660 O   0  0  0  0  0  0
    5.5150    2.9810   -3.0100 H   0  0  0  0  0  0
    6.4050    1.6690   -1.0400 C   0  0  1  0  0  0
    6.8650    0.8930   -1.6640 H   0  0  0  0  0  0
    4.5020   -0.1760   -1.6210 H   0  0  0  0  0  0
    7.2380    2.9130   -1.2020 C   0  0  0  0  0  0
    8.1540    3.0040   -0.1950 O   0  0  0  0  0  0
    8.0090    1.8740    0.6690 C   0  0  0  0  0  0
    8.1650    2.1810    1.7070 H   0  0  0  0  0  0
    8.7660    1.1290    0.4000 H   0  0  0  0  0  0
    6.6040    1.3770    0.4320 C   0  0  0  0  0  0
    5.9010    1.9600    1.0400 H   0  0  0  0  0  0
    6.4820    0.3220    0.6900 H   0  0  0  0  0  0
    7.1230    3.7120   -2.1210 O   0  0  0  0  0  0
  1  2  1  0  0  0
  1  6  1  0  0  0
  1 25  1  0  0  0
  1 42  1  0  0  0
  2  3  1  0  0  0
  2  4  1  0  0  0
  2  5  1  0  0  0
  6  7  1  0  0  0
  6  8  1  0  0  0
  6  9  1  0  0  0
  9 10  1  0  0  0
  9 11  1  0  0  0
  9 12  1  0  0  0
 12 13  1  0  0  0
 12 14  1  0  0  0
 12 16  1  0  0  0
 14 15  1  0  0  0
 16 17  1  0  0  0
 16 21  1  0  0  0
 16 25  1  0  0  0
 17 18  1  0  0  0
 17 19  1  0  0  0
 17 20  1  0  0  0
 21 22  1  0  0  0
 21 23  1  0  0  0
 21 24  1  0  0  0
 25 26  1  0  0  0
 25 27  1  0  0  0
 27 28  1  0  0  0
 27 29  1  0  0  0
 27 30  1  0  0  0
 30 31  1  0  0  0
 30 33  1  0  0  0
 30 34  1  0  0  0
 31 32  1  0  0  0
 34 35  1  0  0  0
 34 40  1  0  0  0
 34 42  1  0  0  0
 35 36  1  0  0  0
 35 38  1  0  0  0
 35 39  1  0  0  0
 36 37  1  0  0  0
 40 41  1  0  0  0
 42 43  1  0  0  0
 42 44  1  0  0  0
 44 45  1  0  0  0
 44 46  1  0  0  0
 44 52  1  0  0  0
 46 47  1  0  0  0
 46 48  1  0  0  0
 46 50  1  0  0  0
 48 49  1  0  0  0
 50 51  1  0  0  0
 50 53  1  0  0  0
 50 58  1  0  0  0
 53 54  1  0  0  0
 53 61  2  0  0  0
 54 55  1  0  0  0
 55 56  1  0  0  0
 55 57  1  0  0  0
 55 58  1  0  0  0
 58 59  1  0  0  0
 58 60  1  0  0  0
M  END
> <s_m_entry_id>
19

> <s_m_entry_name>
CamMedNP_druglike.19

> <i_qp_#stars>
0

> <i_qp_#amine>
0

> <i_qp_#amidine>
0

> <i_qp_#acid>
0

> <i_qp_#amide>
0

> <i_qp_#rotor>
9

> <i_qp_#rtvFG>
1

> <i_qp_CNS>
-2

> <r_qp_mol_MW>
   386.484

> <r_qp_dipole>
     5.295

> <r_qp_SASA>
   579.840

> <r_qp_FOSA>
   388.067

> <r_qp_FISA>
   191.773

> <r_qp_PISA>
     0.000

> <r_qp_WPSA>
     0.000

> <r_qp_volume>
  1129.951

> <r_qp_donorHB>
     4.000

> <r_qp_accptHB>
     9.550

> <r_qp_dip^2/V>
   0.0248100

> <r_qp_ACxDN^.5/SA>
   0.0329400

> <r_qp_glob>
   0.9048210

> <r_qp_QPpolrz>
    33.288

> <r_qp_QPlogPC16>
    11.142

> <r_qp_QPlogPoct>
    22.164

> <r_qp_QPlogPw>
    15.699

> <r_qp_QPlogPo/w>
     0.950

> <r_qp_QPlogS>
    -2.426

> <r_qp_CIQPlogS>
    -3.296

> <r_qp_QPlogHERG>
    -3.072

> <r_qp_QPPCaco>
   150.424

> <r_qp_QPlogBB>
    -1.541

> <r_qp_QPPMDCK>
    63.845

> <r_qp_QPlogKp>
    -4.190

> <r_qp_IP(eV)>
    10.331

> <r_qp_EA(eV)>
    -0.472

> <i_qp_#metab>
6

> <r_qp_QPlogKhsa>
    -0.349

> <i_qp_HumanOralAbsorption>
3

> <r_qp_PercentHumanOralAbsorption>
    71.480

> <r_qp_SAfluorine>
     0.000

> <r_qp_SAamideO>
     0.000

> <r_qp_PSA>
   126.005

> <i_qp_#NandO>
7

> <i_qp_RuleOfFive>
0

> <i_qp_RuleOfThree>
0

> <i_qp_#ringatoms>
15

> <i_qp_#in34>
0

> <i_qp_#in56>
15

> <i_qp_#noncon>
13

> <i_qp_#nonHatm>
27

> <r_qp_Jm>
0.093639

$$$$
PTA_UDS_128
                    3D
 Structure written by MMmdl.
 61 63  0  0  1  0            999 V2000
    0.8580    0.1740   -0.7650 C   0  0  1  0  0  0
    1.0190   -0.3960   -2.1990 C   0  0  0  0  0  0
    2.0020   -0.1950   -2.6230 H   0  0  0  0  0  0
    0.3120    0.0500   -2.9040 H   0  0  0  0  0  0
    0.8660   -1.4760   -2.2520 H   0  0  0  0  0  0
   -0.6830    0.1170   -0.3150 C   0  0  1  0  0  0
   -1.5920    0.9490   -1.2840 C   0  0  0  0  0  0
   -2.3870    2.0620   -0.5740 C   0  0  2  0  0  0
   -3.3090    1.4580    0.3370 O   0  0  0  0  0  0
   -3.5650    2.1590    0.9730 H   0  0  0  0  0  0
   -1.6960    2.6780    0.0150 H   0  0  0  0  0  0
   -3.1310    2.9440   -1.5810 C   0  0  2  0  0  0
   -2.4160    3.4580   -2.2360 H   0  0  0  0  0  0
   -2.2760    0.2860   -1.8210 H   0  0  0  0  0  0
   -1.0050    1.4360   -2.0650 H   0  0  0  0  0  0
   -0.7150    0.6110    0.6680 H   0  0  0  0  0  0
   -1.2010   -1.3490   -0.0550 C   0  0  2  0  0  0
   -1.3690   -2.0470   -1.3070 O   0  0  0  0  0  0
   -2.2910   -1.8610   -1.5830 H   0  0  0  0  0  0
   -2.5730   -1.4250    0.6720 C   0  0  0  0  0  0
   -2.5640   -0.8730    1.6190 H   0  0  0  0  0  0
   -2.8390   -2.4640    0.8940 H   0  0  0  0  0  0
   -3.6240   -0.9360   -0.1570 O   0  0  0  0  0  0
   -3.6600    0.0380    0.0280 H   0  0  0  0  0  0
   -0.2070   -2.1780    0.7940 C   0  0  1  0  0  0
   -0.5710   -3.5620    0.7060 O   0  0  0  0  0  0
   -0.8180   -3.6820   -0.2360 H   0  0  0  0  0  0
   -0.2850   -1.8840    1.8480 H   0  0  0  0  0  0
    1.2560   -2.0730    0.3790 C   0  0  0  0  0  0
    1.4250   -2.6040   -0.5630 H   0  0  0  0  0  0
    1.8390   -2.6340    1.1160 H   0  0  0  0  0  0
    1.7070   -0.6070    0.3080 C   0  0  1  0  0  0
    1.4160   -0.1620    1.2750 H   0  0  0  0  0  0
    3.2750   -0.4150    0.2650 C   0  0  0  0  0  0
    3.9750   -1.1920   -0.8700 C   0  0  0  0  0  0
    3.6750   -2.2440   -0.8880 H   0  0  0  0  0  0
    5.0640   -1.1820   -0.7390 H   0  0  0  0  0  0
    3.7880   -0.7680   -1.8560 H   0  0  0  0  0  0
    3.8900   -0.9550    1.5890 C   0  0  0  0  0  0
    3.4130   -0.4990    2.4640 H   0  0  0  0  0  0
    4.9630   -0.7440    1.6550 H   0  0  0  0  0  0
    3.7880   -2.0410    1.6780 H   0  0  0  0  0  0
    3.6010    1.1070    0.1910 C   0  0  1  0  0  0
    4.9890    1.3470   -0.0350 O   0  0  0  0  0  0
    5.4710    1.1180    0.7770 H   0  0  0  0  0  0
    3.3460    1.5810    1.1490 H   0  0  0  0  0  0
    2.8350    1.8360   -0.9040 C   0  0  0  0  0  0
    3.1810    1.5210   -1.8950 H   0  0  0  0  0  0
    3.0760    2.9060   -0.8560 H   0  0  0  0  0  0
    1.3290    1.6590   -0.7620 C   0  0  0  0  0  0
    0.8540    2.2270   -1.5680 H   0  0  0  0  0  0
    1.0140    2.1370    0.1750 H   0  0  0  0  0  0
   -3.9600    4.0040   -0.9060 C   0  0  0  0  0  0
   -3.6840    4.5690    0.1410 O   0  0  0  0  0  0
   -5.0840    4.2520   -1.6410 O   0  0  0  0  0  0
   -5.1090    3.3820   -2.7760 C   0  0  0  0  0  0
   -6.1320    3.0420   -2.9580 H   0  0  0  0  0  0
   -4.7570    3.9400   -3.6500 H   0  0  0  0  0  0
   -4.1900    2.2440   -2.4120 C   0  0  0  0  0  0
   -3.7870    1.7340   -3.2910 H   0  0  0  0  0  0
   -4.7400    1.5070   -1.8140 H   0  0  0  0  0  0
  1  2  1  0  0  0
  1  6  1  0  0  0
  1 32  1  0  0  0
  1 50  1  0  0  0
  2  3  1  0  0  0
  2  4  1  0  0  0
  2  5  1  0  0  0
  6  7  1  0  0  0
  6 16  1  0  0  0
  6 17  1  0  0  0
  7  8  1  0  0  0
  7 14  1  0  0  0
  7 15  1  0  0  0
  8  9  1  0  0  0
  8 11  1  0  0  0
  8 12  1  0  0  0
  9 10  1  0  0  0
 12 13  1  0  0  0
 12 53  1  0  0  0
 12 59  1  0  0  0
 17 18  1  0  0  0
 17 20  1  0  0  0
 17 25  1  0  0  0
 18 19  1  0  0  0
 20 21  1  0  0  0
 20 22  1  0  0  0
 20 23  1  0  0  0
 23 24  1  0  0  0
 25 26  1  0  0  0
 25 28  1  0  0  0
 25 29  1  0  0  0
 26 27  1  0  0  0
 29 30  1  0  0  0
 29 31  1  0  0  0
 29 32  1  0  0  0
 32 33  1  0  0  0
 32 34  1  0  0  0
 34 35  1  0  0  0
 34 39  1  0  0  0
 34 43  1  0  0  0
 35 36  1  0  0  0
 35 37  1  0  0  0
 35 38  1  0  0  0
 39 40  1  0  0  0
 39 41  1  0  0  0
 39 42  1  0  0  0
 43 44  1  0  0  0
 43 46  1  0  0  0
 43 47  1  0  0  0
 44 45  1  0  0  0
 47 48  1  0  0  0
 47 49  1  0  0  0
 47 50  1  0  0  0
 50 51  1  0  0  0
 50 52  1  0  0  0
 53 54  2  0  0  0
 53 55  1  0  0  0
 55 56  1  0  0  0
 56 57  1  0  0  0
 56 58  1  0  0  0
 56 59  1  0  0  0
 59 60  1  0  0  0
 59 61  1  0  0  0
M  END
> <s_m_entry_id>
20

> <s_m_entry_name>
CamMedNP_druglike.20

> <i_qp_#stars>
1

> <i_qp_#amine>
0

> <i_qp_#amidine>
0

> <i_qp_#acid>
0

> <i_qp_#amide>
0

> <i_qp_#rotor>
9

> <i_qp_#rtvFG>
1

> <i_qp_CNS>
-2

> <r_qp_mol_MW>
   386.484

> <r_qp_dipole>
     3.068

> <r_qp_SASA>
   581.121

> <r_qp_FOSA>
   391.240

> <r_qp_FISA>
   189.881

> <r_qp_PISA>
     0.000

> <r_qp_WPSA>
     0.000

> <r_qp_volume>
  1131.463

> <r_qp_donorHB>
     4.000

> <r_qp_accptHB>
     9.550

> <r_qp_dip^2/V>
   0.0083210

> <r_qp_ACxDN^.5/SA>
   0.0328680

> <r_qp_glob>
   0.9036330

> <r_qp_QPpolrz>
    33.348

> <r_qp_QPlogPC16>
    11.137

> <r_qp_QPlogPoct>
    21.947

> <r_qp_QPlogPw>
    15.689

> <r_qp_QPlogPo/w>
     0.970

> <r_qp_QPlogS>
    -2.443

> <r_qp_CIQPlogS>
    -3.296

> <r_qp_QPlogHERG>
    -3.091

> <r_qp_QPPCaco>
   156.770

> <r_qp_QPlogBB>
    -1.529

> <r_qp_QPPMDCK>
    66.761

> <r_qp_QPlogKp>
    -4.155

> <r_qp_IP(eV)>
    10.647

> <r_qp_EA(eV)>
    -0.454

> <i_qp_#metab>
6

> <r_qp_QPlogKhsa>
    -0.348

> <i_qp_HumanOralAbsorption>
3

> <r_qp_PercentHumanOralAbsorption>
    71.917

> <r_qp_SAfluorine>
     0.000

> <r_qp_SAamideO>
     0.000

> <r_qp_PSA>
   123.786

> <i_qp_#NandO>
7

> <i_qp_RuleOfFive>
0

> <i_qp_RuleOfThree>
0

> <i_qp_#ringatoms>
15

> <i_qp_#in34>
0

> <i_qp_#in56>
15

> <i_qp_#noncon>
13

> <i_qp_#nonHatm>
27

> <r_qp_Jm>
0.097571

$$$$
BNG_UY_XX14
                    3D
 Structure written by MMmdl.
 59 60  0  0  1  0            999 V2000
    1.5720   -0.1850    0.8020 C   0  0  0  0  0  0
    2.2480    0.0830    1.6070 H   0  0  0  0  0  0
    0.6240    0.7630    0.3650 C   0  0  0  0  0  0
    0.4800    2.1280    1.0250 C   0  0  0  0  0  0
    1.1200    2.3340    2.4150 C   0  0  2  0  0  0
    0.5740    3.5790    3.0990 C   0  0  0  0  0  0
    1.1510    4.7910    3.0150 C   0  0  0  0  0  0
    0.7350    5.6590    3.5200 H   0  0  0  0  0  0
    2.0460    4.9530    2.4210 H   0  0  0  0  0  0
   -0.6780    3.3760    3.9100 C   0  0  0  0  0  0
   -1.4900    3.0020    3.2780 H   0  0  0  0  0  0
   -1.0230    4.3050    4.3760 H   0  0  0  0  0  0
   -0.4980    2.6510    4.7100 H   0  0  0  0  0  0
    2.5370    2.4470    2.2650 O   0  0  0  0  0  0
    2.8910    2.7020    3.1350 H   0  0  0  0  0  0
    0.9360    1.4670    3.0600 H   0  0  0  0  0  0
   -0.5960    2.3210    1.1200 H   0  0  0  0  0  0
    0.8980    2.8650    0.3270 H   0  0  0  0  0  0
   -0.1800    0.4190   -0.7380 C   0  0  0  0  0  0
   -1.1020    1.2710   -1.2830 O   0  0  0  0  0  0
   -0.9380    2.1760   -0.9770 H   0  0  0  0  0  0
   -0.0740   -0.8240   -1.3600 C   0  0  0  0  0  0
   -0.7050   -1.0650   -2.2110 H   0  0  0  0  0  0
    0.8560   -1.7450   -0.8990 C   0  0  0  0  0  0
    0.9330   -2.9380   -1.5730 O   0  0  0  0  0  0
    1.7140   -3.4250   -1.2080 H   0  0  0  0  0  0
    1.6800   -1.4460    0.1960 C   0  0  0  0  0  0
    2.6490   -2.4800    0.6440 C   0  0  0  0  0  0
    3.2700   -2.3870    1.9840 C   0  0  0  0  0  0
    2.8740   -1.6820    2.7040 H   0  0  0  0  0  0
    4.2970   -3.1890    2.2880 C   0  0  0  0  0  0
    4.9660   -3.1770    3.5940 C   0  0  0  0  0  0
    4.7010   -3.8830    1.5540 H   0  0  0  0  0  0
    2.8630   -3.4240   -0.1170 O   0  0  0  0  0  0
    4.2400   -3.1550    4.7960 C   0  0  0  0  0  0
    3.1520   -3.1510    4.7640 H   0  0  0  0  0  0
    4.8910   -3.1620    6.0430 C   0  0  0  0  0  0
    4.0600   -3.1820    7.3100 C   0  0  0  0  0  0
    3.0030   -3.3110    7.0460 H   0  0  0  0  0  0
    4.2370   -1.9160    8.1650 C   0  0  1  0  0  0
    3.1970   -1.8320    9.2660 C   0  0  0  0  0  0
    3.3970   -2.2760   10.5190 C   0  0  0  0  0  0
    2.6270   -2.1960   11.2810 H   0  0  0  0  0  0
    4.3270   -2.7510   10.8170 H   0  0  0  0  0  0
    1.8880   -1.2000    8.8740 C   0  0  0  0  0  0
    1.4150   -1.7640    8.0640 H   0  0  0  0  0  0
    2.0510   -0.1720    8.5330 H   0  0  0  0  0  0
    1.1800   -1.1630    9.7090 H   0  0  0  0  0  0
    4.1880   -1.0150    7.5420 H   0  0  0  0  0  0
    5.5610   -1.9430    8.7330 O   0  0  0  0  0  0
    5.5880   -1.2040    9.3740 H   0  0  0  0  0  0
    4.3470   -4.0740    7.8820 H   0  0  0  0  0  0
    6.2920   -3.1960    6.0580 C   0  0  0  0  0  0
    7.0240   -3.2520    4.8750 C   0  0  0  0  0  0
    8.1090   -3.2910    4.9120 H   0  0  0  0  0  0
    6.3630   -3.2470    3.6460 C   0  0  0  0  0  0
    6.9500   -3.2850    2.7310 H   0  0  0  0  0  0
    7.0100   -3.1770    7.2230 O   0  0  0  0  0  0
    6.4580   -2.7260    7.9150 H   0  0  0  0  0  0
  1  2  1  0  0  0
  1  3  2  0  0  0
  1 27  1  0  0  0
  3  4  1  0  0  0
  3 19  1  0  0  0
  4  5  1  0  0  0
  4 17  1  0  0  0
  4 18  1  0  0  0
  5  6  1  0  0  0
  5 14  1  0  0  0
  5 16  1  0  0  0
  6  7  2  0  0  0
  6 10  1  0  0  0
  7  8  1  0  0  0
  7  9  1  0  0  0
 10 11  1  0  0  0
 10 12  1  0  0  0
 10 13  1  0  0  0
 14 15  1  0  0  0
 19 20  1  0  0  0
 19 22  2  0  0  0
 20 21  1  0  0  0
 22 23  1  0  0  0
 22 24  1  0  0  0
 24 25  1  0  0  0
 24 27  2  0  0  0
 25 26  1  0  0  0
 27 28  1  0  0  0
 28 29  1  0  0  0
 28 34  2  0  0  0
 29 30  1  0  0  0
 29 31  2  0  0  0
 31 32  1  0  0  0
 31 33  1  0  0  0
 32 35  2  0  0  0
 32 56  1  0  0  0
 35 36  1  0  0  0
 35 37  1  0  0  0
 37 38  1  0  0  0
 37 53  2  0  0  0
 38 39  1  0  0  0
 38 40  1  0  0  0
 38 52  1  0  0  0
 40 41  1  0  0  0
 40 49  1  0  0  0
 40 50  1  0  0  0
 41 42  2  0  0  0
 41 45  1  0  0  0
 42 43  1  0  0  0
 42 44  1  0  0  0
 45 46  1  0  0  0
 45 47  1  0  0  0
 45 48  1  0  0  0
 50 51  1  0  0  0
 53 54  1  0  0  0
 53 58  1  0  0  0
 54 55  1  0  0  0
 54 56  2  0  0  0
 56 57  1  0  0  0
 58 59  1  0  0  0
M  END
> <s_m_entry_id>
21

> <s_m_entry_name>
CamMedNP_druglike.21

> <i_qp_#stars>
1

> <i_qp_#amine>
0

> <i_qp_#amidine>
0

> <i_qp_#acid>
0

> <i_qp_#amide>
0

> <i_qp_#rotor>
15

> <i_qp_#rtvFG>
1

> <i_qp_CNS>
-2

> <r_qp_mol_MW>
   424.493

> <r_qp_dipole>
    12.329

> <r_qp_SASA>
   791.774

> <r_qp_FOSA>
   327.315

> <r_qp_FISA>
   209.839

> <r_qp_PISA>
   254.619

> <r_qp_WPSA>
     0.000

> <r_qp_volume>
  1401.565

> <r_qp_donorHB>
     4.000

> <r_qp_accptHB>
     6.650

> <r_qp_dip^2/V>
   0.1084610

> <r_qp_ACxDN^.5/SA>
   0.0167980

> <r_qp_glob>
   0.7649610

> <r_qp_QPpolrz>
    42.737

> <r_qp_QPlogPC16>
    15.641

> <r_qp_QPlogPoct>
    24.889

> <r_qp_QPlogPw>
    13.884

> <r_qp_QPlogPo/w>
     3.592

> <r_qp_QPlogS>
    -5.370

> <r_qp_CIQPlogS>
    -5.667

> <r_qp_QPlogHERG>
    -6.549

> <r_qp_QPPCaco>
   101.390

> <r_qp_QPlogBB>
    -2.731

> <r_qp_QPPMDCK>
    41.682

> <r_qp_QPlogKp>
    -3.050

> <r_qp_IP(eV)>
     8.882

> <r_qp_EA(eV)>
     0.735

> <i_qp_#metab>
9

> <r_qp_QPlogKhsa>
     0.260

> <i_qp_HumanOralAbsorption>
2

> <r_qp_PercentHumanOralAbsorption>
    83.879

> <r_qp_SAfluorine>
     0.000

> <r_qp_SAamideO>
     0.000

> <r_qp_PSA>
   117.489

> <i_qp_#NandO>
6

> <i_qp_RuleOfFive>
0

> <i_qp_RuleOfThree>
1

> <i_qp_#ringatoms>
12

> <i_qp_#in34>
0

> <i_qp_#in56>
12

> <i_qp_#noncon>
0

> <i_qp_#nonHatm>
31

> <r_qp_Jm>
0.001615

$$$$
AN_UY_111
                    3D
 Structure written by MMmdl.
 35 37  0  0  1  0            999 V2000
    1.2840    0.4270    0.4880 C   0  0  0  0  0  0
    0.0680    0.7770    1.0790 C   0  0  0  0  0  0
    0.0050    1.6480    1.7240 H   0  0  0  0  0  0
   -1.0650    0.0050    0.8420 C   0  0  0  0  0  0
   -2.2270    0.3760    1.4560 O   0  0  0  0  0  0
   -2.9280   -0.2580    1.2280 H   0  0  0  0  0  0
   -1.0080   -1.1070    0.0080 C   0  0  0  0  0  0
   -1.8980   -1.6970   -0.1840 H   0  0  0  0  0  0
    0.2140   -1.4550   -0.5690 C   0  0  0  0  0  0
    0.3020   -2.5450   -1.3910 O   0  0  0  0  0  0
   -0.5740   -2.9560   -1.4740 H   0  0  0  0  0  0
    1.3770   -0.7140   -0.3180 C   0  0  0  0  0  0
    2.6980   -1.1330   -0.8960 C   0  0  0  0  0  0
    2.7240   -0.9060   -1.9680 H   0  0  0  0  0  0
    2.8320   -2.2180   -0.8060 H   0  0  0  0  0  0
    3.8370   -0.4440   -0.1510 C   0  0  1  0  0  0
    5.0840   -0.7660   -0.7640 O   0  0  0  0  0  0
    3.8700   -0.8770    0.8600 H   0  0  0  0  0  0
    3.5460    1.0810   -0.0200 C   0  0  1  0  0  0
    4.4410    1.4960    0.4450 H   0  0  0  0  0  0
    3.4240    1.9050   -1.3180 C   0  0  0  0  0  0
    2.3460    1.2440    0.7840 O   0  0  0  0  0  0
    5.7940   -0.5680   -0.1280 H   0  0  0  0  0  0
    4.1060    1.5570   -2.5020 C   0  0  0  0  0  0
    4.7280    0.6680   -2.5520 H   0  0  0  0  0  0
    4.0200    2.3420   -3.6600 C   0  0  0  0  0  0
    4.5570    2.0340   -4.5510 H   0  0  0  0  0  0
    3.2600    3.5010   -3.6370 C   0  0  0  0  0  0
    3.1420    4.3220   -4.7240 O   0  0  0  0  0  0
    3.6660    3.9430   -5.4520 H   0  0  0  0  0  0
    2.5910    3.8720   -2.4780 C   0  0  0  0  0  0
    1.8620    5.0280   -2.4670 O   0  0  0  0  0  0
    1.9940    5.4020   -3.3630 H   0  0  0  0  0  0
    2.6640    3.0930   -1.3290 C   0  0  0  0  0  0
    2.1360    3.4240   -0.4390 H   0  0  0  0  0  0
  1  2  2  0  0  0
  1 12  1  0  0  0
  1 22  1  0  0  0
  2  3  1  0  0  0
  2  4  1  0  0  0
  4  5  1  0  0  0
  4  7  2  0  0  0
  5  6  1  0  0  0
  7  8  1  0  0  0
  7  9  1  0  0  0
  9 10  1  0  0  0
  9 12  2  0  0  0
 10 11  1  0  0  0
 12 13  1  0  0  0
 13 14  1  0  0  0
 13 15  1  0  0  0
 13 16  1  0  0  0
 16 17  1  0  0  0
 16 18  1  0  0  0
 16 19  1  0  0  0
 17 23  1  0  0  0
 19 20  1  0  0  0
 19 21  1  0  0  0
 19 22  1  0  0  0
 21 24  2  0  0  0
 21 34  1  0  0  0
 24 25  1  0  0  0
 24 26  1  0  0  0
 26 27  1  0  0  0
 26 28  2  0  0  0
 28 29  1  0  0  0
 28 31  1  0  0  0
 29 30  1  0  0  0
 31 32  1  0  0  0
 31 34  2  0  0  0
 32 33  1  0  0  0
 34 35  1  0  0  0
M  END
> <s_m_entry_id>
22

> <s_m_entry_name>
CamMedNP_druglike.22

> <i_qp_#stars>
0

> <i_qp_#amine>
0

> <i_qp_#amidine>
0

> <i_qp_#acid>
0

> <i_qp_#amide>
0

> <i_qp_#rotor>
5

> <i_qp_#rtvFG>
0

> <i_qp_CNS>
-2

> <r_qp_mol_MW>
   290.272

> <r_qp_dipole>
     3.693

> <r_qp_SASA>
   483.814

> <r_qp_FOSA>
    69.101

> <r_qp_FISA>
   238.154

> <r_qp_PISA>
   176.559

> <r_qp_WPSA>
     0.000

> <r_qp_volume>
   838.289

> <r_qp_donorHB>
     5.000

> <r_qp_accptHB>
     5.450

> <r_qp_dip^2/V>
   0.0162690

> <r_qp_ACxDN^.5/SA>
   0.0251880

> <r_qp_glob>
   0.8886880

> <r_qp_QPpolrz>
    25.870

> <r_qp_QPlogPC16>
    10.178

> <r_qp_QPlogPoct>
    19.189

> <r_qp_QPlogPw>
    15.293

> <r_qp_QPlogPo/w>
     0.286

> <r_qp_QPlogS>
    -2.228

> <r_qp_CIQPlogS>
    -3.474

> <r_qp_QPlogHERG>
    -4.175

> <r_qp_QPPCaco>
    54.637

> <r_qp_QPlogBB>
    -1.748

> <r_qp_QPPMDCK>
    21.366

> <r_qp_QPlogKp>
    -4.807

> <r_qp_IP(eV)>
     8.851

> <r_qp_EA(eV)>
    -0.208

> <i_qp_#metab>
7

> <r_qp_QPlogKhsa>
    -0.450

> <i_qp_HumanOralAbsorption>
2

> <r_qp_PercentHumanOralAbsorption>
    59.719

> <r_qp_SAfluorine>
     0.000

> <r_qp_SAamideO>
     0.000

> <r_qp_PSA>
   113.675

> <i_qp_#NandO>
6

> <i_qp_RuleOfFive>
0

> <i_qp_RuleOfThree>
1

> <i_qp_#ringatoms>
16

> <i_qp_#in34>
0

> <i_qp_#in56>
16

> <i_qp_#noncon>
3

> <i_qp_#nonHatm>
21

> <r_qp_Jm>
0.026819

$$$$
JFA_UY_033
                    3D
 Structure written by MMmdl.
 35 37  0  0  1  0            999 V2000
    1.2210    0.2420    0.1370 C   0  0  0  0  0  0
    0.3130    0.7640   -0.7860 C   0  0  0  0  0  0
    0.4560    1.7620   -1.1910 H   0  0  0  0  0  0
   -0.7800    0.0060   -1.1820 C   0  0  0  0  0  0
   -1.6430    0.5560   -2.0840 O   0  0  0  0  0  0
   -2.3520   -0.0820   -2.2700 H   0  0  0  0  0  0
   -0.9810   -1.2670   -0.6660 C   0  0  0  0  0  0
   -1.8360   -1.8680   -0.9590 H   0  0  0  0  0  0
   -0.0660   -1.7850    0.2510 C   0  0  0  0  0  0
   -0.3440   -3.0390    0.7200 O   0  0  0  0  0  0
    0.2590   -3.2670    1.4440 H   0  0  0  0  0  0
    1.0620   -1.0520    0.6510 C   0  0  0  0  0  0
    2.0730   -1.6050    1.6120 C   0  0  0  0  0  0
    2.3130   -2.6470    1.3660 H   0  0  0  0  0  0
    1.6370   -1.6110    2.6200 H   0  0  0  0  0  0
    3.3730   -0.8040    1.6070 C   0  0  2  0  0  0
    3.9530   -1.0720    0.7140 H   0  0  0  0  0  0
    4.1210   -1.1840    2.7630 O   0  0  0  0  0  0
    5.0070   -0.7830    2.6870 H   0  0  0  0  0  0
    3.0300    0.6950    1.6080 C   0  0  1  0  0  0
    2.4430    0.9510    2.5020 H   0  0  0  0  0  0
    4.2890    1.5490    1.6030 C   0  0  0  0  0  0
    2.2630    1.0690    0.4560 O   0  0  0  0  0  0
    5.0560    1.6960    0.4340 C   0  0  0  0  0  0
    4.7420    1.2160   -0.4910 H   0  0  0  0  0  0
    6.2200    2.4670    0.4340 C   0  0  0  0  0  0
    6.7860    2.5660   -0.4870 H   0  0  0  0  0  0
    6.6300    3.0940    1.6090 C   0  0  0  0  0  0
    7.7690    3.8510    1.6250 O   0  0  0  0  0  0
    8.1550    3.8610    0.7360 H   0  0  0  0  0  0
    5.8810    2.9530    2.7770 C   0  0  0  0  0  0
    6.3010    3.5740    3.9210 O   0  0  0  0  0  0
    5.6580    3.4210    4.6300 H   0  0  0  0  0  0
    4.7160    2.1850    2.7800 C   0  0  0  0  0  0
    4.1370    2.0730    3.6930 H   0  0  0  0  0  0
  1  2  2  0  0  0
  1 12  1  0  0  0
  1 23  1  0  0  0
  2  3  1  0  0  0
  2  4  1  0  0  0
  4  5  1  0  0  0
  4  7  2  0  0  0
  5  6  1  0  0  0
  7  8  1  0  0  0
  7  9  1  0  0  0
  9 10  1  0  0  0
  9 12  2  0  0  0
 10 11  1  0  0  0
 12 13  1  0  0  0
 13 14  1  0  0  0
 13 15  1  0  0  0
 13 16  1  0  0  0
 16 17  1  0  0  0
 16 18  1  0  0  0
 16 20  1  0  0  0
 18 19  1  0  0  0
 20 21  1  0  0  0
 20 22  1  0  0  0
 20 23  1  0  0  0
 22 24  2  0  0  0
 22 34  1  0  0  0
 24 25  1  0  0  0
 24 26  1  0  0  0
 26 27  1  0  0  0
 26 28  2  0  0  0
 28 29  1  0  0  0
 28 31  1  0  0  0
 29 30  1  0  0  0
 31 32  1  0  0  0
 31 34  2  0  0  0
 32 33  1  0  0  0
 34 35  1  0  0  0
M  END
> <s_m_entry_id>
23

> <s_m_entry_name>
CamMedNP_druglike.23

> <i_qp_#stars>
0

> <i_qp_#amine>
0

> <i_qp_#amidine>
0

> <i_qp_#acid>
0

> <i_qp_#amide>
0

> <i_qp_#rotor>
5

> <i_qp_#rtvFG>
0

> <i_qp_CNS>
-2

> <r_qp_mol_MW>
   290.272

> <r_qp_dipole>
     1.998

> <r_qp_SASA>
   507.530

> <r_qp_FOSA>
    62.226

> <r_qp_FISA>
   240.115

> <r_qp_PISA>
   205.189

> <r_qp_WPSA>
     0.000

> <r_qp_volume>
   871.461

> <r_qp_donorHB>
     5.000

> <r_qp_accptHB>
     5.450

> <r_qp_dip^2/V>
   0.0045830

> <r_qp_ACxDN^.5/SA>
   0.0240120

> <r_qp_glob>
   0.8693650

> <r_qp_QPpolrz>
    27.471

> <r_qp_QPlogPC16>
    10.608

> <r_qp_QPlogPoct>
    19.599

> <r_qp_QPlogPw>
    15.558

> <r_qp_QPlogPo/w>
     0.470

> <r_qp_QPlogS>
    -2.559

> <r_qp_CIQPlogS>
    -3.474

> <r_qp_QPlogHERG>
    -4.624

> <r_qp_QPPCaco>
    52.347

> <r_qp_QPlogBB>
    -1.856

> <r_qp_QPPMDCK>
    20.400

> <r_qp_QPlogKp>
    -4.742

> <r_qp_IP(eV)>
     9.044

> <r_qp_EA(eV)>
     0.132

> <i_qp_#metab>
7

> <r_qp_QPlogKhsa>
    -0.405

> <i_qp_HumanOralAbsorption>
2

> <r_qp_PercentHumanOralAbsorption>
    60.465

> <r_qp_SAfluorine>
     0.000

> <r_qp_SAamideO>
     0.000

> <r_qp_PSA>
   115.748

> <i_qp_#NandO>
6

> <i_qp_RuleOfFive>
0

> <i_qp_RuleOfThree>
1

> <i_qp_#ringatoms>
16

> <i_qp_#in34>
0

> <i_qp_#in56>
16

> <i_qp_#noncon>
3

> <i_qp_#nonHatm>
21

> <r_qp_Jm>
0.014501

$$$$
SNG_UY_088
                    3D
 Structure written by MMmdl.
 35 37  0  0  1  0            999 V2000
    1.4710    0.6280    0.2670 C   0  0  0  0  0  0
    0.3640    1.4260    0.5640 C   0  0  0  0  0  0
    0.4980    2.4720    0.8250 H   0  0  0  0  0  0
   -0.9150    0.8820    0.5150 C   0  0  0  0  0  0
   -1.9640    1.7020    0.8160 O   0  0  0  0  0  0
   -2.7900    1.1930    0.7720 H   0  0  0  0  0  0
   -1.1110   -0.4480    0.1600 C   0  0  0  0  0  0
   -2.1120   -0.8620    0.1040 H   0  0  0  0  0  0
    0.0030   -1.2390   -0.1230 C   0  0  0  0  0  0
   -0.1560   -2.5470   -0.4950 O   0  0  0  0  0  0
   -1.1030   -2.7480   -0.5560 H   0  0  0  0  0  0
    1.3040   -0.7250   -0.0440 C   0  0  0  0  0  0
    2.4920   -1.6040   -0.3150 C   0  0  0  0  0  0
    2.5470   -1.7870   -1.3940 H   0  0  0  0  0  0
    2.3630   -2.5670    0.1940 H   0  0  0  0  0  0
    3.7820   -0.9500    0.1710 C   0  0  2  0  0  0
    4.6350   -1.4970   -0.2450 H   0  0  0  0  0  0
    3.8750   -1.1120    1.5940 O   0  0  0  0  0  0
    4.6590   -0.6300    1.9080 H   0  0  0  0  0  0
    3.8150    0.5420   -0.2220 C   0  0  1  0  0  0
    4.0610    0.7680   -1.7140 C   0  0  0  0  0  0
    4.6680    1.0020    0.2940 H   0  0  0  0  0  0
    2.6810    1.2690    0.2880 O   0  0  0  0  0  0
    5.2650    0.3150   -2.2910 C   0  0  0  0  0  0
    6.0190   -0.1620   -1.6710 H   0  0  0  0  0  0
    5.4840    0.4730   -3.6560 C   0  0  0  0  0  0
    6.6250    0.0350   -4.2690 O   0  0  0  0  0  0
    7.2110   -0.3540   -3.5970 H   0  0  0  0  0  0
    4.5300    1.0880   -4.4570 C   0  0  0  0  0  0
    4.7610    1.2190   -5.7970 O   0  0  0  0  0  0
    5.6380    0.8050   -5.9280 H   0  0  0  0  0  0
    3.3510    1.5670   -3.9130 C   0  0  0  0  0  0
    2.6140    2.0530   -4.5440 H   0  0  0  0  0  0
    3.1200    1.4100   -2.5430 C   0  0  0  0  0  0
    2.1870    1.7930   -2.1370 H   0  0  0  0  0  0
  1  2  2  0  0  0
  1 12  1  0  0  0
  1 23  1  0  0  0
  2  3  1  0  0  0
  2  4  1  0  0  0
  4  5  1  0  0  0
  4  7  2  0  0  0
  5  6  1  0  0  0
  7  8  1  0  0  0
  7  9  1  0  0  0
  9 10  1  0  0  0
  9 12  2  0  0  0
 10 11  1  0  0  0
 12 13  1  0  0  0
 13 14  1  0  0  0
 13 15  1  0  0  0
 13 16  1  0  0  0
 16 17  1  0  0  0
 16 18  1  0  0  0
 16 20  1  0  0  0
 18 19  1  0  0  0
 20 21  1  0  0  0
 20 22  1  0  0  0
 20 23  1  0  0  0
 21 24  2  0  0  0
 21 34  1  0  0  0
 24 25  1  0  0  0
 24 26  1  0  0  0
 26 27  1  0  0  0
 26 29  2  0  0  0
 27 28  1  0  0  0
 29 30  1  0  0  0
 29 32  1  0  0  0
 30 31  1  0  0  0
 32 33  1  0  0  0
 32 34  2  0  0  0
 34 35  1  0  0  0
M  END
> <s_m_entry_id>
24

> <s_m_entry_name>
CamMedNP_druglike.24

> <i_qp_#stars>
0

> <i_qp_#amine>
0

> <i_qp_#amidine>
0

> <i_qp_#acid>
0

> <i_qp_#amide>
0

> <i_qp_#rotor>
5

> <i_qp_#rtvFG>
0

> <i_qp_CNS>
-2

> <r_qp_mol_MW>
   290.272

> <r_qp_dipole>
     2.772

> <r_qp_SASA>
   493.014

> <r_qp_FOSA>
    62.870

> <r_qp_FISA>
   243.283

> <r_qp_PISA>
   186.861

> <r_qp_WPSA>
     0.000

> <r_qp_volume>
   851.323

> <r_qp_donorHB>
     5.000

> <r_qp_accptHB>
     5.450

> <r_qp_dip^2/V>
   0.0090290

> <r_qp_ACxDN^.5/SA>
   0.0247190

> <r_qp_glob>
   0.8811210

> <r_qp_QPpolrz>
    26.490

> <r_qp_QPlogPC16>
    10.368

> <r_qp_QPlogPoct>
    19.331

> <r_qp_QPlogPw>
    15.420

> <r_qp_QPlogPo/w>
     0.327

> <r_qp_QPlogS>
    -2.355

> <r_qp_CIQPlogS>
    -3.474

> <r_qp_QPlogHERG>
    -4.347

> <r_qp_QPPCaco>
    48.848

> <r_qp_QPlogBB>
    -1.827

> <r_qp_QPPMDCK>
    18.930

> <r_qp_QPlogKp>
    -4.865

> <r_qp_IP(eV)>
     8.893

> <r_qp_EA(eV)>
    -0.027

> <i_qp_#metab>
7

> <r_qp_QPlogKhsa>
    -0.433

> <i_qp_HumanOralAbsorption>
2

> <r_qp_PercentHumanOralAbsorption>
    59.087

> <r_qp_SAfluorine>
     0.000

> <r_qp_SAamideO>
     0.000

> <r_qp_PSA>
   116.042

> <i_qp_#NandO>
6

> <i_qp_RuleOfFive>
0

> <i_qp_RuleOfThree>
1

> <i_qp_#ringatoms>
16

> <i_qp_#in34>
0

> <i_qp_#in56>
16

> <i_qp_#noncon>
3

> <i_qp_#nonHatm>
21

> <r_qp_Jm>
0.017492

$$$$
TAL_UDS_031
                    3D
 Structure written by MMmdl.
 35 37  0  0  1  0            999 V2000
    7.8900   12.9420   -2.1730 C   0  0  0  0  0  0
    6.6850   13.5220   -2.6030 C   0  0  0  0  0  0
    5.6810   12.6670   -3.0810 C   0  0  0  0  0  0
    4.4810   13.1190   -3.5550 O   0  0  0  0  0  0
    4.4630   14.0880   -3.5550 H   0  0  0  0  0  0
    5.8530   11.2820   -3.0950 C   0  0  0  0  0  0
    5.0510   10.6520   -3.4660 H   0  0  0  0  0  0
    7.0440   10.7360   -2.6310 C   0  0  0  0  0  0
    7.2540    9.3890   -2.6110 O   0  0  0  0  0  0
    6.4450    8.9380   -2.9040 H   0  0  0  0  0  0
    8.0640   11.5580   -2.1720 C   0  0  0  0  0  0
    8.9930   11.1220   -1.8170 H   0  0  0  0  0  0
    8.9460   13.6680   -1.6860 O   0  0  0  0  0  0
    8.9620   15.0400   -2.1160 C   0  0  2  0  0  0
   10.2270   15.6640   -1.5520 C   0  0  0  0  0  0
    7.6210   15.7040   -1.7580 C   0  0  2  0  0  0
    7.6290   16.7740   -1.9930 H   0  0  0  0  0  0
    7.3220   15.5850   -0.3600 O   0  0  0  0  0  0
    7.5330   14.6690   -0.0920 H   0  0  0  0  0  0
    6.5050   15.0180   -2.5490 C   0  0  0  0  0  0
    9.0750   15.0640   -3.2120 H   0  0  0  0  0  0
    6.5080   15.3940   -3.5800 H   0  0  0  0  0  0
    5.5380   15.2560   -2.0890 H   0  0  0  0  0  0
   10.2320   16.6130   -0.5170 C   0  0  0  0  0  0
    9.3060   16.9550   -0.0670 H   0  0  0  0  0  0
   11.4430   17.1180   -0.0490 C   0  0  0  0  0  0
   11.5060   18.0360    0.9640 O   0  0  0  0  0  0
   10.6050   18.1940    1.2970 H   0  0  0  0  0  0
   12.6490   16.6960   -0.5970 C   0  0  0  0  0  0
   13.8220   17.2060   -0.1160 O   0  0  0  0  0  0
   13.5430   17.8100    0.6020 H   0  0  0  0  0  0
   12.6740   15.7610   -1.6170 C   0  0  0  0  0  0
   13.6190   15.4270   -2.0330 H   0  0  0  0  0  0
   11.4660   15.2450   -2.0890 C   0  0  0  0  0  0
   11.4890   14.5000   -2.8820 H   0  0  0  0  0  0
  1  2  2  0  0  0
  1 11  1  0  0  0
  1 13  1  0  0  0
  2  3  1  0  0  0
  2 20  1  0  0  0
  3  4  1  0  0  0
  3  6  2  0  0  0
  4  5  1  0  0  0
  6  7  1  0  0  0
  6  8  1  0  0  0
  8  9  1  0  0  0
  8 11  2  0  0  0
  9 10  1  0  0  0
 11 12  1  0  0  0
 13 14  1  0  0  0
 14 15  1  0  0  0
 14 16  1  0  0  0
 14 21  1  0  0  0
 15 24  2  0  0  0
 15 34  1  0  0  0
 16 17  1  0  0  0
 16 18  1  0  0  0
 16 20  1  0  0  0
 18 19  1  0  0  0
 20 22  1  0  0  0
 20 23  1  0  0  0
 24 25  1  0  0  0
 24 26  1  0  0  0
 26 27  1  0  0  0
 26 29  2  0  0  0
 27 28  1  0  0  0
 29 30  1  0  0  0
 29 32  1  0  0  0
 30 31  1  0  0  0
 32 33  1  0  0  0
 32 34  2  0  0  0
 34 35  1  0  0  0
M  END
> <s_m_entry_id>
25

> <s_m_entry_name>
CamMedNP_druglike.25

> <i_qp_#stars>
0

> <i_qp_#amine>
0

> <i_qp_#amidine>
0

> <i_qp_#acid>
0

> <i_qp_#amide>
0

> <i_qp_#rotor>
5

> <i_qp_#rtvFG>
0

> <i_qp_CNS>
-2

> <r_qp_mol_MW>
   290.272

> <r_qp_dipole>
     4.012

> <r_qp_SASA>
   508.094

> <r_qp_FOSA>
    68.890

> <r_qp_FISA>
   233.635

> <r_qp_PISA>
   205.570

> <r_qp_WPSA>
     0.000

> <r_qp_volume>
   864.495

> <r_qp_donorHB>
     5.000

> <r_qp_accptHB>
     5.450

> <r_qp_dip^2/V>
   0.0186200

> <r_qp_ACxDN^.5/SA>
   0.0239850

> <r_qp_glob>
   0.8637660

> <r_qp_QPpolrz>
    27.196

> <r_qp_QPlogPC16>
    10.467

> <r_qp_QPlogPoct>
    19.646

> <r_qp_QPlogPw>
    15.518

> <r_qp_QPlogPo/w>
     0.469

> <r_qp_QPlogS>
    -2.567

> <r_qp_CIQPlogS>
    -3.474

> <r_qp_QPlogHERG>
    -4.717

> <r_qp_QPPCaco>
    60.303

> <r_qp_QPlogBB>
    -1.826

> <r_qp_QPPMDCK>
    23.771

> <r_qp_QPlogKp>
    -4.621

> <r_qp_IP(eV)>
     9.012

> <r_qp_EA(eV)>
    -0.011

> <i_qp_#metab>
7

> <r_qp_QPlogKhsa>
    -0.426

> <i_qp_HumanOralAbsorption>
2

> <r_qp_PercentHumanOralAbsorption>
    61.557

> <r_qp_SAfluorine>
     0.000

> <r_qp_SAamideO>
     0.000

> <r_qp_PSA>
   113.962

> <i_qp_#NandO>
6

> <i_qp_RuleOfFive>
0

> <i_qp_RuleOfThree>
1

> <i_qp_#ringatoms>
16

> <i_qp_#in34>
0

> <i_qp_#in56>
16

> <i_qp_#noncon>
3

> <i_qp_#nonHatm>
21

> <r_qp_Jm>
0.018799

$$$$
JDW_UD_087
                    3D
 Structure written by MMmdl.
 38 38  0  0  1  0            999 V2000
   -1.0940    1.8780    0.2720 C   0  0  0  0  0  0
   -1.6860    2.7880    0.1850 H   0  0  0  0  0  0
    0.2340    1.9360    0.7260 C   0  0  0  0  0  0
    0.8450    3.2690    1.1120 C   0  0  0  0  0  0
    0.7850    6.5560   -1.0460 C   0  0  1  0  0  0
   -0.3850    7.2020   -1.8310 C   0  0  2  0  0  0
   -0.7660    8.5880   -1.3060 C   0  0  0  0  0  0
   -1.3880    9.1100   -2.0420 H   0  0  0  0  0  0
    0.3960    9.3630   -1.0420 O   0  0  0  0  0  0
    0.0900   10.2480   -0.7780 H   0  0  0  0  0  0
   -1.5680    6.3920   -1.8000 O   0  0  0  0  0  0
   -1.2640    5.4600   -1.6600 H   0  0  0  0  0  0
   -0.0790    7.2880   -2.8800 H   0  0  0  0  0  0
    1.7010    7.1460   -1.1810 H   0  0  0  0  0  0
    0.4850    6.5660    0.3580 O   0  0  0  0  0  0
   -0.1510    4.3460   -1.5270 O   0  0  0  0  0  0
    0.1060    3.4220   -1.7120 H   0  0  0  0  0  0
    1.3740    5.1510   -2.5760 H   0  0  0  0  0  0
    1.0320    3.2590    2.1920 H   0  0  0  0  0  0
    0.0930    4.0580    0.9930 H   0  0  0  0  0  0
    2.1600    4.4300   -0.7510 C   0  0  0  0  0  0
    3.1460    4.6650   -1.1570 H   0  0  0  0  0  0
    1.0590    5.1080   -1.5260 C   0  0  2  0  0  0
    0.9480    0.7360    0.8520 C   0  0  0  0  0  0
    1.9670    0.7340    1.2300 H   0  0  0  0  0  0
    0.3620   -0.4840    0.5030 C   0  0  0  0  0  0
    0.9290   -1.4060    0.6020 H   0  0  0  0  0  0
   -0.9500   -0.5220    0.0360 C   0  0  0  0  0  0
   -1.4050   -1.4720   -0.2320 H   0  0  0  0  0  0
   -1.6790    0.6590   -0.0770 C   0  0  0  0  0  0
   -2.7060    0.6340   -0.4320 H   0  0  0  0  0  0
    2.0900    3.6380    0.3400 C   0  0  0  0  0  0
   -1.3530    8.5100   -0.3840 H   0  0  0  0  0  0
    3.4130    3.2040    0.8600 C   0  0  0  0  0  0
    4.4650    3.1850    0.2390 O   0  0  0  0  0  0
    3.3660    2.8260    2.1520 O   0  0  0  0  0  0
    4.2920    2.5940    2.3760 H   0  0  0  0  0  0
    0.5450    7.4960    0.6440 H   0  0  0  0  0  0
  1  2  1  0  0  0
  1  3  2  0  0  0
  1 30  1  0  0  0
  3  4  1  0  0  0
  3 24  1  0  0  0
  4 19  1  0  0  0
  4 20  1  0  0  0
  4 32  1  0  0  0
  5  6  1  0  0  0
  5 14  1  0  0  0
  5 15  1  0  0  0
  5 23  1  0  0  0
  6  7  1  0  0  0
  6 11  1  0  0  0
  6 13  1  0  0  0
  7  8  1  0  0  0
  7  9  1  0  0  0
  7 33  1  0  0  0
  9 10  1  0  0  0
 11 12  1  0  0  0
 15 38  1  0  0  0
 16 17  1  0  0  0
 16 23  1  0  0  0
 18 23  1  0  0  0
 21 22  1  0  0  0
 21 23  1  0  0  0
 21 32  2  0  0  0
 24 25  1  0  0  0
 24 26  2  0  0  0
 26 27  1  0  0  0
 26 28  1  0  0  0
 28 29  1  0  0  0
 28 30  2  0  0  0
 30 31  1  0  0  0
 32 34  1  0  0  0
 34 35  2  0  0  0
 34 36  1  0  0  0
 36 37  1  0  0  0
M  END
> <s_m_entry_id>
26

> <s_m_entry_name>
CamMedNP_druglike.26

> <i_qp_#stars>
0

> <i_qp_#amine>
0

> <i_qp_#amidine>
0

> <i_qp_#acid>
1

> <i_qp_#amide>
0

> <i_qp_#rotor>
11

> <i_qp_#rtvFG>
1

> <i_qp_CNS>
-2

> <r_qp_mol_MW>
   282.293

> <r_qp_dipole>
     1.171

> <r_qp_SASA>
   516.817

> <r_qp_FOSA>
   136.408

> <r_qp_FISA>
   201.587

> <r_qp_PISA>
   178.822

> <r_qp_WPSA>
     0.000

> <r_qp_volume>
   895.231

> <r_qp_donorHB>
     5.000

> <r_qp_accptHB>
     8.800

> <r_qp_dip^2/V>
   0.0015320

> <r_qp_ACxDN^.5/SA>
   0.0380740

> <r_qp_glob>
   0.8691970

> <r_qp_QPpolrz>
    24.318

> <r_qp_QPlogPC16>
    10.383

> <r_qp_QPlogPoct>
    19.832

> <r_qp_QPlogPw>
    17.115

> <r_qp_QPlogPo/w>
     0.369

> <r_qp_QPlogS>
    -1.410

> <r_qp_CIQPlogS>
    -2.026

> <r_qp_QPlogHERG>
    -2.694

> <r_qp_QPPCaco>
    30.750

> <r_qp_QPlogBB>
    -1.878

> <r_qp_QPPMDCK>
    14.599

> <r_qp_QPlogKp>
    -3.549

> <r_qp_IP(eV)>
     9.634

> <r_qp_EA(eV)>
     0.357

> <i_qp_#metab>
5

> <r_qp_QPlogKhsa>
    -1.038

> <i_qp_HumanOralAbsorption>
2

> <r_qp_PercentHumanOralAbsorption>
    55.738

> <r_qp_SAfluorine>
     0.000

> <r_qp_SAamideO>
     0.000

> <r_qp_PSA>
   117.041

> <i_qp_#NandO>
6

> <i_qp_RuleOfFive>
0

> <i_qp_RuleOfThree>
0

> <i_qp_#ringatoms>
6

> <i_qp_#in34>
0

> <i_qp_#in56>
6

> <i_qp_#noncon>
0

> <i_qp_#nonHatm>
20

> <r_qp_Jm>
3.102376

$$$$
EDO_UY_017
                    3D
 Structure written by MMmdl.
 27 27  0  0  1  0            999 V2000
    1.1700    0.7790    0.0100 C   0  0  2  0  0  0
    2.3440    1.3490    0.6090 O   0  0  0  0  0  0
    2.6490    2.6570    0.1500 C   0  0  0  0  0  0
    3.6050    2.9580    0.5890 H   0  0  0  0  0  0
    1.8890    3.3730    0.4710 H   0  0  0  0  0  0
    2.7490    2.6730   -0.9390 H   0  0  0  0  0  0
    1.2190    0.9460   -1.0740 H   0  0  0  0  0  0
   -0.1250    1.3880    0.5770 C   0  0  2  0  0  0
   -0.1510    2.4750    0.4530 H   0  0  0  0  0  0
   -0.1860    1.1470    1.9960 O   0  0  0  0  0  0
   -1.1110    1.3370    2.2540 H   0  0  0  0  0  0
   -1.3520    0.7530   -0.0970 C   0  0  2  0  0  0
   -1.3880    1.0460   -1.1540 H   0  0  0  0  0  0
   -2.5340    1.2440    0.5590 O   0  0  0  0  0  0
   -2.6920    2.1500    0.2350 H   0  0  0  0  0  0
   -1.3760   -0.7830    0.0080 C   0  0  2  0  0  0
   -2.1640   -1.1560   -0.6580 H   0  0  0  0  0  0
   -1.7750   -1.1600    1.3280 O   0  0  0  0  0  0
   -2.5020   -0.5420    1.5480 H   0  0  0  0  0  0
   -0.0330   -1.4270   -0.3730 C   0  0  1  0  0  0
    0.1220   -1.3470   -1.7950 O   0  0  0  0  0  0
   -0.4320   -2.0470   -2.1850 H   0  0  0  0  0  0
   -0.0390   -2.4850   -0.0830 H   0  0  0  0  0  0
    1.1820   -0.7430    0.2840 C   0  0  2  0  0  0
    2.1090   -1.1640   -0.1230 H   0  0  0  0  0  0
    1.1960   -1.0170    1.6910 O   0  0  0  0  0  0
    0.7010   -0.2780    2.1200 H   0  0  0  0  0  0
  1  2  1  0  0  0
  1  7  1  0  0  0
  1  8  1  0  0  0
  1 24  1  0  0  0
  2  3  1  0  0  0
  3  4  1  0  0  0
  3  5  1  0  0  0
  3  6  1  0  0  0
  8  9  1  0  0  0
  8 10  1  0  0  0
  8 12  1  0  0  0
 10 11  1  0  0  0
 12 13  1  0  0  0
 12 14  1  0  0  0
 12 16  1  0  0  0
 14 15  1  0  0  0
 16 17  1  0  0  0
 16 18  1  0  0  0
 16 20  1  0  0  0
 18 19  1  0  0  0
 20 21  1  0  0  0
 20 23  1  0  0  0
 20 24  1  0  0  0
 21 22  1  0  0  0
 24 25  1  0  0  0
 24 26  1  0  0  0
 26 27  1  0  0  0
M  END
> <s_m_entry_id>
27

> <s_m_entry_name>
CamMedNP_druglike.27

> <i_qp_#stars>
2

> <i_qp_#amine>
0

> <i_qp_#amidine>
0

> <i_qp_#acid>
0

> <i_qp_#amide>
0

> <i_qp_#rotor>
6

> <i_qp_#rtvFG>
0

> <i_qp_CNS>
-2

> <r_qp_mol_MW>
   194.184

> <r_qp_dipole>
     7.790

> <r_qp_SASA>
   364.865

> <r_qp_FOSA>
   189.102

> <r_qp_FISA>
   175.763

> <r_qp_PISA>
     0.000

> <r_qp_WPSA>
     0.000

> <r_qp_volume>
   596.408

> <r_qp_donorHB>
     5.000

> <r_qp_accptHB>
    10.200

> <r_qp_dip^2/V>
   0.1017490

> <r_qp_ACxDN^.5/SA>
   0.0625100

> <r_qp_glob>
   0.9391350

> <r_qp_QPpolrz>
    13.862

> <r_qp_QPlogPC16>
     6.484

> <r_qp_QPlogPoct>
    18.159

> <r_qp_QPlogPw>
    17.839

> <r_qp_QPlogPo/w>
    -1.724

> <r_qp_QPlogS>
    -1.054

> <r_qp_CIQPlogS>
    -0.289

> <r_qp_QPlogHERG>
    -2.517

> <r_qp_QPPCaco>
   213.371

> <r_qp_QPlogBB>
    -1.127

> <r_qp_QPPMDCK>
    93.159

> <r_qp_QPlogKp>
    -4.183

> <r_qp_IP(eV)>
    10.535

> <r_qp_EA(eV)>
    -1.943

> <i_qp_#metab>
5

> <r_qp_QPlogKhsa>
    -0.846

> <i_qp_HumanOralAbsorption>
2

> <r_qp_PercentHumanOralAbsorption>
    58.536

> <r_qp_SAfluorine>
     0.000

> <r_qp_SAamideO>
     0.000

> <r_qp_PSA>
   103.182

> <i_qp_#NandO>
6

> <i_qp_RuleOfFive>
0

> <i_qp_RuleOfThree>
0

> <i_qp_#ringatoms>
6

> <i_qp_#in34>
0

> <i_qp_#in56>
6

> <i_qp_#noncon>
6

> <i_qp_#nonHatm>
13

> <r_qp_Jm>
1.124691

$$$$
EDO_UY_029
                    3D
 Structure written by MMmdl.
 27 27  0  0  1  0            999 V2000
    1.2780    0.7840   -0.3140 C   0  0  1  0  0  0
    2.0990    1.3520    0.1420 H   0  0  0  0  0  0
    1.4870    0.8530   -1.7260 O   0  0  0  0  0  0
    1.2110    1.7580   -1.9780 H   0  0  0  0  0  0
   -0.0510    1.4750    0.0680 C   0  0  1  0  0  0
   -0.0630    2.7390   -0.6300 O   0  0  0  0  0  0
   -0.8940    3.7120   -0.0060 C   0  0  0  0  0  0
   -0.8180    4.6410   -0.5780 H   0  0  0  0  0  0
   -0.5560    3.9050    1.0160 H   0  0  0  0  0  0
   -1.9400    3.3930   -0.0060 H   0  0  0  0  0  0
   -0.0540    1.6410    1.1530 H   0  0  0  0  0  0
   -1.2890    0.6460   -0.3330 C   0  0  1  0  0  0
   -1.3950    0.6090   -1.7610 O   0  0  0  0  0  0
   -1.2460    1.5240   -2.0660 H   0  0  0  0  0  0
   -2.2100    1.1190    0.0230 H   0  0  0  0  0  0
   -1.1840   -0.7710    0.2360 C   0  0  1  0  0  0
   -2.3230   -1.5600   -0.1250 O   0  0  0  0  0  0
   -2.0350   -2.4880   -0.0210 H   0  0  0  0  0  0
   -1.1920   -0.7270    1.3320 H   0  0  0  0  0  0
    0.0920   -1.4690   -0.2490 C   0  0  2  0  0  0
    0.0520   -1.6430   -1.3300 H   0  0  0  0  0  0
    0.1390   -2.7600    0.3830 O   0  0  0  0  0  0
    0.5510   -2.5950    1.2570 H   0  0  0  0  0  0
    1.3460   -0.6760    0.1420 C   0  0  2  0  0  0
    2.2260   -1.1800   -0.2750 H   0  0  0  0  0  0
    1.4580   -0.7450    1.5730 O   0  0  0  0  0  0
    2.3440   -0.4120    1.8090 H   0  0  0  0  0  0
  1  2  1  0  0  0
  1  3  1  0  0  0
  1  5  1  0  0  0
  1 24  1  0  0  0
  3  4  1  0  0  0
  5  6  1  0  0  0
  5 11  1  0  0  0
  5 12  1  0  0  0
  6  7  1  0  0  0
  7  8  1  0  0  0
  7  9  1  0  0  0
  7 10  1  0  0  0
 12 13  1  0  0  0
 12 15  1  0  0  0
 12 16  1  0  0  0
 13 14  1  0  0  0
 16 17  1  0  0  0
 16 19  1  0  0  0
 16 20  1  0  0  0
 17 18  1  0  0  0
 20 21  1  0  0  0
 20 22  1  0  0  0
 20 24  1  0  0  0
 22 23  1  0  0  0
 24 25  1  0  0  0
 24 26  1  0  0  0
 26 27  1  0  0  0
M  END
> <s_m_entry_id>
28

> <s_m_entry_name>
CamMedNP_druglike.28

> <i_qp_#stars>
2

> <i_qp_#amine>
0

> <i_qp_#amidine>
0

> <i_qp_#acid>
0

> <i_qp_#amide>
0

> <i_qp_#rotor>
6

> <i_qp_#rtvFG>
0

> <i_qp_CNS>
-2

> <r_qp_mol_MW>
   194.184

> <r_qp_dipole>
     6.960

> <r_qp_SASA>
   370.246

> <r_qp_FOSA>
   180.673

> <r_qp_FISA>
   189.572

> <r_qp_PISA>
     0.000

> <r_qp_WPSA>
     0.000

> <r_qp_volume>
   605.354

> <r_qp_donorHB>
     5.000

> <r_qp_accptHB>
    10.200

> <r_qp_dip^2/V>
   0.0800140

> <r_qp_ACxDN^.5/SA>
   0.0616020

> <r_qp_glob>
   0.9347200

> <r_qp_QPpolrz>
    14.220

> <r_qp_QPlogPC16>
     6.629

> <r_qp_QPlogPoct>
    18.048

> <r_qp_QPlogPw>
    17.946

> <r_qp_QPlogPo/w>
    -1.802

> <r_qp_QPlogS>
    -1.066

> <r_qp_CIQPlogS>
    -0.289

> <r_qp_QPlogHERG>
    -2.588

> <r_qp_QPPCaco>
   157.828

> <r_qp_QPlogBB>
    -1.245

> <r_qp_QPPMDCK>
    67.248

> <r_qp_QPlogKp>
    -4.437

> <r_qp_IP(eV)>
    10.597

> <r_qp_EA(eV)>
    -1.789

> <i_qp_#metab>
5

> <r_qp_QPlogKhsa>
    -0.860

> <i_qp_HumanOralAbsorption>
2

> <r_qp_PercentHumanOralAbsorption>
    55.739

> <r_qp_SAfluorine>
     0.000

> <r_qp_SAamideO>
     0.000

> <r_qp_PSA>
   108.533

> <i_qp_#NandO>
6

> <i_qp_RuleOfFive>
0

> <i_qp_RuleOfThree>
0

> <i_qp_#ringatoms>
6

> <i_qp_#in34>
0

> <i_qp_#in56>
6

> <i_qp_#noncon>
6

> <i_qp_#nonHatm>
13

> <r_qp_Jm>
0.610064

$$$$
SNG_UY_077
                    3D
 Structure written by MMmdl.
 24 24  0  0  1  0            999 V2000
    0.8130    0.8770   -0.0630 C   0  0  2  0  0  0
    2.0180    1.2840    0.5720 O   0  0  0  0  0  0
    2.0930    2.2320    0.3660 H   0  0  0  0  0  0
    0.9450    1.0240   -1.1420 H   0  0  0  0  0  0
   -0.2570    1.6730    0.4240 O   0  0  0  0  0  0
   -1.5180    1.3300   -0.1820 C   0  0  2  0  0  0
   -1.4310    1.4680   -1.2690 H   0  0  0  0  0  0
   -2.5870    2.2980    0.3370 C   0  0  0  0  0  0
   -2.3480    3.6050   -0.1880 O   0  0  0  0  0  0
   -3.0110    4.1950    0.2090 H   0  0  0  0  0  0
   -2.5520    2.3670    1.4300 H   0  0  0  0  0  0
   -3.5900    1.9950    0.0230 H   0  0  0  0  0  0
   -1.8760   -0.1240    0.1550 C   0  0  1  0  0  0
   -3.0860   -0.5210   -0.4880 O   0  0  0  0  0  0
   -3.1280   -1.4920   -0.3780 H   0  0  0  0  0  0
   -2.0290   -0.2380    1.2360 H   0  0  0  0  0  0
   -0.7490   -1.0540   -0.2970 C   0  0  2  0  0  0
   -0.7050   -1.1000   -1.3930 H   0  0  0  0  0  0
   -1.0460   -2.3870    0.1360 O   0  0  0  0  0  0
   -0.2220   -2.8930   -0.0090 H   0  0  0  0  0  0
    0.5850   -0.5980    0.2790 C   0  0  1  0  0  0
    1.6280   -1.4200   -0.2560 O   0  0  0  0  0  0
    2.4620   -1.0010    0.0370 H   0  0  0  0  0  0
    0.5950   -0.7500    1.3660 H   0  0  0  0  0  0
  1  2  1  0  0  0
  1  4  1  0  0  0
  1  5  1  0  0  0
  1 21  1  0  0  0
  2  3  1  0  0  0
  5  6  1  0  0  0
  6  7  1  0  0  0
  6  8  1  0  0  0
  6 13  1  0  0  0
  8  9  1  0  0  0
  8 11  1  0  0  0
  8 12  1  0  0  0
  9 10  1  0  0  0
 13 14  1  0  0  0
 13 16  1  0  0  0
 13 17  1  0  0  0
 14 15  1  0  0  0
 17 18  1  0  0  0
 17 19  1  0  0  0
 17 21  1  0  0  0
 19 20  1  0  0  0
 21 22  1  0  0  0
 21 24  1  0  0  0
 22 23  1  0  0  0
M  END
> <s_m_entry_id>
29

> <s_m_entry_name>
CamMedNP_druglike.29

> <i_qp_#stars>
5

> <i_qp_#amine>
0

> <i_qp_#amidine>
0

> <i_qp_#acid>
0

> <i_qp_#amide>
0

> <i_qp_#rotor>
6

> <i_qp_#rtvFG>
1

> <i_qp_CNS>
-2

> <r_qp_mol_MW>
   180.157

> <r_qp_dipole>
     0.966

> <r_qp_SASA>
   356.348

> <r_qp_FOSA>
   125.861

> <r_qp_FISA>
   230.487

> <r_qp_PISA>
     0.000

> <r_qp_WPSA>
     0.000

> <r_qp_volume>
   564.018

> <r_qp_donorHB>
     5.000

> <r_qp_accptHB>
    10.200

> <r_qp_dip^2/V>
   0.0016560

> <r_qp_ACxDN^.5/SA>
   0.0640050

> <r_qp_glob>
   0.9264440

> <r_qp_QPpolrz>
    12.565

> <r_qp_QPlogPC16>
     6.399

> <r_qp_QPlogPoct>
    16.577

> <r_qp_QPlogPw>
    18.191

> <r_qp_QPlogPo/w>
    -2.248

> <r_qp_QPlogS>
    -1.042

> <r_qp_CIQPlogS>
    -0.280

> <r_qp_QPlogHERG>
    -2.722

> <r_qp_QPPCaco>
    64.594

> <r_qp_QPlogBB>
    -1.588

> <r_qp_QPPMDCK>
    25.604

> <r_qp_QPlogKp>
    -5.191

> <r_qp_IP(eV)>
    11.003

> <r_qp_EA(eV)>
    -1.985

> <i_qp_#metab>
4

> <r_qp_QPlogKhsa>
    -0.875

> <i_qp_HumanOralAbsorption>
2

> <r_qp_PercentHumanOralAbsorption>
    46.181

> <r_qp_SAfluorine>
     0.000

> <r_qp_SAamideO>
     0.000

> <r_qp_PSA>
   118.407

> <i_qp_#NandO>
6

> <i_qp_RuleOfFive>
0

> <i_qp_RuleOfThree>
0

> <i_qp_#ringatoms>
6

> <i_qp_#in34>
0

> <i_qp_#in56>
6

> <i_qp_#noncon>
5

> <i_qp_#nonHatm>
12

> <r_qp_Jm>
0.105189

$$$$
SNG_UY_078
                    3D
 Structure written by MMmdl.
 24 24  0  0  1  0            999 V2000
    0.8450    0.8660   -0.0730 C   0  0  2  0  0  0
    2.0210    1.2510    0.6290 O   0  0  0  0  0  0
    2.1260    2.1980    0.4270 H   0  0  0  0  0  0
    0.9800    1.0740   -1.1410 H   0  0  0  0  0  0
   -0.2360    1.6310    0.4410 O   0  0  0  0  0  0
   -1.4990    1.2840   -0.1550 C   0  0  2  0  0  0
   -1.4250    1.4290   -1.2410 H   0  0  0  0  0  0
   -2.5680    2.2420    0.3830 C   0  0  0  0  0  0
   -2.3460    3.5530   -0.1400 O   0  0  0  0  0  0
   -3.0050    4.1360    0.2710 H   0  0  0  0  0  0
   -2.5180    2.3060    1.4750 H   0  0  0  0  0  0
   -3.5730    1.9340    0.0810 H   0  0  0  0  0  0
   -1.8380   -0.1720    0.1800 C   0  0  1  0  0  0
   -3.0640   -0.5690   -0.4360 O   0  0  0  0  0  0
   -3.0970   -1.5420   -0.3460 H   0  0  0  0  0  0
   -1.9670   -0.2950    1.2630 H   0  0  0  0  0  0
   -0.7200   -1.0950   -0.3150 C   0  0  2  0  0  0
   -0.7350   -1.1430   -1.4100 H   0  0  0  0  0  0
   -0.9850   -2.4180    0.1700 O   0  0  0  0  0  0
   -0.5560   -2.4460    1.0540 H   0  0  0  0  0  0
    0.6420   -0.6330    0.1820 C   0  0  2  0  0  0
    1.4510   -1.2220   -0.2640 H   0  0  0  0  0  0
    0.7000   -0.9040    1.5990 O   0  0  0  0  0  0
    1.3700   -0.2720    1.9370 H   0  0  0  0  0  0
  1  2  1  0  0  0
  1  4  1  0  0  0
  1  5  1  0  0  0
  1 21  1  0  0  0
  2  3  1  0  0  0
  5  6  1  0  0  0
  6  7  1  0  0  0
  6  8  1  0  0  0
  6 13  1  0  0  0
  8  9  1  0  0  0
  8 11  1  0  0  0
  8 12  1  0  0  0
  9 10  1  0  0  0
 13 14  1  0  0  0
 13 16  1  0  0  0
 13 17  1  0  0  0
 14 15  1  0  0  0
 17 18  1  0  0  0
 17 19  1  0  0  0
 17 21  1  0  0  0
 19 20  1  0  0  0
 21 22  1  0  0  0
 21 23  1  0  0  0
 23 24  1  0  0  0
M  END
> <s_m_entry_id>
30

> <s_m_entry_name>
CamMedNP_druglike.30

> <i_qp_#stars>
4

> <i_qp_#amine>
0

> <i_qp_#amidine>
0

> <i_qp_#acid>
0

> <i_qp_#amide>
0

> <i_qp_#rotor>
6

> <i_qp_#rtvFG>
1

> <i_qp_CNS>
-2

> <r_qp_mol_MW>
   180.157

> <r_qp_dipole>
     1.801

> <r_qp_SASA>
   353.088

> <r_qp_FOSA>
   133.322

> <r_qp_FISA>
   219.766

> <r_qp_PISA>
     0.000

> <r_qp_WPSA>
     0.000

> <r_qp_volume>
   564.917

> <r_qp_donorHB>
     5.000

> <r_qp_accptHB>
    10.200

> <r_qp_dip^2/V>
   0.0057430

> <r_qp_ACxDN^.5/SA>
   0.0645960

> <r_qp_glob>
   0.9359910

> <r_qp_QPpolrz>
    12.601

> <r_qp_QPlogPC16>
     6.432

> <r_qp_QPlogPoct>
    16.611

> <r_qp_QPlogPw>
    18.110

> <r_qp_QPlogPo/w>
    -2.142

> <r_qp_QPlogS>
    -1.040

> <r_qp_CIQPlogS>
    -0.280

> <r_qp_QPlogHERG>
    -2.568

> <r_qp_QPPCaco>
    81.632

> <r_qp_QPlogBB>
    -1.471

> <r_qp_QPPMDCK>
    32.976

> <r_qp_QPlogKp>
    -4.994

> <r_qp_IP(eV)>
    10.931

> <r_qp_EA(eV)>
    -1.924

> <i_qp_#metab>
4

> <r_qp_QPlogKhsa>
    -0.847

> <i_qp_HumanOralAbsorption>
2

> <r_qp_PercentHumanOralAbsorption>
    48.623

> <r_qp_SAfluorine>
     0.000

> <r_qp_SAamideO>
     0.000

> <r_qp_PSA>
   115.152

> <i_qp_#NandO>
6

> <i_qp_RuleOfFive>
0

> <i_qp_RuleOfThree>
0

> <i_qp_#ringatoms>
6

> <i_qp_#in34>
0

> <i_qp_#in56>
6

> <i_qp_#noncon>
5

> <i_qp_#nonHatm>
12

> <r_qp_Jm>
0.166828

$$$$
SNG_UY_079
                    3D
 Structure written by MMmdl.
 24 24  0  0  1  0            999 V2000
    0.8450    0.8660   -0.0730 C   0  0  2  0  0  0
    2.0210    1.2510    0.6290 O   0  0  0  0  0  0
    2.1260    2.1980    0.4270 H   0  0  0  0  0  0
    0.9800    1.0740   -1.1410 H   0  0  0  0  0  0
   -0.2360    1.6310    0.4410 O   0  0  0  0  0  0
   -1.4990    1.2840   -0.1550 C   0  0  2  0  0  0
   -1.4250    1.4290   -1.2410 H   0  0  0  0  0  0
   -2.5680    2.2420    0.3830 C   0  0  0  0  0  0
   -2.3460    3.5530   -0.1400 O   0  0  0  0  0  0
   -3.0050    4.1360    0.2710 H   0  0  0  0  0  0
   -2.5180    2.3060    1.4750 H   0  0  0  0  0  0
   -3.5730    1.9340    0.0810 H   0  0  0  0  0  0
   -1.8380   -0.1720    0.1800 C   0  0  1  0  0  0
   -3.0640   -0.5690   -0.4360 O   0  0  0  0  0  0
   -3.0970   -1.5420   -0.3460 H   0  0  0  0  0  0
   -1.9670   -0.2950    1.2630 H   0  0  0  0  0  0
   -0.7200   -1.0950   -0.3150 C   0  0  2  0  0  0
   -0.7350   -1.1430   -1.4100 H   0  0  0  0  0  0
   -0.9850   -2.4180    0.1700 O   0  0  0  0  0  0
   -0.5560   -2.4460    1.0540 H   0  0  0  0  0  0
    0.6420   -0.6330    0.1820 C   0  0  2  0  0  0
    1.4510   -1.2220   -0.2640 H   0  0  0  0  0  0
    0.7000   -0.9040    1.5990 O   0  0  0  0  0  0
    1.3700   -0.2720    1.9370 H   0  0  0  0  0  0
  1  2  1  0  0  0
  1  4  1  0  0  0
  1  5  1  0  0  0
  1 21  1  0  0  0
  2  3  1  0  0  0
  5  6  1  0  0  0
  6  7  1  0  0  0
  6  8  1  0  0  0
  6 13  1  0  0  0
  8  9  1  0  0  0
  8 11  1  0  0  0
  8 12  1  0  0  0
  9 10  1  0  0  0
 13 14  1  0  0  0
 13 16  1  0  0  0
 13 17  1  0  0  0
 14 15  1  0  0  0
 17 18  1  0  0  0
 17 19  1  0  0  0
 17 21  1  0  0  0
 19 20  1  0  0  0
 21 22  1  0  0  0
 21 23  1  0  0  0
 23 24  1  0  0  0
M  END
> <s_m_entry_id>
31

> <s_m_entry_name>
CamMedNP_druglike.31

> <i_qp_#stars>
4

> <i_qp_#amine>
0

> <i_qp_#amidine>
0

> <i_qp_#acid>
0

> <i_qp_#amide>
0

> <i_qp_#rotor>
6

> <i_qp_#rtvFG>
1

> <i_qp_CNS>
-2

> <r_qp_mol_MW>
   180.157

> <r_qp_dipole>
     1.801

> <r_qp_SASA>
   353.088

> <r_qp_FOSA>
   133.322

> <r_qp_FISA>
   219.766

> <r_qp_PISA>
     0.000

> <r_qp_WPSA>
     0.000

> <r_qp_volume>
   564.917

> <r_qp_donorHB>
     5.000

> <r_qp_accptHB>
    10.200

> <r_qp_dip^2/V>
   0.0057430

> <r_qp_ACxDN^.5/SA>
   0.0645960

> <r_qp_glob>
   0.9359910

> <r_qp_QPpolrz>
    12.601

> <r_qp_QPlogPC16>
     6.432

> <r_qp_QPlogPoct>
    16.611

> <r_qp_QPlogPw>
    18.110

> <r_qp_QPlogPo/w>
    -2.142

> <r_qp_QPlogS>
    -1.040

> <r_qp_CIQPlogS>
    -0.280

> <r_qp_QPlogHERG>
    -2.568

> <r_qp_QPPCaco>
    81.632

> <r_qp_QPlogBB>
    -1.471

> <r_qp_QPPMDCK>
    32.976

> <r_qp_QPlogKp>
    -4.994

> <r_qp_IP(eV)>
    10.931

> <r_qp_EA(eV)>
    -1.924

> <i_qp_#metab>
4

> <r_qp_QPlogKhsa>
    -0.847

> <i_qp_HumanOralAbsorption>
2

> <r_qp_PercentHumanOralAbsorption>
    48.623

> <r_qp_SAfluorine>
     0.000

> <r_qp_SAamideO>
     0.000

> <r_qp_PSA>
   115.152

> <i_qp_#NandO>
6

> <i_qp_RuleOfFive>
0

> <i_qp_RuleOfThree>
0

> <i_qp_#ringatoms>
6

> <i_qp_#in34>
0

> <i_qp_#in56>
6

> <i_qp_#noncon>
5

> <i_qp_#nonHatm>
12

> <r_qp_Jm>
0.166828

$$$$
SNG_UY_080
                    3D
 Structure written by MMmdl.
 24 24  0  0  1  0            999 V2000
    0.8570    0.8850   -0.1070 C   0  0  2  0  0  0
    2.0680    1.2990    0.5160 O   0  0  0  0  0  0
    2.1180    2.2530    0.3350 H   0  0  0  0  0  0
    0.9720    1.0630   -1.1830 H   0  0  0  0  0  0
   -0.2100    1.6610    0.4100 O   0  0  0  0  0  0
   -1.4740    1.3160   -0.1860 C   0  0  2  0  0  0
   -1.3850    1.4580   -1.2710 H   0  0  0  0  0  0
   -2.5290    2.2860    0.3560 C   0  0  0  0  0  0
   -2.3610    3.5620   -0.2590 O   0  0  0  0  0  0
   -2.9640    4.1800    0.1900 H   0  0  0  0  0  0
   -2.4260    2.4190    1.4380 H   0  0  0  0  0  0
   -3.5400    1.9380    0.1220 H   0  0  0  0  0  0
   -1.8220   -0.1500    0.1230 C   0  0  2  0  0  0
   -2.7620   -0.4440   -0.3580 H   0  0  0  0  0  0
   -1.9860   -0.3840    1.5320 O   0  0  0  0  0  0
   -2.8060    0.0520    1.8230 H   0  0  0  0  0  0
   -0.6920   -1.0790   -0.3430 C   0  0  2  0  0  0
   -0.6650   -1.1340   -1.4380 H   0  0  0  0  0  0
   -0.9830   -2.3980    0.1400 O   0  0  0  0  0  0
   -1.2770   -2.2620    1.0640 H   0  0  0  0  0  0
    0.6650   -0.6070    0.1890 C   0  0  1  0  0  0
    1.7300   -1.3460   -0.4250 O   0  0  0  0  0  0
    2.5530   -0.9380   -0.0920 H   0  0  0  0  0  0
    0.7350   -0.8000    1.2670 H   0  0  0  0  0  0
  1  2  1  0  0  0
  1  4  1  0  0  0
  1  5  1  0  0  0
  1 21  1  0  0  0
  2  3  1  0  0  0
  5  6  1  0  0  0
  6  7  1  0  0  0
  6  8  1  0  0  0
  6 13  1  0  0  0
  8  9  1  0  0  0
  8 11  1  0  0  0
  8 12  1  0  0  0
  9 10  1  0  0  0
 13 14  1  0  0  0
 13 15  1  0  0  0
 13 17  1  0  0  0
 15 16  1  0  0  0
 17 18  1  0  0  0
 17 19  1  0  0  0
 17 21  1  0  0  0
 19 20  1  0  0  0
 21 22  1  0  0  0
 21 24  1  0  0  0
 22 23  1  0  0  0
M  END
> <s_m_entry_id>
32

> <s_m_entry_name>
CamMedNP_druglike.32

> <i_qp_#stars>
4

> <i_qp_#amine>
0

> <i_qp_#amidine>
0

> <i_qp_#acid>
0

> <i_qp_#amide>
0

> <i_qp_#rotor>
6

> <i_qp_#rtvFG>
1

> <i_qp_CNS>
-2

> <r_qp_mol_MW>
   180.157

> <r_qp_dipole>
     6.479

> <r_qp_SASA>
   354.735

> <r_qp_FOSA>
   129.924

> <r_qp_FISA>
   224.810

> <r_qp_PISA>
     0.000

> <r_qp_WPSA>
     0.000

> <r_qp_volume>
   565.197

> <r_qp_donorHB>
     5.000

> <r_qp_accptHB>
    10.200

> <r_qp_dip^2/V>
   0.0742740

> <r_qp_ACxDN^.5/SA>
   0.0642960

> <r_qp_glob>
   0.9319540

> <r_qp_QPpolrz>
    12.613

> <r_qp_QPlogPC16>
     6.428

> <r_qp_QPlogPoct>
    17.572

> <r_qp_QPlogPw>
    18.148

> <r_qp_QPlogPo/w>
    -2.188

> <r_qp_QPlogS>
    -1.041

> <r_qp_CIQPlogS>
    -0.280

> <r_qp_QPlogHERG>
    -2.633

> <r_qp_QPPCaco>
    73.118

> <r_qp_QPlogBB>
    -1.524

> <r_qp_QPPMDCK>
    29.275

> <r_qp_QPlogKp>
    -5.087

> <r_qp_IP(eV)>
    10.754

> <r_qp_EA(eV)>
    -1.989

> <i_qp_#metab>
4

> <r_qp_QPlogKhsa>
    -0.859

> <i_qp_HumanOralAbsorption>
2

> <r_qp_PercentHumanOralAbsorption>
    47.495

> <r_qp_SAfluorine>
     0.000

> <r_qp_SAamideO>
     0.000

> <r_qp_PSA>
   116.854

> <i_qp_#NandO>
6

> <i_qp_RuleOfFive>
0

> <i_qp_RuleOfThree>
0

> <i_qp_#ringatoms>
6

> <i_qp_#in34>
0

> <i_qp_#in56>
6

> <i_qp_#noncon>
5

> <i_qp_#nonHatm>
12

> <r_qp_Jm>
0.134296

$$$$
JDW_UD_047
                    3D
 Structure written by MMmdl.
 78 77  0  0  1  0            999 V2000
   -0.8730   -1.2080    0.8080 C   0  0  0  0  0  0
   -1.4030   -0.6630    1.5990 H   0  0  0  0  0  0
   -0.0290   -2.3250    1.4300 C   0  0  0  0  0  0
    0.4860   -2.8710    0.6310 H   0  0  0  0  0  0
   -0.7080   -3.0370    1.9150 H   0  0  0  0  0  0
   -0.0560   -0.2290   -0.0380 C   0  0  0  0  0  0
   -0.9590    0.7980   -0.7270 C   0  0  0  0  0  0
   -1.6800    0.2790   -1.3700 H   0  0  0  0  0  0
   -1.5340    1.3410    0.0320 H   0  0  0  0  0  0
   -0.1380    1.7820   -1.5690 C   0  0  0  0  0  0
    0.5510    2.3190   -0.9060 H   0  0  0  0  0  0
    0.4670    1.2160   -2.2870 H   0  0  0  0  0  0
    0.6680    0.2990    0.5930 H   0  0  0  0  0  0
    0.5140   -0.7830   -0.7940 H   0  0  0  0  0  0
   -1.6420   -1.6720    0.1770 H   0  0  0  0  0  0
    1.6770   -2.9420    3.2350 C   0  0  0  0  0  0
    0.9240   -3.5600    3.7390 H   0  0  0  0  0  0
    0.9840   -1.8160    2.4600 C   0  0  0  0  0  0
    1.7450   -1.1990    1.9700 H   0  0  0  0  0  0
    0.4680   -1.1720    3.1820 H   0  0  0  0  0  0
    2.5670   -3.8240    2.3570 C   0  0  0  0  0  0
    3.3250   -4.8580    3.1950 C   0  0  0  0  0  0
    3.9400   -4.3430    3.9440 H   0  0  0  0  0  0
    2.6070   -5.4810    3.7430 H   0  0  0  0  0  0
    4.2130   -5.7400    2.3160 C   0  0  0  0  0  0
    3.5990   -6.2680    1.5760 H   0  0  0  0  0  0
    4.9170   -5.1130    1.7550 H   0  0  0  0  0  0
    1.9580   -4.3470    1.6100 H   0  0  0  0  0  0
    3.2830   -3.1970    1.8130 H   0  0  0  0  0  0
    2.2890   -2.4860    4.0230 H   0  0  0  0  0  0
    6.2860   -6.8200    3.2340 C   0  0  0  0  0  0
    6.8960   -6.0890    2.7080 H   0  0  0  0  0  0
    4.9490   -6.7620    3.1360 C   0  0  0  0  0  0
    4.3380   -7.4930    3.6620 H   0  0  0  0  0  0
    7.0220   -7.8430    4.0530 C   0  0  0  0  0  0
    6.3130   -8.4620    4.6130 H   0  0  0  0  0  0
    7.6390   -7.3160    4.7900 H   0  0  0  0  0  0
    7.9080   -8.7240    3.1680 C   0  0  0  0  0  0
    7.2880   -9.2780    2.4520 H   0  0  0  0  0  0
    8.5760   -8.0870    2.5740 H   0  0  0  0  0  0
    8.7730   -9.7080    3.9640 C   0  0  0  0  0  0
    9.3970   -9.1470    4.6680 H   0  0  0  0  0  0
    9.4540  -10.2070    3.2630 H   0  0  0  0  0  0
    8.8170  -11.8820    5.3130 C   0  0  0  0  0  0
    9.4000  -12.3670    4.5210 H   0  0  0  0  0  0
    7.9560  -10.7680    4.7080 C   0  0  0  0  0  0
    7.3660  -10.3000    5.5040 H   0  0  0  0  0  0
    7.2440  -11.2270    4.0110 H   0  0  0  0  0  0
    9.7540  -11.3930    6.4190 C   0  0  0  0  0  0
   10.5040  -12.5490    7.0630 C   0  0  0  0  0  0
   11.1700  -12.1780    7.8480 H   0  0  0  0  0  0
    9.8090  -13.2630    7.5170 H   0  0  0  0  0  0
   11.1110  -13.0820    6.3250 H   0  0  0  0  0  0
   10.4850  -10.6850    6.0130 H   0  0  0  0  0  0
    9.1790  -10.8640    7.1880 H   0  0  0  0  0  0
    8.1460  -12.6470    5.7240 H   0  0  0  0  0  0
   -0.1980    3.7910   -3.1670 C   0  0  2  0  0  0
    0.6300    3.1260   -4.1160 O   0  0  0  0  0  0
    1.3540    2.6900   -3.6320 H   0  0  0  0  0  0
   -1.0220    2.7950   -2.3110 C   0  0  2  0  0  0
   -1.7150    2.2440   -2.9600 H   0  0  0  0  0  0
   -1.7990    3.5140   -1.3470 O   0  0  0  0  0  0
   -2.1160    4.3360   -1.8000 H   0  0  0  0  0  0
   -1.1370    4.7520   -3.9200 C   0  0  2  0  0  0
   -0.4390    5.8230   -4.7800 C   0  0  1  0  0  0
   -1.4940    6.7810   -5.2090 N   0  0  0  0  0  0
   -1.9860    6.3860   -6.0130 H   0  0  0  0  0  0
   -0.9940    7.6000   -5.5780 H   0  0  0  0  0  0
    0.0040    5.3730   -5.6760 H   0  0  0  0  0  0
    0.6510    6.6140   -4.0390 C   0  0  0  0  0  0
    1.1380    7.6500   -4.8970 O   0  0  0  0  0  0
    1.8200    8.1320   -4.3970 H   0  0  0  0  0  0
    1.4980    5.9710   -3.7830 H   0  0  0  0  0  0
    0.2650    7.0780   -3.1240 H   0  0  0  0  0  0
   -1.7900    4.1640   -4.5790 H   0  0  0  0  0  0
   -2.0020    5.4220   -2.9790 O   0  0  0  0  0  0
   -2.2970    6.2130   -3.4940 H   0  0  0  0  0  0
    0.4380    4.3710   -2.4870 H   0  0  0  0  0  0
  1  2  1  0  0  0
  1  3  1  0  0  0
  1  6  1  0  0  0
  1 15  1  0  0  0
  3  4  1  0  0  0
  3  5  1  0  0  0
  3 18  1  0  0  0
  6  7  1  0  0  0
  6 13  1  0  0  0
  6 14  1  0  0  0
  7  8  1  0  0  0
  7  9  1  0  0  0
  7 10  1  0  0  0
 10 11  1  0  0  0
 10 12  1  0  0  0
 10 60  1  0  0  0
 16 17  1  0  0  0
 16 18  1  0  0  0
 16 21  1  0  0  0
 16 30  1  0  0  0
 18 19  1  0  0  0
 18 20  1  0  0  0
 21 22  1  0  0  0
 21 28  1  0  0  0
 21 29  1  0  0  0
 22 23  1  0  0  0
 22 24  1  0  0  0
 22 25  1  0  0  0
 25 26  1  0  0  0
 25 27  1  0  0  0
 25 33  1  0  0  0
 31 32  1  0  0  0
 31 33  2  0  0  0
 31 35  1  0  0  0
 33 34  1  0  0  0
 35 36  1  0  0  0
 35 37  1  0  0  0
 35 38  1  0  0  0
 38 39  1  0  0  0
 38 40  1  0  0  0
 38 41  1  0  0  0
 41 42  1  0  0  0
 41 43  1  0  0  0
 41 46  1  0  0  0
 44 45  1  0  0  0
 44 46  1  0  0  0
 44 49  1  0  0  0
 44 56  1  0  0  0
 46 47  1  0  0  0
 46 48  1  0  0  0
 49 50  1  0  0  0
 49 54  1  0  0  0
 49 55  1  0  0  0
 50 51  1  0  0  0
 50 52  1  0  0  0
 50 53  1  0  0  0
 57 58  1  0  0  0
 57 60  1  0  0  0
 57 64  1  0  0  0
 57 78  1  0  0  0
 58 59  1  0  0  0
 60 61  1  0  0  0
 60 62  1  0  0  0
 62 63  1  0  0  0
 64 65  1  0  0  0
 64 75  1  0  0  0
 64 76  1  0  0  0
 65 66  1  0  0  0
 65 69  1  0  0  0
 65 70  1  0  0  0
 66 67  1  0  0  0
 66 68  1  0  0  0
 70 71  1  0  0  0
 70 73  1  0  0  0
 70 74  1  0  0  0
 71 72  1  0  0  0
 76 77  1  0  0  0
M  END
> <s_m_entry_id>
33

> <s_m_entry_name>
CamMedNP_druglike.33

> <i_qp_#stars>
3

> <i_qp_#amine>
1

> <i_qp_#amidine>
0

> <i_qp_#acid>
0

> <i_qp_#amide>
0

> <i_qp_#rotor>
26

> <i_qp_#rtvFG>
0

> <i_qp_CNS>
-2

> <r_qp_mol_MW>
   415.655

> <r_qp_dipole>
     4.014

> <r_qp_SASA>
   931.290

> <r_qp_FOSA>
   732.610

> <r_qp_FISA>
   185.125

> <r_qp_PISA>
    13.555

> <r_qp_WPSA>
     0.000

> <r_qp_volume>
  1632.816

> <r_qp_donorHB>
     6.000

> <r_qp_accptHB>
     7.800

> <r_qp_dip^2/V>
   0.0098690

> <r_qp_ACxDN^.5/SA>
   0.0205160

> <r_qp_glob>
   0.7200650

> <r_qp_QPpolrz>
    42.626

> <r_qp_QPlogPC16>
    16.864

> <r_qp_QPlogPoct>
    25.952

> <r_qp_QPlogPw>
    14.047

> <r_qp_QPlogPo/w>
     3.467

> <r_qp_QPlogS>
    -3.970

> <r_qp_CIQPlogS>
    -3.125

> <r_qp_QPlogHERG>
    -6.852

> <r_qp_QPPCaco>
    43.377

> <r_qp_QPlogBB>
    -2.985

> <r_qp_QPPMDCK>
    18.419

> <r_qp_QPlogKp>
    -4.450

> <r_qp_IP(eV)>
     9.797

> <r_qp_EA(eV)>
    -1.060

> <i_qp_#metab>
8

> <r_qp_QPlogKhsa>
    -0.052

> <i_qp_HumanOralAbsorption>
1

> <r_qp_PercentHumanOralAbsorption>
    63.592

> <r_qp_SAfluorine>
     0.000

> <r_qp_SAamideO>
     0.000

> <r_qp_PSA>
   101.365

> <i_qp_#NandO>
5

> <i_qp_RuleOfFive>
1

> <i_qp_RuleOfThree>
1

> <i_qp_#ringatoms>
0

> <i_qp_#in34>
0

> <i_qp_#in56>
0

> <i_qp_#noncon>
0

> <i_qp_#nonHatm>
29

> <r_qp_Jm>
0.001581

$$$$
TAL_UDS_021
                    3D
 Structure written by MMmdl.
 23 23  0  0  1  0            999 V2000
    1.3730    0.6080   -0.2140 C   0  0  2  0  0  0
    2.5580    1.1730    0.3480 O   0  0  0  0  0  0
    2.5900    2.1110    0.0880 H   0  0  0  0  0  0
    1.4900    0.6410   -1.3040 H   0  0  0  0  0  0
    0.1450    1.4070    0.2160 C   0  0  0  0  0  0
    0.2040    2.4320   -0.1720 H   0  0  0  0  0  0
    0.1350    1.5280    1.3070 H   0  0  0  0  0  0
   -1.1450    0.7400   -0.2540 C   0  0  2  0  0  0
   -1.2170    0.7900   -1.3470 H   0  0  0  0  0  0
   -2.2630    1.4590    0.2640 O   0  0  0  0  0  0
   -3.0380    0.8890    0.0860 H   0  0  0  0  0  0
   -1.2280   -0.7160    0.2130 C   0  0  1  0  0  0
   -2.4120   -1.3060   -0.3380 O   0  0  0  0  0  0
   -2.3160   -2.2660   -0.1720 H   0  0  0  0  0  0
   -1.3460   -0.7660    1.3020 H   0  0  0  0  0  0
   -0.0020   -1.5090   -0.2370 C   0  0  2  0  0  0
    0.0090   -1.6180   -1.3290 H   0  0  0  0  0  0
   -0.0970   -2.8380    0.2890 O   0  0  0  0  0  0
    0.7890   -3.2280    0.1490 H   0  0  0  0  0  0
    1.2820   -0.8470    0.2570 C   0  0  1  0  0  0
    2.4000   -1.5870   -0.2480 O   0  0  0  0  0  0
    3.1790   -1.0270   -0.0550 H   0  0  0  0  0  0
    1.3520   -0.9090    1.3500 H   0  0  0  0  0  0
  1  2  1  0  0  0
  1  4  1  0  0  0
  1  5  1  0  0  0
  1 20  1  0  0  0
  2  3  1  0  0  0
  5  6  1  0  0  0
  5  7  1  0  0  0
  5  8  1  0  0  0
  8  9  1  0  0  0
  8 10  1  0  0  0
  8 12  1  0  0  0
 10 11  1  0  0  0
 12 13  1  0  0  0
 12 15  1  0  0  0
 12 16  1  0  0  0
 13 14  1  0  0  0
 16 17  1  0  0  0
 16 18  1  0  0  0
 16 20  1  0  0  0
 18 19  1  0  0  0
 20 21  1  0  0  0
 20 23  1  0  0  0
 21 22  1  0  0  0
M  END
> <s_m_entry_id>
34

> <s_m_entry_name>
CamMedNP_druglike.34

> <i_qp_#stars>
3

> <i_qp_#amine>
0

> <i_qp_#amidine>
0

> <i_qp_#acid>
0

> <i_qp_#amide>
0

> <i_qp_#rotor>
5

> <i_qp_#rtvFG>
0

> <i_qp_CNS>
-2

> <r_qp_mol_MW>
   164.158

> <r_qp_dipole>
     2.526

> <r_qp_SASA>
   341.082

> <r_qp_FOSA>
   122.114

> <r_qp_FISA>
   218.969

> <r_qp_PISA>
     0.000

> <r_qp_WPSA>
     0.000

> <r_qp_volume>
   536.035

> <r_qp_donorHB>
     5.000

> <r_qp_accptHB>
     8.500

> <r_qp_dip^2/V>
   0.0119020

> <r_qp_ACxDN^.5/SA>
   0.0557240

> <r_qp_glob>
   0.9356230

> <r_qp_QPpolrz>
    12.088

> <r_qp_QPlogPC16>
     6.114

> <r_qp_QPlogPoct>
    15.624

> <r_qp_QPlogPw>
    16.622

> <r_qp_QPlogPo/w>
    -1.890

> <r_qp_QPlogS>
    -0.978

> <r_qp_CIQPlogS>
    -0.399

> <r_qp_QPlogHERG>
    -2.574

> <r_qp_QPPCaco>
    83.065

> <r_qp_QPlogBB>
    -1.405

> <r_qp_QPPMDCK>
    33.602

> <r_qp_QPlogKp>
    -5.075

> <r_qp_IP(eV)>
    11.122

> <r_qp_EA(eV)>
    -2.249

> <i_qp_#metab>
5

> <r_qp_QPlogKhsa>
    -0.819

> <i_qp_HumanOralAbsorption>
2

> <r_qp_PercentHumanOralAbsorption>
    50.231

> <r_qp_SAfluorine>
     0.000

> <r_qp_SAamideO>
     0.000

> <r_qp_PSA>
   108.361

> <i_qp_#NandO>
5

> <i_qp_RuleOfFive>
0

> <i_qp_RuleOfThree>
0

> <i_qp_#ringatoms>
6

> <i_qp_#in34>
0

> <i_qp_#in56>
6

> <i_qp_#noncon>
6

> <i_qp_#nonHatm>
11

> <r_qp_Jm>
0.145179

$$$$
UB_MBA_65
                    3D
 Structure written by MMmdl.
 23 23  0  0  1  0            999 V2000
    1.9140   -4.5070    1.9910 C   0  0  2  0  0  0
    1.8750   -4.3360    3.4180 O   0  0  0  0  0  0
    2.7640   -4.5420    3.7620 H   0  0  0  0  0  0
    2.8000   -3.9940    1.5980 H   0  0  0  0  0  0
    0.6510   -3.8380    1.4140 C   0  0  1  0  0  0
    0.6910   -3.7810   -0.0080 O   0  0  0  0  0  0
    1.3390   -3.1020   -0.2620 H   0  0  0  0  0  0
    0.5910   -2.8090    1.7920 H   0  0  0  0  0  0
   -0.6070   -4.5900    1.8840 C   0  0  2  0  0  0
   -1.4980   -4.1500    1.4210 H   0  0  0  0  0  0
   -0.7550   -4.4640    3.3030 O   0  0  0  0  0  0
    0.1510   -4.3970    3.6880 H   0  0  0  0  0  0
   -0.5510   -6.0730    1.5160 C   0  0  0  0  0  0
   -0.5990   -6.1950    0.4260 H   0  0  0  0  0  0
   -1.4280   -6.5950    1.9180 H   0  0  0  0  0  0
    0.7070   -6.7520    2.0620 C   0  0  1  0  0  0
    0.7760   -8.0790    1.5330 O   0  0  0  0  0  0
    1.1900   -7.9650    0.6510 H   0  0  0  0  0  0
    0.6390   -6.8310    3.1530 H   0  0  0  0  0  0
    1.9950   -6.0100    1.6680 C   0  0  1  0  0  0
    2.2260   -6.2640    0.2760 O   0  0  0  0  0  0
    2.9930   -5.7380   -0.0070 H   0  0  0  0  0  0
    2.8340   -6.4660    2.2080 H   0  0  0  0  0  0
  1  2  1  0  0  0
  1  4  1  0  0  0
  1  5  1  0  0  0
  1 20  1  0  0  0
  2  3  1  0  0  0
  5  6  1  0  0  0
  5  8  1  0  0  0
  5  9  1  0  0  0
  6  7  1  0  0  0
  9 10  1  0  0  0
  9 11  1  0  0  0
  9 13  1  0  0  0
 11 12  1  0  0  0
 13 14  1  0  0  0
 13 15  1  0  0  0
 13 16  1  0  0  0
 16 17  1  0  0  0
 16 19  1  0  0  0
 16 20  1  0  0  0
 17 18  1  0  0  0
 20 21  1  0  0  0
 20 23  1  0  0  0
 21 22  1  0  0  0
M  END
> <s_m_entry_id>
35

> <s_m_entry_name>
CamMedNP_druglike.35

> <i_qp_#stars>
3

> <i_qp_#amine>
0

> <i_qp_#amidine>
0

> <i_qp_#acid>
0

> <i_qp_#amide>
0

> <i_qp_#rotor>
5

> <i_qp_#rtvFG>
0

> <i_qp_CNS>
-2

> <r_qp_mol_MW>
   164.158

> <r_qp_dipole>
     7.812

> <r_qp_SASA>
   329.713

> <r_qp_FOSA>
   141.515

> <r_qp_FISA>
   188.199

> <r_qp_PISA>
     0.000

> <r_qp_WPSA>
     0.000

> <r_qp_volume>
   521.166

> <r_qp_donorHB>
     5.000

> <r_qp_accptHB>
     8.500

> <r_qp_dip^2/V>
   0.1171020

> <r_qp_ACxDN^.5/SA>
   0.0576460

> <r_qp_glob>
   0.9499030

> <r_qp_QPpolrz>
    11.493

> <r_qp_QPlogPC16>
     5.895

> <r_qp_QPlogPoct>
    16.730

> <r_qp_QPlogPw>
    16.385

> <r_qp_QPlogPo/w>
    -1.689

> <r_qp_QPlogS>
    -0.955

> <r_qp_CIQPlogS>
    -0.399

> <r_qp_QPlogHERG>
    -2.343

> <r_qp_QPPCaco>
   162.634

> <r_qp_QPlogBB>
    -1.128

> <r_qp_QPPMDCK>
    69.465

> <r_qp_QPlogKp>
    -4.508

> <r_qp_IP(eV)>
    10.704

> <r_qp_EA(eV)>
    -1.913

> <i_qp_#metab>
5

> <r_qp_QPlogKhsa>
    -0.778

> <i_qp_HumanOralAbsorption>
2

> <r_qp_PercentHumanOralAbsorption>
    56.632

> <r_qp_SAfluorine>
     0.000

> <r_qp_SAamideO>
     0.000

> <r_qp_PSA>
    98.541

> <i_qp_#NandO>
5

> <i_qp_RuleOfFive>
0

> <i_qp_RuleOfThree>
0

> <i_qp_#ringatoms>
6

> <i_qp_#in34>
0

> <i_qp_#in56>
6

> <i_qp_#noncon>
6

> <i_qp_#nonHatm>
11

> <r_qp_Jm>
0.565422

$$$$
OTH_UD_XX06_1
                    3D
 Structure written by MMmdl.
 51 53  0  0  1  0            999 V2000
    1.1640    0.8280   -0.1040 C   0  0  0  0  0  0
    1.9960    1.4800   -0.3310 H   0  0  0  0  0  0
   -0.1360    1.2470   -0.6550 C   0  0  0  0  0  0
   -0.2200    2.2720   -1.3210 O   0  0  0  0  0  0
   -1.2250    0.4540   -0.3970 O   0  0  0  0  0  0
   -1.0870   -0.7210    0.3750 C   0  0  0  0  0  0
   -2.3040   -1.4770    0.5880 C   0  0  0  0  0  0
   -2.1980   -2.3800    1.1860 H   0  0  0  0  0  0
   -3.5100   -1.1460    0.1010 C   0  0  0  0  0  0
   -3.6370   -0.2660   -0.5240 H   0  0  0  0  0  0
   -4.7220   -1.9370    0.3400 C   0  0  0  0  0  0
    0.0990   -1.0920    0.8720 C   0  0  0  0  0  0
    0.2180   -1.9910    1.4680 H   0  0  0  0  0  0
    1.2680   -0.2900    0.6240 C   0  0  0  0  0  0
    2.4000   -0.8070    1.2020 O   0  0  0  0  0  0
    3.6180   -0.0930    1.0220 C   0  0  0  0  0  0
    4.4090   -0.6410    1.5430 H   0  0  0  0  0  0
    3.5540    0.9070    1.4620 H   0  0  0  0  0  0
    3.8870   -0.0380   -0.0370 H   0  0  0  0  0  0
   -5.6600   -2.0750   -0.6890 C   0  0  0  0  0  0
   -5.4840   -1.6240   -1.6630 H   0  0  0  0  0  0
   -6.8340   -2.8000   -0.4790 C   0  0  0  0  0  0
   -7.5600   -2.9010   -1.2830 H   0  0  0  0  0  0
   -7.0870   -3.3910    0.7620 C   0  0  0  0  0  0
   -8.0220   -3.9290    0.8890 H   0  0  0  0  0  0
   -6.1660   -3.2540    1.7990 C   0  0  0  0  0  0
   -6.2880   -3.7670    3.0620 O   0  0  0  0  0  0
   -7.3260   -4.7320    3.2930 C   0  0  2  0  0  0
   -7.2800   -5.5030    2.5110 H   0  0  0  0  0  0
   -4.9960   -2.5160    1.5860 C   0  0  0  0  0  0
   -4.3030   -2.3920    2.4150 H   0  0  0  0  0  0
   -8.6140   -4.1160    3.3230 O   0  0  0  0  0  0
   -9.6720   -5.0650    3.5270 C   0  0  2  0  0  0
   -9.6030   -5.8480    2.7590 H   0  0  0  0  0  0
  -11.0030   -4.3310    3.3380 C   0  0  0  0  0  0
  -11.1670   -3.9950    1.9600 O   0  0  0  0  0  0
  -11.9560   -3.4300    1.8940 H   0  0  0  0  0  0
  -11.0210   -3.4010    3.9160 H   0  0  0  0  0  0
  -11.8530   -4.9560    3.6260 H   0  0  0  0  0  0
   -9.5300   -5.6610    4.9310 C   0  0  1  0  0  0
  -10.5140   -6.6640    5.1960 O   0  0  0  0  0  0
  -11.3370   -6.2190    5.4640 H   0  0  0  0  0  0
   -9.6310   -4.8830    5.6980 H   0  0  0  0  0  0
   -8.1510   -6.3210    5.0740 C   0  0  2  0  0  0
   -8.1020   -7.2460    4.4860 H   0  0  0  0  0  0
   -7.9920   -6.7170    6.4440 O   0  0  0  0  0  0
   -8.7730   -7.2680    6.6440 H   0  0  0  0  0  0
   -7.0220   -5.3740    4.6600 C   0  0  1  0  0  0
   -5.7860   -6.1020    4.5830 O   0  0  0  0  0  0
   -5.1000   -5.4560    4.3340 H   0  0  0  0  0  0
   -6.8860   -4.6020    5.4280 H   0  0  0  0  0  0
  1  2  1  0  0  0
  1  3  1  0  0  0
  1 14  2  0  0  0
  3  4  2  0  0  0
  3  5  1  0  0  0
  5  6  1  0  0  0
  6  7  1  0  0  0
  6 12  2  0  0  0
  7  8  1  0  0  0
  7  9  2  0  0  0
  9 10  1  0  0  0
  9 11  1  0  0  0
 11 20  2  0  0  0
 11 30  1  0  0  0
 12 13  1  0  0  0
 12 14  1  0  0  0
 14 15  1  0  0  0
 15 16  1  0  0  0
 16 17  1  0  0  0
 16 18  1  0  0  0
 16 19  1  0  0  0
 20 21  1  0  0  0
 20 22  1  0  0  0
 22 23  1  0  0  0
 22 24  2  0  0  0
 24 25  1  0  0  0
 24 26  1  0  0  0
 26 27  1  0  0  0
 26 30  2  0  0  0
 27 28  1  0  0  0
 28 29  1  0  0  0
 28 32  1  0  0  0
 28 48  1  0  0  0
 30 31  1  0  0  0
 32 33  1  0  0  0
 33 34  1  0  0  0
 33 35  1  0  0  0
 33 40  1  0  0  0
 35 36  1  0  0  0
 35 38  1  0  0  0
 35 39  1  0  0  0
 36 37  1  0  0  0
 40 41  1  0  0  0
 40 43  1  0  0  0
 40 44  1  0  0  0
 41 42  1  0  0  0
 44 45  1  0  0  0
 44 46  1  0  0  0
 44 48  1  0  0  0
 46 47  1  0  0  0
 48 49  1  0  0  0
 48 51  1  0  0  0
 49 50  1  0  0  0
M  END
> <s_m_entry_id>
36

> <s_m_entry_name>
CamMedNP_druglike.36

> <i_qp_#stars>
0

> <i_qp_#amine>
0

> <i_qp_#amidine>
0

> <i_qp_#acid>
0

> <i_qp_#amide>
0

> <i_qp_#rotor>
11

> <i_qp_#rtvFG>
2

> <i_qp_CNS>
-2

> <r_qp_mol_MW>
   406.388

> <r_qp_dipole>
     5.839

> <r_qp_SASA>
   697.866

> <r_qp_FOSA>
   235.610

> <r_qp_FISA>
   240.605

> <r_qp_PISA>
   221.650

> <r_qp_WPSA>
     0.000

> <r_qp_volume>
  1227.184

> <r_qp_donorHB>
     4.000

> <r_qp_accptHB>
    12.500

> <r_qp_dip^2/V>
   0.0277780

> <r_qp_ACxDN^.5/SA>
   0.0358240

> <r_qp_glob>
   0.7943270

> <r_qp_QPpolrz>
    38.012

> <r_qp_QPlogPC16>
    13.829

> <r_qp_QPlogPoct>
    25.610

> <r_qp_QPlogPw>
    20.287

> <r_qp_QPlogPo/w>
     0.198

> <r_qp_QPlogS>
    -3.080

> <r_qp_CIQPlogS>
    -3.346

> <r_qp_QPlogHERG>
    -5.917

> <r_qp_QPPCaco>
    51.789

> <r_qp_QPlogBB>
    -2.642

> <r_qp_QPPMDCK>
    20.165

> <r_qp_QPlogKp>
    -4.117

> <r_qp_IP(eV)>
     9.051

> <r_qp_EA(eV)>
     1.061

> <i_qp_#metab>
5

> <r_qp_QPlogKhsa>
    -0.816

> <i_qp_HumanOralAbsorption>
2

> <r_qp_PercentHumanOralAbsorption>
    58.784

> <r_qp_SAfluorine>
     0.000

> <r_qp_SAamideO>
     0.000

> <r_qp_PSA>
   149.377

> <i_qp_#NandO>
9

> <i_qp_RuleOfFive>
0

> <i_qp_RuleOfThree>
0

> <i_qp_#ringatoms>
18

> <i_qp_#in34>
0

> <i_qp_#in56>
18

> <i_qp_#noncon>
5

> <i_qp_#nonHatm>
29

> <r_qp_Jm>
0.025794

$$$$
OTH_UD_XX10
                    3D
 Structure written by MMmdl.
 51 53  0  0  1  0            999 V2000
    1.0240    1.2220    1.5150 C   0  0  0  0  0  0
    1.7380    1.9910    1.7710 H   0  0  0  0  0  0
   -0.1010    1.6600    0.6700 C   0  0  0  0  0  0
   -0.1810    2.8280    0.3090 O   0  0  0  0  0  0
   -1.0350    0.7200    0.3140 O   0  0  0  0  0  0
   -0.9120   -0.6180    0.7550 C   0  0  0  0  0  0
   -1.9610   -1.5210    0.3220 C   0  0  0  0  0  0
   -1.8750   -2.5450    0.6790 H   0  0  0  0  0  0
   -3.0020   -1.1760   -0.4510 C   0  0  0  0  0  0
   -3.1190   -0.1500   -0.7950 H   0  0  0  0  0  0
   -4.0600   -2.1060   -0.8650 C   0  0  0  0  0  0
    0.1140   -1.0030    1.5240 C   0  0  0  0  0  0
    0.2200   -2.0260    1.8710 H   0  0  0  0  0  0
    1.1190   -0.0510    1.9180 C   0  0  0  0  0  0
    2.1000   -0.6060    2.7020 O   0  0  0  0  0  0
    3.1480    0.2460    3.1500 C   0  0  0  0  0  0
    3.8350   -0.3540    3.7540 H   0  0  0  0  0  0
    2.7560    1.0500    3.7820 H   0  0  0  0  0  0
    3.7110    0.6530    2.3030 H   0  0  0  0  0  0
   -3.7960   -3.4250   -1.2450 C   0  0  0  0  0  0
   -2.7810   -3.8160   -1.2370 H   0  0  0  0  0  0
   -4.8350   -4.2650   -1.6620 C   0  0  0  0  0  0
   -4.6110   -5.2880   -1.9530 H   0  0  0  0  0  0
   -6.1530   -3.8040   -1.7100 C   0  0  0  0  0  0
   -7.0590   -4.7210   -2.1590 O   0  0  0  0  0  0
   -8.4520   -4.5260   -1.8750 C   0  0  1  0  0  0
   -8.6050   -3.7830   -1.0850 H   0  0  0  0  0  0
   -6.4180   -2.4800   -1.3620 C   0  0  0  0  0  0
   -7.4140   -2.0530   -1.4240 H   0  0  0  0  0  0
   -5.3780   -1.6380   -0.9440 C   0  0  0  0  0  0
   -5.6120   -0.6080   -0.6810 H   0  0  0  0  0  0
   -9.1570   -4.1210   -3.1850 C   0  0  2  0  0  0
   -8.9060   -4.8220   -3.9910 H   0  0  0  0  0  0
   -8.7140   -2.8240   -3.6100 O   0  0  0  0  0  0
   -7.7930   -2.9280   -3.9120 H   0  0  0  0  0  0
  -10.6740   -4.0960   -2.9870 C   0  0  1  0  0  0
  -11.3370   -3.9490   -4.2510 O   0  0  0  0  0  0
  -12.2900   -4.0010   -4.0470 H   0  0  0  0  0  0
  -10.9620   -3.2190   -2.3920 H   0  0  0  0  0  0
  -11.1850   -5.3850   -2.3340 C   0  0  2  0  0  0
  -11.0900   -6.2080   -3.0550 H   0  0  0  0  0  0
  -12.5780   -5.2030   -2.0660 O   0  0  0  0  0  0
  -12.9930   -6.0810   -1.9990 H   0  0  0  0  0  0
  -10.3830   -5.6810   -1.0630 C   0  0  1  0  0  0
  -10.8010   -7.0110   -0.4220 C   0  0  0  0  0  0
  -10.2170   -7.1240    0.8750 O   0  0  0  0  0  0
  -10.4150   -8.0180    1.2030 H   0  0  0  0  0  0
  -10.4530   -7.8580   -1.0220 H   0  0  0  0  0  0
  -11.8850   -7.0740   -0.2960 H   0  0  0  0  0  0
  -10.5180   -4.8850   -0.3190 H   0  0  0  0  0  0
   -8.9900   -5.7710   -1.4050 O   0  0  0  0  0  0
  1  2  1  0  0  0
  1  3  1  0  0  0
  1 14  2  0  0  0
  3  4  2  0  0  0
  3  5  1  0  0  0
  5  6  1  0  0  0
  6  7  1  0  0  0
  6 12  2  0  0  0
  7  8  1  0  0  0
  7  9  2  0  0  0
  9 10  1  0  0  0
  9 11  1  0  0  0
 11 20  2  0  0  0
 11 30  1  0  0  0
 12 13  1  0  0  0
 12 14  1  0  0  0
 14 15  1  0  0  0
 15 16  1  0  0  0
 16 17  1  0  0  0
 16 18  1  0  0  0
 16 19  1  0  0  0
 20 21  1  0  0  0
 20 22  1  0  0  0
 22 23  1  0  0  0
 22 24  2  0  0  0
 24 25  1  0  0  0
 24 28  1  0  0  0
 25 26  1  0  0  0
 26 27  1  0  0  0
 26 32  1  0  0  0
 26 51  1  0  0  0
 28 29  1  0  0  0
 28 30  2  0  0  0
 30 31  1  0  0  0
 32 33  1  0  0  0
 32 34  1  0  0  0
 32 36  1  0  0  0
 34 35  1  0  0  0
 36 37  1  0  0  0
 36 39  1  0  0  0
 36 40  1  0  0  0
 37 38  1  0  0  0
 40 41  1  0  0  0
 40 42  1  0  0  0
 40 44  1  0  0  0
 42 43  1  0  0  0
 44 45  1  0  0  0
 44 50  1  0  0  0
 44 51  1  0  0  0
 45 46  1  0  0  0
 45 48  1  0  0  0
 45 49  1  0  0  0
 46 47  1  0  0  0
M  END
> <s_m_entry_id>
37

> <s_m_entry_name>
CamMedNP_druglike.37

> <i_qp_#stars>
0

> <i_qp_#amine>
0

> <i_qp_#amidine>
0

> <i_qp_#acid>
0

> <i_qp_#amide>
0

> <i_qp_#rotor>
11

> <i_qp_#rtvFG>
2

> <i_qp_CNS>
-2

> <r_qp_mol_MW>
   406.388

> <r_qp_dipole>
     8.812

> <r_qp_SASA>
   694.666

> <r_qp_FOSA>
   229.645

> <r_qp_FISA>
   238.389

> <r_qp_PISA>
   226.632

> <r_qp_WPSA>
     0.000

> <r_qp_volume>
  1219.751

> <r_qp_donorHB>
     4.000

> <r_qp_accptHB>
    12.500

> <r_qp_dip^2/V>
   0.0636670

> <r_qp_ACxDN^.5/SA>
   0.0359880

> <r_qp_glob>
   0.7947600

> <r_qp_QPpolrz>
    37.762

> <r_qp_QPlogPC16>
    13.776

> <r_qp_QPlogPoct>
    26.011

> <r_qp_QPlogPw>
    20.298

> <r_qp_QPlogPo/w>
     0.178

> <r_qp_QPlogS>
    -3.036

> <r_qp_CIQPlogS>
    -3.346

> <r_qp_QPlogHERG>
    -5.934

> <r_qp_QPPCaco>
    54.357

> <r_qp_QPlogBB>
    -2.616

> <r_qp_QPPMDCK>
    21.248

> <r_qp_QPlogKp>
    -4.059

> <r_qp_IP(eV)>
     8.969

> <r_qp_EA(eV)>
     1.059

> <i_qp_#metab>
5

> <r_qp_QPlogKhsa>
    -0.830

> <i_qp_HumanOralAbsorption>
2

> <r_qp_PercentHumanOralAbsorption>
    59.043

> <r_qp_SAfluorine>
     0.000

> <r_qp_SAamideO>
     0.000

> <r_qp_PSA>
   148.707

> <i_qp_#NandO>
9

> <i_qp_RuleOfFive>
0

> <i_qp_RuleOfThree>
0

> <i_qp_#ringatoms>
18

> <i_qp_#in34>
0

> <i_qp_#in56>
18

> <i_qp_#noncon>
5

> <i_qp_#nonHatm>
29

> <r_qp_Jm>
0.032663

$$$$
JW_UY_017
                    3D
 Structure written by MMmdl.
 66 70  0  0  1  0            999 V2000
    1.9270    0.2160   -0.4940 C   0  0  0  0  0  0
    1.0610    1.3170   -0.5550 C   0  0  0  0  0  0
   -0.2650    1.1680   -0.1310 C   0  0  0  0  0  0
   -1.1930    2.1780   -0.1000 O   0  0  0  0  0  0
   -0.7340   -0.0760    0.2920 C   0  0  0  0  0  0
   -1.7720   -0.1820    0.5940 H   0  0  0  0  0  0
    2.4200   -2.2370    0.2190 C   0  0  1  0  0  0
    1.7520   -3.5330   -0.1370 N   0  0  0  0  0  0
    0.2880   -3.5730   -0.1220 C   0  0  0  0  0  0
   -0.0330   -4.5720    0.1950 H   0  0  0  0  0  0
   -0.1170   -3.4200   -1.1320 H   0  0  0  0  0  0
   -0.3480   -2.5230    0.7910 C   0  0  0  0  0  0
   -1.4390   -2.5920    0.7080 H   0  0  0  0  0  0
   -0.0840   -2.6880    1.8420 H   0  0  0  0  0  0
   -0.7580    3.3590    0.6090 C   0  0  2  0  0  0
   -0.2070    3.9940   -0.0960 H   0  0  0  0  0  0
    0.1340   -1.1680    0.3470 C   0  0  0  0  0  0
    1.4920   -1.0300   -0.0160 C   0  0  0  0  0  0
    2.9480    0.3320   -0.8290 H   0  0  0  0  0  0
    1.4340    2.5340   -1.0650 O   0  0  0  0  0  0
    2.7990    2.8940   -0.8750 C   0  0  0  0  0  0
    2.8820    3.9740   -1.0240 H   0  0  0  0  0  0
    3.4320    2.4050   -1.6220 H   0  0  0  0  0  0
    3.1440    2.6690    0.1400 H   0  0  0  0  0  0
    2.8100   -2.2950    1.7310 C   0  0  0  0  0  0
    4.3150   -2.1510    2.0260 C   0  0  2  0  0  0
    4.5230   -1.7400    3.3840 O   0  0  0  0  0  0
    4.3440   -2.7910    4.3250 C   0  0  0  0  0  0
    4.5900   -2.4040    5.3180 H   0  0  0  0  0  0
    5.0140   -3.6270    4.1030 H   0  0  0  0  0  0
    3.3050   -3.1310    4.3390 H   0  0  0  0  0  0
    4.9470   -1.0840    1.1310 C   0  0  0  0  0  0
    4.8890   -1.4810   -0.3410 C   0  0  0  0  0  0
    4.9420   -0.5870   -0.9710 H   0  0  0  0  0  0
    3.6650   -2.2840   -0.6440 C   0  0  0  0  0  0
    3.5980   -3.2720   -1.5410 C   0  0  0  0  0  0
    4.3810   -3.5460   -2.2320 H   0  0  0  0  0  0
    2.3170   -4.0100   -1.4110 C   0  0  0  0  0  0
    1.6900   -3.7830   -2.2810 H   0  0  0  0  0  0
    2.4860   -5.0900   -1.3620 H   0  0  0  0  0  0
    5.7790   -2.0780   -0.5760 H   0  0  0  0  0  0
    5.9880   -0.9050    1.4280 H   0  0  0  0  0  0
    4.4350   -0.1250    1.2880 H   0  0  0  0  0  0
    4.8300   -3.1060    1.8570 H   0  0  0  0  0  0
    2.4730   -3.2420    2.1770 H   0  0  0  0  0  0
    2.2680   -1.5300    2.3050 H   0  0  0  0  0  0
    0.0360    3.0690    1.7630 O   0  0  0  0  0  0
    0.5110    4.2560    2.4120 C   0  0  2  0  0  0
    1.0430    4.8800    1.6820 H   0  0  0  0  0  0
    1.5100    3.8310    3.4950 C   0  0  0  0  0  0
    2.7080    3.3530    2.8840 O   0  0  0  0  0  0
    1.0990    3.0210    4.1070 H   0  0  0  0  0  0
    1.7850    4.6710    4.1390 H   0  0  0  0  0  0
   -0.6960    4.9980    2.9950 C   0  0  1  0  0  0
   -0.3280    6.2350    3.6100 O   0  0  0  0  0  0
    0.0370    6.0400    4.4910 H   0  0  0  0  0  0
   -1.1980    4.3870    3.7560 H   0  0  0  0  0  0
   -1.7020    5.3210    1.8810 C   0  0  2  0  0  0
   -1.3180    6.1190    1.2330 H   0  0  0  0  0  0
   -2.8860    5.8480    2.4960 O   0  0  0  0  0  0
   -2.5760    6.5860    3.0550 H   0  0  0  0  0  0
   -2.0430    4.0850    1.0440 C   0  0  1  0  0  0
   -2.7920    4.4740   -0.1190 O   0  0  0  0  0  0
   -2.9190    3.6600   -0.6430 H   0  0  0  0  0  0
   -2.6880    3.4130    1.6220 H   0  0  0  0  0  0
    3.2740    3.0100    3.5970 H   0  0  0  0  0  0
  1  2  2  0  0  0
  1 18  1  0  0  0
  1 19  1  0  0  0
  2  3  1  0  0  0
  2 20  1  0  0  0
  3  4  1  0  0  0
  3  5  2  0  0  0
  4 15  1  0  0  0
  5  6  1  0  0  0
  5 17  1  0  0  0
  7  8  1  0  0  0
  7 18  1  0  0  0
  7 25  1  0  0  0
  7 35  1  0  0  0
  8  9  1  0  0  0
  8 38  1  0  0  0
  9 10  1  0  0  0
  9 11  1  0  0  0
  9 12  1  0  0  0
 12 13  1  0  0  0
 12 14  1  0  0  0
 12 17  1  0  0  0
 15 16  1  0  0  0
 15 47  1  0  0  0
 15 62  1  0  0  0
 17 18  2  0  0  0
 20 21  1  0  0  0
 21 22  1  0  0  0
 21 23  1  0  0  0
 21 24  1  0  0  0
 25 26  1  0  0  0
 25 45  1  0  0  0
 25 46  1  0  0  0
 26 27  1  0  0  0
 26 32  1  0  0  0
 26 44  1  0  0  0
 27 28  1  0  0  0
 28 29  1  0  0  0
 28 30  1  0  0  0
 28 31  1  0  0  0
 32 33  1  0  0  0
 32 42  1  0  0  0
 32 43  1  0  0  0
 33 34  1  0  0  0
 33 35  1  0  0  0
 33 41  1  0  0  0
 35 36  2  0  0  0
 36 37  1  0  0  0
 36 38  1  0  0  0
 38 39  1  0  0  0
 38 40  1  0  0  0
 47 48  1  0  0  0
 48 49  1  0  0  0
 48 50  1  0  0  0
 48 54  1  0  0  0
 50 51  1  0  0  0
 50 52  1  0  0  0
 50 53  1  0  0  0
 51 66  1  0  0  0
 54 55  1  0  0  0
 54 57  1  0  0  0
 54 58  1  0  0  0
 55 56  1  0  0  0
 58 59  1  0  0  0
 58 60  1  0  0  0
 58 62  1  0  0  0
 60 61  1  0  0  0
 62 63  1  0  0  0
 62 65  1  0  0  0
 63 64  1  0  0  0
M  END
> <s_m_entry_id>
38

> <s_m_entry_name>
CamMedNP_druglike.38

> <i_qp_#stars>
0

> <i_qp_#amine>
1

> <i_qp_#amidine>
0

> <i_qp_#acid>
0

> <i_qp_#amide>
0

> <i_qp_#rotor>
9

> <i_qp_#rtvFG>
1

> <i_qp_CNS>
-2

> <r_qp_mol_MW>
   463.527

> <r_qp_dipole>
     7.270

> <r_qp_SASA>
   705.107

> <r_qp_FOSA>
   466.214

> <r_qp_FISA>
   161.585

> <r_qp_PISA>
    77.307

> <r_qp_WPSA>
     0.000

> <r_qp_volume>
  1348.598

> <r_qp_donorHB>
     4.000

> <r_qp_accptHB>
    12.700

> <r_qp_dip^2/V>
   0.0391860

> <r_qp_ACxDN^.5/SA>
   0.0360230

> <r_qp_glob>
   0.8372050

> <r_qp_QPpolrz>
    42.776

> <r_qp_QPlogPC16>
    13.299

> <r_qp_QPlogPoct>
    27.209

> <r_qp_QPlogPw>
    19.423

> <r_qp_QPlogPo/w>
     0.752

> <r_qp_QPlogS>
    -2.239

> <r_qp_CIQPlogS>
    -3.035

> <r_qp_QPlogHERG>
    -5.261

> <r_qp_QPPCaco>
    72.525

> <r_qp_QPlogBB>
    -1.117

> <r_qp_QPPMDCK>
    32.104

> <r_qp_QPlogKp>
    -5.424

> <r_qp_IP(eV)>
     8.912

> <r_qp_EA(eV)>
    -0.144

> <i_qp_#metab>
8

> <r_qp_QPlogKhsa>
    -0.423

> <i_qp_HumanOralAbsorption>
2

> <r_qp_PercentHumanOralAbsorption>
    64.648

> <r_qp_SAfluorine>
     0.000

> <r_qp_SAamideO>
     0.000

> <r_qp_PSA>
   120.779

> <i_qp_#NandO>
9

> <i_qp_RuleOfFive>
0

> <i_qp_RuleOfThree>
1

> <i_qp_#ringatoms>
23

> <i_qp_#in34>
0

> <i_qp_#in56>
23

> <i_qp_#noncon>
13

> <i_qp_#nonHatm>
33

> <r_qp_Jm>
0.010078

$$$$
BNG_UY_131
                    3D
 Structure written by MMmdl.
 46 47  0  0  1  0            999 V2000
    1.1810    0.6710   -0.7600 C   0  0  0  0  0  0
    2.3050    1.4500   -0.8330 O   0  0  0  0  0  0
    3.5260    0.8260   -1.2620 C   0  0  2  0  0  0
    3.3370    0.2920   -2.2040 H   0  0  0  0  0  0
    0.0000    1.3800   -0.5350 C   0  0  0  0  0  0
    0.0310    2.4620   -0.4320 H   0  0  0  0  0  0
   -1.2220    0.7160   -0.4230 C   0  0  0  0  0  0
   -2.3060    1.5240   -0.2050 O   0  0  0  0  0  0
   -3.1820    1.0630    0.8220 C   0  0  0  0  0  0
   -3.6520    1.9420    1.2740 H   0  0  0  0  0  0
   -2.6540    0.5230    1.6170 H   0  0  0  0  0  0
   -3.9790    0.4480    0.3950 H   0  0  0  0  0  0
   -1.2680   -0.6720   -0.5950 C   0  0  0  0  0  0
   -2.4660   -1.3420   -0.5390 O   0  0  0  0  0  0
   -3.0510   -1.4070   -1.8410 C   0  0  0  0  0  0
   -3.9980   -1.9490   -1.7560 H   0  0  0  0  0  0
   -2.4090   -1.9540   -2.5400 H   0  0  0  0  0  0
   -3.2690   -0.4060   -2.2290 H   0  0  0  0  0  0
   -0.0840   -1.4050   -0.7820 C   0  0  0  0  0  0
   -0.2260   -2.7670   -0.8850 O   0  0  0  0  0  0
    0.9620   -3.5500   -0.8580 C   0  0  0  0  0  0
    0.6670   -4.6030   -0.8430 H   0  0  0  0  0  0
    1.5470   -3.3560    0.0480 H   0  0  0  0  0  0
    1.5600   -3.3860   -1.7600 H   0  0  0  0  0  0
    1.1360   -0.7230   -0.8690 C   0  0  0  0  0  0
    2.0520   -1.2820   -1.0170 H   0  0  0  0  0  0
    4.0380   -0.0610   -0.2680 O   0  0  0  0  0  0
    5.2280   -0.7360   -0.7000 C   0  0  2  0  0  0
    5.0260   -1.2440   -1.6530 H   0  0  0  0  0  0
    5.5660   -1.8040    0.3440 C   0  0  0  0  0  0
    4.5830   -2.8410    0.2960 O   0  0  0  0  0  0
    4.7770   -3.4490    1.0300 H   0  0  0  0  0  0
    5.5570   -1.3810    1.3540 H   0  0  0  0  0  0
    6.5380   -2.2650    0.1490 H   0  0  0  0  0  0
    6.3440    0.3010   -0.8580 C   0  0  1  0  0  0
    7.5520   -0.2810   -1.3520 O   0  0  0  0  0  0
    8.0210   -0.6920   -0.6040 H   0  0  0  0  0  0
    6.5720    0.7790    0.1040 H   0  0  0  0  0  0
    5.9130    1.3840   -1.8580 C   0  0  2  0  0  0
    5.9090    0.9850   -2.8800 H   0  0  0  0  0  0
    6.9080    2.4190   -1.8450 O   0  0  0  0  0  0
    7.7550    1.9660   -2.0230 H   0  0  0  0  0  0
    4.5360    1.9610   -1.5160 C   0  0  1  0  0  0
    4.0700    2.7800   -2.5990 O   0  0  0  0  0  0
    3.2060    3.1390   -2.3240 H   0  0  0  0  0  0
    4.6160    2.6130   -0.6370 H   0  0  0  0  0  0
  1  2  1  0  0  0
  1  5  2  0  0  0
  1 25  1  0  0  0
  2  3  1  0  0  0
  3  4  1  0  0  0
  3 27  1  0  0  0
  3 43  1  0  0  0
  5  6  1  0  0  0
  5  7  1  0  0  0
  7  8  1  0  0  0
  7 13  2  0  0  0
  8  9  1  0  0  0
  9 10  1  0  0  0
  9 11  1  0  0  0
  9 12  1  0  0  0
 13 14  1  0  0  0
 13 19  1  0  0  0
 14 15  1  0  0  0
 15 16  1  0  0  0
 15 17  1  0  0  0
 15 18  1  0  0  0
 19 20  1  0  0  0
 19 25  2  0  0  0
 20 21  1  0  0  0
 21 22  1  0  0  0
 21 23  1  0  0  0
 21 24  1  0  0  0
 25 26  1  0  0  0
 27 28  1  0  0  0
 28 29  1  0  0  0
 28 30  1  0  0  0
 28 35  1  0  0  0
 30 31  1  0  0  0
 30 33  1  0  0  0
 30 34  1  0  0  0
 31 32  1  0  0  0
 35 36  1  0  0  0
 35 38  1  0  0  0
 35 39  1  0  0  0
 36 37  1  0  0  0
 39 40  1  0  0  0
 39 41  1  0  0  0
 39 43  1  0  0  0
 41 42  1  0  0  0
 43 44  1  0  0  0
 43 46  1  0  0  0
 44 45  1  0  0  0
M  END
> <s_m_entry_id>
39

> <s_m_entry_name>
CamMedNP_druglike.39

> <i_qp_#stars>
0

> <i_qp_#amine>
0

> <i_qp_#amidine>
0

> <i_qp_#acid>
0

> <i_qp_#amide>
0

> <i_qp_#rotor>
10

> <i_qp_#rtvFG>
1

> <i_qp_CNS>
-2

> <r_qp_mol_MW>
   346.333

> <r_qp_dipole>
     6.568

> <r_qp_SASA>
   563.534

> <r_qp_FOSA>
   349.581

> <r_qp_FISA>
   156.149

> <r_qp_PISA>
    57.804

> <r_qp_WPSA>
     0.000

> <r_qp_volume>
  1017.626

> <r_qp_donorHB>
     4.000

> <r_qp_accptHB>
    11.500

> <r_qp_dip^2/V>
   0.0423940

> <r_qp_ACxDN^.5/SA>
   0.0408140

> <r_qp_glob>
   0.8682340

> <r_qp_QPpolrz>
    28.702

> <r_qp_QPlogPC16>
    10.150

> <r_qp_QPlogPoct>
    21.574

> <r_qp_QPlogPw>
    17.510

> <r_qp_QPlogPo/w>
    -0.069

> <r_qp_QPlogS>
    -1.720

> <r_qp_CIQPlogS>
    -2.295

> <r_qp_QPlogHERG>
    -3.940

> <r_qp_QPPCaco>
   327.445

> <r_qp_QPlogBB>
    -1.420

> <r_qp_QPPMDCK>
   148.003

> <r_qp_QPlogKp>
    -3.234

> <r_qp_IP(eV)>
     8.933

> <r_qp_EA(eV)>
    -0.164

> <i_qp_#metab>
7

> <r_qp_QPlogKhsa>
    -0.897

> <i_qp_HumanOralAbsorption>
2

> <r_qp_PercentHumanOralAbsorption>
    71.561

> <r_qp_SAfluorine>
     0.000

> <r_qp_SAamideO>
     0.000

> <r_qp_PSA>
   124.827

> <i_qp_#NandO>
9

> <i_qp_RuleOfFive>
0

> <i_qp_RuleOfThree>
1

> <i_qp_#ringatoms>
12

> <i_qp_#in34>
0

> <i_qp_#in56>
12

> <i_qp_#noncon>
5

> <i_qp_#nonHatm>
24

> <r_qp_Jm>
3.852711

$$$$
OTH_AS_001
                    3D
 Structure written by MMmdl.
 61 63  0  0  1  0            999 V2000
    2.7160   -0.5740    2.6530 C   0  0  0  0  0  0
    2.7640   -1.3180    3.8540 C   0  0  0  0  0  0
    2.1680   -2.6010    3.8580 C   0  0  0  0  0  0
    2.2260   -3.3510    5.0080 O   0  0  0  0  0  0
    0.9460   -3.4280    5.6360 C   0  0  0  0  0  0
    1.1020   -3.7500    6.6700 H   0  0  0  0  0  0
    0.3120   -4.1740    5.1460 H   0  0  0  0  0  0
    0.4420   -2.4550    5.6590 H   0  0  0  0  0  0
    1.5940   -3.1400    2.6990 C   0  0  0  0  0  0
    1.0750   -4.4050    2.7230 O   0  0  0  0  0  0
    0.7650   -4.6430    1.8340 H   0  0  0  0  0  0
    1.5640   -2.4000    1.5260 C   0  0  0  0  0  0
    1.1180   -2.8010    0.6200 H   0  0  0  0  0  0
    2.1200   -1.1190    1.5050 C   0  0  0  0  0  0
    2.0330   -0.4810    0.2890 O   0  0  0  0  0  0
    2.5580    0.7780    0.1700 C   0  0  0  0  0  0
    3.1640    1.4540    1.2130 C   0  0  0  0  0  0
    3.2620    0.7850    2.5140 C   0  0  0  0  0  0
    3.8050    1.4120    3.4200 O   0  0  0  0  0  0
    2.4640    1.3800   -1.0860 C   0  0  0  0  0  0
    1.9900    0.8170   -1.8840 H   0  0  0  0  0  0
    2.9740    2.6680   -1.2980 C   0  0  0  0  0  0
    2.9270    3.3220   -2.5060 O   0  0  0  0  0  0
    2.2590    2.6840   -3.5870 C   0  0  0  0  0  0
    2.2920    3.3610   -4.4460 H   0  0  0  0  0  0
    1.2060    2.5000   -3.3480 H   0  0  0  0  0  0
    2.7690    1.7580   -3.8730 H   0  0  0  0  0  0
    3.5800    3.3740   -0.2310 C   0  0  0  0  0  0
    3.6800    2.7430    1.0220 C   0  0  0  0  0  0
    4.3040    3.3920    2.0640 O   0  0  0  0  0  0
    4.2670    2.7920    2.8510 H   0  0  0  0  0  0
    3.4340   -0.8120    5.1200 C   0  0  0  0  0  0
    3.1140    0.2190    5.3140 H   0  0  0  0  0  0
    3.0480   -1.3320    6.0060 H   0  0  0  0  0  0
    4.9730   -0.8990    5.1010 C   0  0  1  0  0  0
    5.3600   -0.3810    4.2160 H   0  0  0  0  0  0
    5.4790   -0.1830    6.2310 O   0  0  0  0  0  0
    6.4490   -0.2290    6.1770 H   0  0  0  0  0  0
    5.5310   -2.3080    5.1420 C   0  0  0  0  0  0
    5.3800   -3.0840    6.4230 C   0  0  0  0  0  0
    5.9280   -2.5950    7.2350 H   0  0  0  0  0  0
    5.7720   -4.1030    6.3320 H   0  0  0  0  0  0
    4.3300   -3.1650    6.7150 H   0  0  0  0  0  0
    6.1530   -2.8470    4.0790 C   0  0  0  0  0  0
    6.5560   -3.8550    4.1080 H   0  0  0  0  0  0
    6.2710   -2.2990    3.1490 H   0  0  0  0  0  0
    4.1300    4.7220   -0.4790 C   0  0  0  0  0  0
    4.7660    4.8030   -1.3560 H   0  0  0  0  0  0
    3.8440    5.7900    0.2810 C   0  0  0  0  0  0
    3.1840    5.6450    1.1360 H   0  0  0  0  0  0
    4.3540    7.2020    0.1010 C   0  0  0  0  0  0
    3.2140    8.0590   -0.0200 O   0  0  0  0  0  0
    2.6480    7.9150    0.7560 H   0  0  0  0  0  0
    5.2090    7.4370   -1.1480 C   0  0  0  0  0  0
    4.6520    7.1950   -2.0610 H   0  0  0  0  0  0
    6.1310    6.8460   -1.1320 H   0  0  0  0  0  0
    5.4850    8.4950   -1.2350 H   0  0  0  0  0  0
    5.1360    7.6320    1.3470 C   0  0  0  0  0  0
    6.0360    7.0240    1.4900 H   0  0  0  0  0  0
    4.5190    7.5500    2.2510 H   0  0  0  0  0  0
    5.4350    8.6840    1.2770 H   0  0  0  0  0  0
  1  2  2  0  0  0
  1 14  1  0  0  0
  1 18  1  0  0  0
  2  3  1  0  0  0
  2 32  1  0  0  0
  3  4  1  0  0  0
  3  9  2  0  0  0
  4  5  1  0  0  0
  5  6  1  0  0  0
  5  7  1  0  0  0
  5  8  1  0  0  0
  9 10  1  0  0  0
  9 12  1  0  0  0
 10 11  1  0  0  0
 12 13  1  0  0  0
 12 14  2  0  0  0
 14 15  1  0  0  0
 15 16  1  0  0  0
 16 17  2  0  0  0
 16 20  1  0  0  0
 17 18  1  0  0  0
 17 29  1  0  0  0
 18 19  2  0  0  0
 20 21  1  0  0  0
 20 22  2  0  0  0
 22 23  1  0  0  0
 22 28  1  0  0  0
 23 24  1  0  0  0
 24 25  1  0  0  0
 24 26  1  0  0  0
 24 27  1  0  0  0
 28 29  2  0  0  0
 28 47  1  0  0  0
 29 30  1  0  0  0
 30 31  1  0  0  0
 32 33  1  0  0  0
 32 34  1  0  0  0
 32 35  1  0  0  0
 35 36  1  0  0  0
 35 37  1  0  0  0
 35 39  1  0  0  0
 37 38  1  0  0  0
 39 40  1  0  0  0
 39 44  2  0  0  0
 40 41  1  0  0  0
 40 42  1  0  0  0
 40 43  1  0  0  0
 44 45  1  0  0  0
 44 46  1  0  0  0
 47 48  1  0  0  0
 47 49  2  0  0  0
 49 50  1  0  0  0
 49 51  1  0  0  0
 51 52  1  0  0  0
 51 54  1  0  0  0
 51 58  1  0  0  0
 52 53  1  0  0  0
 54 55  1  0  0  0
 54 56  1  0  0  0
 54 57  1  0  0  0
 58 59  1  0  0  0
 58 60  1  0  0  0
 58 61  1  0  0  0
M  END
> <s_m_entry_id>
40

> <s_m_entry_name>
CamMedNP_druglike.40

> <i_qp_#stars>
0

> <i_qp_#amine>
0

> <i_qp_#amidine>
0

> <i_qp_#acid>
0

> <i_qp_#amide>
0

> <i_qp_#rotor>
11

> <i_qp_#rtvFG>
0

> <i_qp_CNS>
-2

> <r_qp_mol_MW>
   456.491

> <r_qp_dipole>
     6.943

> <r_qp_SASA>
   744.743

> <r_qp_FOSA>
   443.495

> <r_qp_FISA>
   163.127

> <r_qp_PISA>
   138.121

> <r_qp_WPSA>
     0.000

> <r_qp_volume>
  1389.236

> <r_qp_donorHB>
     3.000

> <r_qp_accptHB>
     6.950

> <r_qp_dip^2/V>
   0.0346990

> <r_qp_ACxDN^.5/SA>
   0.0161640

> <r_qp_glob>
   0.8084930

> <r_qp_QPpolrz>
    43.699

> <r_qp_QPlogPC16>
    13.942

> <r_qp_QPlogPoct>
    22.843

> <r_qp_QPlogPw>
    12.374

> <r_qp_QPlogPo/w>
     3.824

> <r_qp_QPlogS>
    -5.311

> <r_qp_CIQPlogS>
    -6.412

> <r_qp_QPlogHERG>
    -5.289

> <r_qp_QPPCaco>
   281.167

> <r_qp_QPlogBB>
    -1.763

> <r_qp_QPPMDCK>
   125.529

> <r_qp_QPlogKp>
    -2.983

> <r_qp_IP(eV)>
     8.868

> <r_qp_EA(eV)>
     1.007

> <i_qp_#metab>
8

> <r_qp_QPlogKhsa>
     0.471

> <i_qp_HumanOralAbsorption>
3

> <r_qp_PercentHumanOralAbsorption>
    93.167

> <r_qp_SAfluorine>
     0.000

> <r_qp_SAamideO>
     0.000

> <r_qp_PSA>
   119.748

> <i_qp_#NandO>
8

> <i_qp_RuleOfFive>
0

> <i_qp_RuleOfThree>
1

> <i_qp_#ringatoms>
14

> <i_qp_#in34>
0

> <i_qp_#in56>
14

> <i_qp_#noncon>
0

> <i_qp_#nonHatm>
33

> <r_qp_Jm>
0.002317

$$$$
AN_UY_084_1
                    3D
 Structure written by MMmdl.
 61 64  0  0  1  0            999 V2000
    1.2130    0.4250    0.4620 C   0  0  0  0  0  0
    0.0670    1.2010    0.6350 C   0  0  0  0  0  0
    0.1680    2.2680    0.8090 H   0  0  0  0  0  0
   -1.1870    0.5920    0.5710 C   0  0  0  0  0  0
   -2.3350    1.3160    0.7230 O   0  0  0  0  0  0
   -2.1030    2.2520    0.8440 H   0  0  0  0  0  0
   -1.3120   -0.7780    0.3520 C   0  0  0  0  0  0
   -2.2940   -1.2390    0.3070 H   0  0  0  0  0  0
   -0.1650   -1.5490    0.2020 C   0  0  0  0  0  0
   -0.3180   -2.8960    0.0080 O   0  0  0  0  0  0
    0.5880   -3.2880   -0.0480 H   0  0  0  0  0  0
    1.0950   -0.9490    0.2630 C   0  0  0  0  0  0
    2.3160   -1.7550    0.1620 C   0  0  0  0  0  0
    2.2110   -2.9680   -0.0010 O   0  0  0  0  0  0
    3.6240   -1.0370    0.3340 C   0  0  0  0  0  0
    4.3920   -1.5760   -0.2320 H   0  0  0  0  0  0
    3.8730   -1.0580    1.4010 H   0  0  0  0  0  0
    3.4680    0.3890   -0.1920 C   0  0  2  0  0  0
    3.1840    0.3500   -1.2550 H   0  0  0  0  0  0
    4.7070    1.2690   -0.1120 C   0  0  0  0  0  0
    2.4210    1.0680    0.5320 O   0  0  0  0  0  0
    5.9330    0.8390    0.4100 C   0  0  0  0  0  0
    6.0470   -0.1680    0.8070 H   0  0  0  0  0  0
    7.0610    1.6800    0.4240 C   0  0  0  0  0  0
    6.9480    2.9900   -0.0610 C   0  0  0  0  0  0
    5.7260    3.4480   -0.5810 C   0  0  0  0  0  0
    5.7060    4.7410   -1.0470 O   0  0  0  0  0  0
    4.4210    5.3350   -1.2510 C   0  0  0  0  0  0
    4.6320    6.7990   -1.5010 C   0  0  0  0  0  0
    5.4300    7.2410   -0.9050 H   0  0  0  0  0  0
    3.9610    7.5930   -2.3590 C   0  0  0  0  0  0
    4.3260    9.0480   -2.5020 C   0  0  0  0  0  0
    5.1680    9.3320   -1.8620 H   0  0  0  0  0  0
    3.4750    9.6810   -2.2320 H   0  0  0  0  0  0
    4.6080    9.2670   -3.5380 H   0  0  0  0  0  0
    2.8140    7.1550   -3.2280 C   0  0  0  0  0  0
    2.4780    6.1370   -3.0200 H   0  0  0  0  0  0
    3.1000    7.2070   -4.2830 H   0  0  0  0  0  0
    1.9520    7.8120   -3.0710 H   0  0  0  0  0  0
    3.8070    5.2250   -0.3490 H   0  0  0  0  0  0
    3.9400    4.8530   -2.1070 H   0  0  0  0  0  0
    4.6250    2.5820   -0.6120 C   0  0  0  0  0  0
    3.6760    2.9050   -1.0300 H   0  0  0  0  0  0
    8.3600    1.1930    1.0010 C   0  0  1  0  0  0
    8.6010   -0.1770    0.6640 O   0  0  0  0  0  0
    9.5280   -0.3370    0.9300 H   0  0  0  0  0  0
    8.3100    1.2370    2.0950 H   0  0  0  0  0  0
    9.5230    2.0290    0.4700 C   0  0  2  0  0  0
    9.6800    1.7790   -0.5890 H   0  0  0  0  0  0
   10.7040    1.6220    1.1720 O   0  0  0  0  0  0
   11.4670    2.0320    0.7280 H   0  0  0  0  0  0
    9.2060    3.5290    0.6200 C   0  0  0  0  0  0
   10.3150    4.3620   -0.0440 C   0  0  0  0  0  0
   10.0600    5.4280   -0.0380 H   0  0  0  0  0  0
   10.4320    4.0830   -1.0980 H   0  0  0  0  0  0
   11.2810    4.2400    0.4570 H   0  0  0  0  0  0
    9.0820    3.9890    2.0820 C   0  0  0  0  0  0
    8.2390    3.5120    2.5920 H   0  0  0  0  0  0
    8.8860    5.0670    2.1320 H   0  0  0  0  0  0
    9.9940    3.7800    2.6520 H   0  0  0  0  0  0
    7.9960    3.8800   -0.0770 O   0  0  0  0  0  0
  1  2  2  0  0  0
  1 12  1  0  0  0
  1 21  1  0  0  0
  2  3  1  0  0  0
  2  4  1  0  0  0
  4  5  1  0  0  0
  4  7  2  0  0  0
  5  6  1  0  0  0
  7  8  1  0  0  0
  7  9  1  0  0  0
  9 10  1  0  0  0
  9 12  2  0  0  0
 10 11  1  0  0  0
 12 13  1  0  0  0
 13 14  2  0  0  0
 13 15  1  0  0  0
 15 16  1  0  0  0
 15 17  1  0  0  0
 15 18  1  0  0  0
 18 19  1  0  0  0
 18 20  1  0  0  0
 18 21  1  0  0  0
 20 22  2  0  0  0
 20 42  1  0  0  0
 22 23  1  0  0  0
 22 24  1  0  0  0
 24 25  2  0  0  0
 24 44  1  0  0  0
 25 26  1  0  0  0
 25 61  1  0  0  0
 26 27  1  0  0  0
 26 42  2  0  0  0
 27 28  1  0  0  0
 28 29  1  0  0  0
 28 40  1  0  0  0
 28 41  1  0  0  0
 29 30  1  0  0  0
 29 31  2  0  0  0
 31 32  1  0  0  0
 31 36  1  0  0  0
 32 33  1  0  0  0
 32 34  1  0  0  0
 32 35  1  0  0  0
 36 37  1  0  0  0
 36 38  1  0  0  0
 36 39  1  0  0  0
 42 43  1  0  0  0
 44 45  1  0  0  0
 44 47  1  0  0  0
 44 48  1  0  0  0
 45 46  1  0  0  0
 48 49  1  0  0  0
 48 50  1  0  0  0
 48 52  1  0  0  0
 50 51  1  0  0  0
 52 53  1  0  0  0
 52 57  1  0  0  0
 52 61  1  0  0  0
 53 54  1  0  0  0
 53 55  1  0  0  0
 53 56  1  0  0  0
 57 58  1  0  0  0
 57 59  1  0  0  0
 57 60  1  0  0  0
M  END
> <s_m_entry_id>
41

> <s_m_entry_name>
CamMedNP_druglike.41

> <i_qp_#stars>
1

> <i_qp_#amine>
0

> <i_qp_#amidine>
0

> <i_qp_#acid>
0

> <i_qp_#amide>
0

> <i_qp_#rotor>
7

> <i_qp_#rtvFG>
0

> <i_qp_CNS>
-2

> <r_qp_mol_MW>
   456.491

> <r_qp_dipole>
     8.073

> <r_qp_SASA>
   774.325

> <r_qp_FOSA>
   409.540

> <r_qp_FISA>
   213.589

> <r_qp_PISA>
   151.197

> <r_qp_WPSA>
     0.000

> <r_qp_volume>
  1399.863

> <r_qp_donorHB>
     3.000

> <r_qp_accptHB>
     8.150

> <r_qp_dip^2/V>
   0.0465560

> <r_qp_ACxDN^.5/SA>
   0.0182300

> <r_qp_glob>
   0.7815650

> <r_qp_QPpolrz>
    46.818

> <r_qp_QPlogPC16>
    14.601

> <r_qp_QPlogPoct>
    25.027

> <r_qp_QPlogPw>
    14.941

> <r_qp_QPlogPo/w>
     3.067

> <r_qp_QPlogS>
    -6.101

> <r_qp_CIQPlogS>
    -6.002

> <r_qp_QPlogHERG>
    -5.788

> <r_qp_QPPCaco>
    93.419

> <r_qp_QPlogBB>
    -2.190

> <r_qp_QPPMDCK>
    38.152

> <r_qp_QPlogKp>
    -4.251

> <r_qp_IP(eV)>
     8.958

> <r_qp_EA(eV)>
     0.572

> <i_qp_#metab>
11

> <r_qp_QPlogKhsa>
     0.441

> <i_qp_HumanOralAbsorption>
1

> <r_qp_PercentHumanOralAbsorption>
    80.168

> <r_qp_SAfluorine>
     0.000

> <r_qp_SAamideO>
     0.000

> <r_qp_PSA>
   130.902

> <i_qp_#NandO>
8

> <i_qp_RuleOfFive>
0

> <i_qp_RuleOfThree>
2

> <i_qp_#ringatoms>
20

> <i_qp_#in34>
0

> <i_qp_#in56>
20

> <i_qp_#noncon>
5

> <i_qp_#nonHatm>
33

> <r_qp_Jm>
2e-05

$$$$
PTA_UDS_017
                    3D
 Structure written by MMmdl.
 58 60  0  0  1  0            999 V2000
    1.2700    0.6780   -0.0640 C   0  0  0  0  0  0
    0.0320    1.3560    0.0080 C   0  0  0  0  0  0
    0.0450    2.4040    0.2930 H   0  0  0  0  0  0
   -1.1720    0.7080   -0.2730 C   0  0  0  0  0  0
   -2.4150    1.2820   -0.2140 O   0  0  0  0  0  0
   -2.4890    2.6420    0.1900 C   0  0  0  0  0  0
   -3.5440    2.9320    0.1960 H   0  0  0  0  0  0
   -1.9700    3.2940   -0.5200 H   0  0  0  0  0  0
   -2.1020    2.7750    1.2060 H   0  0  0  0  0  0
   -1.1170   -0.6310   -0.6530 C   0  0  0  0  0  0
   -2.2770   -1.3180   -0.9160 O   0  0  0  0  0  0
   -2.0100   -2.2530   -0.9890 H   0  0  0  0  0  0
    0.1090   -1.3060   -0.7570 C   0  0  0  0  0  0
    0.0740   -2.6180   -1.1730 O   0  0  0  0  0  0
    0.1740   -2.6870   -2.5990 C   0  0  0  0  0  0
    0.2450   -3.7430   -2.8760 H   0  0  0  0  0  0
    1.0700   -2.1780   -2.9700 H   0  0  0  0  0  0
   -0.7200   -2.2710   -3.0760 H   0  0  0  0  0  0
    1.3200   -0.6880   -0.3940 C   0  0  0  0  0  0
    2.6420   -1.4590   -0.3760 C   0  0  2  0  0  0
    2.7930   -1.7830   -1.4160 H   0  0  0  0  0  0
    2.5680   -2.7020    0.5200 C   0  0  0  0  0  0
    3.9110   -0.6210    0.0120 C   0  0  1  0  0  0
    5.1810   -1.2980   -0.5460 C   0  0  0  0  0  0
    6.3390   -0.8050    0.1180 O   0  0  0  0  0  0
    7.1020   -1.3010   -0.2270 H   0  0  0  0  0  0
    5.2840   -1.1130   -1.6200 H   0  0  0  0  0  0
    5.1640   -2.3790   -0.3840 H   0  0  0  0  0  0
    4.0140   -0.5890    1.1070 H   0  0  0  0  0  0
    3.7590    0.8520   -0.4540 C   0  0  2  0  0  0
    3.5840    0.8660   -1.5400 H   0  0  0  0  0  0
    4.9900    1.7260   -0.1740 C   0  0  0  0  0  0
    4.7260    3.0720   -0.5580 O   0  0  0  0  0  0
    5.5170    3.5890   -0.3310 H   0  0  0  0  0  0
    5.8510    1.3980   -0.7620 H   0  0  0  0  0  0
    5.2510    1.7140    0.8890 H   0  0  0  0  0  0
    2.5240    1.4560    0.2360 C   0  0  0  0  0  0
    2.3830    2.4880   -0.1050 H   0  0  0  0  0  0
    2.6660    1.4850    1.3240 H   0  0  0  0  0  0
    2.2690   -2.5880    1.8900 C   0  0  0  0  0  0
    2.0780   -1.6070    2.3220 H   0  0  0  0  0  0
    2.1960   -3.7110    2.7260 C   0  0  0  0  0  0
    1.8920   -3.3980    4.0220 O   0  0  0  0  0  0
    1.5960   -4.4640    4.9140 C   0  0  0  0  0  0
    1.2540   -4.0200    5.8540 H   0  0  0  0  0  0
    2.4930   -5.0480    5.1400 H   0  0  0  0  0  0
    0.7810   -5.0910    4.5370 H   0  0  0  0  0  0
    2.4430   -4.9650    2.1680 C   0  0  0  0  0  0
    2.4230   -6.1140    2.9200 O   0  0  0  0  0  0
    2.6220   -6.8340    2.2890 H   0  0  0  0  0  0
    2.7360   -5.1080    0.8000 C   0  0  0  0  0  0
    2.9470   -6.4070    0.4000 O   0  0  0  0  0  0
    3.1670   -6.6220   -0.9890 C   0  0  0  0  0  0
    3.2780   -7.6990   -1.1470 H   0  0  0  0  0  0
    4.0940   -6.1400   -1.3190 H   0  0  0  0  0  0
    2.3110   -6.2840   -1.5830 H   0  0  0  0  0  0
    2.7970   -3.9790   -0.0180 C   0  0  0  0  0  0
    3.0200   -4.0660   -1.0760 H   0  0  0  0  0  0
  1  2  2  0  0  0
  1 19  1  0  0  0
  1 37  1  0  0  0
  2  3  1  0  0  0
  2  4  1  0  0  0
  4  5  1  0  0  0
  4 10  2  0  0  0
  5  6  1  0  0  0
  6  7  1  0  0  0
  6  8  1  0  0  0
  6  9  1  0  0  0
 10 11  1  0  0  0
 10 13  1  0  0  0
 11 12  1  0  0  0
 13 14  1  0  0  0
 13 19  2  0  0  0
 14 15  1  0  0  0
 15 16  1  0  0  0
 15 17  1  0  0  0
 15 18  1  0  0  0
 19 20  1  0  0  0
 20 21  1  0  0  0
 20 22  1  0  0  0
 20 23  1  0  0  0
 22 40  2  0  0  0
 22 57  1  0  0  0
 23 24  1  0  0  0
 23 29  1  0  0  0
 23 30  1  0  0  0
 24 25  1  0  0  0
 24 27  1  0  0  0
 24 28  1  0  0  0
 25 26  1  0  0  0
 30 31  1  0  0  0
 30 32  1  0  0  0
 30 37  1  0  0  0
 32 33  1  0  0  0
 32 35  1  0  0  0
 32 36  1  0  0  0
 33 34  1  0  0  0
 37 38  1  0  0  0
 37 39  1  0  0  0
 40 41  1  0  0  0
 40 42  1  0  0  0
 42 43  1  0  0  0
 42 48  2  0  0  0
 43 44  1  0  0  0
 44 45  1  0  0  0
 44 46  1  0  0  0
 44 47  1  0  0  0
 48 49  1  0  0  0
 48 51  1  0  0  0
 49 50  1  0  0  0
 51 52  1  0  0  0
 51 57  2  0  0  0
 52 53  1  0  0  0
 53 54  1  0  0  0
 53 55  1  0  0  0
 53 56  1  0  0  0
 57 58  1  0  0  0
M  END
> <s_m_entry_id>
42

> <s_m_entry_name>
CamMedNP_druglike.42

> <i_qp_#stars>
1

> <i_qp_#amine>
0

> <i_qp_#amidine>
0

> <i_qp_#acid>
0

> <i_qp_#amide>
0

> <i_qp_#rotor>
10

> <i_qp_#rtvFG>
0

> <i_qp_CNS>
-2

> <r_qp_mol_MW>
   420.458

> <r_qp_dipole>
     6.367

> <r_qp_SASA>
   663.007

> <r_qp_FOSA>
   432.307

> <r_qp_FISA>
   164.813

> <r_qp_PISA>
    65.887

> <r_qp_WPSA>
     0.000

> <r_qp_volume>
  1238.966

> <r_qp_donorHB>
     4.000

> <r_qp_accptHB>
     7.900

> <r_qp_dip^2/V>
   0.0327160

> <r_qp_ACxDN^.5/SA>
   0.0238310

> <r_qp_glob>
   0.8414340

> <r_qp_QPpolrz>
    37.638

> <r_qp_QPlogPC16>
    12.257

> <r_qp_QPlogPoct>
    22.667

> <r_qp_QPlogPw>
    14.318

> <r_qp_QPlogPo/w>
     2.325

> <r_qp_QPlogS>
    -3.792

> <r_qp_CIQPlogS>
    -5.135

> <r_qp_QPlogHERG>
    -4.412

> <r_qp_QPPCaco>
   271.006

> <r_qp_QPlogBB>
    -1.591

> <r_qp_QPPMDCK>
   120.633

> <r_qp_QPlogKp>
    -3.365

> <r_qp_IP(eV)>
     8.598

> <r_qp_EA(eV)>
    -0.110

> <i_qp_#metab>
10

> <r_qp_QPlogKhsa>
    -0.029

> <i_qp_HumanOralAbsorption>
1

> <r_qp_PercentHumanOralAbsorption>
    84.104

> <r_qp_SAfluorine>
     0.000

> <r_qp_SAamideO>
     0.000

> <r_qp_PSA>
   109.191

> <i_qp_#NandO>
8

> <i_qp_RuleOfFive>
0

> <i_qp_RuleOfThree>
1

> <i_qp_#ringatoms>
16

> <i_qp_#in34>
0

> <i_qp_#in56>
16

> <i_qp_#noncon>
4

> <i_qp_#nonHatm>
30

> <r_qp_Jm>
0.029272

$$$$
OTH_UY_036
                    3D
 Structure written by MMmdl.
 28 31  0  0  1  0            999 V2000
    1.2870    0.9060    0.0420 C   0  0  0  0  0  0
    0.2580    1.7400    0.4850 C   0  0  0  0  0  0
   -1.0820    1.3840    0.2710 C   0  0  0  0  0  0
   -1.8800    2.0360    0.6170 H   0  0  0  0  0  0
   -1.3680    0.1910   -0.3890 C   0  0  0  0  0  0
   -2.6510   -0.2170   -0.6320 O   0  0  0  0  0  0
   -3.2640    0.4500   -0.2750 H   0  0  0  0  0  0
   -0.3430   -0.6440   -0.8330 C   0  0  0  0  0  0
   -0.6630   -1.8050   -1.4760 O   0  0  0  0  0  0
   -1.6420   -1.8140   -1.4950 H   0  0  0  0  0  0
    0.9780   -0.2810   -0.6140 C   0  0  0  0  0  0
    2.0190   -1.1250   -1.0620 O   0  0  0  0  0  0
    3.3750   -0.8310   -0.8810 C   0  0  0  0  0  0
    4.2600   -1.5790   -1.2790 O   0  0  0  0  0  0
    3.6930    0.4260   -0.1860 C   0  0  0  0  0  0
    2.6630    1.2540    0.2540 C   0  0  0  0  0  0
    2.9750    2.4390    0.9090 C   0  0  0  0  0  0
    1.9400    3.2900    1.3610 O   0  0  0  0  0  0
    0.5820    2.9960    1.1800 C   0  0  0  0  0  0
   -0.2970    3.7490    1.5810 O   0  0  0  0  0  0
    5.0300    0.7890    0.0330 C   0  0  0  0  0  0
    5.8290    0.1370   -0.3140 H   0  0  0  0  0  0
    5.3240    1.9860    0.6940 C   0  0  0  0  0  0
    6.6230    2.3500    0.9140 O   0  0  0  0  0  0
    7.2140    1.6720    0.5500 H   0  0  0  0  0  0
    4.2950    2.8170    1.1360 C   0  0  0  0  0  0
    4.5780    3.9870    1.7820 O   0  0  0  0  0  0
    3.7310    4.4130    2.0040 H   0  0  0  0  0  0
  1  2  2  0  0  0
  1 11  1  0  0  0
  1 16  1  0  0  0
  2  3  1  0  0  0
  2 19  1  0  0  0
  3  4  1  0  0  0
  3  5  2  0  0  0
  5  6  1  0  0  0
  5  8  1  0  0  0
  6  7  1  0  0  0
  8  9  1  0  0  0
  8 11  2  0  0  0
  9 10  1  0  0  0
 11 12  1  0  0  0
 12 13  1  0  0  0
 13 14  2  0  0  0
 13 15  1  0  0  0
 15 16  2  0  0  0
 15 21  1  0  0  0
 16 17  1  0  0  0
 17 18  1  0  0  0
 17 26  2  0  0  0
 18 19  1  0  0  0
 19 20  2  0  0  0
 21 22  1  0  0  0
 21 23  2  0  0  0
 23 24  1  0  0  0
 23 26  1  0  0  0
 24 25  1  0  0  0
 26 27  1  0  0  0
 27 28  1  0  0  0
M  END
> <s_m_entry_id>
43

> <s_m_entry_name>
CamMedNP_druglike.43

> <i_qp_#stars>
0

> <i_qp_#amine>
0

> <i_qp_#amidine>
0

> <i_qp_#acid>
0

> <i_qp_#amide>
0

> <i_qp_#rotor>
4

> <i_qp_#rtvFG>
2

> <i_qp_CNS>
-2

> <r_qp_mol_MW>
   302.197

> <r_qp_dipole>
     3.366

> <r_qp_SASA>
   455.233

> <r_qp_FOSA>
     0.000

> <r_qp_FISA>
   325.325

> <r_qp_PISA>
   129.908

> <r_qp_WPSA>
     0.000

> <r_qp_volume>
   769.288

> <r_qp_donorHB>
     4.000

> <r_qp_accptHB>
     8.000

> <r_qp_dip^2/V>
   0.0147260

> <r_qp_ACxDN^.5/SA>
   0.0351470

> <r_qp_glob>
   0.8919160

> <r_qp_QPpolrz>
    23.305

> <r_qp_QPlogPC16>
     9.575

> <r_qp_QPlogPoct>
    18.575

> <r_qp_QPlogPw>
    16.767

> <r_qp_QPlogPo/w>
    -1.322

> <r_qp_QPlogS>
    -1.911

> <r_qp_CIQPlogS>
    -3.214

> <r_qp_QPlogHERG>
    -3.900

> <r_qp_QPPCaco>
     8.144

> <r_qp_QPlogBB>
    -2.404

> <r_qp_QPPMDCK>
     2.730

> <r_qp_QPlogKp>
    -6.674

> <r_qp_IP(eV)>
     9.250

> <r_qp_EA(eV)>
     1.508

> <i_qp_#metab>
4

> <r_qp_QPlogKhsa>
    -0.673

> <i_qp_HumanOralAbsorption>
2

> <r_qp_PercentHumanOralAbsorption>
    35.507

> <r_qp_SAfluorine>
     0.000

> <r_qp_SAamideO>
     0.000

> <r_qp_PSA>
   163.966

> <i_qp_#NandO>
8

> <i_qp_RuleOfFive>
0

> <i_qp_RuleOfThree>
1

> <i_qp_#ringatoms>
16

> <i_qp_#in34>
0

> <i_qp_#in56>
16

> <i_qp_#noncon>
0

> <i_qp_#nonHatm>
22

> <r_qp_Jm>
0.000787

$$$$
AN_UY_207_1
                    3D
 Structure written by MMmdl.
 68 74  0  0  1  0            999 V2000
    1.3720    0.6810   -0.5410 C   0  0  1  0  0  0
    1.6670    0.4130   -2.0580 C   0  0  0  0  0  0
    2.7700   -0.4440   -2.3220 O   0  0  0  0  0  0
    1.8830    1.3650   -2.5580 H   0  0  0  0  0  0
    0.8210   -0.0140   -2.5870 H   0  0  0  0  0  0
   -0.0210    1.5210   -0.4760 C   0  0  1  0  0  0
   -0.0410    2.0760   -1.4300 H   0  0  0  0  0  0
   -1.3680    0.6480   -0.4770 C   0  0  1  0  0  0
   -1.6840    0.1970   -1.9520 C   0  0  0  0  0  0
   -1.6700    1.0480   -2.6430 H   0  0  0  0  0  0
   -2.6750   -0.2700   -2.0210 H   0  0  0  0  0  0
   -1.0070   -0.5550   -2.3490 H   0  0  0  0  0  0
   -1.2320   -0.6640    0.3380 C   0  0  2  0  0  0
   -2.1250   -1.2840    0.1850 H   0  0  0  0  0  0
   -1.1630   -0.4040    1.7310 O   0  0  0  0  0  0
   -1.1030   -1.2550    2.1990 H   0  0  0  0  0  0
    0.0090   -1.4760   -0.0380 C   0  0  0  0  0  0
   -0.0520   -1.8410   -1.0650 H   0  0  0  0  0  0
    0.0140   -2.3710    0.5960 H   0  0  0  0  0  0
    1.3090   -0.6890    0.2100 C   0  0  1  0  0  0
    1.3080   -0.4890    1.2900 H   0  0  0  0  0  0
    2.6120   -1.5090   -0.1170 C   0  0  2  0  0  0
    2.7170   -1.6910   -1.6520 C   0  0  2  0  0  0
    3.9030   -2.3970   -1.9800 O   0  0  0  0  0  0
    3.8920   -2.4580   -2.9500 H   0  0  0  0  0  0
    1.8770   -2.2740   -2.0450 H   0  0  0  0  0  0
    2.5920   -2.8960    0.5630 C   0  0  0  0  0  0
    3.5690   -3.3880    0.4940 H   0  0  0  0  0  0
    1.8660   -3.5670    0.0920 H   0  0  0  0  0  0
    2.3360   -2.8180    1.6260 H   0  0  0  0  0  0
    3.8620   -0.7290    0.4130 C   0  0  2  0  0  0
    4.7850   -1.2760    0.1860 H   0  0  0  0  0  0
    3.7950   -0.6380    1.8480 O   0  0  0  0  0  0
    3.3000    0.1980    2.0370 H   0  0  0  0  0  0
    3.9790    0.7000   -0.1360 C   0  0  0  0  0  0
    4.3240    0.7160   -1.1730 H   0  0  0  0  0  0
    4.7510    1.2290    0.4400 H   0  0  0  0  0  0
    2.6440    1.4380    0.0370 C   0  0  2  0  0  0
    2.7370    2.4380   -0.4040 H   0  0  0  0  0  0
    2.5500    1.5700    1.4710 O   0  0  0  0  0  0
    1.9280    2.3300    1.6110 H   0  0  0  0  0  0
   -0.0910    2.7380    0.4920 C   0  0  0  0  0  0
    0.8600    3.1390    1.1650 O   0  0  0  0  0  0
   -1.3750    3.5380    0.5490 C   0  0  0  0  0  0
   -1.5820    3.9270   -0.4550 H   0  0  0  0  0  0
   -1.2360    4.3970    1.2150 H   0  0  0  0  0  0
   -2.4590    2.6110    1.0600 C   0  0  2  0  0  0
   -2.1310    2.1220    2.4880 C   0  0  0  0  0  0
   -1.1210    1.7170    2.5770 H   0  0  0  0  0  0
   -2.8310    1.3490    2.8240 H   0  0  0  0  0  0
   -2.1620    2.9440    3.2100 H   0  0  0  0  0  0
   -2.5880    1.4850    0.0250 C   0  0  1  0  0  0
   -3.4410    1.8580   -1.1040 O   0  0  0  0  0  0
   -3.9070    3.2540    1.0500 C   0  0  2  0  0  0
   -4.0020    3.8650    0.1380 H   0  0  0  0  0  0
   -4.2660    4.1620    2.1860 C   0  0  0  0  0  0
   -4.8360    2.0180    0.8680 C   0  0  0  0  0  0
   -5.7960    2.3030    0.4250 H   0  0  0  0  0  0
   -5.0300    1.4950    1.8100 H   0  0  0  0  0  0
   -4.0450    1.1270   -0.0480 C   0  0  2  0  0  0
   -4.3890    0.1180   -0.1920 H   0  0  0  0  0  0
   -3.9090    5.5380    2.3080 C   0  0  0  0  0  0
   -3.3300    6.1320    1.6140 H   0  0  0  0  0  0
   -4.4490    5.9850    3.4900 C   0  0  0  0  0  0
   -4.4460    6.9360    4.0030 H   0  0  0  0  0  0
   -5.1240    4.9850    4.1090 O   0  0  0  0  0  0
   -5.0110    3.8880    3.3180 C   0  0  0  0  0  0
   -5.5080    3.0040    3.6910 H   0  0  0  0  0  0
  1  2  1  0  0  0
  1  6  1  0  0  0
  1 20  1  0  0  0
  1 38  1  0  0  0
  2  3  1  0  0  0
  2  4  1  0  0  0
  2  5  1  0  0  0
  3 23  1  0  0  0
  6  7  1  0  0  0
  6  8  1  0  0  0
  6 42  1  0  0  0
  8  9  1  0  0  0
  8 13  1  0  0  0
  8 52  1  0  0  0
  9 10  1  0  0  0
  9 11  1  0  0  0
  9 12  1  0  0  0
 13 14  1  0  0  0
 13 15  1  0  0  0
 13 17  1  0  0  0
 15 16  1  0  0  0
 17 18  1  0  0  0
 17 19  1  0  0  0
 17 20  1  0  0  0
 20 21  1  0  0  0
 20 22  1  0  0  0
 22 23  1  0  0  0
 22 27  1  0  0  0
 22 31  1  0  0  0
 23 24  1  0  0  0
 23 26  1  0  0  0
 24 25  1  0  0  0
 27 28  1  0  0  0
 27 29  1  0  0  0
 27 30  1  0  0  0
 31 32  1  0  0  0
 31 33  1  0  0  0
 31 35  1  0  0  0
 33 34  1  0  0  0
 35 36  1  0  0  0
 35 37  1  0  0  0
 35 38  1  0  0  0
 38 39  1  0  0  0
 38 40  1  0  0  0
 40 41  1  0  0  0
 42 43  2  0  0  0
 42 44  1  0  0  0
 44 45  1  0  0  0
 44 46  1  0  0  0
 44 47  1  0  0  0
 47 48  1  0  0  0
 47 52  1  0  0  0
 47 54  1  0  0  0
 48 49  1  0  0  0
 48 50  1  0  0  0
 48 51  1  0  0  0
 52 53  1  0  0  0
 52 60  1  0  0  0
 53 60  1  0  0  0
 54 55  1  0  0  0
 54 56  1  0  0  0
 54 57  1  0  0  0
 56 62  1  0  0  0
 56 67  2  0  0  0
 57 58  1  0  0  0
 57 59  1  0  0  0
 57 60  1  0  0  0
 60 61  1  0  0  0
 62 63  1  0  0  0
 62 64  2  0  0  0
 64 65  1  0  0  0
 64 66  1  0  0  0
 66 67  1  0  0  0
 67 68  1  0  0  0
M  END
> <s_m_entry_id>
44

> <s_m_entry_name>
CamMedNP_druglike.44

> <i_qp_#stars>
1

> <i_qp_#amine>
0

> <i_qp_#amidine>
0

> <i_qp_#acid>
0

> <i_qp_#amide>
0

> <i_qp_#rotor>
4

> <i_qp_#rtvFG>
3

> <i_qp_CNS>
-1

> <r_qp_mol_MW>
   474.550

> <r_qp_dipole>
     8.607

> <r_qp_SASA>
   580.117

> <r_qp_FOSA>
   334.053

> <r_qp_FISA>
   125.686

> <r_qp_PISA>
   120.378

> <r_qp_WPSA>
     0.000

> <r_qp_volume>
  1218.041

> <r_qp_donorHB>
     4.000

> <r_qp_accptHB>
    13.000

> <r_qp_dip^2/V>
   0.0608160

> <r_qp_ACxDN^.5/SA>
   0.0448180

> <r_qp_glob>
   0.9508020

> <r_qp_QPpolrz>
    41.173

> <r_qp_QPlogPC16>
    12.455

> <r_qp_QPlogPoct>
    27.504

> <r_qp_QPlogPw>
    20.570

> <r_qp_QPlogPo/w>
     0.970

> <r_qp_QPlogS>
    -2.626

> <r_qp_CIQPlogS>
    -3.854

> <r_qp_QPlogHERG>
    -2.902

> <r_qp_QPPCaco>
   636.818

> <r_qp_QPlogBB>
    -0.604

> <r_qp_QPPMDCK>
   303.748

> <r_qp_QPlogKp>
    -3.028

> <r_qp_IP(eV)>
     9.483

> <r_qp_EA(eV)>
     0.021

> <i_qp_#metab>
7

> <r_qp_QPlogKhsa>
    -0.288

> <i_qp_HumanOralAbsorption>
2

> <r_qp_PercentHumanOralAbsorption>
    82.813

> <r_qp_SAfluorine>
     0.000

> <r_qp_SAamideO>
     0.000

> <r_qp_PSA>
   108.326

> <i_qp_#NandO>
8

> <i_qp_RuleOfFive>
0

> <i_qp_RuleOfThree>
1

> <i_qp_#ringatoms>
26

> <i_qp_#in34>
3

> <i_qp_#in56>
23

> <i_qp_#noncon>
18

> <i_qp_#nonHatm>
34

> <r_qp_Jm>
1.052907

$$$$
BNG_UY_195_1
                    3D
 Structure written by MMmdl.
 56 59  0  0  1  0            999 V2000
    2.2190    0.7520    1.1100 C   0  0  0  0  0  0
    1.6030    1.5010    0.0970 C   0  0  0  0  0  0
    2.2070    2.7250   -0.4230 C   0  0  0  0  0  0
    3.1100    3.1230    0.0280 H   0  0  0  0  0  0
    1.6390    3.3180   -1.4760 C   0  0  0  0  0  0
    2.0980    4.2120   -1.8900 H   0  0  0  0  0  0
    0.3940    2.7880   -2.1400 C   0  0  0  0  0  0
    0.7430    2.2060   -3.5140 C   0  0  0  0  0  0
    1.4300    1.3560   -3.4180 H   0  0  0  0  0  0
    1.2090    2.9510   -4.1680 H   0  0  0  0  0  0
   -0.1530    1.8200   -4.0140 H   0  0  0  0  0  0
   -0.6160    3.9300   -2.3050 C   0  0  0  0  0  0
   -0.2140    4.7510   -2.9090 H   0  0  0  0  0  0
   -0.9120    4.3340   -1.3290 H   0  0  0  0  0  0
   -1.5370    3.5720   -2.7800 H   0  0  0  0  0  0
    0.3710    1.0700   -0.4240 C   0  0  0  0  0  0
   -0.2960    1.7600   -1.4030 O   0  0  0  0  0  0
   -0.2610   -0.0930    0.0650 C   0  0  0  0  0  0
   -1.5770   -0.5670   -0.5180 C   0  0  0  0  0  0
   -1.3830   -1.3860   -1.7670 C   0  0  0  0  0  0
   -1.0100   -0.8080   -2.6130 H   0  0  0  0  0  0
   -1.6240   -2.6980   -1.9540 C   0  0  0  0  0  0
   -2.1380   -3.6470   -0.9070 C   0  0  0  0  0  0
   -2.3210   -3.1770    0.0610 H   0  0  0  0  0  0
   -1.4150   -4.4540   -0.7450 H   0  0  0  0  0  0
   -3.0830   -4.0930   -1.2360 H   0  0  0  0  0  0
   -1.3710   -3.3380   -3.2940 C   0  0  0  0  0  0
   -2.2970   -3.7670   -3.6910 H   0  0  0  0  0  0
   -0.6300   -4.1380   -3.1980 H   0  0  0  0  0  0
   -0.9940   -2.6240   -4.0340 H   0  0  0  0  0  0
   -2.2040    0.3000   -0.7660 H   0  0  0  0  0  0
   -2.1580   -1.0940    0.2440 H   0  0  0  0  0  0
    0.3810   -0.8260    1.0700 C   0  0  0  0  0  0
   -0.2210   -1.9660    1.5450 O   0  0  0  0  0  0
    0.3730   -2.3590    2.2330 H   0  0  0  0  0  0
    1.6120   -0.4040    1.5850 C   0  0  0  0  0  0
    2.2780   -1.1780    2.6350 C   0  0  0  0  0  0
    1.7380   -2.2060    3.0400 O   0  0  0  0  0  0
    3.5670   -0.6670    3.1510 C   0  0  0  0  0  0
    4.1700   -1.3800    4.1670 O   0  0  0  0  0  0
    4.9590   -0.9060    4.4780 H   0  0  0  0  0  0
    4.0480    0.4630    2.6040 C   0  0  0  0  0  0
    5.3120    1.0770    3.0300 C   0  0  0  0  0  0
    3.4220    1.1900    1.6070 O   0  0  0  0  0  0
    6.5410    0.4610    2.7550 C   0  0  0  0  0  0
    6.5780   -0.4850    2.2170 H   0  0  0  0  0  0
    7.7380    1.0610    3.1560 C   0  0  0  0  0  0
    8.6790    0.5660    2.9300 H   0  0  0  0  0  0
    7.7080    2.2820    3.8280 C   0  0  0  0  0  0
    8.8720    2.8810    4.2240 O   0  0  0  0  0  0
    9.6210    2.3270    3.9530 H   0  0  0  0  0  0
    6.4880    2.9030    4.0980 C   0  0  0  0  0  0
    6.4740    4.1030    4.7540 O   0  0  0  0  0  0
    5.5580    4.4070    4.8540 H   0  0  0  0  0  0
    5.2900    2.3080    3.7010 C   0  0  0  0  0  0
    4.3390    2.7920    3.9060 H   0  0  0  0  0  0
  1  2  2  0  0  0
  1 36  1  0  0  0
  1 44  1  0  0  0
  2  3  1  0  0  0
  2 16  1  0  0  0
  3  4  1  0  0  0
  3  5  2  0  0  0
  5  6  1  0  0  0
  5  7  1  0  0  0
  7  8  1  0  0  0
  7 12  1  0  0  0
  7 17  1  0  0  0
  8  9  1  0  0  0
  8 10  1  0  0  0
  8 11  1  0  0  0
 12 13  1  0  0  0
 12 14  1  0  0  0
 12 15  1  0  0  0
 16 17  1  0  0  0
 16 18  2  0  0  0
 18 19  1  0  0  0
 18 33  1  0  0  0
 19 20  1  0  0  0
 19 31  1  0  0  0
 19 32  1  0  0  0
 20 21  1  0  0  0
 20 22  2  0  0  0
 22 23  1  0  0  0
 22 27  1  0  0  0
 23 24  1  0  0  0
 23 25  1  0  0  0
 23 26  1  0  0  0
 27 28  1  0  0  0
 27 29  1  0  0  0
 27 30  1  0  0  0
 33 34  1  0  0  0
 33 36  2  0  0  0
 34 35  1  0  0  0
 36 37  1  0  0  0
 37 38  2  0  0  0
 37 39  1  0  0  0
 39 40  1  0  0  0
 39 42  2  0  0  0
 40 41  1  0  0  0
 42 43  1  0  0  0
 42 44  1  0  0  0
 43 45  2  0  0  0
 43 55  1  0  0  0
 45 46  1  0  0  0
 45 47  1  0  0  0
 47 48  1  0  0  0
 47 49  2  0  0  0
 49 50  1  0  0  0
 49 52  1  0  0  0
 50 51  1  0  0  0
 52 53  1  0  0  0
 52 55  2  0  0  0
 53 54  1  0  0  0
 55 56  1  0  0  0
M  END
> <s_m_entry_id>
45

> <s_m_entry_name>
CamMedNP_druglike.45

> <i_qp_#stars>
0

> <i_qp_#amine>
0

> <i_qp_#amidine>
0

> <i_qp_#acid>
0

> <i_qp_#amide>
0

> <i_qp_#rotor>
6

> <i_qp_#rtvFG>
0

> <i_qp_CNS>
-2

> <r_qp_mol_MW>
   436.460

> <r_qp_dipole>
     5.830

> <r_qp_SASA>
   732.450

> <r_qp_FOSA>
   315.558

> <r_qp_FISA>
   203.928

> <r_qp_PISA>
   212.965

> <r_qp_WPSA>
     0.000

> <r_qp_volume>
  1331.326

> <r_qp_donorHB>
     3.000

> <r_qp_accptHB>
     5.250

> <r_qp_dip^2/V>
   0.0255330

> <r_qp_ACxDN^.5/SA>
   0.0124150

> <r_qp_glob>
   0.7990540

> <r_qp_QPpolrz>
    45.307

> <r_qp_QPlogPC16>
    14.256

> <r_qp_QPlogPoct>
    22.790

> <r_qp_QPlogPw>
    12.559

> <r_qp_QPlogPo/w>
     3.913

> <r_qp_QPlogS>
    -6.408

> <r_qp_CIQPlogS>
    -6.934

> <r_qp_QPlogHERG>
    -5.799

> <r_qp_QPPCaco>
   115.359

> <r_qp_QPlogBB>
    -1.927

> <r_qp_QPPMDCK>
    47.922

> <r_qp_QPlogKp>
    -3.952

> <r_qp_IP(eV)>
     8.704

> <r_qp_EA(eV)>
     0.835

> <i_qp_#metab>
7

> <r_qp_QPlogKhsa>
     0.808

> <i_qp_HumanOralAbsorption>
1

> <r_qp_PercentHumanOralAbsorption>
    86.763

> <r_qp_SAfluorine>
     0.000

> <r_qp_SAamideO>
     0.000

> <r_qp_PSA>
   118.579

> <i_qp_#NandO>
7

> <i_qp_RuleOfFive>
0

> <i_qp_RuleOfThree>
2

> <i_qp_#ringatoms>
20

> <i_qp_#in34>
0

> <i_qp_#in56>
20

> <i_qp_#noncon>
1

> <i_qp_#nonHatm>
32

> <r_qp_Jm>
1.9e-05

$$$$
OTH_AS_001
                    3D
 Structure written by MMmdl.
 67 69  0  0  1  0            999 V2000
    1.6960    0.6920    0.0700 C   0  0  0  0  0  0
    0.5040    1.4250   -0.1430 C   0  0  0  0  0  0
    0.4610    2.9450   -0.1960 C   0  0  0  0  0  0
    0.5690    3.5920    1.1640 C   0  0  0  0  0  0
    1.5600    3.4810    1.6000 H   0  0  0  0  0  0
   -0.3610    4.2960    1.8420 C   0  0  0  0  0  0
   -0.1120    4.9380    3.2040 C   0  0  0  0  0  0
    1.2890    4.8090    3.8200 C   0  0  0  0  0  0
    1.3810    5.5480    5.1300 C   0  0  0  0  0  0
    1.5150    6.6250    5.0240 H   0  0  0  0  0  0
    1.3350    5.0280    6.3710 C   0  0  0  0  0  0
    1.4770    5.9140    7.5810 C   0  0  0  0  0  0
    1.6310    6.9640    7.3120 H   0  0  0  0  0  0
    2.3340    5.5960    8.1840 H   0  0  0  0  0  0
    0.5750    5.8590    8.2000 H   0  0  0  0  0  0
    1.1300    3.5720    6.6880 C   0  0  0  0  0  0
    0.8910    2.9660    5.8120 H   0  0  0  0  0  0
    0.2980    3.4540    7.3910 H   0  0  0  0  0  0
    2.0310    3.1580    7.1510 H   0  0  0  0  0  0
    2.0380    5.2400    3.1430 H   0  0  0  0  0  0
    1.5590    3.7550    3.9400 H   0  0  0  0  0  0
   -0.8400    4.5140    3.9100 H   0  0  0  0  0  0
   -0.3490    6.0070    3.1150 H   0  0  0  0  0  0
   -1.7620    4.5460    1.3420 C   0  0  0  0  0  0
   -1.9660    4.1220    0.3580 H   0  0  0  0  0  0
   -1.9480    5.6230    1.2700 H   0  0  0  0  0  0
   -2.4900    4.1180    2.0390 H   0  0  0  0  0  0
   -0.4320    3.2820   -0.7300 H   0  0  0  0  0  0
    1.2610    3.3190   -0.8430 H   0  0  0  0  0  0
   -0.7070    0.7010   -0.2770 C   0  0  0  0  0  0
   -1.8570    1.4270   -0.4850 O   0  0  0  0  0  0
   -2.9090    1.0980    0.4210 C   0  0  0  0  0  0
   -3.5610    0.3350   -0.0130 H   0  0  0  0  0  0
   -3.5130    1.9980    0.5680 H   0  0  0  0  0  0
   -2.5380    0.7820    1.4030 H   0  0  0  0  0  0
   -0.7060   -0.7020   -0.2730 C   0  0  0  0  0  0
   -1.8610   -1.3980   -0.4960 O   0  0  0  0  0  0
   -1.6570   -2.3470   -0.5340 H   0  0  0  0  0  0
    0.4750   -1.4030   -0.0670 C   0  0  0  0  0  0
    0.4880   -2.4890   -0.0480 H   0  0  0  0  0  0
    1.6660   -0.7060    0.1220 C   0  0  0  0  0  0
    2.7670   -1.4960    0.3300 O   0  0  0  0  0  0
    3.9160   -0.9100    0.7990 C   0  0  0  0  0  0
    4.1050    0.4730    0.7980 C   0  0  0  0  0  0
    3.0290    1.3070    0.2360 C   0  0  0  0  0  0
    3.2430    2.4580   -0.1190 O   0  0  0  0  0  0
    4.9220   -1.7780    1.2720 C   0  0  0  0  0  0
    4.7320   -3.2810    1.2340 C   0  0  0  0  0  0
    5.1170   -3.8650   -0.0990 C   0  0  0  0  0  0
    6.1740   -3.7490   -0.3330 H   0  0  0  0  0  0
    4.3220   -4.4900   -0.9840 C   0  0  0  0  0  0
    2.8560   -4.7570   -0.8390 C   0  0  0  0  0  0
    2.4460   -4.4500    0.1250 H   0  0  0  0  0  0
    2.6590   -5.8280   -0.9500 H   0  0  0  0  0  0
    2.3010   -4.2260   -1.6200 H   0  0  0  0  0  0
    4.8330   -4.9620   -2.1790 O   0  0  0  0  0  0
    5.7800   -4.7500   -2.2220 H   0  0  0  0  0  0
    3.7050   -3.5220    1.5240 H   0  0  0  0  0  0
    5.3440   -3.7600    2.0100 H   0  0  0  0  0  0
    6.1150   -1.2160    1.7450 C   0  0  0  0  0  0
    7.1050   -2.0500    2.1860 O   0  0  0  0  0  0
    7.8720   -1.5270    2.4730 H   0  0  0  0  0  0
    6.3040    0.1650    1.7720 C   0  0  0  0  0  0
    7.2270    0.5820    2.1620 H   0  0  0  0  0  0
    5.2950    1.0060    1.3010 C   0  0  0  0  0  0
    5.4800    2.3580    1.3660 O   0  0  0  0  0  0
    6.3920    2.5610    1.6260 H   0  0  0  0  0  0
  1  2  2  0  0  0
  1 41  1  0  0  0
  1 45  1  0  0  0
  2  3  1  0  0  0
  2 30  1  0  0  0
  3  4  1  0  0  0
  3 28  1  0  0  0
  3 29  1  0  0  0
  4  5  1  0  0  0
  4  6  2  0  0  0
  6  7  1  0  0  0
  6 24  1  0  0  0
  7  8  1  0  0  0
  7 22  1  0  0  0
  7 23  1  0  0  0
  8  9  1  0  0  0
  8 20  1  0  0  0
  8 21  1  0  0  0
  9 10  1  0  0  0
  9 11  2  0  0  0
 11 12  1  0  0  0
 11 16  1  0  0  0
 12 13  1  0  0  0
 12 14  1  0  0  0
 12 15  1  0  0  0
 16 17  1  0  0  0
 16 18  1  0  0  0
 16 19  1  0  0  0
 24 25  1  0  0  0
 24 26  1  0  0  0
 24 27  1  0  0  0
 30 31  1  0  0  0
 30 36  2  0  0  0
 31 32  1  0  0  0
 32 33  1  0  0  0
 32 34  1  0  0  0
 32 35  1  0  0  0
 36 37  1  0  0  0
 36 39  1  0  0  0
 37 38  1  0  0  0
 39 40  1  0  0  0
 39 41  2  0  0  0
 41 42  1  0  0  0
 42 43  1  0  0  0
 43 44  2  0  0  0
 43 47  1  0  0  0
 44 45  1  0  0  0
 44 65  1  0  0  0
 45 46  2  0  0  0
 47 48  1  0  0  0
 47 60  2  0  0  0
 48 49  1  0  0  0
 48 58  1  0  0  0
 48 59  1  0  0  0
 49 50  1  0  0  0
 49 51  2  0  0  0
 51 52  1  0  0  0
 51 56  1  0  0  0
 52 53  1  0  0  0
 52 54  1  0  0  0
 52 55  1  0  0  0
 56 57  1  0  0  0
 60 61  1  0  0  0
 60 63  1  0  0  0
 61 62  1  0  0  0
 63 64  1  0  0  0
 63 65  2  0  0  0
 65 66  1  0  0  0
 66 67  1  0  0  0
M  END
> <s_m_entry_id>
46

> <s_m_entry_name>
CamMedNP_druglike.46

> <i_qp_#stars>
1

> <i_qp_#amine>
0

> <i_qp_#amidine>
0

> <i_qp_#acid>
0

> <i_qp_#amide>
0

> <i_qp_#rotor>
12

> <i_qp_#rtvFG>
0

> <i_qp_CNS>
-2

> <r_qp_mol_MW>
   480.557

> <r_qp_dipole>
     5.903

> <r_qp_SASA>
   793.831

> <r_qp_FOSA>
   466.817

> <r_qp_FISA>
   186.997

> <r_qp_PISA>
   140.018

> <r_qp_WPSA>
     0.000

> <r_qp_volume>
  1494.318

> <r_qp_donorHB>
     3.000

> <r_qp_accptHB>
     5.250

> <r_qp_dip^2/V>
   0.0233170

> <r_qp_ACxDN^.5/SA>
   0.0114550

> <r_qp_glob>
   0.7962800

> <r_qp_QPpolrz>
    47.281

> <r_qp_QPlogPC16>
    15.126

> <r_qp_QPlogPoct>
    23.094

> <r_qp_QPlogPw>
    10.772

> <r_qp_QPlogPo/w>
     4.965

> <r_qp_QPlogS>
    -6.498

> <r_qp_CIQPlogS>
    -7.528

> <r_qp_QPlogHERG>
    -5.496

> <r_qp_QPPCaco>
   166.958

> <r_qp_QPlogBB>
    -2.126

> <r_qp_QPPMDCK>
    71.463

> <r_qp_QPlogKp>
    -3.320

> <r_qp_IP(eV)>
     8.926

> <r_qp_EA(eV)>
     0.565

> <i_qp_#metab>
12

> <r_qp_QPlogKhsa>
     0.984

> <i_qp_HumanOralAbsorption>
1

> <r_qp_PercentHumanOralAbsorption>
    95.800

> <r_qp_SAfluorine>
     0.000

> <r_qp_SAamideO>
     0.000

> <r_qp_PSA>
   114.545

> <i_qp_#NandO>
7

> <i_qp_RuleOfFive>
0

> <i_qp_RuleOfThree>
2

> <i_qp_#ringatoms>
14

> <i_qp_#in34>
0

> <i_qp_#in56>
14

> <i_qp_#noncon>
0

> <i_qp_#nonHatm>
35

> <r_qp_Jm>
7.3e-05

$$$$
JW_UY_097_1
                    3D
 Structure written by MMmdl.
 58 61  0  0  1  0            999 V2000
    1.0840    0.0240    0.4540 C   0  0  0  0  0  0
   -0.1770    0.5680    0.7580 C   0  0  0  0  0  0
   -0.2910    1.9740    1.3180 C   0  0  0  0  0  0
   -0.2430    3.0220    0.2380 C   0  0  0  0  0  0
    0.7260    3.0970   -0.2560 H   0  0  0  0  0  0
   -1.2210    3.8590   -0.1610 C   0  0  0  0  0  0
   -2.6140    3.9030    0.4040 C   0  0  0  0  0  0
   -2.7890    3.1780    1.2000 H   0  0  0  0  0  0
   -3.3440    3.7020   -0.3870 H   0  0  0  0  0  0
   -2.8190    4.8960    0.8170 H   0  0  0  0  0  0
   -0.9720    4.8520   -1.2650 C   0  0  0  0  0  0
   -1.1280    5.8720   -0.9000 H   0  0  0  0  0  0
   -1.6580    4.6720   -2.0990 H   0  0  0  0  0  0
    0.0490    4.7930   -1.6580 H   0  0  0  0  0  0
    0.5380    2.1580    2.0150 H   0  0  0  0  0  0
   -1.1800    2.0600    1.9500 H   0  0  0  0  0  0
   -1.3330   -0.1980    0.4860 C   0  0  0  0  0  0
   -2.5350    0.3950    0.7720 O   0  0  0  0  0  0
   -1.2340   -1.4880   -0.0570 C   0  0  0  0  0  0
   -2.4460   -2.2480   -0.3310 C   0  0  0  0  0  0
   -2.3720   -3.2330   -0.7780 H   0  0  0  0  0  0
   -3.6240   -1.7080   -0.0140 C   0  0  0  0  0  0
   -4.5320   -2.2730   -0.2060 H   0  0  0  0  0  0
   -3.7610   -0.3450    0.6150 C   0  0  0  0  0  0
   -4.6740    0.5250   -0.2580 C   0  0  0  0  0  0
   -4.2290    0.6900   -1.2460 H   0  0  0  0  0  0
   -4.8110    1.5170    0.1880 H   0  0  0  0  0  0
   -5.6630    0.0730   -0.3970 H   0  0  0  0  0  0
   -4.3680   -0.4870    2.0160 C   0  0  0  0  0  0
   -5.3480   -0.9770    1.9910 H   0  0  0  0  0  0
   -4.4860    0.4940    2.4920 H   0  0  0  0  0  0
   -3.7090   -1.0690    2.6710 H   0  0  0  0  0  0
    0.0340   -2.0200   -0.3240 C   0  0  0  0  0  0
    0.1330   -3.2970   -0.8290 O   0  0  0  0  0  0
    1.0970   -3.5120   -0.9050 H   0  0  0  0  0  0
    1.1840   -1.2650   -0.0690 C   0  0  0  0  0  0
    2.5180   -1.8440   -0.3130 C   0  0  0  0  0  0
    2.5750   -3.0140   -0.6870 O   0  0  0  0  0  0
    3.7130   -0.9720    0.0080 C   0  0  1  0  0  0
    4.9440   -1.3070   -0.8130 C   0  0  0  0  0  0
    3.9200   -1.1670    1.0700 H   0  0  0  0  0  0
    3.2970    0.4890   -0.1360 C   0  0  0  0  0  0
    3.0260    0.7730   -1.1610 H   0  0  0  0  0  0
    4.1220    1.1460    0.1620 H   0  0  0  0  0  0
    2.1920    0.7900    0.7260 O   0  0  0  0  0  0
    6.1270   -1.6880   -0.1510 C   0  0  0  0  0  0
    6.1460   -1.7430    0.9340 H   0  0  0  0  0  0
    7.2660   -1.9930   -0.8900 C   0  0  0  0  0  0
    8.4410   -2.3710   -0.3010 O   0  0  0  0  0  0
    8.3020   -2.4140    0.6610 H   0  0  0  0  0  0
    7.2460   -1.9220   -2.2790 C   0  0  0  0  0  0
    8.3790   -2.2220   -2.9810 O   0  0  0  0  0  0
    9.0300   -2.4600   -2.2900 H   0  0  0  0  0  0
    6.0960   -1.5520   -2.9580 C   0  0  0  0  0  0
    6.1100   -1.5060   -4.0410 H   0  0  0  0  0  0
    4.9510   -1.2480   -2.2190 C   0  0  0  0  0  0
    3.8020   -0.8850   -2.8680 O   0  0  0  0  0  0
    3.9430   -0.9800   -3.8260 H   0  0  0  0  0  0
  1  2  2  0  0  0
  1 36  1  0  0  0
  1 45  1  0  0  0
  2  3  1  0  0  0
  2 17  1  0  0  0
  3  4  1  0  0  0
  3 15  1  0  0  0
  3 16  1  0  0  0
  4  5  1  0  0  0
  4  6  2  0  0  0
  6  7  1  0  0  0
  6 11  1  0  0  0
  7  8  1  0  0  0
  7  9  1  0  0  0
  7 10  1  0  0  0
 11 12  1  0  0  0
 11 13  1  0  0  0
 11 14  1  0  0  0
 17 18  1  0  0  0
 17 19  2  0  0  0
 18 24  1  0  0  0
 19 20  1  0  0  0
 19 33  1  0  0  0
 20 21  1  0  0  0
 20 22  2  0  0  0
 22 23  1  0  0  0
 22 24  1  0  0  0
 24 25  1  0  0  0
 24 29  1  0  0  0
 25 26  1  0  0  0
 25 27  1  0  0  0
 25 28  1  0  0  0
 29 30  1  0  0  0
 29 31  1  0  0  0
 29 32  1  0  0  0
 33 34  1  0  0  0
 33 36  2  0  0  0
 34 35  1  0  0  0
 36 37  1  0  0  0
 37 38  2  0  0  0
 37 39  1  0  0  0
 39 40  1  0  0  0
 39 41  1  0  0  0
 39 42  1  0  0  0
 40 46  2  0  0  0
 40 56  1  0  0  0
 42 43  1  0  0  0
 42 44  1  0  0  0
 42 45  1  0  0  0
 46 47  1  0  0  0
 46 48  1  0  0  0
 48 49  1  0  0  0
 48 51  2  0  0  0
 49 50  1  0  0  0
 51 52  1  0  0  0
 51 54  1  0  0  0
 52 53  1  0  0  0
 54 55  1  0  0  0
 54 56  2  0  0  0
 56 57  1  0  0  0
 57 58  1  0  0  0
M  END
> <s_m_entry_id>
47

> <s_m_entry_name>
CamMedNP_druglike.47

> <i_qp_#stars>
0

> <i_qp_#amine>
0

> <i_qp_#amidine>
0

> <i_qp_#acid>
0

> <i_qp_#amide>
0

> <i_qp_#rotor>
6

> <i_qp_#rtvFG>
0

> <i_qp_CNS>
-2

> <r_qp_mol_MW>
   438.476

> <r_qp_dipole>
     2.959

> <r_qp_SASA>
   690.997

> <r_qp_FOSA>
   326.644

> <r_qp_FISA>
   190.825

> <r_qp_PISA>
   173.528

> <r_qp_WPSA>
     0.000

> <r_qp_volume>
  1293.773

> <r_qp_donorHB>
     3.000

> <r_qp_accptHB>
     5.500

> <r_qp_dip^2/V>
   0.0067670

> <r_qp_ACxDN^.5/SA>
   0.0137860

> <r_qp_glob>
   0.8309870

> <r_qp_QPpolrz>
    43.427

> <r_qp_QPlogPC16>
    13.473

> <r_qp_QPlogPoct>
    22.005

> <r_qp_QPlogPw>
    12.348

> <r_qp_QPlogPo/w>
     3.652

> <r_qp_QPlogS>
    -5.628

> <r_qp_CIQPlogS>
    -6.753

> <r_qp_QPlogHERG>
    -5.094

> <r_qp_QPPCaco>
   153.570

> <r_qp_QPlogBB>
    -1.640

> <r_qp_QPPMDCK>
    65.290

> <r_qp_QPlogKp>
    -3.849

> <r_qp_IP(eV)>
     8.615

> <r_qp_EA(eV)>
     0.495

> <i_qp_#metab>
8

> <r_qp_QPlogKhsa>
     0.691

> <i_qp_HumanOralAbsorption>
3

> <r_qp_PercentHumanOralAbsorption>
    87.457

> <r_qp_SAfluorine>
     0.000

> <r_qp_SAamideO>
     0.000

> <r_qp_PSA>
   112.646

> <i_qp_#NandO>
7

> <i_qp_RuleOfFive>
0

> <i_qp_RuleOfThree>
1

> <i_qp_#ringatoms>
20

> <i_qp_#in34>
0

> <i_qp_#in56>
20

> <i_qp_#noncon>
3

> <i_qp_#nonHatm>
32

> <r_qp_Jm>
0.000146

$$$$
ETS_UY_025
                    3D
 Structure written by MMmdl.
 59 61  0  0  1  0            999 V2000
    1.5660    0.6750    0.3080 C   0  0  0  0  0  0
    0.5460    1.5780   -0.0710 C   0  0  0  0  0  0
    0.8220    2.9750   -0.6000 C   0  0  0  0  0  0
    0.8450    4.0180    0.4870 C   0  0  0  0  0  0
    1.6080    3.8380    1.2460 H   0  0  0  0  0  0
    0.0830    5.1230    0.6120 C   0  0  0  0  0  0
    0.2800    6.0550    1.7800 C   0  0  0  0  0  0
    1.0750    5.7180    2.4540 H   0  0  0  0  0  0
   -0.6420    6.1280    2.3660 H   0  0  0  0  0  0
    0.5480    7.0560    1.4250 H   0  0  0  0  0  0
   -0.9950    5.5550   -0.3420 C   0  0  0  0  0  0
   -1.1630    4.8560   -1.1630 H   0  0  0  0  0  0
   -0.7380    6.5240   -0.7840 H   0  0  0  0  0  0
   -1.9460    5.6640    0.1900 H   0  0  0  0  0  0
    0.0930    3.2100   -1.3820 H   0  0  0  0  0  0
    1.7730    2.9970   -1.1440 H   0  0  0  0  0  0
   -0.7960    1.1500    0.0540 C   0  0  0  0  0  0
   -1.7870    2.0240   -0.3280 O   0  0  0  0  0  0
   -2.6300    2.3830    0.7670 C   0  0  0  0  0  0
   -3.4510    1.6690    0.8740 H   0  0  0  0  0  0
   -3.0720    3.3570    0.5400 H   0  0  0  0  0  0
   -2.0760    2.4760    1.7090 H   0  0  0  0  0  0
   -1.1020   -0.1500    0.4780 C   0  0  0  0  0  0
   -2.4040   -0.5660    0.5270 O   0  0  0  0  0  0
   -2.4300   -1.5060    0.7690 H   0  0  0  0  0  0
   -0.0870   -1.0320    0.8240 C   0  0  0  0  0  0
   -0.3060   -2.0420    1.1570 H   0  0  0  0  0  0
    1.2420   -0.6190    0.7350 C   0  0  0  0  0  0
    2.1690   -1.5660    1.0980 O   0  0  0  0  0  0
    3.4800   -1.3390    0.7700 C   0  0  0  0  0  0
    3.9650   -0.1060    0.3450 C   0  0  0  0  0  0
    3.0050    1.0100    0.3080 C   0  0  0  0  0  0
    3.3810    2.1740    0.3460 O   0  0  0  0  0  0
    4.3400   -2.4280    0.9040 C   0  0  0  0  0  0
    3.9490   -3.3740    1.2670 H   0  0  0  0  0  0
    5.6880   -2.2820    0.5820 C   0  0  0  0  0  0
    6.2050   -1.0650    0.1120 C   0  0  0  0  0  0
    5.3200    0.0280    0.0110 C   0  0  0  0  0  0
    5.7630    1.2330   -0.4640 O   0  0  0  0  0  0
    6.6960    1.3530   -0.2310 H   0  0  0  0  0  0
    6.5460   -3.3390    0.7520 O   0  0  0  0  0  0
    6.0230   -4.1480    0.9000 H   0  0  0  0  0  0
    8.5990   -0.4100    0.7820 C   0  0  0  0  0  0
    8.0580    0.3410    1.3730 H   0  0  0  0  0  0
    9.4130    0.1230    0.2720 H   0  0  0  0  0  0
    9.2410   -1.4390    1.7410 C   0  0  0  0  0  0
   10.0990   -0.6960    2.7730 C   0  0  0  0  0  0
   10.5310   -1.3940    3.5000 H   0  0  0  0  0  0
    9.4920    0.0100    3.3500 H   0  0  0  0  0  0
   10.9160   -0.1430    2.2970 H   0  0  0  0  0  0
   10.1100   -2.4690    1.0120 C   0  0  0  0  0  0
    9.5130   -3.1230    0.3690 H   0  0  0  0  0  0
   10.6060   -3.1330    1.7290 H   0  0  0  0  0  0
   10.8800   -1.9860    0.4020 H   0  0  0  0  0  0
    8.2370   -2.1320    2.4770 O   0  0  0  0  0  0
    7.7270   -2.6790    1.8430 H   0  0  0  0  0  0
    7.6590   -0.9620   -0.3040 C   0  0  0  0  0  0
    8.0140   -1.9200   -0.6980 H   0  0  0  0  0  0
    7.7110   -0.2950   -1.1760 H   0  0  0  0  0  0
  1  2  2  0  0  0
  1 28  1  0  0  0
  1 32  1  0  0  0
  2  3  1  0  0  0
  2 17  1  0  0  0
  3  4  1  0  0  0
  3 15  1  0  0  0
  3 16  1  0  0  0
  4  5  1  0  0  0
  4  6  2  0  0  0
  6  7  1  0  0  0
  6 11  1  0  0  0
  7  8  1  0  0  0
  7  9  1  0  0  0
  7 10  1  0  0  0
 11 12  1  0  0  0
 11 13  1  0  0  0
 11 14  1  0  0  0
 17 18  1  0  0  0
 17 23  2  0  0  0
 18 19  1  0  0  0
 19 20  1  0  0  0
 19 21  1  0  0  0
 19 22  1  0  0  0
 23 24  1  0  0  0
 23 26  1  0  0  0
 24 25  1  0  0  0
 26 27  1  0  0  0
 26 28  2  0  0  0
 28 29  1  0  0  0
 29 30  1  0  0  0
 30 31  2  0  0  0
 30 34  1  0  0  0
 31 32  1  0  0  0
 31 38  1  0  0  0
 32 33  2  0  0  0
 34 35  1  0  0  0
 34 36  2  0  0  0
 36 37  1  0  0  0
 36 41  1  0  0  0
 37 38  2  0  0  0
 37 57  1  0  0  0
 38 39  1  0  0  0
 39 40  1  0  0  0
 41 42  1  0  0  0
 43 44  1  0  0  0
 43 45  1  0  0  0
 43 46  1  0  0  0
 43 57  1  0  0  0
 46 47  1  0  0  0
 46 51  1  0  0  0
 46 55  1  0  0  0
 47 48  1  0  0  0
 47 49  1  0  0  0
 47 50  1  0  0  0
 51 52  1  0  0  0
 51 53  1  0  0  0
 51 54  1  0  0  0
 55 56  1  0  0  0
 57 58  1  0  0  0
 57 59  1  0  0  0
M  END
> <s_m_entry_id>
48

> <s_m_entry_name>
CamMedNP_druglike.48

> <i_qp_#stars>
1

> <i_qp_#amine>
0

> <i_qp_#amidine>
0

> <i_qp_#acid>
0

> <i_qp_#amide>
0

> <i_qp_#rotor>
10

> <i_qp_#rtvFG>
0

> <i_qp_CNS>
-2

> <r_qp_mol_MW>
   428.481

> <r_qp_dipole>
     4.999

> <r_qp_SASA>
   701.092

> <r_qp_FOSA>
   426.912

> <r_qp_FISA>
   141.065

> <r_qp_PISA>
   133.115

> <r_qp_WPSA>
     0.000

> <r_qp_volume>
  1294.071

> <r_qp_donorHB>
     3.000

> <r_qp_accptHB>
     5.250

> <r_qp_dip^2/V>
   0.0193080

> <r_qp_ACxDN^.5/SA>
   0.0129700

> <r_qp_glob>
   0.8191480

> <r_qp_QPpolrz>
    40.485

> <r_qp_QPlogPC16>
    12.856

> <r_qp_QPlogPoct>
    20.516

> <r_qp_QPlogPw>
    10.631

> <r_qp_QPlogPo/w>
     4.036

> <r_qp_QPlogS>
    -5.218

> <r_qp_CIQPlogS>
    -6.479

> <r_qp_QPlogHERG>
    -5.093

> <r_qp_QPPCaco>
   455.175

> <r_qp_QPlogBB>
    -1.441

> <r_qp_QPPMDCK>
   211.291

> <r_qp_QPlogKp>
    -2.690

> <r_qp_IP(eV)>
     9.045

> <r_qp_EA(eV)>
     0.645

> <i_qp_#metab>
9

> <r_qp_QPlogKhsa>
     0.554

> <i_qp_HumanOralAbsorption>
3

> <r_qp_PercentHumanOralAbsorption>
   100.000

> <r_qp_SAfluorine>
     0.000

> <r_qp_SAamideO>
     0.000

> <r_qp_PSA>
   108.258

> <i_qp_#NandO>
7

> <i_qp_RuleOfFive>
0

> <i_qp_RuleOfThree>
1

> <i_qp_#ringatoms>
14

> <i_qp_#in34>
0

> <i_qp_#in56>
14

> <i_qp_#noncon>
0

> <i_qp_#nonHatm>
31

> <r_qp_Jm>
0.005296

$$$$
JW_UY_012
                    3D
 Structure written by MMmdl.
 56 59  0  0  1  0            999 V2000
    1.2290    0.7590    0.1090 C   0  0  0  0  0  0
    2.5310    1.5440    0.0030 C   0  0  1  0  0  0
    3.3650    1.4470    1.2970 C   0  0  0  0  0  0
    4.3980    2.5510    1.4410 C   0  0  0  0  0  0
    5.5600    2.5280    0.4880 C   0  0  0  0  0  0
    6.3290    3.2570    0.7650 H   0  0  0  0  0  0
    5.2320    2.7670   -0.5280 H   0  0  0  0  0  0
    6.0310    1.5400    0.4840 H   0  0  0  0  0  0
    4.2990    3.4860    2.4010 C   0  0  0  0  0  0
    5.0470    4.2650    2.5120 H   0  0  0  0  0  0
    3.4680    3.4990    3.0990 H   0  0  0  0  0  0
    3.8920    0.4850    1.3450 H   0  0  0  0  0  0
    2.6920    1.4750    2.1650 H   0  0  0  0  0  0
    2.3250    2.5980   -0.2120 H   0  0  0  0  0  0
    3.2950    1.0770   -1.1140 O   0  0  0  0  0  0
    2.6760    0.9390   -1.8500 H   0  0  0  0  0  0
   -0.0050    1.4390    0.2300 C   0  0  0  0  0  0
   -1.2180    0.7390    0.3290 C   0  0  0  0  0  0
   -1.1980   -0.6600    0.3290 C   0  0  0  0  0  0
   -2.3860   -1.3480    0.4250 O   0  0  0  0  0  0
   -2.1730   -2.3150    0.4140 H   0  0  0  0  0  0
    0.0170   -1.3460    0.2410 C   0  0  0  0  0  0
    1.2190   -0.6490    0.1320 C   0  0  0  0  0  0
    0.0500    2.8090    0.2190 O   0  0  0  0  0  0
   -1.1150    3.5700    0.5920 C   0  0  0  0  0  0
   -1.1820    4.7390   -0.3980 C   0  0  0  0  0  0
   -1.3150    4.3750   -1.4240 H   0  0  0  0  0  0
   -0.2450    5.3090   -0.3940 H   0  0  0  0  0  0
   -2.0030    5.4270   -0.1680 H   0  0  0  0  0  0
   -0.8710    4.1070    2.0070 C   0  0  0  0  0  0
    0.0690    4.6680    2.0550 H   0  0  0  0  0  0
   -0.7750    3.2860    2.7280 H   0  0  0  0  0  0
   -1.6820    4.7630    2.3420 H   0  0  0  0  0  0
   -2.4150    2.8090    0.5500 C   0  0  0  0  0  0
   -3.3420    3.3700    0.6500 H   0  0  0  0  0  0
   -2.4700    1.4820    0.4210 C   0  0  0  0  0  0
   -3.4120    0.9460    0.4070 H   0  0  0  0  0  0
    0.0400   -2.8140    0.2710 C   0  0  0  0  0  0
   -1.0300   -3.4180    0.3260 O   0  0  0  0  0  0
    1.3600   -3.4750    0.2460 C   0  0  0  0  0  0
    1.5130   -4.9350    0.3380 C   0  0  0  0  0  0
    2.4270   -2.6760    0.1270 C   0  0  0  0  0  0
    3.4490   -3.0360    0.0910 H   0  0  0  0  0  0
    2.4220   -1.3070    0.0450 O   0  0  0  0  0  0
    0.8990   -5.7550   -0.6230 C   0  0  0  0  0  0
    0.3110   -5.3150   -1.4270 H   0  0  0  0  0  0
    1.0290   -7.1450   -0.5630 C   0  0  0  0  0  0
    0.5450   -7.7550   -1.3200 H   0  0  0  0  0  0
    1.7740   -7.7190    0.4630 C   0  0  0  0  0  0
    1.9280   -9.0730    0.5570 O   0  0  0  0  0  0
    1.4180   -9.4930   -0.1550 H   0  0  0  0  0  0
    2.3870   -6.9300    1.4300 C   0  0  0  0  0  0
    2.9570   -7.4100    2.2190 H   0  0  0  0  0  0
    2.2510   -5.5430    1.3660 C   0  0  0  0  0  0
    2.8360   -4.7590    2.3250 O   0  0  0  0  0  0
    3.2600   -5.3280    2.9880 H   0  0  0  0  0  0
  1  2  1  0  0  0
  1 17  2  0  0  0
  1 23  1  0  0  0
  2  3  1  0  0  0
  2 14  1  0  0  0
  2 15  1  0  0  0
  3  4  1  0  0  0
  3 12  1  0  0  0
  3 13  1  0  0  0
  4  5  1  0  0  0
  4  9  2  0  0  0
  5  6  1  0  0  0
  5  7  1  0  0  0
  5  8  1  0  0  0
  9 10  1  0  0  0
  9 11  1  0  0  0
 15 16  1  0  0  0
 17 18  1  0  0  0
 17 24  1  0  0  0
 18 19  2  0  0  0
 18 36  1  0  0  0
 19 20  1  0  0  0
 19 22  1  0  0  0
 20 21  1  0  0  0
 22 23  2  0  0  0
 22 38  1  0  0  0
 23 44  1  0  0  0
 24 25  1  0  0  0
 25 26  1  0  0  0
 25 30  1  0  0  0
 25 34  1  0  0  0
 26 27  1  0  0  0
 26 28  1  0  0  0
 26 29  1  0  0  0
 30 31  1  0  0  0
 30 32  1  0  0  0
 30 33  1  0  0  0
 34 35  1  0  0  0
 34 36  2  0  0  0
 36 37  1  0  0  0
 38 39  2  0  0  0
 38 40  1  0  0  0
 40 41  1  0  0  0
 40 42  2  0  0  0
 41 45  2  0  0  0
 41 54  1  0  0  0
 42 43  1  0  0  0
 42 44  1  0  0  0
 45 46  1  0  0  0
 45 47  1  0  0  0
 47 48  1  0  0  0
 47 49  2  0  0  0
 49 50  1  0  0  0
 49 52  1  0  0  0
 50 51  1  0  0  0
 52 53  1  0  0  0
 52 54  2  0  0  0
 54 55  1  0  0  0
 55 56  1  0  0  0
M  END
> <s_m_entry_id>
49

> <s_m_entry_name>
CamMedNP_druglike.49

> <i_qp_#stars>
0

> <i_qp_#amine>
0

> <i_qp_#amidine>
0

> <i_qp_#acid>
0

> <i_qp_#amide>
0

> <i_qp_#rotor>
8

> <i_qp_#rtvFG>
0

> <i_qp_CNS>
-2

> <r_qp_mol_MW>
   436.460

> <r_qp_dipole>
     1.665

> <r_qp_SASA>
   718.935

> <r_qp_FOSA>
   267.541

> <r_qp_FISA>
   189.379

> <r_qp_PISA>
   262.015

> <r_qp_WPSA>
     0.000

> <r_qp_volume>
  1316.796

> <r_qp_donorHB>
     3.000

> <r_qp_accptHB>
     6.200

> <r_qp_dip^2/V>
   0.0021050

> <r_qp_ACxDN^.5/SA>
   0.0149370

> <r_qp_glob>
   0.8081410

> <r_qp_QPpolrz>
    43.910

> <r_qp_QPlogPC16>
    14.338

> <r_qp_QPlogPoct>
    22.468

> <r_qp_QPlogPw>
    13.256

> <r_qp_QPlogPo/w>
     3.626

> <r_qp_QPlogS>
    -5.581

> <r_qp_CIQPlogS>
    -6.586

> <r_qp_QPlogHERG>
    -5.886

> <r_qp_QPPCaco>
   158.495

> <r_qp_QPlogBB>
    -1.852

> <r_qp_QPPMDCK>
    67.556

> <r_qp_QPlogKp>
    -3.319

> <r_qp_IP(eV)>
     8.808

> <r_qp_EA(eV)>
     0.686

> <i_qp_#metab>
6

> <r_qp_QPlogKhsa>
     0.536

> <i_qp_HumanOralAbsorption>
3

> <r_qp_PercentHumanOralAbsorption>
    87.550

> <r_qp_SAfluorine>
     0.000

> <r_qp_SAamideO>
     0.000

> <r_qp_PSA>
   113.794

> <i_qp_#NandO>
7

> <i_qp_RuleOfFive>
0

> <i_qp_RuleOfThree>
0

> <i_qp_#ringatoms>
20

> <i_qp_#in34>
0

> <i_qp_#in56>
20

> <i_qp_#noncon>
1

> <i_qp_#nonHatm>
32

> <r_qp_Jm>
0.00055

$$$$
JW_UY_071
                    3D
 Structure written by MMmdl.
 60 63  0  0  1  0            999 V2000
    1.1500    0.9270    0.0640 C   0  0  0  0  0  0
    2.4860    1.6200    0.1730 C   0  0  0  0  0  0
    3.1600    1.2420   -0.6050 H   0  0  0  0  0  0
    2.9180    1.3720    1.1500 H   0  0  0  0  0  0
   -0.0450    1.6540    0.1370 C   0  0  0  0  0  0
   -0.0850    3.0100    0.3380 O   0  0  0  0  0  0
   -1.2910    1.0110   -0.0110 C   0  0  0  0  0  0
   -2.5720    1.8280   -0.0170 C   0  0  0  0  0  0
   -3.2130    1.8910    1.3430 C   0  0  0  0  0  0
   -2.5510    2.2780    2.1200 H   0  0  0  0  0  0
   -4.4680    1.5500    1.6960 C   0  0  0  0  0  0
   -4.9200    1.6880    3.1270 C   0  0  0  0  0  0
   -5.7660    2.3810    3.1930 H   0  0  0  0  0  0
   -4.1280    2.0690    3.7810 H   0  0  0  0  0  0
   -5.2350    0.7160    3.5200 H   0  0  0  0  0  0
   -5.5300    1.0290    0.7670 C   0  0  0  0  0  0
   -6.4100    1.6810    0.7990 H   0  0  0  0  0  0
   -5.8360    0.0230    1.0730 H   0  0  0  0  0  0
   -5.2110    0.9710   -0.2750 H   0  0  0  0  0  0
   -3.2390    1.4240   -0.7840 H   0  0  0  0  0  0
   -2.3720    2.8530   -0.3520 H   0  0  0  0  0  0
   -1.3190   -0.3930   -0.1360 C   0  0  0  0  0  0
   -2.5260   -1.0320   -0.2370 O   0  0  0  0  0  0
   -3.1800   -0.5630    0.3070 H   0  0  0  0  0  0
   -0.1340   -1.1400   -0.1700 C   0  0  0  0  0  0
    1.0940   -0.4690   -0.0990 C   0  0  0  0  0  0
   -0.1190   -2.6260   -0.2180 C   0  0  0  0  0  0
   -1.1560   -3.2810   -0.1420 O   0  0  0  0  0  0
    1.2460   -3.2980   -0.2700 C   0  0  1  0  0  0
    1.2720   -4.6300   -1.0060 C   0  0  0  0  0  0
    1.5040   -3.4510    0.7860 H   0  0  0  0  0  0
    2.2380   -2.3340   -0.8990 C   0  0  0  0  0  0
    1.9980   -2.0980   -1.9450 H   0  0  0  0  0  0
    3.2470   -2.7630   -0.8960 H   0  0  0  0  0  0
    2.3010   -1.1250   -0.1400 O   0  0  0  0  0  0
    0.5530   -4.8200   -2.2000 C   0  0  0  0  0  0
   -0.0700   -4.0240   -2.6050 H   0  0  0  0  0  0
    0.6040   -6.0360   -2.8860 C   0  0  0  0  0  0
    0.0280   -6.1540   -3.7990 H   0  0  0  0  0  0
    1.3880   -7.0700   -2.3880 C   0  0  0  0  0  0
    1.4660   -8.2740   -3.0270 O   0  0  0  0  0  0
    0.8770   -8.2530   -3.7990 H   0  0  0  0  0  0
    2.1240   -6.9080   -1.2210 C   0  0  0  0  0  0
    2.7320   -7.7310   -0.8620 H   0  0  0  0  0  0
    2.0660   -5.6910   -0.5400 C   0  0  0  0  0  0
    2.8050   -5.5170    0.5980 O   0  0  0  0  0  0
    3.2770   -6.3440    0.7970 H   0  0  0  0  0  0
    2.3600    3.1340    0.0330 C   0  0  1  0  0  0
    2.3000    3.4420   -1.3670 O   0  0  0  0  0  0
    2.4450    4.3960   -1.4750 H   0  0  0  0  0  0
    3.2740    3.6040    0.4150 H   0  0  0  0  0  0
    1.1190    3.6560    0.7870 C   0  0  0  0  0  0
    0.9040    5.1530    0.5080 C   0  0  0  0  0  0
    0.6590    5.3330   -0.5450 H   0  0  0  0  0  0
    1.7880    5.7430    0.7710 H   0  0  0  0  0  0
    0.0500    5.5370    1.0800 H   0  0  0  0  0  0
    1.2440    3.4720    2.3110 C   0  0  0  0  0  0
    0.3560    3.8610    2.8220 H   0  0  0  0  0  0
    2.1250    3.9910    2.7030 H   0  0  0  0  0  0
    1.3130    2.4170    2.5970 H   0  0  0  0  0  0
  1  2  1  0  0  0
  1  5  2  0  0  0
  1 26  1  0  0  0
  2  3  1  0  0  0
  2  4  1  0  0  0
  2 48  1  0  0  0
  5  6  1  0  0  0
  5  7  1  0  0  0
  6 52  1  0  0  0
  7  8  1  0  0  0
  7 22  2  0  0  0
  8  9  1  0  0  0
  8 20  1  0  0  0
  8 21  1  0  0  0
  9 10  1  0  0  0
  9 11  2  0  0  0
 11 12  1  0  0  0
 11 16  1  0  0  0
 12 13  1  0  0  0
 12 14  1  0  0  0
 12 15  1  0  0  0
 16 17  1  0  0  0
 16 18  1  0  0  0
 16 19  1  0  0  0
 22 23  1  0  0  0
 22 25  1  0  0  0
 23 24  1  0  0  0
 25 26  2  0  0  0
 25 27  1  0  0  0
 26 35  1  0  0  0
 27 28  2  0  0  0
 27 29  1  0  0  0
 29 30  1  0  0  0
 29 31  1  0  0  0
 29 32  1  0  0  0
 30 36  2  0  0  0
 30 45  1  0  0  0
 32 33  1  0  0  0
 32 34  1  0  0  0
 32 35  1  0  0  0
 36 37  1  0  0  0
 36 38  1  0  0  0
 38 39  1  0  0  0
 38 40  2  0  0  0
 40 41  1  0  0  0
 40 43  1  0  0  0
 41 42  1  0  0  0
 43 44  1  0  0  0
 43 45  2  0  0  0
 45 46  1  0  0  0
 46 47  1  0  0  0
 48 49  1  0  0  0
 48 51  1  0  0  0
 48 52  1  0  0  0
 49 50  1  0  0  0
 52 53  1  0  0  0
 52 57  1  0  0  0
 53 54  1  0  0  0
 53 55  1  0  0  0
 53 56  1  0  0  0
 57 58  1  0  0  0
 57 59  1  0  0  0
 57 60  1  0  0  0
M  END
> <s_m_entry_id>
50

> <s_m_entry_name>
CamMedNP_druglike.50

> <i_qp_#stars>
1

> <i_qp_#amine>
0

> <i_qp_#amidine>
0

> <i_qp_#acid>
0

> <i_qp_#amide>
0

> <i_qp_#rotor>
6

> <i_qp_#rtvFG>
0

> <i_qp_CNS>
-2

> <r_qp_mol_MW>
   440.492

> <r_qp_dipole>
     4.866

> <r_qp_SASA>
   717.044

> <r_qp_FOSA>
   392.058

> <r_qp_FISA>
   182.949

> <r_qp_PISA>
   142.037

> <r_qp_WPSA>
     0.000

> <r_qp_volume>
  1333.964

> <r_qp_donorHB>
     3.000

> <r_qp_accptHB>
     6.450

> <r_qp_dip^2/V>
   0.0177500

> <r_qp_ACxDN^.5/SA>
   0.0155800

> <r_qp_glob>
   0.8173010

> <r_qp_QPpolrz>
    44.735

> <r_qp_QPlogPC16>
    13.583

> <r_qp_QPlogPoct>
    22.994

> <r_qp_QPlogPw>
    13.079

> <r_qp_QPlogPo/w>
     3.548

> <r_qp_QPlogS>
    -5.804

> <r_qp_CIQPlogS>
    -6.315

> <r_qp_QPlogHERG>
    -5.166

> <r_qp_QPPCaco>
   182.389

> <r_qp_QPlogBB>
    -1.624

> <r_qp_QPPMDCK>
    78.628

> <r_qp_QPlogKp>
    -3.815

> <r_qp_IP(eV)>
     8.916

> <r_qp_EA(eV)>
     0.154

> <i_qp_#metab>
9

> <r_qp_QPlogKhsa>
     0.632

> <i_qp_HumanOralAbsorption>
3

> <r_qp_PercentHumanOralAbsorption>
    88.189

> <r_qp_SAfluorine>
     0.000

> <r_qp_SAamideO>
     0.000

> <r_qp_PSA>
   117.417

> <i_qp_#NandO>
7

> <i_qp_RuleOfFive>
0

> <i_qp_RuleOfThree>
2

> <i_qp_#ringatoms>
20

> <i_qp_#in34>
0

> <i_qp_#in56>
20

> <i_qp_#noncon>
5

> <i_qp_#nonHatm>
32

> <r_qp_Jm>
0.000106

$$$$
ZTF_UY_197
                    3D
 Structure written by MMmdl.
 60 63  0  0  1  0            999 V2000
    1.5580    0.2550   -0.4020 C   0  0  0  0  0  0
    0.2310    0.7160   -0.4700 C   0  0  0  0  0  0
   -0.0710    2.1990   -0.3630 C   0  0  0  0  0  0
   -0.0750    2.8760   -1.7070 C   0  0  0  0  0  0
   -0.8810    2.5400   -2.3610 H   0  0  0  0  0  0
    0.7680    3.8180   -2.1720 C   0  0  0  0  0  0
    1.9310    4.3990   -1.4170 C   0  0  0  0  0  0
    2.0410    4.0040   -0.4060 H   0  0  0  0  0  0
    1.8170    5.4850   -1.3300 H   0  0  0  0  0  0
    2.8650    4.1940   -1.9510 H   0  0  0  0  0  0
    0.5980    4.3740   -3.5620 C   0  0  0  0  0  0
    1.4960    4.1830   -4.1590 H   0  0  0  0  0  0
    0.4320    5.4560   -3.5200 H   0  0  0  0  0  0
   -0.2520    3.9280   -4.0890 H   0  0  0  0  0  0
    0.6210    2.6660    0.3440 H   0  0  0  0  0  0
   -1.0540    2.3490    0.1030 H   0  0  0  0  0  0
   -0.8120   -0.2200   -0.6620 C   0  0  0  0  0  0
   -0.5410   -1.5880   -0.8090 C   0  0  0  0  0  0
    0.7880   -2.0210   -0.7250 C   0  0  0  0  0  0
    1.0460   -3.3660   -0.8520 O   0  0  0  0  0  0
    2.0290   -3.4820   -0.8070 H   0  0  0  0  0  0
    1.8300   -1.1060   -0.5320 C   0  0  0  0  0  0
   -2.0830    0.2940   -0.7130 O   0  0  0  0  0  0
   -3.1820   -0.6220   -0.5610 C   0  0  0  0  0  0
   -3.3770   -0.9190    0.9380 C   0  0  0  0  0  0
   -2.5000   -1.3990    1.3830 H   0  0  0  0  0  0
   -4.2440   -1.5670    1.1060 H   0  0  0  0  0  0
   -3.5270    0.0110    1.5000 H   0  0  0  0  0  0
   -4.4190    0.1440   -1.0570 C   0  0  0  0  0  0
   -4.5960    1.0370   -0.4440 H   0  0  0  0  0  0
   -5.3190   -0.4780   -1.0260 H   0  0  0  0  0  0
   -4.2780    0.5110   -2.0800 H   0  0  0  0  0  0
   -1.6490   -2.5850   -1.0290 C   0  0  0  0  0  0
   -2.9760   -1.9140   -1.3820 C   0  0  2  0  0  0
   -2.9860   -1.6590   -2.7940 O   0  0  0  0  0  0
   -3.9040   -1.4820   -3.0630 H   0  0  0  0  0  0
   -3.7900   -2.6250   -1.1960 H   0  0  0  0  0  0
   -1.3680   -3.2760   -1.8330 H   0  0  0  0  0  0
   -1.7670   -3.1650   -0.1060 H   0  0  0  0  0  0
    3.2310   -1.5690   -0.5240 C   0  0  0  0  0  0
    3.4400   -2.7720   -0.6680 O   0  0  0  0  0  0
    4.2960   -0.4970   -0.4430 C   0  0  2  0  0  0
    4.4200   -0.1510   -1.4800 H   0  0  0  0  0  0
    5.6320   -0.9970    0.0700 C   0  0  0  0  0  0
    3.7330    0.6630    0.3740 C   0  0  0  0  0  0
    3.4900    0.4000    1.4100 H   0  0  0  0  0  0
    4.4600    1.4820    0.4180 H   0  0  0  0  0  0
    2.5510    1.1900   -0.2430 O   0  0  0  0  0  0
    6.7470   -0.9650   -0.7870 C   0  0  0  0  0  0
    6.6490   -0.5880   -1.8030 H   0  0  0  0  0  0
    7.9980   -1.4160   -0.3570 C   0  0  0  0  0  0
    8.8390   -1.3780   -1.0430 H   0  0  0  0  0  0
    8.1420   -1.9040    0.9360 C   0  0  0  0  0  0
    9.3460   -2.3520    1.3980 O   0  0  0  0  0  0
    9.9960   -2.2920    0.6790 H   0  0  0  0  0  0
    7.0570   -1.9520    1.8040 C   0  0  0  0  0  0
    7.2020   -2.3420    2.8070 H   0  0  0  0  0  0
    5.8110   -1.5010    1.3670 C   0  0  0  0  0  0
    4.7380   -1.5490    2.2130 O   0  0  0  0  0  0
    5.0160   -1.9630    3.0470 H   0  0  0  0  0  0
  1  2  2  0  0  0
  1 22  1  0  0  0
  1 48  1  0  0  0
  2  3  1  0  0  0
  2 17  1  0  0  0
  3  4  1  0  0  0
  3 15  1  0  0  0
  3 16  1  0  0  0
  4  5  1  0  0  0
  4  6  2  0  0  0
  6  7  1  0  0  0
  6 11  1  0  0  0
  7  8  1  0  0  0
  7  9  1  0  0  0
  7 10  1  0  0  0
 11 12  1  0  0  0
 11 13  1  0  0  0
 11 14  1  0  0  0
 17 18  2  0  0  0
 17 23  1  0  0  0
 18 19  1  0  0  0
 18 33  1  0  0  0
 19 20  1  0  0  0
 19 22  2  0  0  0
 20 21  1  0  0  0
 22 40  1  0  0  0
 23 24  1  0  0  0
 24 25  1  0  0  0
 24 29  1  0  0  0
 24 34  1  0  0  0
 25 26  1  0  0  0
 25 27  1  0  0  0
 25 28  1  0  0  0
 29 30  1  0  0  0
 29 31  1  0  0  0
 29 32  1  0  0  0
 33 34  1  0  0  0
 33 38  1  0  0  0
 33 39  1  0  0  0
 34 35  1  0  0  0
 34 37  1  0  0  0
 35 36  1  0  0  0
 40 41  2  0  0  0
 40 42  1  0  0  0
 42 43  1  0  0  0
 42 44  1  0  0  0
 42 45  1  0  0  0
 44 49  2  0  0  0
 44 58  1  0  0  0
 45 46  1  0  0  0
 45 47  1  0  0  0
 45 48  1  0  0  0
 49 50  1  0  0  0
 49 51  1  0  0  0
 51 52  1  0  0  0
 51 53  2  0  0  0
 53 54  1  0  0  0
 53 56  1  0  0  0
 54 55  1  0  0  0
 56 57  1  0  0  0
 56 58  2  0  0  0
 58 59  1  0  0  0
 59 60  1  0  0  0
M  END
> <s_m_entry_id>
51

> <s_m_entry_name>
CamMedNP_druglike.51

> <i_qp_#stars>
1

> <i_qp_#amine>
0

> <i_qp_#amidine>
0

> <i_qp_#acid>
0

> <i_qp_#amide>
0

> <i_qp_#rotor>
6

> <i_qp_#rtvFG>
0

> <i_qp_CNS>
-2

> <r_qp_mol_MW>
   440.492

> <r_qp_dipole>
     2.760

> <r_qp_SASA>
   718.843

> <r_qp_FOSA>
   385.132

> <r_qp_FISA>
   181.789

> <r_qp_PISA>
   151.922

> <r_qp_WPSA>
     0.000

> <r_qp_volume>
  1334.451

> <r_qp_donorHB>
     3.000

> <r_qp_accptHB>
     6.450

> <r_qp_dip^2/V>
   0.0057100

> <r_qp_ACxDN^.5/SA>
   0.0155410

> <r_qp_glob>
   0.8154540

> <r_qp_QPpolrz>
    44.849

> <r_qp_QPlogPC16>
    13.653

> <r_qp_QPlogPoct>
    22.871

> <r_qp_QPlogPw>
    13.143

> <r_qp_QPlogPo/w>
     3.569

> <r_qp_QPlogS>
    -5.834

> <r_qp_CIQPlogS>
    -6.315

> <r_qp_QPlogHERG>
    -5.243

> <r_qp_QPPCaco>
   187.066

> <r_qp_QPlogBB>
    -1.621

> <r_qp_QPPMDCK>
    80.809

> <r_qp_QPlogKp>
    -3.759

> <r_qp_IP(eV)>
     8.701

> <r_qp_EA(eV)>
     0.307

> <i_qp_#metab>
9

> <r_qp_QPlogKhsa>
     0.631

> <i_qp_HumanOralAbsorption>
3

> <r_qp_PercentHumanOralAbsorption>
    88.509

> <r_qp_SAfluorine>
     0.000

> <r_qp_SAamideO>
     0.000

> <r_qp_PSA>
   114.583

> <i_qp_#NandO>
7

> <i_qp_RuleOfFive>
0

> <i_qp_RuleOfThree>
2

> <i_qp_#ringatoms>
20

> <i_qp_#in34>
0

> <i_qp_#in56>
20

> <i_qp_#noncon>
5

> <i_qp_#nonHatm>
32

> <r_qp_Jm>
0.000113

$$$$
AN_UY_062_1
                    3D
 Structure written by MMmdl.
 58 61  0  0  1  0            999 V2000
    1.1400    0.5720   -0.2790 C   0  0  0  0  0  0
    0.0200    1.3980   -0.4840 C   0  0  0  0  0  0
    0.1350    2.9140   -0.3990 C   0  0  0  0  0  0
    0.0010    3.5980   -1.7760 C   0  0  1  0  0  0
    0.6410    3.0640   -2.4910 H   0  0  0  0  0  0
   -1.3650    3.4300   -2.2060 O   0  0  0  0  0  0
   -1.4190    3.7510   -3.1280 H   0  0  0  0  0  0
    0.4070    5.1020   -1.7550 C   0  0  0  0  0  0
    1.7650    5.2240   -1.3150 O   0  0  0  0  0  0
    2.3450    4.8080   -1.9770 H   0  0  0  0  0  0
    0.3220    5.7180   -3.1580 C   0  0  0  0  0  0
    0.7390    6.7320   -3.1620 H   0  0  0  0  0  0
   -0.7070    5.7720   -3.5250 H   0  0  0  0  0  0
    0.9160    5.1390   -3.8740 H   0  0  0  0  0  0
   -0.4550    5.9270   -0.7940 C   0  0  0  0  0  0
   -0.3210    5.6010    0.2430 H   0  0  0  0  0  0
   -1.5180    5.8690   -1.0460 H   0  0  0  0  0  0
   -0.1550    6.9820   -0.8160 H   0  0  0  0  0  0
    1.0800    3.1970    0.0760 H   0  0  0  0  0  0
   -0.6540    3.2610    0.2800 H   0  0  0  0  0  0
   -1.2170    0.7820   -0.7380 C   0  0  0  0  0  0
   -2.3280    1.5480   -1.0030 O   0  0  0  0  0  0
   -2.0260    2.3760   -1.4640 H   0  0  0  0  0  0
   -1.3580   -0.6160   -0.7380 C   0  0  0  0  0  0
   -0.2300   -1.4200   -0.5180 C   0  0  0  0  0  0
    1.0260   -0.8260   -0.2990 C   0  0  0  0  0  0
    2.2540   -1.6290   -0.0890 C   0  0  0  0  0  0
    2.2640   -2.8520   -0.1720 O   0  0  0  0  0  0
    3.5050   -0.8890    0.2230 C   0  0  0  0  0  0
    4.7820   -1.5680    0.5050 C   0  0  0  0  0  0
    3.4450    0.4450    0.2010 C   0  0  0  0  0  0
    4.2940    1.0940    0.3850 H   0  0  0  0  0  0
    2.3410    1.2070   -0.0620 O   0  0  0  0  0  0
    5.3160   -2.4860   -0.4120 C   0  0  0  0  0  0
    4.7840   -2.7140   -1.3340 H   0  0  0  0  0  0
    6.5330   -3.1250   -0.1550 C   0  0  0  0  0  0
    6.9240   -3.8300   -0.8820 H   0  0  0  0  0  0
    7.2170   -2.8460    1.0240 C   0  0  0  0  0  0
    8.4070   -3.4470    1.3150 O   0  0  0  0  0  0
    8.6190   -4.0740    0.6040 H   0  0  0  0  0  0
    6.7020   -1.9440    1.9480 C   0  0  0  0  0  0
    7.2430   -1.7400    2.8670 H   0  0  0  0  0  0
    5.4870   -1.3060    1.6900 C   0  0  0  0  0  0
    5.0920   -0.6100    2.4270 H   0  0  0  0  0  0
   -2.6580   -1.2420   -0.9580 C   0  0  0  0  0  0
   -3.5420   -0.6210   -1.0570 H   0  0  0  0  0  0
   -1.5070   -3.4530   -0.9280 C   0  0  0  0  0  0
   -2.7220   -2.5710   -1.0520 C   0  0  0  0  0  0
   -3.6810   -3.0460   -1.2420 H   0  0  0  0  0  0
   -0.3170   -2.7850   -0.4720 O   0  0  0  0  0  0
   -1.1800   -4.0820   -2.2870 C   0  0  0  0  0  0
   -0.9330   -3.3120   -3.0270 H   0  0  0  0  0  0
   -2.0150   -4.6750   -2.6760 H   0  0  0  0  0  0
   -0.3000   -4.7320   -2.2150 H   0  0  0  0  0  0
   -1.7860   -4.5580    0.0980 C   0  0  0  0  0  0
   -0.9140   -5.2130    0.2140 H   0  0  0  0  0  0
   -2.6450   -5.1760   -0.1850 H   0  0  0  0  0  0
   -1.9820   -4.1300    1.0890 H   0  0  0  0  0  0
  1  2  2  0  0  0
  1 26  1  0  0  0
  1 33  1  0  0  0
  2  3  1  0  0  0
  2 21  1  0  0  0
  3  4  1  0  0  0
  3 19  1  0  0  0
  3 20  1  0  0  0
  4  5  1  0  0  0
  4  6  1  0  0  0
  4  8  1  0  0  0
  6  7  1  0  0  0
  8  9  1  0  0  0
  8 11  1  0  0  0
  8 15  1  0  0  0
  9 10  1  0  0  0
 11 12  1  0  0  0
 11 13  1  0  0  0
 11 14  1  0  0  0
 15 16  1  0  0  0
 15 17  1  0  0  0
 15 18  1  0  0  0
 21 22  1  0  0  0
 21 24  2  0  0  0
 22 23  1  0  0  0
 24 25  1  0  0  0
 24 45  1  0  0  0
 25 26  2  0  0  0
 25 50  1  0  0  0
 26 27  1  0  0  0
 27 28  2  0  0  0
 27 29  1  0  0  0
 29 30  1  0  0  0
 29 31  2  0  0  0
 30 34  2  0  0  0
 30 43  1  0  0  0
 31 32  1  0  0  0
 31 33  1  0  0  0
 34 35  1  0  0  0
 34 36  1  0  0  0
 36 37  1  0  0  0
 36 38  2  0  0  0
 38 39  1  0  0  0
 38 41  1  0  0  0
 39 40  1  0  0  0
 41 42  1  0  0  0
 41 43  2  0  0  0
 43 44  1  0  0  0
 45 46  1  0  0  0
 45 48  2  0  0  0
 47 48  1  0  0  0
 47 50  1  0  0  0
 47 51  1  0  0  0
 47 55  1  0  0  0
 48 49  1  0  0  0
 51 52  1  0  0  0
 51 53  1  0  0  0
 51 54  1  0  0  0
 55 56  1  0  0  0
 55 57  1  0  0  0
 55 58  1  0  0  0
M  END
> <s_m_entry_id>
52

> <s_m_entry_name>
CamMedNP_druglike.52

> <i_qp_#stars>
0

> <i_qp_#amine>
0

> <i_qp_#amidine>
0

> <i_qp_#acid>
0

> <i_qp_#amide>
0

> <i_qp_#rotor>
8

> <i_qp_#rtvFG>
0

> <i_qp_CNS>
-2

> <r_qp_mol_MW>
   438.476

> <r_qp_dipole>
     8.098

> <r_qp_SASA>
   735.166

> <r_qp_FOSA>
   312.487

> <r_qp_FISA>
   155.878

> <r_qp_PISA>
   266.801

> <r_qp_WPSA>
     0.000

> <r_qp_volume>
  1334.335

> <r_qp_donorHB>
     4.000

> <r_qp_accptHB>
     7.200

> <r_qp_dip^2/V>
   0.0491520

> <r_qp_ACxDN^.5/SA>
   0.0195870

> <r_qp_glob>
   0.7973020

> <r_qp_QPpolrz>
    44.657

> <r_qp_QPlogPC16>
    14.557

> <r_qp_QPlogPoct>
    25.168

> <r_qp_QPlogPw>
    15.549

> <r_qp_QPlogPo/w>
     3.397

> <r_qp_QPlogS>
    -5.428

> <r_qp_CIQPlogS>
    -6.161

> <r_qp_QPlogHERG>
    -6.084

> <r_qp_QPPCaco>
   329.390

> <r_qp_QPlogBB>
    -1.553

> <r_qp_QPPMDCK>
   148.954

> <r_qp_QPlogKp>
    -2.684

> <r_qp_IP(eV)>
     8.578

> <r_qp_EA(eV)>
     0.348

> <i_qp_#metab>
5

> <r_qp_QPlogKhsa>
     0.336

> <i_qp_HumanOralAbsorption>
3

> <r_qp_PercentHumanOralAbsorption>
    91.897

> <r_qp_SAfluorine>
     0.000

> <r_qp_SAamideO>
     0.000

> <r_qp_PSA>
   109.640

> <i_qp_#NandO>
7

> <i_qp_RuleOfFive>
0

> <i_qp_RuleOfThree>
0

> <i_qp_#ringatoms>
20

> <i_qp_#in34>
0

> <i_qp_#in56>
20

> <i_qp_#noncon>
1

> <i_qp_#nonHatm>
32

> <r_qp_Jm>
0.003386

$$$$
ZTF_UY_195_1
                    3D
 Structure written by MMmdl.
 58 61  0  0  1  0            999 V2000
    1.3930    0.5760   -0.1480 C   0  0  0  0  0  0
    0.1480    1.2300   -0.1930 C   0  0  0  0  0  0
    0.0220    2.7240   -0.0330 C   0  0  0  0  0  0
    0.1680    3.4500   -1.3430 C   0  0  0  0  0  0
   -0.6400    3.2450   -2.0470 H   0  0  0  0  0  0
    1.1410    4.3000   -1.7240 C   0  0  0  0  0  0
    2.3260    4.7010   -0.8910 C   0  0  0  0  0  0
    2.3450    4.2390    0.0980 H   0  0  0  0  0  0
    2.3310    5.7860   -0.7430 H   0  0  0  0  0  0
    3.2540    4.4190   -1.3990 H   0  0  0  0  0  0
    1.1080    4.9340   -3.0910 C   0  0  0  0  0  0
    2.0030    4.6600   -3.6580 H   0  0  0  0  0  0
    1.0720    6.0250   -3.0020 H   0  0  0  0  0  0
    0.2360    4.6200   -3.6760 H   0  0  0  0  0  0
    0.7280    3.0720    0.7270 H   0  0  0  0  0  0
   -0.9640    2.9680    0.3850 H   0  0  0  0  0  0
   -0.9700    0.4360   -0.4270 C   0  0  0  0  0  0
   -0.8900   -0.9380   -0.6110 C   0  0  0  0  0  0
    0.3300   -1.5770   -0.5670 C   0  0  0  0  0  0
    0.3790   -2.9280   -0.7680 O   0  0  0  0  0  0
    1.3290   -3.1980   -0.6970 H   0  0  0  0  0  0
    1.4770   -0.8130   -0.3260 C   0  0  0  0  0  0
   -2.2540    0.9160   -0.5260 O   0  0  0  0  0  0
   -3.0900   -0.2800   -0.4910 C   0  0  1  0  0  0
   -4.3560   -0.0300   -1.3440 C   0  0  0  0  0  0
   -5.0740    1.0660   -0.7500 O   0  0  0  0  0  0
   -4.4250    1.7840   -0.6240 H   0  0  0  0  0  0
   -5.2920   -1.2380   -1.3230 C   0  0  0  0  0  0
   -4.8470   -2.1120   -1.8090 H   0  0  0  0  0  0
   -6.2370   -1.0070   -1.8300 H   0  0  0  0  0  0
   -5.5540   -1.5080   -0.2940 H   0  0  0  0  0  0
   -4.0450    0.3800   -2.7880 C   0  0  0  0  0  0
   -3.5380   -0.4130   -3.3440 H   0  0  0  0  0  0
   -3.4220    1.2810   -2.8220 H   0  0  0  0  0  0
   -4.9680    0.6320   -3.3230 H   0  0  0  0  0  0
   -3.3910   -0.3910    0.5620 H   0  0  0  0  0  0
   -2.2330   -1.4840   -0.9080 C   0  0  0  0  0  0
   -2.3100   -1.7200   -1.9720 H   0  0  0  0  0  0
   -2.4790   -2.3710   -0.3160 H   0  0  0  0  0  0
    2.7900   -1.4630   -0.2650 C   0  0  0  0  0  0
    2.8560   -2.6770   -0.4520 O   0  0  0  0  0  0
    3.9590   -0.6080    0.0270 C   0  0  0  0  0  0
    5.3190   -1.1570    0.1600 C   0  0  0  0  0  0
    3.7280    0.7040    0.1590 C   0  0  0  0  0  0
    4.5030    1.4330    0.3670 H   0  0  0  0  0  0
    2.5140    1.3400    0.0720 O   0  0  0  0  0  0
    5.8730   -1.8920   -0.9010 C   0  0  0  0  0  0
    5.3050   -2.0540   -1.8150 H   0  0  0  0  0  0
    7.1590   -2.4320   -0.8010 C   0  0  0  0  0  0
    7.5610   -2.9960   -1.6370 H   0  0  0  0  0  0
    7.8940   -2.2380    0.3640 C   0  0  0  0  0  0
    9.1530   -2.7480    0.5020 O   0  0  0  0  0  0
    9.3720   -3.2540   -0.2970 H   0  0  0  0  0  0
    7.3680   -1.5180    1.4310 C   0  0  0  0  0  0
    7.9650   -1.3900    2.3280 H   0  0  0  0  0  0
    6.0830   -0.9840    1.3260 C   0  0  0  0  0  0
    5.5480   -0.2880    2.3790 O   0  0  0  0  0  0
    6.1790   -0.2940    3.1170 H   0  0  0  0  0  0
  1  2  2  0  0  0
  1 22  1  0  0  0
  1 46  1  0  0  0
  2  3  1  0  0  0
  2 17  1  0  0  0
  3  4  1  0  0  0
  3 15  1  0  0  0
  3 16  1  0  0  0
  4  5  1  0  0  0
  4  6  2  0  0  0
  6  7  1  0  0  0
  6 11  1  0  0  0
  7  8  1  0  0  0
  7  9  1  0  0  0
  7 10  1  0  0  0
 11 12  1  0  0  0
 11 13  1  0  0  0
 11 14  1  0  0  0
 17 18  2  0  0  0
 17 23  1  0  0  0
 18 19  1  0  0  0
 18 37  1  0  0  0
 19 20  1  0  0  0
 19 22  2  0  0  0
 20 21  1  0  0  0
 22 40  1  0  0  0
 23 24  1  0  0  0
 24 25  1  0  0  0
 24 36  1  0  0  0
 24 37  1  0  0  0
 25 26  1  0  0  0
 25 28  1  0  0  0
 25 32  1  0  0  0
 26 27  1  0  0  0
 28 29  1  0  0  0
 28 30  1  0  0  0
 28 31  1  0  0  0
 32 33  1  0  0  0
 32 34  1  0  0  0
 32 35  1  0  0  0
 37 38  1  0  0  0
 37 39  1  0  0  0
 40 41  2  0  0  0
 40 42  1  0  0  0
 42 43  1  0  0  0
 42 44  2  0  0  0
 43 47  2  0  0  0
 43 56  1  0  0  0
 44 45  1  0  0  0
 44 46  1  0  0  0
 47 48  1  0  0  0
 47 49  1  0  0  0
 49 50  1  0  0  0
 49 51  2  0  0  0
 51 52  1  0  0  0
 51 54  1  0  0  0
 52 53  1  0  0  0
 54 55  1  0  0  0
 54 56  2  0  0  0
 56 57  1  0  0  0
 57 58  1  0  0  0
M  END
> <s_m_entry_id>
53

> <s_m_entry_name>
CamMedNP_druglike.53

> <i_qp_#stars>
0

> <i_qp_#amine>
0

> <i_qp_#amidine>
0

> <i_qp_#acid>
0

> <i_qp_#amide>
0

> <i_qp_#rotor>
8

> <i_qp_#rtvFG>
0

> <i_qp_CNS>
-2

> <r_qp_mol_MW>
   438.476

> <r_qp_dipole>
     5.097

> <r_qp_SASA>
   735.515

> <r_qp_FOSA>
   352.739

> <r_qp_FISA>
   200.416

> <r_qp_PISA>
   182.359

> <r_qp_WPSA>
     0.000

> <r_qp_volume>
  1338.869

> <r_qp_donorHB>
     3.000

> <r_qp_accptHB>
     5.250

> <r_qp_dip^2/V>
   0.0194000

> <r_qp_ACxDN^.5/SA>
   0.0123630

> <r_qp_glob>
   0.7987280

> <r_qp_QPpolrz>
    44.032

> <r_qp_QPlogPC16>
    14.086

> <r_qp_QPlogPoct>
    22.127

> <r_qp_QPlogPw>
    11.893

> <r_qp_QPlogPo/w>
     3.948

> <r_qp_QPlogS>
    -6.135

> <r_qp_CIQPlogS>
    -6.849

> <r_qp_QPlogHERG>
    -5.658

> <r_qp_QPPCaco>
   124.553

> <r_qp_QPlogBB>
    -2.013

> <r_qp_QPPMDCK>
    52.064

> <r_qp_QPlogKp>
    -3.803

> <r_qp_IP(eV)>
     8.933

> <r_qp_EA(eV)>
     0.644

> <i_qp_#metab>
8

> <r_qp_QPlogKhsa>
     0.742

> <i_qp_HumanOralAbsorption>
3

> <r_qp_PercentHumanOralAbsorption>
    87.566

> <r_qp_SAfluorine>
     0.000

> <r_qp_SAamideO>
     0.000

> <r_qp_PSA>
   120.902

> <i_qp_#NandO>
7

> <i_qp_RuleOfFive>
0

> <i_qp_RuleOfThree>
2

> <i_qp_#ringatoms>
19

> <i_qp_#in34>
0

> <i_qp_#in56>
19

> <i_qp_#noncon>
2

> <i_qp_#nonHatm>
32

> <r_qp_Jm>
5.1e-05

$$$$
OTH_AS_003_1
                    3D
 Structure written by MMmdl.
 54 57  0  0  1  0            999 V2000
    1.5050    1.3200   -0.3630 C   0  0  0  0  0  0
    0.3590    2.1270   -0.4360 C   0  0  0  0  0  0
   -0.8860    1.5820   -0.7850 C   0  0  0  0  0  0
   -2.1270    2.4500   -0.8300 C   0  0  0  0  0  0
   -2.5240    2.8060   -2.2380 C   0  0  0  0  0  0
   -1.7310    3.2950   -2.8060 H   0  0  0  0  0  0
   -3.7100    2.6100   -2.8480 C   0  0  0  0  0  0
   -4.9290    1.9910   -2.2220 C   0  0  0  0  0  0
   -4.7950    1.7250   -1.1720 H   0  0  0  0  0  0
   -5.2040    1.0780   -2.7600 H   0  0  0  0  0  0
   -5.7730    2.6880   -2.2730 H   0  0  0  0  0  0
   -3.9080    3.0400   -4.2800 C   0  0  0  0  0  0
   -4.1790    2.1780   -4.8990 H   0  0  0  0  0  0
   -3.0050    3.4860   -4.7110 H   0  0  0  0  0  0
   -4.7100    3.7820   -4.3470 H   0  0  0  0  0  0
   -1.9680    3.3830   -0.2770 H   0  0  0  0  0  0
   -2.9210    1.9360   -0.2800 H   0  0  0  0  0  0
   -0.9280    0.2080   -1.0840 C   0  0  0  0  0  0
    0.4420    3.4720   -0.1620 O   0  0  0  0  0  0
   -2.0730   -0.4310   -1.4720 O   0  0  0  0  0  0
   -2.7200    0.2280   -1.7740 H   0  0  0  0  0  0
    1.3850    3.6700    0.0660 H   0  0  0  0  0  0
    0.2120   -0.5960   -1.0010 C   0  0  0  0  0  0
    0.1380   -1.6560   -1.2300 H   0  0  0  0  0  0
    1.4340   -0.0380   -0.6390 C   0  0  0  0  0  0
    2.5100   -0.8860   -0.5800 O   0  0  0  0  0  0
    3.7340   -0.3650   -0.2260 C   0  0  0  0  0  0
    3.9470    0.9870    0.0640 C   0  0  0  0  0  0
    2.8020    1.8900    0.0070 C   0  0  0  0  0  0
    2.8680    3.0920    0.2510 O   0  0  0  0  0  0
    4.7930   -1.2860   -0.1590 C   0  0  0  0  0  0
    4.5990   -2.3320   -0.3830 H   0  0  0  0  0  0
    6.0690   -0.8540    0.1990 C   0  0  0  0  0  0
    7.1140   -1.7240    0.2840 O   0  0  0  0  0  0
    6.2640    0.4900    0.4670 C   0  0  0  0  0  0
    7.4600    1.0480    0.8430 O   0  0  0  0  0  0
    6.7950   -2.6150    0.0660 H   0  0  0  0  0  0
    5.2240    1.4080    0.4020 C   0  0  0  0  0  0
    5.7320    2.7390    0.8120 C   0  0  0  0  0  0
    5.4070    2.9590    1.8340 H   0  0  0  0  0  0
    5.4310    3.5490    0.1420 H   0  0  0  0  0  0
    7.2460    2.4820    0.7100 C   0  0  1  0  0  0
    7.5980    2.7620   -0.2940 H   0  0  0  0  0  0
    8.0950    3.2160    1.7740 C   0  0  0  0  0  0
    9.5840    2.8840    1.6170 C   0  0  0  0  0  0
   10.1790    3.3940    2.3850 H   0  0  0  0  0  0
    9.9610    3.1830    0.6340 H   0  0  0  0  0  0
    9.7720    1.8130    1.7510 H   0  0  0  0  0  0
    7.6990    2.7810    3.0810 O   0  0  0  0  0  0
    7.7150    1.8050    3.0650 H   0  0  0  0  0  0
    7.8940    4.7310    1.7110 C   0  0  0  0  0  0
    6.8580    5.0070    1.9330 H   0  0  0  0  0  0
    8.1580    5.1310    0.7260 H   0  0  0  0  0  0
    8.5080    5.2370    2.4650 H   0  0  0  0  0  0
  1  2  2  0  0  0
  1 25  1  0  0  0
  1 29  1  0  0  0
  2  3  1  0  0  0
  2 19  1  0  0  0
  3  4  1  0  0  0
  3 18  2  0  0  0
  4  5  1  0  0  0
  4 16  1  0  0  0
  4 17  1  0  0  0
  5  6  1  0  0  0
  5  7  2  0  0  0
  7  8  1  0  0  0
  7 12  1  0  0  0
  8  9  1  0  0  0
  8 10  1  0  0  0
  8 11  1  0  0  0
 12 13  1  0  0  0
 12 14  1  0  0  0
 12 15  1  0  0  0
 18 20  1  0  0  0
 18 23  1  0  0  0
 19 22  1  0  0  0
 20 21  1  0  0  0
 23 24  1  0  0  0
 23 25  2  0  0  0
 25 26  1  0  0  0
 26 27  1  0  0  0
 27 28  2  0  0  0
 27 31  1  0  0  0
 28 29  1  0  0  0
 28 38  1  0  0  0
 29 30  2  0  0  0
 31 32  1  0  0  0
 31 33  2  0  0  0
 33 34  1  0  0  0
 33 35  1  0  0  0
 34 37  1  0  0  0
 35 36  1  0  0  0
 35 38  2  0  0  0
 36 42  1  0  0  0
 38 39  1  0  0  0
 39 40  1  0  0  0
 39 41  1  0  0  0
 39 42  1  0  0  0
 42 43  1  0  0  0
 42 44  1  0  0  0
 44 45  1  0  0  0
 44 49  1  0  0  0
 44 51  1  0  0  0
 45 46  1  0  0  0
 45 47  1  0  0  0
 45 48  1  0  0  0
 49 50  1  0  0  0
 51 52  1  0  0  0
 51 53  1  0  0  0
 51 54  1  0  0  0
M  END
> <s_m_entry_id>
54

> <s_m_entry_name>
CamMedNP_druglike.54

> <i_qp_#stars>
0

> <i_qp_#amine>
0

> <i_qp_#amidine>
0

> <i_qp_#acid>
0

> <i_qp_#amide>
0

> <i_qp_#rotor>
7

> <i_qp_#rtvFG>
0

> <i_qp_CNS>
-2

> <r_qp_mol_MW>
   412.438

> <r_qp_dipole>
     3.916

> <r_qp_SASA>
   694.724

> <r_qp_FOSA>
   371.119

> <r_qp_FISA>
   177.945

> <r_qp_PISA>
   145.661

> <r_qp_WPSA>
     0.000

> <r_qp_volume>
  1247.232

> <r_qp_donorHB>
     3.000

> <r_qp_accptHB>
     5.250

> <r_qp_dip^2/V>
   0.0122950

> <r_qp_ACxDN^.5/SA>
   0.0130890

> <r_qp_glob>
   0.8065860

> <r_qp_QPpolrz>
    40.657

> <r_qp_QPlogPC16>
    12.791

> <r_qp_QPlogPoct>
    20.715

> <r_qp_QPlogPw>
    11.613

> <r_qp_QPlogPo/w>
     3.495

> <r_qp_QPlogS>
    -5.597

> <r_qp_CIQPlogS>
    -6.209

> <r_qp_QPlogHERG>
    -5.356

> <r_qp_QPPCaco>
   203.447

> <r_qp_QPlogBB>
    -1.682

> <r_qp_QPPMDCK>
    88.484

> <r_qp_QPlogKp>
    -3.614

> <r_qp_IP(eV)>
     8.960

> <r_qp_EA(eV)>
     0.976

> <i_qp_#metab>
8

> <r_qp_QPlogKhsa>
     0.550

> <i_qp_HumanOralAbsorption>
3

> <r_qp_PercentHumanOralAbsorption>
    88.728

> <r_qp_SAfluorine>
     0.000

> <r_qp_SAamideO>
     0.000

> <r_qp_PSA>
   120.310

> <i_qp_#NandO>
7

> <i_qp_RuleOfFive>
0

> <i_qp_RuleOfThree>
1

> <i_qp_#ringatoms>
17

> <i_qp_#in34>
0

> <i_qp_#in56>
17

> <i_qp_#noncon>
2

> <i_qp_#nonHatm>
30

> <r_qp_Jm>
0.000254

$$$$
BNG_UY_175_1
                    3D
 Structure written by MMmdl.
 35 36  0  0  1  0            999 V2000
    1.1900    0.7640   -0.0550 C   0  0  0  0  0  0
    2.1060    1.3390    0.0610 H   0  0  0  0  0  0
    0.0160    1.4420   -0.4040 C   0  0  0  0  0  0
    0.0500    2.5200   -0.5340 H   0  0  0  0  0  0
   -1.1670    0.7300   -0.5850 C   0  0  0  0  0  0
   -2.3200    1.3810   -0.9270 O   0  0  0  0  0  0
   -2.1370    2.3320   -0.9800 H   0  0  0  0  0  0
   -1.1790   -0.6550   -0.4250 C   0  0  0  0  0  0
   -2.3460   -1.3450   -0.6120 O   0  0  0  0  0  0
   -2.1740   -2.2920   -0.4870 H   0  0  0  0  0  0
   -0.0090   -1.3340   -0.0760 C   0  0  0  0  0  0
   -0.0220   -2.4140    0.0480 H   0  0  0  0  0  0
    1.1860   -0.6260    0.1260 C   0  0  0  0  0  0
    2.4020   -1.3790    0.4620 C   0  0  0  0  0  0
    2.4830   -2.3600   -0.0020 H   0  0  0  0  0  0
    3.3500   -0.9340    1.2930 C   0  0  0  0  0  0
    3.2810    0.0320    1.7790 H   0  0  0  0  0  0
    4.5690   -1.6870    1.6490 C   0  0  0  0  0  0
    4.5700   -2.9440    1.0710 O   0  0  0  0  0  0
    5.7460   -3.6490    1.3290 C   0  0  0  0  0  0
    5.4180   -1.2100    2.3910 O   0  0  0  0  0  0
    5.7410   -4.6020    2.3450 C   0  0  0  0  0  0
    4.8470   -4.7700    2.9380 H   0  0  0  0  0  0
    6.9020   -5.3350    2.5950 C   0  0  0  0  0  0
    6.9020   -6.0740    3.3950 H   0  0  0  0  0  0
    8.0540   -5.1200    1.8240 C   0  0  0  0  0  0
    8.0420   -4.1720    0.7900 C   0  0  0  0  0  0
    8.9300   -4.0110    0.1860 H   0  0  0  0  0  0
    6.8810   -3.4430    0.5420 C   0  0  0  0  0  0
    6.8300   -2.5240   -0.4680 O   0  0  0  0  0  0
    7.7050   -2.4640   -0.8870 H   0  0  0  0  0  0
    9.2470   -5.9140    2.1300 C   0  0  0  0  0  0
    9.3260   -6.7680    2.9980 O   0  0  0  0  0  0
   10.2960   -5.6080    1.3420 O   0  0  0  0  0  0
   11.0200   -6.1950    1.6460 H   0  0  0  0  0  0
  1  2  1  0  0  0
  1  3  2  0  0  0
  1 13  1  0  0  0
  3  4  1  0  0  0
  3  5  1  0  0  0
  5  6  1  0  0  0
  5  8  2  0  0  0
  6  7  1  0  0  0
  8  9  1  0  0  0
  8 11  1  0  0  0
  9 10  1  0  0  0
 11 12  1  0  0  0
 11 13  2  0  0  0
 13 14  1  0  0  0
 14 15  1  0  0  0
 14 16  2  0  0  0
 16 17  1  0  0  0
 16 18  1  0  0  0
 18 19  1  0  0  0
 18 21  2  0  0  0
 19 20  1  0  0  0
 20 22  2  0  0  0
 20 29  1  0  0  0
 22 23  1  0  0  0
 22 24  1  0  0  0
 24 25  1  0  0  0
 24 26  2  0  0  0
 26 27  1  0  0  0
 26 32  1  0  0  0
 27 28  1  0  0  0
 27 29  2  0  0  0
 29 30  1  0  0  0
 30 31  1  0  0  0
 32 33  2  0  0  0
 32 34  1  0  0  0
 34 35  1  0  0  0
M  END
> <s_m_entry_id>
55

> <s_m_entry_name>
CamMedNP_druglike.55

> <i_qp_#stars>
0

> <i_qp_#amine>
0

> <i_qp_#amidine>
0

> <i_qp_#acid>
1

> <i_qp_#amide>
0

> <i_qp_#rotor>
8

> <i_qp_#rtvFG>
1

> <i_qp_CNS>
-2

> <r_qp_mol_MW>
   316.267

> <r_qp_dipole>
     3.281

> <r_qp_SASA>
   572.925

> <r_qp_FOSA>
    27.673

> <r_qp_FISA>
   290.591

> <r_qp_PISA>
   254.662

> <r_qp_WPSA>
     0.000

> <r_qp_volume>
   961.057

> <r_qp_donorHB>
     4.000

> <r_qp_accptHB>
     6.750

> <r_qp_dip^2/V>
   0.0112020

> <r_qp_ACxDN^.5/SA>
   0.0235630

> <r_qp_glob>
   0.8220540

> <r_qp_QPpolrz>
    29.603

> <r_qp_QPlogPC16>
    11.797

> <r_qp_QPlogPoct>
    19.783

> <r_qp_QPlogPw>
    15.549

> <r_qp_QPlogPo/w>
     0.926

> <r_qp_QPlogS>
    -2.986

> <r_qp_CIQPlogS>
    -3.601

> <r_qp_QPlogHERG>
    -3.818

> <r_qp_QPPCaco>
     4.404

> <r_qp_QPlogBB>
    -2.786

> <r_qp_QPPMDCK>
     1.787

> <r_qp_QPlogKp>
    -5.210

> <r_qp_IP(eV)>
     8.983

> <r_qp_EA(eV)>
     0.801

> <i_qp_#metab>
3

> <r_qp_QPlogKhsa>
    -0.616

> <i_qp_HumanOralAbsorption>
2

> <r_qp_PercentHumanOralAbsorption>
    43.891

> <r_qp_SAfluorine>
     0.000

> <r_qp_SAamideO>
     0.000

> <r_qp_PSA>
   149.183

> <i_qp_#NandO>
7

> <i_qp_RuleOfFive>
0

> <i_qp_RuleOfThree>
1

> <i_qp_#ringatoms>
12

> <i_qp_#in34>
0

> <i_qp_#in56>
12

> <i_qp_#noncon>
0

> <i_qp_#nonHatm>
23

> <r_qp_Jm>
0.002012

$$$$
OTH_AS_001
                    3D
 Structure written by MMmdl.
 54 57  0  0  1  0            999 V2000
    2.5610   -0.7960    2.7620 C   0  0  0  0  0  0
    1.9130   -1.2700    1.6020 C   0  0  0  0  0  0
    1.7820   -0.5230    0.4500 O   0  0  0  0  0  0
    2.2910    0.7480    0.4140 C   0  0  0  0  0  0
    2.9600    1.3270    1.4810 C   0  0  0  0  0  0
    3.1250    0.5580    2.7150 C   0  0  0  0  0  0
    3.7310    1.1020    3.6350 O   0  0  0  0  0  0
    2.1240    1.4880   -0.7620 C   0  0  0  0  0  0
    1.4550    0.9230   -1.8130 O   0  0  0  0  0  0
    1.4220    1.5550   -2.5510 H   0  0  0  0  0  0
    2.6260    2.7880   -0.8690 C   0  0  0  0  0  0
    2.5010    3.3680   -1.7790 H   0  0  0  0  0  0
    3.3030    3.3590    0.2100 C   0  0  0  0  0  0
    3.6980    4.3680    0.1390 H   0  0  0  0  0  0
    3.4660    2.6270    1.3800 C   0  0  0  0  0  0
    4.1340    3.2240    2.4180 O   0  0  0  0  0  0
    4.1540    2.5640    3.1580 H   0  0  0  0  0  0
    2.6460   -1.6050    3.9040 C   0  0  0  0  0  0
    3.2360   -1.1520    5.0450 O   0  0  0  0  0  0
    3.1580   -1.8110    5.7540 H   0  0  0  0  0  0
    2.1090   -2.8810    3.8560 C   0  0  0  0  0  0
    1.4830   -3.3380    2.7060 C   0  0  0  0  0  0
    1.3480   -2.5610    1.5640 C   0  0  0  0  0  0
    0.6700   -3.1120    0.3330 C   0  0  0  0  0  0
    1.6290   -3.8630   -0.5520 C   0  0  0  0  0  0
    2.0590   -4.7460   -0.0800 H   0  0  0  0  0  0
    1.9930   -3.5840   -1.8190 C   0  0  0  0  0  0
    1.5000   -2.4200   -2.6320 C   0  0  0  0  0  0
    0.7510   -1.8140   -2.1200 H   0  0  0  0  0  0
    1.0430   -2.7780   -3.5610 H   0  0  0  0  0  0
    2.3360   -1.7630   -2.8910 H   0  0  0  0  0  0
    2.9790   -4.4660   -2.5410 C   0  0  0  0  0  0
    2.5210   -4.8880   -3.4420 H   0  0  0  0  0  0
    3.3240   -5.3000   -1.9220 H   0  0  0  0  0  0
    3.8590   -3.8860   -2.8370 H   0  0  0  0  0  0
    0.1440   -2.3090   -0.1910 H   0  0  0  0  0  0
   -0.1280   -3.8020    0.6350 H   0  0  0  0  0  0
    2.0090   -3.9230    4.9060 C   0  0  0  0  0  0
    1.2290   -3.6480    5.6220 H   0  0  0  0  0  0
    2.9510   -4.1000    5.4320 H   0  0  0  0  0  0
    1.6240   -5.1320    4.0350 C   0  0  1  0  0  0
    0.6540   -6.1260    4.7140 C   0  0  0  0  0  0
    0.2930   -7.2800    3.7700 C   0  0  0  0  0  0
   -0.4110   -7.9690    4.2510 H   0  0  0  0  0  0
    1.1810   -7.8460    3.4720 H   0  0  0  0  0  0
   -0.2090   -6.9170    2.8660 H   0  0  0  0  0  0
   -0.5630   -5.4420    5.0400 O   0  0  0  0  0  0
   -0.8880   -5.0380    4.2130 H   0  0  0  0  0  0
    1.2340   -6.6830    6.0150 C   0  0  0  0  0  0
    1.3970   -5.8900    6.7530 H   0  0  0  0  0  0
    2.1840   -7.1990    5.8420 H   0  0  0  0  0  0
    0.5370   -7.3890    6.4800 H   0  0  0  0  0  0
    2.5340   -5.6640    3.7200 H   0  0  0  0  0  0
    0.9990   -4.6180    2.8250 O   0  0  0  0  0  0
  1  2  2  0  0  0
  1  6  1  0  0  0
  1 18  1  0  0  0
  2  3  1  0  0  0
  2 23  1  0  0  0
  3  4  1  0  0  0
  4  5  2  0  0  0
  4  8  1  0  0  0
  5  6  1  0  0  0
  5 15  1  0  0  0
  6  7  2  0  0  0
  8  9  1  0  0  0
  8 11  2  0  0  0
  9 10  1  0  0  0
 11 12  1  0  0  0
 11 13  1  0  0  0
 13 14  1  0  0  0
 13 15  2  0  0  0
 15 16  1  0  0  0
 16 17  1  0  0  0
 18 19  1  0  0  0
 18 21  2  0  0  0
 19 20  1  0  0  0
 21 22  1  0  0  0
 21 38  1  0  0  0
 22 23  2  0  0  0
 22 54  1  0  0  0
 23 24  1  0  0  0
 24 25  1  0  0  0
 24 36  1  0  0  0
 24 37  1  0  0  0
 25 26  1  0  0  0
 25 27  2  0  0  0
 27 28  1  0  0  0
 27 32  1  0  0  0
 28 29  1  0  0  0
 28 30  1  0  0  0
 28 31  1  0  0  0
 32 33  1  0  0  0
 32 34  1  0  0  0
 32 35  1  0  0  0
 38 39  1  0  0  0
 38 40  1  0  0  0
 38 41  1  0  0  0
 41 42  1  0  0  0
 41 53  1  0  0  0
 41 54  1  0  0  0
 42 43  1  0  0  0
 42 47  1  0  0  0
 42 49  1  0  0  0
 43 44  1  0  0  0
 43 45  1  0  0  0
 43 46  1  0  0  0
 47 48  1  0  0  0
 49 50  1  0  0  0
 49 51  1  0  0  0
 49 52  1  0  0  0
M  END
> <s_m_entry_id>
56

> <s_m_entry_name>
CamMedNP_druglike.56

> <i_qp_#stars>
0

> <i_qp_#amine>
0

> <i_qp_#amidine>
0

> <i_qp_#acid>
0

> <i_qp_#amide>
0

> <i_qp_#rotor>
7

> <i_qp_#rtvFG>
0

> <i_qp_CNS>
-2

> <r_qp_mol_MW>
   412.438

> <r_qp_dipole>
     4.227

> <r_qp_SASA>
   661.067

> <r_qp_FOSA>
   345.562

> <r_qp_FISA>
   169.440

> <r_qp_PISA>
   146.065

> <r_qp_WPSA>
     0.000

> <r_qp_volume>
  1228.569

> <r_qp_donorHB>
     2.000

> <r_qp_accptHB>
     4.250

> <r_qp_dip^2/V>
   0.0145450

> <r_qp_ACxDN^.5/SA>
   0.0090920

> <r_qp_glob>
   0.8391750

> <r_qp_QPpolrz>
    39.914

> <r_qp_QPlogPC16>
    12.306

> <r_qp_QPlogPoct>
    18.577

> <r_qp_QPlogPw>
     9.027

> <r_qp_QPlogPo/w>
     4.042

> <r_qp_QPlogS>
    -5.485

> <r_qp_CIQPlogS>
    -6.695

> <r_qp_QPlogHERG>
    -4.831

> <r_qp_QPPCaco>
   244.963

> <r_qp_QPlogBB>
    -1.462

> <r_qp_QPPMDCK>
   108.153

> <r_qp_QPlogKp>
    -3.456

> <r_qp_IP(eV)>
     8.663

> <r_qp_EA(eV)>
     0.829

> <i_qp_#metab>
8

> <r_qp_QPlogKhsa>
     0.775

> <i_qp_HumanOralAbsorption>
3

> <r_qp_PercentHumanOralAbsorption>
    93.375

> <r_qp_SAfluorine>
     0.000

> <r_qp_SAamideO>
     0.000

> <r_qp_PSA>
   115.791

> <i_qp_#NandO>
7

> <i_qp_RuleOfFive>
0

> <i_qp_RuleOfThree>
1

> <i_qp_#ringatoms>
17

> <i_qp_#in34>
0

> <i_qp_#in56>
17

> <i_qp_#noncon>
2

> <i_qp_#nonHatm>
30

> <r_qp_Jm>
0.000473

$$$$
JFA_UY_044_1
                    3D
 Structure written by MMmdl.
 47 50  0  0  1  0            999 V2000
    1.2730    0.7460   -0.0730 C   0  0  0  0  0  0
    0.0440    1.3740   -0.2860 C   0  0  0  0  0  0
   -0.0110    2.4580   -0.2660 H   0  0  0  0  0  0
   -1.0890    0.5960   -0.5280 C   0  0  0  0  0  0
   -2.3060    1.1700   -0.7520 O   0  0  0  0  0  0
   -2.2030    2.1360   -0.7590 H   0  0  0  0  0  0
   -1.0160   -0.7950   -0.5470 C   0  0  0  0  0  0
   -1.9060   -1.3890   -0.7310 H   0  0  0  0  0  0
    0.2070   -1.4140   -0.3160 C   0  0  0  0  0  0
    0.2440   -2.7830   -0.3150 O   0  0  0  0  0  0
    1.1740   -3.0520   -0.1120 H   0  0  0  0  0  0
    1.3470   -0.6440   -0.0770 C   0  0  0  0  0  0
    2.6290   -1.2830    0.2250 C   0  0  0  0  0  0
    2.7090   -2.5080    0.1960 O   0  0  0  0  0  0
    3.7540   -0.3770    0.6350 C   0  0  0  0  0  0
    4.7140   -0.8670    0.4510 H   0  0  0  0  0  0
    3.6540   -0.2180    1.7160 H   0  0  0  0  0  0
    3.6350    0.9540   -0.1080 C   0  0  1  0  0  0
    3.9580    0.9860   -1.6010 C   0  0  0  0  0  0
    4.3710    1.6270    0.3530 H   0  0  0  0  0  0
    2.3500    1.5610    0.1570 O   0  0  0  0  0  0
    4.6230   -0.0590   -2.2700 C   0  0  0  0  0  0
    4.9080   -0.9670   -1.7420 H   0  0  0  0  0  0
    4.9530    0.0330   -3.6370 C   0  0  0  0  0  0
    4.6340    1.1950   -4.3360 C   0  0  0  0  0  0
    3.9690    2.2310   -3.6840 C   0  0  0  0  0  0
    3.6440    3.3710   -4.3650 O   0  0  0  0  0  0
    3.9680    3.2220   -5.2750 H   0  0  0  0  0  0
    3.6400    2.1410   -2.3360 C   0  0  0  0  0  0
    3.1410    2.9830   -1.8610 H   0  0  0  0  0  0
    5.6800   -1.0920   -4.3130 C   0  0  0  0  0  0
    5.2500   -2.0580   -4.0190 H   0  0  0  0  0  0
    6.7240   -1.1050   -3.9760 H   0  0  0  0  0  0
    5.6080   -0.9610   -5.8340 C   0  0  2  0  0  0
    4.6010   -1.2680   -6.1500 H   0  0  0  0  0  0
    6.5470   -1.8680   -6.4130 O   0  0  0  0  0  0
    6.3210   -1.9760   -7.3530 H   0  0  0  0  0  0
    5.8600    0.5010   -6.2710 C   0  0  0  0  0  0
    5.6240    0.6360   -7.7860 C   0  0  0  0  0  0
    5.7080    1.6820   -8.1020 H   0  0  0  0  0  0
    4.6080    0.3180   -8.0490 H   0  0  0  0  0  0
    6.3360    0.0440   -8.3700 H   0  0  0  0  0  0
    7.2900    0.9880   -5.9730 C   0  0  0  0  0  0
    7.5080    0.9850   -4.9010 H   0  0  0  0  0  0
    7.4190    2.0260   -6.3020 H   0  0  0  0  0  0
    8.0410    0.3730   -6.4780 H   0  0  0  0  0  0
    4.9210    1.4090   -5.6590 O   0  0  0  0  0  0
  1  2  2  0  0  0
  1 12  1  0  0  0
  1 21  1  0  0  0
  2  3  1  0  0  0
  2  4  1  0  0  0
  4  5  1  0  0  0
  4  7  2  0  0  0
  5  6  1  0  0  0
  7  8  1  0  0  0
  7  9  1  0  0  0
  9 10  1  0  0  0
  9 12  2  0  0  0
 10 11  1  0  0  0
 12 13  1  0  0  0
 13 14  2  0  0  0
 13 15  1  0  0  0
 15 16  1  0  0  0
 15 17  1  0  0  0
 15 18  1  0  0  0
 18 19  1  0  0  0
 18 20  1  0  0  0
 18 21  1  0  0  0
 19 22  2  0  0  0
 19 29  1  0  0  0
 22 23  1  0  0  0
 22 24  1  0  0  0
 24 25  2  0  0  0
 24 31  1  0  0  0
 25 26  1  0  0  0
 25 47  1  0  0  0
 26 27  1  0  0  0
 26 29  2  0  0  0
 27 28  1  0  0  0
 29 30  1  0  0  0
 31 32  1  0  0  0
 31 33  1  0  0  0
 31 34  1  0  0  0
 34 35  1  0  0  0
 34 36  1  0  0  0
 34 38  1  0  0  0
 36 37  1  0  0  0
 38 39  1  0  0  0
 38 43  1  0  0  0
 38 47  1  0  0  0
 39 40  1  0  0  0
 39 41  1  0  0  0
 39 42  1  0  0  0
 43 44  1  0  0  0
 43 45  1  0  0  0
 43 46  1  0  0  0
M  END
> <s_m_entry_id>
57

> <s_m_entry_name>
CamMedNP_druglike.57

> <i_qp_#stars>
0

> <i_qp_#amine>
0

> <i_qp_#amidine>
0

> <i_qp_#acid>
0

> <i_qp_#amide>
0

> <i_qp_#rotor>
4

> <i_qp_#rtvFG>
0

> <i_qp_CNS>
-2

> <r_qp_mol_MW>
   372.374

> <r_qp_dipole>
     5.374

> <r_qp_SASA>
   581.083

> <r_qp_FOSA>
   227.484

> <r_qp_FISA>
   218.925

> <r_qp_PISA>
   134.675

> <r_qp_WPSA>
     0.000

> <r_qp_volume>
  1069.143

> <r_qp_donorHB>
     3.000

> <r_qp_accptHB>
     6.450

> <r_qp_dip^2/V>
   0.0270100

> <r_qp_ACxDN^.5/SA>
   0.0192260

> <r_qp_glob>
   0.8701960

> <r_qp_QPpolrz>
    35.351

> <r_qp_QPlogPC16>
    11.392

> <r_qp_QPlogPoct>
    20.172

> <r_qp_QPlogPw>
    13.387

> <r_qp_QPlogPo/w>
     1.725

> <r_qp_QPlogS>
    -3.917

> <r_qp_CIQPlogS>
    -4.982

> <r_qp_QPlogHERG>
    -4.275

> <r_qp_QPPCaco>
    83.145

> <r_qp_QPlogBB>
    -1.605

> <r_qp_QPPMDCK>
    33.637

> <r_qp_QPlogKp>
    -4.696

> <r_qp_IP(eV)>
     9.110

> <r_qp_EA(eV)>
     0.530

> <i_qp_#metab>
7

> <r_qp_QPlogKhsa>
     0.106

> <i_qp_HumanOralAbsorption>
2

> <r_qp_PercentHumanOralAbsorption>
    71.405

> <r_qp_SAfluorine>
     0.000

> <r_qp_SAamideO>
     0.000

> <r_qp_PSA>
   123.438

> <i_qp_#NandO>
7

> <i_qp_RuleOfFive>
0

> <i_qp_RuleOfThree>
1

> <i_qp_#ringatoms>
20

> <i_qp_#in34>
0

> <i_qp_#in56>
20

> <i_qp_#noncon>
5

> <i_qp_#nonHatm>
27

> <r_qp_Jm>
0.000908

$$$$
LBS_UY_292
                    3D
 Structure written by MMmdl.
 51 53  0  0  1  0            999 V2000
    1.3760    1.3450   -0.1350 C   0  0  1  0  0  0
    1.8950    1.5600    0.8090 H   0  0  0  0  0  0
    1.8890    2.3470   -1.1760 C   0  0  0  0  0  0
    3.3070    2.2510   -1.2560 O   0  0  0  0  0  0
    3.6080    2.9120   -1.9050 H   0  0  0  0  0  0
    1.6520    3.3730   -0.8790 H   0  0  0  0  0  0
    1.4700    2.1560   -2.1690 H   0  0  0  0  0  0
   -0.1480    1.3230    0.0520 C   0  0  2  0  0  0
   -0.8660    2.6850   -0.0340 C   0  0  0  0  0  0
   -2.3790    2.6130    0.0280 C   0  0  0  0  0  0
   -0.5970    3.2050   -0.9610 H   0  0  0  0  0  0
   -0.5250    3.3320    0.7860 H   0  0  0  0  0  0
   -0.4200    0.7440    1.3420 O   0  0  0  0  0  0
    0.0590    1.2560    2.0170 H   0  0  0  0  0  0
   -0.5860    0.3300   -1.0190 C   0  0  0  0  0  0
   -0.7120    0.8060   -1.9970 H   0  0  0  0  0  0
   -1.5040   -0.2060   -0.7590 H   0  0  0  0  0  0
    0.4680   -0.6370   -1.1540 O   0  0  0  0  0  0
    1.6820   -0.0960   -0.5980 C   0  0  2  0  0  0
    2.4150   -0.1220   -1.4130 H   0  0  0  0  0  0
    2.2270   -0.9830    0.5110 C   0  0  0  0  0  0
   -3.1400    2.6970   -1.1460 C   0  0  0  0  0  0
   -2.6550    2.8140   -2.1120 H   0  0  0  0  0  0
   -4.5330    2.6320   -1.0930 C   0  0  0  0  0  0
   -5.1000    2.6980   -2.0160 H   0  0  0  0  0  0
   -5.1710    2.4840    0.1380 C   0  0  0  0  0  0
   -6.5390    2.4200    0.1940 O   0  0  0  0  0  0
   -6.9080    2.5470   -0.6940 H   0  0  0  0  0  0
   -4.4350    2.3950    1.3280 C   0  0  0  0  0  0
   -5.1620    2.2560    2.4830 O   0  0  0  0  0  0
   -4.4340    2.0780    3.6900 C   0  0  0  0  0  0
   -5.1580    1.9400    4.4990 H   0  0  0  0  0  0
   -3.8390    2.9660    3.9270 H   0  0  0  0  0  0
   -3.8080    1.1800    3.6490 H   0  0  0  0  0  0
   -3.0380    2.4630    1.2610 C   0  0  0  0  0  0
   -2.4330    2.4000    2.1590 H   0  0  0  0  0  0
    1.4210   -1.9220    1.1820 C   0  0  0  0  0  0
    0.3790   -2.0080    0.8900 H   0  0  0  0  0  0
    1.9510   -2.7160    2.2000 C   0  0  0  0  0  0
    1.2770   -3.6630    2.9290 O   0  0  0  0  0  0
   -0.1140   -3.8010    2.6570 C   0  0  0  0  0  0
   -0.5110   -4.5650    3.3320 H   0  0  0  0  0  0
   -0.2820   -4.1430    1.6310 H   0  0  0  0  0  0
   -0.6510   -2.8670    2.8570 H   0  0  0  0  0  0
    3.2990   -2.5660    2.5410 C   0  0  0  0  0  0
    3.8410   -3.3390    3.5330 O   0  0  0  0  0  0
    3.1080   -3.9130    3.8320 H   0  0  0  0  0  0
    4.1130   -1.6440    1.8990 C   0  0  0  0  0  0
    5.1560   -1.5430    2.1830 H   0  0  0  0  0  0
    3.5760   -0.8520    0.8850 C   0  0  0  0  0  0
    4.2150   -0.1280    0.3820 H   0  0  0  0  0  0
  1  2  1  0  0  0
  1  3  1  0  0  0
  1  8  1  0  0  0
  1 19  1  0  0  0
  3  4  1  0  0  0
  3  6  1  0  0  0
  3  7  1  0  0  0
  4  5  1  0  0  0
  8  9  1  0  0  0
  8 13  1  0  0  0
  8 15  1  0  0  0
  9 10  1  0  0  0
  9 11  1  0  0  0
  9 12  1  0  0  0
 10 22  2  0  0  0
 10 35  1  0  0  0
 13 14  1  0  0  0
 15 16  1  0  0  0
 15 17  1  0  0  0
 15 18  1  0  0  0
 18 19  1  0  0  0
 19 20  1  0  0  0
 19 21  1  0  0  0
 21 37  2  0  0  0
 21 50  1  0  0  0
 22 23  1  0  0  0
 22 24  1  0  0  0
 24 25  1  0  0  0
 24 26  2  0  0  0
 26 27  1  0  0  0
 26 29  1  0  0  0
 27 28  1  0  0  0
 29 30  1  0  0  0
 29 35  2  0  0  0
 30 31  1  0  0  0
 31 32  1  0  0  0
 31 33  1  0  0  0
 31 34  1  0  0  0
 35 36  1  0  0  0
 37 38  1  0  0  0
 37 39  1  0  0  0
 39 40  1  0  0  0
 39 45  2  0  0  0
 40 41  1  0  0  0
 41 42  1  0  0  0
 41 43  1  0  0  0
 41 44  1  0  0  0
 45 46  1  0  0  0
 45 48  1  0  0  0
 46 47  1  0  0  0
 48 49  1  0  0  0
 48 50  2  0  0  0
 50 51  1  0  0  0
M  END
> <s_m_entry_id>
58

> <s_m_entry_name>
CamMedNP_druglike.58

> <i_qp_#stars>
1

> <i_qp_#amine>
0

> <i_qp_#amidine>
0

> <i_qp_#acid>
0

> <i_qp_#amide>
0

> <i_qp_#rotor>
9

> <i_qp_#rtvFG>
0

> <i_qp_CNS>
-2

> <r_qp_mol_MW>
   376.405

> <r_qp_dipole>
     6.112

> <r_qp_SASA>
   616.866

> <r_qp_FOSA>
   285.317

> <r_qp_FISA>
   157.132

> <r_qp_PISA>
   174.416

> <r_qp_WPSA>
     0.000

> <r_qp_volume>
  1127.578

> <r_qp_donorHB>
     4.000

> <r_qp_accptHB>
     7.150

> <r_qp_dip^2/V>
   0.0331260

> <r_qp_ACxDN^.5/SA>
   0.0231820

> <r_qp_glob>
   0.8493210

> <r_qp_QPpolrz>
    34.858

> <r_qp_QPlogPC16>
    11.954

> <r_qp_QPlogPoct>
    21.454

> <r_qp_QPlogPw>
    14.375

> <r_qp_QPlogPo/w>
     2.115

> <r_qp_QPlogS>
    -3.409

> <r_qp_CIQPlogS>
    -4.618

> <r_qp_QPlogHERG>
    -4.802

> <r_qp_QPPCaco>
   320.490

> <r_qp_QPlogBB>
    -1.431

> <r_qp_QPPMDCK>
   144.609

> <r_qp_QPlogKp>
    -2.937

> <r_qp_IP(eV)>
     8.635

> <r_qp_EA(eV)>
    -0.107

> <i_qp_#metab>
9

> <r_qp_QPlogKhsa>
    -0.137

> <i_qp_HumanOralAbsorption>
2

> <r_qp_PercentHumanOralAbsorption>
    84.178

> <r_qp_SAfluorine>
     0.000

> <r_qp_SAamideO>
     0.000

> <r_qp_PSA>
   105.482

> <i_qp_#NandO>
7

> <i_qp_RuleOfFive>
0

> <i_qp_RuleOfThree>
1

> <i_qp_#ringatoms>
17

> <i_qp_#in34>
0

> <i_qp_#in56>
17

> <i_qp_#noncon>
4

> <i_qp_#nonHatm>
27

> <r_qp_Jm>
0.169825

$$$$
OTH_AS_001
                    3D
 Structure written by MMmdl.
 45 48  0  0  1  0            999 V2000
    2.8940   -0.6870    2.7680 C   0  0  0  0  0  0
    2.8930   -1.5970    3.9220 C   0  0  0  0  0  0
    2.4800   -1.1040    1.5640 C   0  0  0  0  0  0
    2.1300   -2.1100    1.3620 H   0  0  0  0  0  0
    2.4080   -0.3560    0.4130 O   0  0  0  0  0  0
    2.7420    0.9720    0.4960 C   0  0  0  0  0  0
    3.2140    1.5530    1.6790 C   0  0  0  0  0  0
    3.3390    0.7170    2.8770 C   0  0  0  0  0  0
    3.7890    1.2220    3.9040 O   0  0  0  0  0  0
    2.5850    1.7440   -0.6540 C   0  0  0  0  0  0
    2.2120    1.3140   -1.5770 H   0  0  0  0  0  0
    2.9130    3.0840   -0.5770 C   0  0  0  0  0  0
    2.7800    3.9650   -1.6160 O   0  0  0  0  0  0
    3.4770    5.1660   -1.1640 C   0  0  2  0  0  0
    4.4900    5.1190   -1.5900 H   0  0  0  0  0  0
    3.3830    3.6680    0.5880 C   0  0  0  0  0  0
    3.5400    2.9130    1.7310 C   0  0  0  0  0  0
    3.9900    3.5140    2.8720 O   0  0  0  0  0  0
    4.0360    2.8140    3.5700 H   0  0  0  0  0  0
    3.5640    5.1200    0.3740 C   0  0  0  0  0  0
    4.5290    5.4930    0.7300 H   0  0  0  0  0  0
    2.7530    5.6690    0.8630 H   0  0  0  0  0  0
    2.7390    6.4060   -1.7230 C   0  0  0  0  0  0
    1.3940    6.4160   -1.2290 O   0  0  0  0  0  0
    1.0300    5.5250   -1.3900 H   0  0  0  0  0  0
    2.6610    6.3610   -3.2540 C   0  0  0  0  0  0
    2.1010    5.4850   -3.6010 H   0  0  0  0  0  0
    3.6570    6.3390   -3.7060 H   0  0  0  0  0  0
    2.1240    7.2350   -3.6410 H   0  0  0  0  0  0
    3.4060    7.7090   -1.2780 C   0  0  0  0  0  0
    4.4490    7.7580   -1.6050 H   0  0  0  0  0  0
    3.3750    7.8240   -0.1890 H   0  0  0  0  0  0
    2.8740    8.5770   -1.6870 H   0  0  0  0  0  0
    4.1040   -1.9110    4.5570 C   0  0  0  0  0  0
    5.0400   -1.4830    4.2010 H   0  0  0  0  0  0
    4.1290   -2.7740    5.6560 C   0  0  0  0  0  0
    5.0790   -3.0010    6.1290 H   0  0  0  0  0  0
    2.9380   -3.3220    6.1230 C   0  0  0  0  0  0
    2.9180   -4.1700    7.1930 O   0  0  0  0  0  0
    3.8220   -4.2570    7.5360 H   0  0  0  0  0  0
    1.7230   -3.0210    5.5150 C   0  0  0  0  0  0
    0.8120   -3.4600    5.9070 H   0  0  0  0  0  0
    1.7050   -2.1570    4.4200 C   0  0  0  0  0  0
    0.5140   -1.8360    3.8230 O   0  0  0  0  0  0
   -0.2100   -2.2660    4.3090 H   0  0  0  0  0  0
  1  2  1  0  0  0
  1  3  2  0  0  0
  1  8  1  0  0  0
  2 34  2  0  0  0
  2 43  1  0  0  0
  3  4  1  0  0  0
  3  5  1  0  0  0
  5  6  1  0  0  0
  6  7  2  0  0  0
  6 10  1  0  0  0
  7  8  1  0  0  0
  7 17  1  0  0  0
  8  9  2  0  0  0
 10 11  1  0  0  0
 10 12  2  0  0  0
 12 13  1  0  0  0
 12 16  1  0  0  0
 13 14  1  0  0  0
 14 15  1  0  0  0
 14 20  1  0  0  0
 14 23  1  0  0  0
 16 17  2  0  0  0
 16 20  1  0  0  0
 17 18  1  0  0  0
 18 19  1  0  0  0
 20 21  1  0  0  0
 20 22  1  0  0  0
 23 24  1  0  0  0
 23 26  1  0  0  0
 23 30  1  0  0  0
 24 25  1  0  0  0
 26 27  1  0  0  0
 26 28  1  0  0  0
 26 29  1  0  0  0
 30 31  1  0  0  0
 30 32  1  0  0  0
 30 33  1  0  0  0
 34 35  1  0  0  0
 34 36  1  0  0  0
 36 37  1  0  0  0
 36 38  2  0  0  0
 38 39  1  0  0  0
 38 41  1  0  0  0
 39 40  1  0  0  0
 41 42  1  0  0  0
 41 43  2  0  0  0
 43 44  1  0  0  0
 44 45  1  0  0  0
M  END
> <s_m_entry_id>
59

> <s_m_entry_name>
CamMedNP_druglike.59

> <i_qp_#stars>
0

> <i_qp_#amine>
0

> <i_qp_#amidine>
0

> <i_qp_#acid>
0

> <i_qp_#amide>
0

> <i_qp_#rotor>
6

> <i_qp_#rtvFG>
0

> <i_qp_CNS>
-2

> <r_qp_mol_MW>
   370.358

> <r_qp_dipole>
     4.665

> <r_qp_SASA>
   612.608

> <r_qp_FOSA>
   191.436

> <r_qp_FISA>
   196.552

> <r_qp_PISA>
   224.620

> <r_qp_WPSA>
     0.000

> <r_qp_volume>
  1078.129

> <r_qp_donorHB>
     3.000

> <r_qp_accptHB>
     5.250

> <r_qp_dip^2/V>
   0.0201880

> <r_qp_ACxDN^.5/SA>
   0.0148440

> <r_qp_glob>
   0.8300350

> <r_qp_QPpolrz>
    35.285

> <r_qp_QPlogPC16>
    11.863

> <r_qp_QPlogPoct>
    19.239

> <r_qp_QPlogPw>
    12.300

> <r_qp_QPlogPo/w>
     2.434

> <r_qp_QPlogS>
    -4.379

> <r_qp_CIQPlogS>
    -5.496

> <r_qp_QPlogHERG>
    -5.353

> <r_qp_QPPCaco>
   135.518

> <r_qp_QPlogBB>
    -1.700

> <r_qp_QPPMDCK>
    57.035

> <r_qp_QPlogKp>
    -3.775

> <r_qp_IP(eV)>
     9.012

> <r_qp_EA(eV)>
     0.648

> <i_qp_#metab>
5

> <r_qp_QPlogKhsa>
     0.178

> <i_qp_HumanOralAbsorption>
3

> <r_qp_PercentHumanOralAbsorption>
    79.353

> <r_qp_SAfluorine>
     0.000

> <r_qp_SAamideO>
     0.000

> <r_qp_PSA>
   122.593

> <i_qp_#NandO>
7

> <i_qp_RuleOfFive>
0

> <i_qp_RuleOfThree>
0

> <i_qp_#ringatoms>
19

> <i_qp_#in34>
0

> <i_qp_#in56>
19

> <i_qp_#noncon>
2

> <i_qp_#nonHatm>
27

> <r_qp_Jm>
0.002598

$$$$
UB_AYI_010
                    3D
 Structure written by MMmdl.
 50 54  0  0  1  0            999 V2000
    0.5860    0.1470    0.0120 C   0  0  0  0  0  0
   -0.6390    0.7580    0.2800 C   0  0  0  0  0  0
   -0.6970    1.6450    0.9050 H   0  0  0  0  0  0
   -1.8000    0.2240   -0.2780 C   0  0  0  0  0  0
   -2.7610    0.6910   -0.0780 H   0  0  0  0  0  0
   -1.7280   -0.8920   -1.1180 C   0  0  0  0  0  0
   -2.6440   -1.2650   -1.5690 H   0  0  0  0  0  0
   -0.4400   -2.5120   -2.2910 O   0  0  0  0  0  0
   -1.3340   -2.7680   -2.5620 H   0  0  0  0  0  0
   -0.4940   -1.4940   -1.3910 C   0  0  0  0  0  0
    0.6590   -0.9940   -0.7900 C   0  0  0  0  0  0
    1.9960   -1.4160   -0.8820 N   0  0  0  0  0  0
    2.8820   -0.4730   -0.1580 C   0  0  2  0  0  0
    3.3630   -1.0790    0.6240 H   0  0  0  0  0  0
    1.9570    0.6000    0.4960 C   0  0  1  0  0  0
    3.2320    1.1990    2.7060 C   0  0  0  0  0  0
    4.4590    0.9040    1.9790 N   0  0  0  0  0  0
    5.1620    0.5410    2.6250 H   0  0  0  0  0  0
    5.0270    2.0700    1.3010 C   0  0  0  0  0  0
    4.3370    2.9160    1.2160 H   0  0  0  0  0  0
    5.8400    2.4610    1.9260 H   0  0  0  0  0  0
    3.3230    0.8080    3.7280 H   0  0  0  0  0  0
    3.0580    2.2740    2.8270 H   0  0  0  0  0  0
    1.9790   -0.5280    2.3630 H   0  0  0  0  0  0
    1.1240    0.9880    2.4890 H   0  0  0  0  0  0
    2.5000   -2.5480   -1.5050 C   0  0  0  0  0  0
    1.8900   -3.5820   -1.7670 O   0  0  0  0  0  0
    3.9880   -2.4560   -1.8390 C   0  0  0  0  0  0
    4.1260   -2.9210   -2.8220 H   0  0  0  0  0  0
    4.5620   -3.0280   -1.1030 H   0  0  0  0  0  0
    7.1260    0.8340   -2.5230 O   0  0  0  0  0  0
    7.8200    0.5280   -3.1380 H   0  0  0  0  0  0
    4.4130    1.3860   -1.1500 C   0  0  2  0  0  0
    4.9100    1.6950   -2.4630 O   0  0  0  0  0  0
    5.8110    1.2980   -2.5360 H   0  0  0  0  0  0
    7.4530    1.8960    0.6380 H   0  0  0  0  0  0
    7.7960    1.2770   -1.3580 C   0  0  0  0  0  0
    8.4600    0.4740   -1.0200 H   0  0  0  0  0  0
    6.8620    1.6400   -0.2430 C   0  0  0  0  0  0
    8.4080    2.1460   -1.6200 H   0  0  0  0  0  0
    5.5120    1.6800   -0.0920 C   0  0  0  0  0  0
    4.4860   -1.0420   -1.9080 C   0  0  0  0  0  0
    5.2790   -0.8440   -2.6200 H   0  0  0  0  0  0
    3.9740   -0.0670   -1.1260 C   0  0  0  0  0  0
    3.1650    2.2800   -1.1070 C   0  0  0  0  0  0
    3.4680    3.3360   -1.0840 H   0  0  0  0  0  0
    2.2280    2.0280    0.0420 C   0  0  0  0  0  0
    2.0180    0.5250    2.0490 C   0  0  0  0  0  0
    2.5710    2.1620   -2.0250 H   0  0  0  0  0  0
    1.6420    2.9830    0.5640 O   0  0  0  0  0  0
  1  2  2  0  0  0
  1 11  1  0  0  0
  1 15  1  0  0  0
  2  3  1  0  0  0
  2  4  1  0  0  0
  4  5  1  0  0  0
  4  6  2  0  0  0
  6  7  1  0  0  0
  6 10  1  0  0  0
  8  9  1  0  0  0
  8 10  1  0  0  0
 10 11  2  0  0  0
 11 12  1  0  0  0
 12 13  1  0  0  0
 12 26  1  0  0  0
 13 14  1  0  0  0
 13 15  1  0  0  0
 13 44  1  0  0  0
 15 47  1  0  0  0
 15 48  1  0  0  0
 16 17  1  0  0  0
 16 22  1  0  0  0
 16 23  1  0  0  0
 16 48  1  0  0  0
 17 18  1  0  0  0
 17 19  1  0  0  0
 19 20  1  0  0  0
 19 21  1  0  0  0
 19 41  1  0  0  0
 24 48  1  0  0  0
 25 48  1  0  0  0
 26 27  2  0  0  0
 26 28  1  0  0  0
 28 29  1  0  0  0
 28 30  1  0  0  0
 28 42  1  0  0  0
 31 32  1  0  0  0
 31 37  1  0  0  0
 33 34  1  0  0  0
 33 41  1  0  0  0
 33 44  1  0  0  0
 33 45  1  0  0  0
 34 35  1  0  0  0
 36 39  1  0  0  0
 37 38  1  0  0  0
 37 39  1  0  0  0
 37 40  1  0  0  0
 39 41  2  0  0  0
 42 43  1  0  0  0
 42 44  2  0  0  0
 45 46  1  0  0  0
 45 47  1  0  0  0
 45 49  1  0  0  0
 47 50  2  0  0  0
M  END
> <s_m_entry_id>
60

> <s_m_entry_name>
CamMedNP_druglike.60

> <i_qp_#stars>
0

> <i_qp_#amine>
1

> <i_qp_#amidine>
0

> <i_qp_#acid>
0

> <i_qp_#amide>
0

> <i_qp_#rotor>
4

> <i_qp_#rtvFG>
0

> <i_qp_CNS>
0

> <r_qp_mol_MW>
   382.415

> <r_qp_dipole>
     7.767

> <r_qp_SASA>
   539.322

> <r_qp_FOSA>
   245.659

> <r_qp_FISA>
   160.469

> <r_qp_PISA>
   133.195

> <r_qp_WPSA>
     0.000

> <r_qp_volume>
  1047.429

> <r_qp_donorHB>
     4.000

> <r_qp_accptHB>
     9.700

> <r_qp_dip^2/V>
   0.0575930

> <r_qp_ACxDN^.5/SA>
   0.0359710

> <r_qp_glob>
   0.9248400

> <r_qp_QPpolrz>
    34.468

> <r_qp_QPlogPC16>
    11.233

> <r_qp_QPlogPoct>
    23.359

> <r_qp_QPlogPw>
    17.545

> <r_qp_QPlogPo/w>
     0.319

> <r_qp_QPlogS>
    -1.477

> <r_qp_CIQPlogS>
    -2.508

> <r_qp_QPlogHERG>
    -4.110

> <r_qp_QPPCaco>
    74.315

> <r_qp_QPlogBB>
    -0.530

> <r_qp_QPPMDCK>
    32.961

> <r_qp_QPlogKp>
    -5.686

> <r_qp_IP(eV)>
     8.236

> <r_qp_EA(eV)>
    -0.098

> <i_qp_#metab>
7

> <r_qp_QPlogKhsa>
    -0.285

> <i_qp_HumanOralAbsorption>
2

> <r_qp_PercentHumanOralAbsorption>
    62.302

> <r_qp_SAfluorine>
     0.000

> <r_qp_SAamideO>
     0.000

> <r_qp_PSA>
   106.403

> <i_qp_#NandO>
7

> <i_qp_RuleOfFive>
0

> <i_qp_RuleOfThree>
1

> <i_qp_#ringatoms>
21

> <i_qp_#in34>
0

> <i_qp_#in56>
16

> <i_qp_#noncon>
8

> <i_qp_#nonHatm>
28

> <r_qp_Jm>
0.026256

$$$$
BNG_UY_XX48_1
                    3D
 Structure written by MMmdl.
 28 29  0  0  1  0            999 V2000
    1.0440    0.5380    0.0430 C   0  0  2  0  0  0
    1.2080    1.3380    1.1920 O   0  0  0  0  0  0
    1.4180    2.2280    0.8660 H   0  0  0  0  0  0
    1.8880    0.6790   -0.6410 H   0  0  0  0  0  0
   -0.1750    0.8350   -0.6180 O   0  0  0  0  0  0
   -0.9670   -0.2750   -0.6110 C   0  0  0  0  0  0
   -2.0640   -0.3570   -1.1380 O   0  0  0  0  0  0
   -0.2770   -1.3680    0.0980 C   0  0  0  0  0  0
   -0.9120   -2.7050    0.2660 C   0  0  2  0  0  0
   -1.5150   -2.9120   -0.6290 H   0  0  0  0  0  0
    0.9080   -0.8690    0.4570 C   0  0  0  0  0  0
    1.6700   -1.3920    1.0150 H   0  0  0  0  0  0
   -1.7770   -2.6010    1.4020 O   0  0  0  0  0  0
   -2.5680   -3.7710    1.6320 C   0  0  0  0  0  0
   -3.2480   -3.9060    0.7830 H   0  0  0  0  0  0
   -3.1710   -3.5760    2.5240 H   0  0  0  0  0  0
   -1.7050   -5.0130    1.8420 C   0  0  2  0  0  0
   -2.3330   -5.9070    1.9170 H   0  0  0  0  0  0
   -0.9910   -4.9170    3.0810 O   0  0  0  0  0  0
   -0.2960   -5.6050    3.0160 H   0  0  0  0  0  0
   -0.6920   -5.1630    0.7130 C   0  0  2  0  0  0
   -1.1980   -5.4810   -0.2070 H   0  0  0  0  0  0
    0.2340   -6.2000    1.0680 O   0  0  0  0  0  0
    0.9130   -6.1850    0.3620 H   0  0  0  0  0  0
    0.0840   -3.8640    0.4680 C   0  0  1  0  0  0
    0.9000   -4.0890   -0.6900 O   0  0  0  0  0  0
    1.4820   -3.3170   -0.8020 H   0  0  0  0  0  0
    0.7550   -3.6810    1.3160 H   0  0  0  0  0  0
  1  2  1  0  0  0
  1  4  1  0  0  0
  1  5  1  0  0  0
  1 11  1  0  0  0
  2  3  1  0  0  0
  5  6  1  0  0  0
  6  7  2  0  0  0
  6  8  1  0  0  0
  8  9  1  0  0  0
  8 11  2  0  0  0
  9 10  1  0  0  0
  9 13  1  0  0  0
  9 25  1  0  0  0
 11 12  1  0  0  0
 13 14  1  0  0  0
 14 15  1  0  0  0
 14 16  1  0  0  0
 14 17  1  0  0  0
 17 18  1  0  0  0
 17 19  1  0  0  0
 17 21  1  0  0  0
 19 20  1  0  0  0
 21 22  1  0  0  0
 21 23  1  0  0  0
 21 25  1  0  0  0
 23 24  1  0  0  0
 25 26  1  0  0  0
 25 28  1  0  0  0
 26 27  1  0  0  0
M  END
> <s_m_entry_id>
61

> <s_m_entry_name>
CamMedNP_druglike.61

> <i_qp_#stars>
2

> <i_qp_#amine>
0

> <i_qp_#amidine>
0

> <i_qp_#acid>
0

> <i_qp_#amide>
0

> <i_qp_#rotor>
4

> <i_qp_#rtvFG>
1

> <i_qp_CNS>
-2

> <r_qp_mol_MW>
   232.190

> <r_qp_dipole>
     6.088

> <r_qp_SASA>
   395.933

> <r_qp_FOSA>
   136.403

> <r_qp_FISA>
   236.242

> <r_qp_PISA>
    23.287

> <r_qp_WPSA>
     0.000

> <r_qp_volume>
   669.503

> <r_qp_donorHB>
     4.000

> <r_qp_accptHB>
    11.500

> <r_qp_dip^2/V>
   0.0553660

> <r_qp_ACxDN^.5/SA>
   0.0580910

> <r_qp_glob>
   0.9347840

> <r_qp_QPpolrz>
    18.293

> <r_qp_QPlogPC16>
     7.549

> <r_qp_QPlogPoct>
    18.731

> <r_qp_QPlogPw>
    18.741

> <r_qp_QPlogPo/w>
    -2.168

> <r_qp_QPlogS>
    -1.248

> <r_qp_CIQPlogS>
    -0.547

> <r_qp_QPlogHERG>
    -2.698

> <r_qp_QPPCaco>
    56.966

> <r_qp_QPlogBB>
    -1.480

> <r_qp_QPPMDCK>
    22.352

> <r_qp_QPlogKp>
    -5.407

> <r_qp_IP(eV)>
    10.916

> <r_qp_EA(eV)>
     0.864

> <i_qp_#metab>
5

> <r_qp_QPlogKhsa>
    -0.904

> <i_qp_HumanOralAbsorption>
2

> <r_qp_PercentHumanOralAbsorption>
    45.673

> <r_qp_SAfluorine>
     0.000

> <r_qp_SAamideO>
     0.000

> <r_qp_PSA>
   135.221

> <i_qp_#NandO>
7

> <i_qp_RuleOfFive>
0

> <i_qp_RuleOfThree>
0

> <i_qp_#ringatoms>
11

> <i_qp_#in34>
0

> <i_qp_#in56>
11

> <i_qp_#noncon>
6

> <i_qp_#nonHatm>
16

> <r_qp_Jm>
0.051357

$$$$
SO_UY_026
                    3D
 Structure written by MMmdl.
 17 17  0  0  1  0            999 V2000
    1.0320    0.7500   -0.1500 C   0  0  2  0  0  0
    1.9380    1.2440    0.8700 N   0  0  0  0  0  0
    1.6530    0.8860    1.7800 H   0  0  0  0  0  0
    1.3460    1.1220   -1.1260 H   0  0  0  0  0  0
   -0.3940    1.2140    0.1500 N   0  0  0  0  0  0
   -0.6470    1.9910   -0.4430 H   0  0  0  0  0  0
   -1.2760    0.0000   -0.1500 C   0  0  0  0  0  0
   -2.4240    0.0000    0.6820 O   0  0  0  0  0  0
   -0.3940   -1.2140    0.1500 N   0  0  0  0  0  0
   -0.6900   -2.1230    0.4750 H   0  0  0  0  0  0
    1.0320   -0.7500   -0.1500 C   0  0  0  0  0  0
    1.9170   -1.2330    0.8470 O   0  0  0  0  0  0
    3.2030    0.8270    0.5950 C   0  0  0  0  0  0
    3.7600    1.3470   -0.5420 N   0  0  0  0  0  0
    4.7020    1.0820   -0.8130 H   0  0  0  0  0  0
    3.2320    1.9980   -1.1150 H   0  0  0  0  0  0
    3.8020    0.0400    1.3150 O   0  0  0  0  0  0
  1  2  1  0  0  0
  1  4  1  0  0  0
  1  5  1  0  0  0
  1 11  1  0  0  0
  2  3  1  0  0  0
  2 13  1  0  0  0
  5  6  1  0  0  0
  5  7  1  0  0  0
  7  8  2  0  0  0
  7  9  1  0  0  0
  9 10  1  0  0  0
  9 11  1  0  0  0
 11 12  2  0  0  0
 13 14  1  0  0  0
 13 17  2  0  0  0
 14 15  1  0  0  0
 14 16  1  0  0  0
M  END
> <s_m_entry_id>
62

> <s_m_entry_name>
CamMedNP_druglike.62

> <i_qp_#stars>
4

> <i_qp_#amine>
0

> <i_qp_#amidine>
0

> <i_qp_#acid>
0

> <i_qp_#amide>
1

> <i_qp_#rotor>
1

> <i_qp_#rtvFG>
0

> <i_qp_CNS>
-2

> <r_qp_mol_MW>
   158.116

> <r_qp_dipole>
     8.375

> <r_qp_SASA>
   321.144

> <r_qp_FOSA>
    15.589

> <r_qp_FISA>
   305.556

> <r_qp_PISA>
     0.000

> <r_qp_WPSA>
     0.000

> <r_qp_volume>
   488.359

> <r_qp_donorHB>
     3.250

> <r_qp_accptHB>
     3.750

> <r_qp_dip^2/V>
   0.1436190

> <r_qp_ACxDN^.5/SA>
   0.0210510

> <r_qp_glob>
   0.9338800

> <r_qp_QPpolrz>
    12.748

> <r_qp_QPlogPC16>
     5.785

> <r_qp_QPlogPoct>
    13.113

> <r_qp_QPlogPw>
    13.479

> <r_qp_QPlogPo/w>
    -2.126

> <r_qp_QPlogS>
     0.221

> <r_qp_CIQPlogS>
    -0.665

> <r_qp_QPlogHERG>
    -1.227

> <r_qp_QPPCaco>
     6.464

> <r_qp_QPlogBB>
    -1.833

> <r_qp_QPPMDCK>
     4.354

> <r_qp_QPlogKp>
    -7.055

> <r_qp_IP(eV)>
     9.993

> <r_qp_EA(eV)>
     2.255

> <i_qp_#metab>
2

> <r_qp_QPlogKhsa>
    -1.019

> <i_qp_HumanOralAbsorption>
2

> <r_qp_PercentHumanOralAbsorption>
    29.001

> <r_qp_SAfluorine>
     0.000

> <r_qp_SAamideO>
    36.160

> <r_qp_PSA>
   154.568

> <i_qp_#NandO>
7

> <i_qp_RuleOfFive>
0

> <i_qp_RuleOfThree>
1

> <i_qp_#ringatoms>
5

> <i_qp_#in34>
0

> <i_qp_#in56>
5

> <i_qp_#noncon>
1

> <i_qp_#nonHatm>
11

> <r_qp_Jm>
0.023189

$$$$
ETS_UY_028
                    3D
 Structure written by MMmdl.
 66 68  0  0  1  0            999 V2000
    1.6600    0.8450   -0.1410 C   0  0  0  0  0  0
    0.6330    1.8130   -0.2560 C   0  0  0  0  0  0
    0.8510    3.2100   -0.8050 C   0  0  0  0  0  0
    1.1310    4.2140    0.2790 C   0  0  0  0  0  0
    1.9970    3.9630    0.8940 H   0  0  0  0  0  0
    0.4740    5.3580    0.5570 C   0  0  0  0  0  0
    0.9200    6.2290    1.7050 C   0  0  0  0  0  0
    1.7790    5.8100    2.2390 H   0  0  0  0  0  0
    0.1060    6.3470    2.4280 H   0  0  0  0  0  0
    1.2080    7.2200    1.3390 H   0  0  0  0  0  0
   -0.7060    5.9020   -0.1990 C   0  0  0  0  0  0
   -0.9850    5.3030   -1.0670 H   0  0  0  0  0  0
   -0.4860    6.9120   -0.5630 H   0  0  0  0  0  0
   -1.5800    5.9570    0.4590 H   0  0  0  0  0  0
   -0.0260    3.4830   -1.4020 H   0  0  0  0  0  0
    1.6560    3.2260   -1.5460 H   0  0  0  0  0  0
   -0.6520    1.4280    0.1560 C   0  0  0  0  0  0
   -1.7270    2.2830    0.1910 O   0  0  0  0  0  0
   -1.3940    3.1960    0.2510 H   0  0  0  0  0  0
   -0.9310    0.1250    0.5770 C   0  0  0  0  0  0
   -2.2190   -0.1610    0.9490 O   0  0  0  0  0  0
   -2.6940    0.6850    0.8070 H   0  0  0  0  0  0
    0.0580   -0.8520    0.6310 C   0  0  0  0  0  0
   -0.2620   -2.2520    1.1090 C   0  0  0  0  0  0
   -1.3110   -2.4910    0.8910 H   0  0  0  0  0  0
   -0.0420   -2.4090    2.5900 C   0  0  0  0  0  0
   -0.6950   -1.7780    3.1940 H   0  0  0  0  0  0
    0.8240   -3.2190    3.2300 C   0  0  0  0  0  0
    0.8870   -3.2290    4.7360 C   0  0  0  0  0  0
    0.1740   -2.5330    5.1880 H   0  0  0  0  0  0
    1.8890   -2.9460    5.0750 H   0  0  0  0  0  0
    0.6600   -4.2300    5.1170 H   0  0  0  0  0  0
    1.7910   -4.1600    2.5690 C   0  0  0  0  0  0
    1.7340   -4.1560    1.4790 H   0  0  0  0  0  0
    1.6010   -5.1870    2.9000 H   0  0  0  0  0  0
    2.8180   -3.8960    2.8420 H   0  0  0  0  0  0
    0.3030   -2.9770    0.5150 H   0  0  0  0  0  0
    1.3680   -0.4720    0.2800 C   0  0  0  0  0  0
    2.3160   -1.4700    0.3770 O   0  0  0  0  0  0
    3.6110   -1.1990    0.0350 C   0  0  0  0  0  0
    4.0490    0.0520   -0.3560 C   0  0  0  0  0  0
    3.0760    1.1430   -0.4180 C   0  0  0  0  0  0
    3.5120    2.2600   -0.6800 O   0  0  0  0  0  0
    4.5170   -2.2570    0.1050 C   0  0  0  0  0  0
    4.1650   -3.2370    0.4160 H   0  0  0  0  0  0
    5.8600   -2.0470   -0.2230 C   0  0  0  0  0  0
    6.3250   -0.7850   -0.6260 C   0  0  0  0  0  0
    5.3980    0.2650   -0.6770 C   0  0  0  0  0  0
    5.8350    1.5160   -1.0450 O   0  0  0  0  0  0
    5.0540    2.1230   -0.9950 H   0  0  0  0  0  0
    6.7440   -3.0880   -0.1550 O   0  0  0  0  0  0
    6.2860   -3.8820    0.1670 H   0  0  0  0  0  0
    8.5730   -0.0400    0.2100 C   0  0  0  0  0  0
    8.2810    0.9640    0.5200 H   0  0  0  0  0  0
    9.5750   -0.6450    0.8780 C   0  0  0  0  0  0
   10.2600    0.0530    2.0250 C   0  0  0  0  0  0
    9.8500    1.0520    2.2100 H   0  0  0  0  0  0
   11.3290    0.1660    1.8150 H   0  0  0  0  0  0
   10.1450   -0.5280    2.9450 H   0  0  0  0  0  0
   10.1060   -2.0220    0.5900 C   0  0  0  0  0  0
    9.5910   -2.5300   -0.2260 H   0  0  0  0  0  0
   10.0080   -2.6540    1.4790 H   0  0  0  0  0  0
   11.1670   -1.9660    0.3240 H   0  0  0  0  0  0
    7.7820   -0.5570   -0.9630 C   0  0  0  0  0  0
    8.2130   -1.4660   -1.3920 H   0  0  0  0  0  0
    7.8570    0.1760   -1.7780 H   0  0  0  0  0  0
  1  2  2  0  0  0
  1 38  1  0  0  0
  1 42  1  0  0  0
  2  3  1  0  0  0
  2 17  1  0  0  0
  3  4  1  0  0  0
  3 15  1  0  0  0
  3 16  1  0  0  0
  4  5  1  0  0  0
  4  6  2  0  0  0
  6  7  1  0  0  0
  6 11  1  0  0  0
  7  8  1  0  0  0
  7  9  1  0  0  0
  7 10  1  0  0  0
 11 12  1  0  0  0
 11 13  1  0  0  0
 11 14  1  0  0  0
 17 18  1  0  0  0
 17 20  2  0  0  0
 18 19  1  0  0  0
 20 21  1  0  0  0
 20 23  1  0  0  0
 21 22  1  0  0  0
 23 24  1  0  0  0
 23 38  2  0  0  0
 24 25  1  0  0  0
 24 26  1  0  0  0
 24 37  1  0  0  0
 26 27  1  0  0  0
 26 28  2  0  0  0
 28 29  1  0  0  0
 28 33  1  0  0  0
 29 30  1  0  0  0
 29 31  1  0  0  0
 29 32  1  0  0  0
 33 34  1  0  0  0
 33 35  1  0  0  0
 33 36  1  0  0  0
 38 39  1  0  0  0
 39 40  1  0  0  0
 40 41  2  0  0  0
 40 44  1  0  0  0
 41 42  1  0  0  0
 41 48  1  0  0  0
 42 43  2  0  0  0
 44 45  1  0  0  0
 44 46  2  0  0  0
 46 47  1  0  0  0
 46 51  1  0  0  0
 47 48  2  0  0  0
 47 64  1  0  0  0
 48 49  1  0  0  0
 49 50  1  0  0  0
 51 52  1  0  0  0
 53 54  1  0  0  0
 53 55  2  0  0  0
 53 64  1  0  0  0
 55 56  1  0  0  0
 55 60  1  0  0  0
 56 57  1  0  0  0
 56 58  1  0  0  0
 56 59  1  0  0  0
 60 61  1  0  0  0
 60 62  1  0  0  0
 60 63  1  0  0  0
 64 65  1  0  0  0
 64 66  1  0  0  0
M  END
> <s_m_entry_id>
63

> <s_m_entry_name>
CamMedNP_druglike.63

> <i_qp_#stars>
2

> <i_qp_#amine>
0

> <i_qp_#amidine>
0

> <i_qp_#acid>
0

> <i_qp_#amide>
0

> <i_qp_#rotor>
10

> <i_qp_#rtvFG>
0

> <i_qp_CNS>
-2

> <r_qp_mol_MW>
   464.557

> <r_qp_dipole>
     3.323

> <r_qp_SASA>
   799.218

> <r_qp_FOSA>
   555.905

> <r_qp_FISA>
   141.446

> <r_qp_PISA>
   101.867

> <r_qp_WPSA>
     0.000

> <r_qp_volume>
  1478.370

> <r_qp_donorHB>
     3.000

> <r_qp_accptHB>
     4.500

> <r_qp_dip^2/V>
   0.0074690

> <r_qp_ACxDN^.5/SA>
   0.0097520

> <r_qp_glob>
   0.7852750

> <r_qp_QPpolrz>
    47.562

> <r_qp_QPlogPC16>
    14.451

> <r_qp_QPlogPoct>
    22.289

> <r_qp_QPlogPw>
     9.918

> <r_qp_QPlogPo/w>
     5.422

> <r_qp_QPlogS>
    -7.148

> <r_qp_CIQPlogS>
    -7.484

> <r_qp_QPlogHERG>
    -5.492

> <r_qp_QPPCaco>
   451.408

> <r_qp_QPlogBB>
    -1.568

> <r_qp_QPPMDCK>
   209.402

> <r_qp_QPlogKp>
    -2.807

> <r_qp_IP(eV)>
     8.900

> <r_qp_EA(eV)>
     0.895

> <i_qp_#metab>
13

> <r_qp_QPlogKhsa>
     1.150

> <i_qp_HumanOralAbsorption>
1

> <r_qp_PercentHumanOralAbsorption>
    93.244

> <r_qp_SAfluorine>
     0.000

> <r_qp_SAamideO>
     0.000

> <r_qp_PSA>
   104.828

> <i_qp_#NandO>
6

> <i_qp_RuleOfFive>
1

> <i_qp_RuleOfThree>
2

> <i_qp_#ringatoms>
14

> <i_qp_#in34>
0

> <i_qp_#in56>
14

> <i_qp_#noncon>
0

> <i_qp_#nonHatm>
34

> <r_qp_Jm>
5.1e-05

$$$$
OTH_UY_002
                    3D
 Structure written by MMmdl.
 66 68  0  0  1  0            999 V2000
    0.7450    0.3420   -0.2940 C   0  0  0  0  0  0
   -0.4970    0.9100   -0.6510 C   0  0  0  0  0  0
   -0.6610    2.1700   -1.4770 C   0  0  0  0  0  0
   -1.0840    3.3630   -0.6520 C   0  0  0  0  0  0
   -2.1400    3.3580   -0.3820 H   0  0  0  0  0  0
   -0.3340    4.4190   -0.2760 C   0  0  0  0  0  0
   -0.9470    5.5530    0.5050 C   0  0  0  0  0  0
   -2.0170    5.4040    0.6840 H   0  0  0  0  0  0
   -0.8310    6.4960   -0.0370 H   0  0  0  0  0  0
   -0.4580    5.6490    1.4800 H   0  0  0  0  0  0
    1.1450    4.5590   -0.5560 C   0  0  0  0  0  0
    1.4260    5.3400   -1.8420 C   0  0  0  0  0  0
    2.9040    5.4140   -2.1170 C   0  0  0  0  0  0
    3.3290    4.4720   -2.4660 H   0  0  0  0  0  0
    3.7160    6.4820   -1.9980 C   0  0  0  0  0  0
    5.1760    6.3760   -2.3510 C   0  0  0  0  0  0
    5.4480    5.3740   -2.7010 H   0  0  0  0  0  0
    5.7950    6.6020   -1.4770 H   0  0  0  0  0  0
    5.4260    7.0840   -3.1470 H   0  0  0  0  0  0
    3.2940    7.8400   -1.5100 C   0  0  0  0  0  0
    2.2700    7.8690   -1.1330 H   0  0  0  0  0  0
    3.3770    8.5730   -2.3190 H   0  0  0  0  0  0
    3.9420    8.1620   -0.6870 H   0  0  0  0  0  0
    0.9710    6.3340   -1.7930 H   0  0  0  0  0  0
    0.9510    4.8400   -2.6960 H   0  0  0  0  0  0
    1.6160    3.5730   -0.6060 H   0  0  0  0  0  0
    1.6270    5.0560    0.2960 H   0  0  0  0  0  0
   -1.4340    1.9890   -2.2370 H   0  0  0  0  0  0
    0.2180    2.4150   -2.0700 H   0  0  0  0  0  0
   -1.6500    0.2820   -0.1470 C   0  0  0  0  0  0
   -2.8990    0.7500   -0.4710 O   0  0  0  0  0  0
   -3.5130    0.1480   -0.0010 H   0  0  0  0  0  0
   -1.5840   -0.8280    0.6950 C   0  0  0  0  0  0
   -2.7700   -1.3550    1.1280 O   0  0  0  0  0  0
   -2.5680   -2.1080    1.7120 H   0  0  0  0  0  0
   -0.3620   -1.3490    1.0770 C   0  0  0  0  0  0
   -0.2910   -2.2020    1.7440 H   0  0  0  0  0  0
    0.8020   -0.7550    0.5860 C   0  0  0  0  0  0
    1.9740   -1.3280    1.0220 O   0  0  0  0  0  0
    3.1370   -0.6280    0.8260 C   0  0  0  0  0  0
    3.2500    0.4390   -0.0580 C   0  0  0  0  0  0
    2.0470    0.7850   -0.8300 C   0  0  0  0  0  0
    2.1290    1.3390   -1.9180 O   0  0  0  0  0  0
    4.2420   -1.0470    1.5630 C   0  0  0  0  0  0
    4.1540   -1.8810    2.2540 H   0  0  0  0  0  0
    5.4640   -0.3920    1.4220 C   0  0  0  0  0  0
    6.4760   -0.8680    2.2090 O   0  0  0  0  0  0
    7.1570   -0.1860    2.3200 H   0  0  0  0  0  0
    5.6180    0.6800    0.5270 C   0  0  0  0  0  0
    6.9660    1.3390    0.3040 C   0  0  0  0  0  0
    7.1060    2.6230    1.0760 C   0  0  0  0  0  0
    6.7470    2.5810    2.1040 H   0  0  0  0  0  0
    7.6060    3.7940    0.6330 C   0  0  0  0  0  0
    7.6330    5.0030    1.5320 C   0  0  0  0  0  0
    7.1980    4.8020    2.5160 H   0  0  0  0  0  0
    7.0650    5.8220    1.0790 H   0  0  0  0  0  0
    8.6640    5.3380    1.6870 H   0  0  0  0  0  0
    8.1900    4.0300   -0.7330 C   0  0  0  0  0  0
    8.2820    3.1220   -1.3330 H   0  0  0  0  0  0
    9.1970    4.4520   -0.6420 H   0  0  0  0  0  0
    7.5710    4.7390   -1.2900 H   0  0  0  0  0  0
    7.0940    1.4810   -0.7750 H   0  0  0  0  0  0
    7.7780    0.6620    0.5910 H   0  0  0  0  0  0
    4.4760    1.1080   -0.1870 C   0  0  0  0  0  0
    4.5400    2.2030   -1.0080 O   0  0  0  0  0  0
    5.2530    2.7950   -0.7180 H   0  0  0  0  0  0
  1  2  2  0  0  0
  1 38  1  0  0  0
  1 42  1  0  0  0
  2  3  1  0  0  0
  2 30  1  0  0  0
  3  4  1  0  0  0
  3 28  1  0  0  0
  3 29  1  0  0  0
  4  5  1  0  0  0
  4  6  2  0  0  0
  6  7  1  0  0  0
  6 11  1  0  0  0
  7  8  1  0  0  0
  7  9  1  0  0  0
  7 10  1  0  0  0
 11 12  1  0  0  0
 11 26  1  0  0  0
 11 27  1  0  0  0
 12 13  1  0  0  0
 12 24  1  0  0  0
 12 25  1  0  0  0
 13 14  1  0  0  0
 13 15  2  0  0  0
 15 16  1  0  0  0
 15 20  1  0  0  0
 16 17  1  0  0  0
 16 18  1  0  0  0
 16 19  1  0  0  0
 20 21  1  0  0  0
 20 22  1  0  0  0
 20 23  1  0  0  0
 30 31  1  0  0  0
 30 33  2  0  0  0
 31 32  1  0  0  0
 33 34  1  0  0  0
 33 36  1  0  0  0
 34 35  1  0  0  0
 36 37  1  0  0  0
 36 38  2  0  0  0
 38 39  1  0  0  0
 39 40  1  0  0  0
 40 41  2  0  0  0
 40 44  1  0  0  0
 41 42  1  0  0  0
 41 64  1  0  0  0
 42 43  2  0  0  0
 44 45  1  0  0  0
 44 46  2  0  0  0
 46 47  1  0  0  0
 46 49  1  0  0  0
 47 48  1  0  0  0
 49 50  1  0  0  0
 49 64  2  0  0  0
 50 51  1  0  0  0
 50 62  1  0  0  0
 50 63  1  0  0  0
 51 52  1  0  0  0
 51 53  2  0  0  0
 53 54  1  0  0  0
 53 58  1  0  0  0
 54 55  1  0  0  0
 54 56  1  0  0  0
 54 57  1  0  0  0
 58 59  1  0  0  0
 58 60  1  0  0  0
 58 61  1  0  0  0
 64 65  1  0  0  0
 65 66  1  0  0  0
M  END
> <s_m_entry_id>
64

> <s_m_entry_name>
CamMedNP_druglike.64

> <i_qp_#stars>
1

> <i_qp_#amine>
0

> <i_qp_#amidine>
0

> <i_qp_#acid>
0

> <i_qp_#amide>
0

> <i_qp_#rotor>
11

> <i_qp_#rtvFG>
0

> <i_qp_CNS>
-2

> <r_qp_mol_MW>
   464.557

> <r_qp_dipole>
     5.917

> <r_qp_SASA>
   739.390

> <r_qp_FOSA>
   429.135

> <r_qp_FISA>
   153.953

> <r_qp_PISA>
   156.302

> <r_qp_WPSA>
     0.000

> <r_qp_volume>
  1452.036

> <r_qp_donorHB>
     3.000

> <r_qp_accptHB>
     4.500

> <r_qp_dip^2/V>
   0.0241150

> <r_qp_ACxDN^.5/SA>
   0.0105410

> <r_qp_glob>
   0.8387060

> <r_qp_QPpolrz>
    46.386

> <r_qp_QPlogPC16>
    14.476

> <r_qp_QPlogPoct>
    22.462

> <r_qp_QPlogPw>
    10.009

> <r_qp_QPlogPo/w>
     5.262

> <r_qp_QPlogS>
    -5.931

> <r_qp_CIQPlogS>
    -7.484

> <r_qp_QPlogHERG>
    -4.887

> <r_qp_QPPCaco>
   343.528

> <r_qp_QPlogBB>
    -1.559

> <r_qp_QPPMDCK>
   155.876

> <r_qp_QPlogKp>
    -2.750

> <r_qp_IP(eV)>
     8.783

> <r_qp_EA(eV)>
     0.553

> <i_qp_#metab>
13

> <r_qp_QPlogKhsa>
     1.065

> <i_qp_HumanOralAbsorption>
1

> <r_qp_PercentHumanOralAbsorption>
    90.187

> <r_qp_SAfluorine>
     0.000

> <r_qp_SAamideO>
     0.000

> <r_qp_PSA>
   110.452

> <i_qp_#NandO>
6

> <i_qp_RuleOfFive>
1

> <i_qp_RuleOfThree>
2

> <i_qp_#ringatoms>
14

> <i_qp_#in34>
0

> <i_qp_#in56>
14

> <i_qp_#noncon>
0

> <i_qp_#nonHatm>
34

> <r_qp_Jm>
0.000969

$$$$
ZTF_UY_144
                    3D
 Structure written by MMmdl.
 47 49  0  0  1  0            999 V2000
    1.0820    3.1390    0.9530 C   0  0  0  0  0  0
    0.8700    4.5260    0.8540 C   0  0  0  0  0  0
    1.2230    5.2540   -0.3920 C   0  0  0  0  0  0
    0.2550    5.3290   -1.3240 C   0  0  0  0  0  0
    0.4100    5.8350   -2.2710 H   0  0  0  0  0  0
   -0.7280    4.8930   -1.1670 H   0  0  0  0  0  0
    2.5250    5.8570   -0.6460 C   0  0  0  0  0  0
    2.6530    6.3560   -1.6050 H   0  0  0  0  0  0
    3.5650    5.8490    0.1970 C   0  0  0  0  0  0
    4.4990    6.3270   -0.0800 H   0  0  0  0  0  0
    3.5210    5.3800    1.1740 H   0  0  0  0  0  0
    0.3330    5.2090    1.9620 C   0  0  0  0  0  0
    0.1310    6.5610    1.8840 O   0  0  0  0  0  0
   -0.2390    6.8840    2.7220 H   0  0  0  0  0  0
    0.0040    4.5330    3.1390 C   0  0  0  0  0  0
   -0.4140    5.0520    3.9960 H   0  0  0  0  0  0
    0.2150    3.1620    3.2150 C   0  0  0  0  0  0
   -0.1230    2.5320    4.3850 O   0  0  0  0  0  0
    0.0680    1.5680    4.2610 H   0  0  0  0  0  0
    0.7540    2.4680    2.1290 C   0  0  0  0  0  0
    0.9820    1.0220    2.2190 C   0  0  0  0  0  0
    0.6220    0.4320    3.2360 O   0  0  0  0  0  0
    1.6240    0.3690    1.0610 C   0  0  0  0  0  0
    2.0200   -1.0430    1.0860 C   0  0  0  0  0  0
    1.8850    1.1360   -0.0030 C   0  0  0  0  0  0
    2.3690    0.7790   -0.9040 H   0  0  0  0  0  0
    1.6130    2.4770   -0.1310 O   0  0  0  0  0  0
    1.3730   -1.9710    0.2560 C   0  0  0  0  0  0
    0.5690   -1.6450   -0.4010 H   0  0  0  0  0  0
    1.7460   -3.3260    0.2680 C   0  0  0  0  0  0
    2.7670   -3.7440    1.1340 C   0  0  0  0  0  0
    3.1260   -5.0660    1.1590 O   0  0  0  0  0  0
    3.8200   -5.1980    1.8240 H   0  0  0  0  0  0
    3.4230   -2.8310    1.9640 C   0  0  0  0  0  0
    4.2200   -3.1610    2.6210 H   0  0  0  0  0  0
    3.0490   -1.4870    1.9290 C   0  0  0  0  0  0
    3.7020   -0.5720    2.7120 O   0  0  0  0  0  0
    4.3300   -1.0300    3.2950 H   0  0  0  0  0  0
    1.0350   -4.2700   -0.6260 C   0  0  0  0  0  0
   -0.0560   -5.0960   -0.1310 C   0  0  0  0  0  0
    0.0370   -5.4220    0.9030 H   0  0  0  0  0  0
   -1.1470   -5.4470   -0.8220 C   0  0  0  0  0  0
   -1.9150   -6.0600   -0.3630 H   0  0  0  0  0  0
   -1.3100   -5.1360   -1.8490 H   0  0  0  0  0  0
    1.5060   -4.3740   -1.8820 C   0  0  0  0  0  0
    1.0830   -5.0730   -2.5960 H   0  0  0  0  0  0
    2.3450   -3.7780   -2.2300 H   0  0  0  0  0  0
  1  2  2  0  0  0
  1 20  1  0  0  0
  1 27  1  0  0  0
  2  3  1  0  0  0
  2 12  1  0  0  0
  3  4  2  0  0  0
  3  7  1  0  0  0
  4  5  1  0  0  0
  4  6  1  0  0  0
  7  8  1  0  0  0
  7  9  2  0  0  0
  9 10  1  0  0  0
  9 11  1  0  0  0
 12 13  1  0  0  0
 12 15  2  0  0  0
 13 14  1  0  0  0
 15 16  1  0  0  0
 15 17  1  0  0  0
 17 18  1  0  0  0
 17 20  2  0  0  0
 18 19  1  0  0  0
 20 21  1  0  0  0
 21 22  2  0  0  0
 21 23  1  0  0  0
 23 24  1  0  0  0
 23 25  2  0  0  0
 24 28  2  0  0  0
 24 36  1  0  0  0
 25 26  1  0  0  0
 25 27  1  0  0  0
 28 29  1  0  0  0
 28 30  1  0  0  0
 30 31  2  0  0  0
 30 39  1  0  0  0
 31 32  1  0  0  0
 31 34  1  0  0  0
 32 33  1  0  0  0
 34 35  1  0  0  0
 34 36  2  0  0  0
 36 37  1  0  0  0
 37 38  1  0  0  0
 39 40  1  0  0  0
 39 45  2  0  0  0
 40 41  1  0  0  0
 40 42  2  0  0  0
 42 43  1  0  0  0
 42 44  1  0  0  0
 45 46  1  0  0  0
 45 47  1  0  0  0
M  END
> <s_m_entry_id>
65

> <s_m_entry_name>
CamMedNP_druglike.65

> <i_qp_#stars>
0

> <i_qp_#amine>
0

> <i_qp_#amidine>
0

> <i_qp_#acid>
0

> <i_qp_#amide>
0

> <i_qp_#rotor>
9

> <i_qp_#rtvFG>
0

> <i_qp_CNS>
-2

> <r_qp_mol_MW>
   390.392

> <r_qp_dipole>
     3.256

> <r_qp_SASA>
   690.162

> <r_qp_FOSA>
   212.807

> <r_qp_FISA>
   191.817

> <r_qp_PISA>
   285.538

> <r_qp_WPSA>
     0.000

> <r_qp_volume>
  1217.292

> <r_qp_donorHB>
     3.000

> <r_qp_accptHB>
     4.500

> <r_qp_dip^2/V>
   0.0087110

> <r_qp_ACxDN^.5/SA>
   0.0112930

> <r_qp_glob>
   0.7988710

> <r_qp_QPpolrz>
    39.510

> <r_qp_QPlogPC16>
    13.604

> <r_qp_QPlogPoct>
    20.046

> <r_qp_QPlogPw>
    11.468

> <r_qp_QPlogPo/w>
     3.653

> <r_qp_QPlogS>
    -5.398

> <r_qp_CIQPlogS>
    -6.107

> <r_qp_QPlogHERG>
    -6.148

> <r_qp_QPPCaco>
   150.278

> <r_qp_QPlogBB>
    -1.983

> <r_qp_QPPMDCK>
    63.778

> <r_qp_QPlogKp>
    -3.185

> <r_qp_IP(eV)>
     8.946

> <r_qp_EA(eV)>
     0.570

> <i_qp_#metab>
4

> <r_qp_QPlogKhsa>
     0.501

> <i_qp_HumanOralAbsorption>
3

> <r_qp_PercentHumanOralAbsorption>
    87.298

> <r_qp_SAfluorine>
     0.000

> <r_qp_SAamideO>
     0.000

> <r_qp_PSA>
   113.205

> <i_qp_#NandO>
6

> <i_qp_RuleOfFive>
0

> <i_qp_RuleOfThree>
0

> <i_qp_#ringatoms>
16

> <i_qp_#in34>
0

> <i_qp_#in56>
16

> <i_qp_#noncon>
0

> <i_qp_#nonHatm>
29

> <r_qp_Jm>
0.001019

$$$$
AN_UY_012B
                    3D
 Structure written by MMmdl.
 66 68  0  0  1  0            999 V2000
    0.8080    1.0160    0.1800 C   0  0  0  0  0  0
    1.6930    1.6420    0.2340 H   0  0  0  0  0  0
   -0.4670    1.5520    0.3400 C   0  0  0  0  0  0
   -0.6230    2.8930    0.5670 O   0  0  0  0  0  0
    0.2490    3.3200    0.5890 H   0  0  0  0  0  0
   -1.6020    0.7340    0.2680 C   0  0  0  0  0  0
   -1.4530   -0.6350    0.0340 C   0  0  0  0  0  0
   -0.1710   -1.1740   -0.1260 C   0  0  0  0  0  0
    0.0050   -2.5090   -0.3590 O   0  0  0  0  0  0
    0.9500   -2.7080   -0.4580 H   0  0  0  0  0  0
    0.9560   -0.3510   -0.0530 C   0  0  0  0  0  0
    1.9570   -0.7560   -0.1760 H   0  0  0  0  0  0
   -2.8160    1.3540    0.4410 O   0  0  0  0  0  0
   -3.9690    0.6130    0.3570 C   0  0  0  0  0  0
   -3.9620   -0.7550    0.1230 C   0  0  0  0  0  0
   -2.6740   -1.4400   -0.0360 C   0  0  0  0  0  0
   -2.7050   -2.6550   -0.2190 O   0  0  0  0  0  0
   -5.1900    1.2910    0.5220 C   0  0  0  0  0  0
   -5.2120    2.7880    0.7640 C   0  0  0  0  0  0
   -5.0710    3.5770   -0.5120 C   0  0  0  0  0  0
   -4.0780    3.5160   -0.9570 H   0  0  0  0  0  0
   -5.9960    4.3370   -1.1310 C   0  0  0  0  0  0
   -7.4100    4.5390   -0.6640 C   0  0  0  0  0  0
   -7.6470    4.0160    0.2630 H   0  0  0  0  0  0
   -8.1110    4.1820   -1.4270 H   0  0  0  0  0  0
   -7.6010    5.6040   -0.4940 H   0  0  0  0  0  0
   -5.6570    5.0620   -2.4070 C   0  0  0  0  0  0
   -5.7890    6.1410   -2.2750 H   0  0  0  0  0  0
   -6.3110    4.7280   -3.2180 H   0  0  0  0  0  0
   -4.6230    4.8910   -2.7230 H   0  0  0  0  0  0
   -4.3830    3.0600    1.4310 H   0  0  0  0  0  0
   -6.1010    3.0720    1.3340 H   0  0  0  0  0  0
   -6.3900    0.5540    0.4320 C   0  0  0  0  0  0
   -7.5620    1.2430    0.6160 O   0  0  0  0  0  0
   -8.2600    0.6160    0.8650 H   0  0  0  0  0  0
   -6.4010   -0.8300    0.1660 C   0  0  0  0  0  0
   -7.6920   -1.6120    0.0220 C   0  0  0  0  0  0
   -8.3310   -1.9120    1.3520 C   0  0  0  0  0  0
   -7.6640   -2.4260    2.0470 H   0  0  0  0  0  0
   -9.5870   -1.6440    1.7620 C   0  0  0  0  0  0
  -10.6470   -0.9650    0.9370 C   0  0  0  0  0  0
  -10.2980   -0.6470   -0.0480 H   0  0  0  0  0  0
  -11.0080   -0.0690    1.4530 H   0  0  0  0  0  0
  -11.4970   -1.6360    0.7760 H   0  0  0  0  0  0
  -10.0180   -2.0220    3.1700 C   0  0  0  0  0  0
  -10.9150   -3.2650    3.2000 C   0  0  0  0  0  0
  -11.2790   -3.6430    4.6100 C   0  0  0  0  0  0
  -10.4940   -4.1780    5.1440 H   0  0  0  0  0  0
  -12.4440   -3.4130    5.2480 C   0  0  0  0  0  0
  -13.6130   -2.6690    4.6640 C   0  0  0  0  0  0
  -13.3960   -2.2060    3.6990 H   0  0  0  0  0  0
  -13.9200   -1.8630    5.3390 H   0  0  0  0  0  0
  -14.4620   -3.3480    4.5300 H   0  0  0  0  0  0
  -12.6560   -3.8960    6.6580 C   0  0  0  0  0  0
  -13.5170   -4.5720    6.7020 H   0  0  0  0  0  0
  -12.8450   -3.0490    7.3260 H   0  0  0  0  0  0
  -11.7880   -4.4390    7.0480 H   0  0  0  0  0  0
  -10.3880   -4.1150    2.7480 H   0  0  0  0  0  0
  -11.8090   -3.1150    2.5870 H   0  0  0  0  0  0
  -10.5380   -1.1690    3.6240 H   0  0  0  0  0  0
   -9.1360   -2.1980    3.8000 H   0  0  0  0  0  0
   -7.5140   -2.5650   -0.4900 H   0  0  0  0  0  0
   -8.3510   -1.0580   -0.6540 H   0  0  0  0  0  0
   -5.1630   -1.4730    0.0300 C   0  0  0  0  0  0
   -5.1440   -2.8280   -0.2000 O   0  0  0  0  0  0
   -4.1920   -3.1020   -0.2590 H   0  0  0  0  0  0
  1  2  1  0  0  0
  1  3  2  0  0  0
  1 11  1  0  0  0
  3  4  1  0  0  0
  3  6  1  0  0  0
  4  5  1  0  0  0
  6  7  2  0  0  0
  6 13  1  0  0  0
  7  8  1  0  0  0
  7 16  1  0  0  0
  8  9  1  0  0  0
  8 11  2  0  0  0
  9 10  1  0  0  0
 11 12  1  0  0  0
 13 14  1  0  0  0
 14 15  2  0  0  0
 14 18  1  0  0  0
 15 16  1  0  0  0
 15 64  1  0  0  0
 16 17  2  0  0  0
 18 19  1  0  0  0
 18 33  2  0  0  0
 19 20  1  0  0  0
 19 31  1  0  0  0
 19 32  1  0  0  0
 20 21  1  0  0  0
 20 22  2  0  0  0
 22 23  1  0  0  0
 22 27  1  0  0  0
 23 24  1  0  0  0
 23 25  1  0  0  0
 23 26  1  0  0  0
 27 28  1  0  0  0
 27 29  1  0  0  0
 27 30  1  0  0  0
 33 34  1  0  0  0
 33 36  1  0  0  0
 34 35  1  0  0  0
 36 37  1  0  0  0
 36 64  2  0  0  0
 37 38  1  0  0  0
 37 62  1  0  0  0
 37 63  1  0  0  0
 38 39  1  0  0  0
 38 40  2  0  0  0
 40 41  1  0  0  0
 40 45  1  0  0  0
 41 42  1  0  0  0
 41 43  1  0  0  0
 41 44  1  0  0  0
 45 46  1  0  0  0
 45 60  1  0  0  0
 45 61  1  0  0  0
 46 47  1  0  0  0
 46 58  1  0  0  0
 46 59  1  0  0  0
 47 48  1  0  0  0
 47 49  2  0  0  0
 49 50  1  0  0  0
 49 54  1  0  0  0
 50 51  1  0  0  0
 50 52  1  0  0  0
 50 53  1  0  0  0
 54 55  1  0  0  0
 54 56  1  0  0  0
 54 57  1  0  0  0
 64 65  1  0  0  0
 65 66  1  0  0  0
M  END
> <s_m_entry_id>
66

> <s_m_entry_name>
CamMedNP_druglike.66

> <i_qp_#stars>
2

> <i_qp_#amine>
0

> <i_qp_#amidine>
0

> <i_qp_#acid>
0

> <i_qp_#amide>
0

> <i_qp_#rotor>
11

> <i_qp_#rtvFG>
0

> <i_qp_CNS>
-2

> <r_qp_mol_MW>
   464.557

> <r_qp_dipole>
     4.878

> <r_qp_SASA>
   831.065

> <r_qp_FOSA>
   511.950

> <r_qp_FISA>
   156.699

> <r_qp_PISA>
   162.417

> <r_qp_WPSA>
     0.000

> <r_qp_volume>
  1513.800

> <r_qp_donorHB>
     2.000

> <r_qp_accptHB>
     3.500

> <r_qp_dip^2/V>
   0.0157210

> <r_qp_ACxDN^.5/SA>
   0.0059560

> <r_qp_glob>
   0.7672010

> <r_qp_QPpolrz>
    48.916

> <r_qp_QPlogPC16>
    15.205

> <r_qp_QPlogPoct>
    20.941

> <r_qp_QPlogPw>
     7.840

> <r_qp_QPlogPo/w>
     6.237

> <r_qp_QPlogS>
    -8.135

> <r_qp_CIQPlogS>
    -8.004

> <r_qp_QPlogHERG>
    -6.073

> <r_qp_QPPCaco>
   323.540

> <r_qp_QPlogBB>
    -1.874

> <r_qp_QPPMDCK>
   146.097

> <r_qp_QPlogKp>
    -2.779

> <r_qp_IP(eV)>
     8.738

> <r_qp_EA(eV)>
     0.888

> <i_qp_#metab>
13

> <r_qp_QPlogKhsa>
     1.498

> <i_qp_HumanOralAbsorption>
1

> <r_qp_PercentHumanOralAbsorption>
    95.427

> <r_qp_SAfluorine>
     0.000

> <r_qp_SAamideO>
     0.000

> <r_qp_PSA>
   106.695

> <i_qp_#NandO>
6

> <i_qp_RuleOfFive>
1

> <i_qp_RuleOfThree>
2

> <i_qp_#ringatoms>
14

> <i_qp_#in34>
0

> <i_qp_#in56>
14

> <i_qp_#noncon>
0

> <i_qp_#nonHatm>
34

> <r_qp_Jm>
6e-06

$$$$
SO_UY_009
                    3D
 Structure written by MMmdl.
 57 59  0  0  1  0            999 V2000
    1.1350    0.4010   -0.0970 C   0  0  0  0  0  0
   -0.1500    0.8010   -0.5040 C   0  0  0  0  0  0
   -1.2480    0.0300   -0.0930 C   0  0  0  0  0  0
   -1.0920   -1.1520    0.6570 C   0  0  0  0  0  0
   -2.2920   -2.0230    0.9790 C   0  0  0  0  0  0
   -3.0530   -1.5200    2.1760 C   0  0  0  0  0  0
   -2.4410   -1.3640    3.0660 H   0  0  0  0  0  0
   -4.3680   -1.2440    2.2690 C   0  0  0  0  0  0
   -4.9480   -0.7260    3.5610 C   0  0  0  0  0  0
   -5.7090   -1.4160    3.9400 H   0  0  0  0  0  0
   -5.4150    0.2520    3.4000 H   0  0  0  0  0  0
   -4.1900   -0.6060    4.3420 H   0  0  0  0  0  0
   -5.3820   -1.4180    1.1710 C   0  0  0  0  0  0
   -4.9720   -1.8590    0.2610 H   0  0  0  0  0  0
   -5.8130   -0.4470    0.9030 H   0  0  0  0  0  0
   -6.1920   -2.0730    1.5080 H   0  0  0  0  0  0
   -1.9790   -3.0560    1.1710 H   0  0  0  0  0  0
   -2.9120   -2.0950    0.0810 H   0  0  0  0  0  0
    0.2090   -1.5080    1.0660 C   0  0  0  0  0  0
    0.4040   -2.6300    1.8260 O   0  0  0  0  0  0
   -0.3460   -2.7640    2.4260 H   0  0  0  0  0  0
    1.3210   -0.7380    0.6930 C   0  0  0  0  0  0
    2.6960   -1.0650    1.1170 C   0  0  0  0  0  0
    2.9930   -2.0310    1.8060 O   0  0  0  0  0  0
    3.7630   -0.1520    0.6820 C   0  0  0  0  0  0
    4.7710   -0.3770    1.0080 H   0  0  0  0  0  0
    3.4530    0.8980   -0.0790 C   0  0  0  0  0  0
    4.4740    1.8420   -0.5580 C   0  0  0  0  0  0
    2.1800    1.1920   -0.5130 O   0  0  0  0  0  0
   -0.3450    2.0630   -1.3220 C   0  0  0  0  0  0
   -1.2560    1.9840   -1.9290 H   0  0  0  0  0  0
    0.4540    2.1420   -2.0650 H   0  0  0  0  0  0
   -0.4600    3.2900   -0.4560 C   0  0  0  0  0  0
   -1.3410    3.2860    0.1870 H   0  0  0  0  0  0
    0.3640    4.3540   -0.3950 C   0  0  0  0  0  0
    1.6160    4.5380   -1.2070 C   0  0  0  0  0  0
    1.8040    3.7280   -1.9130 H   0  0  0  0  0  0
    2.4850    4.6070   -0.5440 H   0  0  0  0  0  0
    1.5530    5.4640   -1.7880 H   0  0  0  0  0  0
    0.0720    5.4920    0.5500 C   0  0  0  0  0  0
   -0.0540    6.4250   -0.0090 H   0  0  0  0  0  0
    0.8980    5.6170    1.2570 H   0  0  0  0  0  0
   -0.8410    5.3280    1.1310 H   0  0  0  0  0  0
   -2.4920    0.4770   -0.4560 O   0  0  0  0  0  0
   -3.1410    0.1640    0.1950 H   0  0  0  0  0  0
    4.5980    2.0560   -1.9420 C   0  0  0  0  0  0
    3.9610    1.5140   -2.6380 H   0  0  0  0  0  0
    5.5330    2.9640   -2.4450 C   0  0  0  0  0  0
    5.6020    3.1090   -3.5190 H   0  0  0  0  0  0
    6.3470    3.6660   -1.5620 C   0  0  0  0  0  0
    7.2700    4.5670   -2.0100 O   0  0  0  0  0  0
    7.2460    4.5810   -2.9810 H   0  0  0  0  0  0
    6.2420    3.4770   -0.1880 C   0  0  0  0  0  0
    6.8890    4.0440    0.4740 H   0  0  0  0  0  0
    5.3040    2.5690    0.3090 C   0  0  0  0  0  0
    5.1740    2.4010    1.6620 O   0  0  0  0  0  0
    5.7740    3.0160    2.1160 H   0  0  0  0  0  0
  1  2  2  0  0  0
  1 22  1  0  0  0
  1 29  1  0  0  0
  2  3  1  0  0  0
  2 30  1  0  0  0
  3  4  2  0  0  0
  3 44  1  0  0  0
  4  5  1  0  0  0
  4 19  1  0  0  0
  5  6  1  0  0  0
  5 17  1  0  0  0
  5 18  1  0  0  0
  6  7  1  0  0  0
  6  8  2  0  0  0
  8  9  1  0  0  0
  8 13  1  0  0  0
  9 10  1  0  0  0
  9 11  1  0  0  0
  9 12  1  0  0  0
 13 14  1  0  0  0
 13 15  1  0  0  0
 13 16  1  0  0  0
 19 20  1  0  0  0
 19 22  2  0  0  0
 20 21  1  0  0  0
 22 23  1  0  0  0
 23 24  2  0  0  0
 23 25  1  0  0  0
 25 26  1  0  0  0
 25 27  2  0  0  0
 27 28  1  0  0  0
 27 29  1  0  0  0
 28 46  2  0  0  0
 28 55  1  0  0  0
 30 31  1  0  0  0
 30 32  1  0  0  0
 30 33  1  0  0  0
 33 34  1  0  0  0
 33 35  2  0  0  0
 35 36  1  0  0  0
 35 40  1  0  0  0
 36 37  1  0  0  0
 36 38  1  0  0  0
 36 39  1  0  0  0
 40 41  1  0  0  0
 40 42  1  0  0  0
 40 43  1  0  0  0
 44 45  1  0  0  0
 46 47  1  0  0  0
 46 48  1  0  0  0
 48 49  1  0  0  0
 48 50  2  0  0  0
 50 51  1  0  0  0
 50 53  1  0  0  0
 51 52  1  0  0  0
 53 54  1  0  0  0
 53 55  2  0  0  0
 55 56  1  0  0  0
 56 57  1  0  0  0
M  END
> <s_m_entry_id>
67

> <s_m_entry_name>
CamMedNP_druglike.67

> <i_qp_#stars>
1

> <i_qp_#amine>
0

> <i_qp_#amidine>
0

> <i_qp_#acid>
0

> <i_qp_#amide>
0

> <i_qp_#rotor>
8

> <i_qp_#rtvFG>
0

> <i_qp_CNS>
-2

> <r_qp_mol_MW>
   422.477

> <r_qp_dipole>
     5.119

> <r_qp_SASA>
   720.018

> <r_qp_FOSA>
   353.488

> <r_qp_FISA>
   190.656

> <r_qp_PISA>
   175.875

> <r_qp_WPSA>
     0.000

> <r_qp_volume>
  1325.131

> <r_qp_donorHB>
     3.000

> <r_qp_accptHB>
     4.500

> <r_qp_dip^2/V>
   0.0197720

> <r_qp_ACxDN^.5/SA>
   0.0108250

> <r_qp_glob>
   0.8103280

> <r_qp_QPpolrz>
    43.421

> <r_qp_QPlogPC16>
    13.811

> <r_qp_QPlogPoct>
    21.501

> <r_qp_QPlogPw>
    11.007

> <r_qp_QPlogPo/w>
     4.216

> <r_qp_QPlogS>
    -6.080

> <r_qp_CIQPlogS>
    -6.751

> <r_qp_QPlogHERG>
    -5.440

> <r_qp_QPPCaco>
   154.139

> <r_qp_QPlogBB>
    -1.854

> <r_qp_QPPMDCK>
    65.551

> <r_qp_QPlogKp>
    -3.646

> <r_qp_IP(eV)>
     8.948

> <r_qp_EA(eV)>
     0.382

> <i_qp_#metab>
10

> <r_qp_QPlogKhsa>
     0.836

> <i_qp_HumanOralAbsorption>
1

> <r_qp_PercentHumanOralAbsorption>
    90.789

> <r_qp_SAfluorine>
     0.000

> <r_qp_SAamideO>
     0.000

> <r_qp_PSA>
   112.778

> <i_qp_#NandO>
6

> <i_qp_RuleOfFive>
0

> <i_qp_RuleOfThree>
2

> <i_qp_#ringatoms>
16

> <i_qp_#in34>
0

> <i_qp_#in56>
16

> <i_qp_#noncon>
0

> <i_qp_#nonHatm>
31

> <r_qp_Jm>
7.9e-05

$$$$
AN_UY_088
                    3D
 Structure written by MMmdl.
 59 61  0  0  1  0            999 V2000
    1.8900   -0.0120   -0.0870 C   0  0  0  0  0  0
    1.1230    0.6630   -1.0360 C   0  0  0  0  0  0
    1.3130    1.7100   -1.2530 H   0  0  0  0  0  0
    0.1250   -0.0180   -1.7200 C   0  0  0  0  0  0
   -0.5870    0.6750   -2.6550 O   0  0  0  0  0  0
   -1.2440    0.0860   -3.0610 H   0  0  0  0  0  0
   -0.1320   -1.3610   -1.4590 C   0  0  0  0  0  0
   -0.9150   -1.8820   -2.0010 H   0  0  0  0  0  0
    0.6260   -2.0290   -0.4900 C   0  0  0  0  0  0
    0.3530   -3.3430   -0.2350 O   0  0  0  0  0  0
   -0.3950   -3.6460   -0.7730 H   0  0  0  0  0  0
    1.6390   -1.3590    0.2060 C   0  0  0  0  0  0
    2.4480   -1.9950    1.2690 C   0  0  0  0  0  0
    2.3300   -3.1740    1.5880 O   0  0  0  0  0  0
    3.4110   -1.0980    2.0000 C   0  0  0  0  0  0
    4.2230   -1.7120    2.4060 H   0  0  0  0  0  0
    2.8710   -0.6320    2.8330 H   0  0  0  0  0  0
    3.9480   -0.0720    1.0160 C   0  0  2  0  0  0
    4.3880   -0.5570    0.1390 H   0  0  0  0  0  0
    4.9980    0.8130    1.6760 C   0  0  0  0  0  0
    2.8650    0.7350    0.5270 O   0  0  0  0  0  0
    6.3780    0.5090    1.6110 C   0  0  0  0  0  0
    6.9240   -0.6850    0.8500 C   0  0  0  0  0  0
    7.1300   -0.3880   -0.6130 C   0  0  0  0  0  0
    7.7300    0.5050   -0.7950 H   0  0  0  0  0  0
    6.6870   -1.0810   -1.6810 C   0  0  0  0  0  0
    6.9980   -0.6080   -3.0780 C   0  0  0  0  0  0
    7.5830    0.3180   -3.0850 H   0  0  0  0  0  0
    6.0710   -0.4180   -3.6280 H   0  0  0  0  0  0
    7.5730   -1.3680   -3.6170 H   0  0  0  0  0  0
    5.8780   -2.3480   -1.6290 C   0  0  0  0  0  0
    5.7170   -2.7230   -0.6160 H   0  0  0  0  0  0
    6.3850   -3.1410   -2.1880 H   0  0  0  0  0  0
    4.8940   -2.1830   -2.0800 H   0  0  0  0  0  0
    6.2730   -1.5460    1.0230 H   0  0  0  0  0  0
    7.8880   -0.9910    1.2730 H   0  0  0  0  0  0
    7.2670    1.3740    2.2630 C   0  0  0  0  0  0
    8.6200    1.1450    2.2130 O   0  0  0  0  0  0
    8.9980    1.8790    2.7420 H   0  0  0  0  0  0
    6.8350    2.4920    2.9860 C   0  0  0  0  0  0
    7.8360    3.2260    3.5730 O   0  0  0  0  0  0
    7.4420    3.9400    4.0980 H   0  0  0  0  0  0
    5.4800    2.7990    3.0790 C   0  0  0  0  0  0
    4.9410    3.9970    3.8240 C   0  0  0  0  0  0
    5.1000    5.2830    3.0570 C   0  0  0  0  0  0
    6.1090    5.6940    3.0630 H   0  0  0  0  0  0
    4.1470    5.9760    2.4040 C   0  0  0  0  0  0
    4.4820    7.2700    1.7070 C   0  0  0  0  0  0
    5.5360    7.5450    1.8210 H   0  0  0  0  0  0
    3.8800    8.0880    2.1180 H   0  0  0  0  0  0
    4.2730    7.1890    0.6350 H   0  0  0  0  0  0
    2.7070    5.5620    2.2740 C   0  0  0  0  0  0
    2.4930    4.5820    2.7050 H   0  0  0  0  0  0
    2.4250    5.5140    1.2170 H   0  0  0  0  0  0
    2.0600    6.2920    2.7700 H   0  0  0  0  0  0
    5.4590    4.0910    4.7860 H   0  0  0  0  0  0
    3.8970    3.8210    4.1080 H   0  0  0  0  0  0
    4.5780    1.9480    2.4130 C   0  0  0  0  0  0
    3.5120    2.1720    2.4660 H   0  0  0  0  0  0
  1  2  2  0  0  0
  1 12  1  0  0  0
  1 21  1  0  0  0
  2  3  1  0  0  0
  2  4  1  0  0  0
  4  5  1  0  0  0
  4  7  2  0  0  0
  5  6  1  0  0  0
  7  8  1  0  0  0
  7  9  1  0  0  0
  9 10  1  0  0  0
  9 12  2  0  0  0
 10 11  1  0  0  0
 12 13  1  0  0  0
 13 14  2  0  0  0
 13 15  1  0  0  0
 15 16  1  0  0  0
 15 17  1  0  0  0
 15 18  1  0  0  0
 18 19  1  0  0  0
 18 20  1  0  0  0
 18 21  1  0  0  0
 20 22  2  0  0  0
 20 58  1  0  0  0
 22 23  1  0  0  0
 22 37  1  0  0  0
 23 24  1  0  0  0
 23 35  1  0  0  0
 23 36  1  0  0  0
 24 25  1  0  0  0
 24 26  2  0  0  0
 26 27  1  0  0  0
 26 31  1  0  0  0
 27 28  1  0  0  0
 27 29  1  0  0  0
 27 30  1  0  0  0
 31 32  1  0  0  0
 31 33  1  0  0  0
 31 34  1  0  0  0
 37 38  1  0  0  0
 37 40  2  0  0  0
 38 39  1  0  0  0
 40 41  1  0  0  0
 40 43  1  0  0  0
 41 42  1  0  0  0
 43 44  1  0  0  0
 43 58  2  0  0  0
 44 45  1  0  0  0
 44 56  1  0  0  0
 44 57  1  0  0  0
 45 46  1  0  0  0
 45 47  2  0  0  0
 47 48  1  0  0  0
 47 52  1  0  0  0
 48 49  1  0  0  0
 48 50  1  0  0  0
 48 51  1  0  0  0
 52 53  1  0  0  0
 52 54  1  0  0  0
 52 55  1  0  0  0
 58 59  1  0  0  0
M  END
> <s_m_entry_id>
68

> <s_m_entry_name>
CamMedNP_druglike.68

> <i_qp_#stars>
1

> <i_qp_#amine>
0

> <i_qp_#amidine>
0

> <i_qp_#acid>
0

> <i_qp_#amide>
0

> <i_qp_#rotor>
8

> <i_qp_#rtvFG>
0

> <i_qp_CNS>
-2

> <r_qp_mol_MW>
   424.493

> <r_qp_dipole>
     5.120

> <r_qp_SASA>
   728.696

> <r_qp_FOSA>
   388.615

> <r_qp_FISA>
   205.902

> <r_qp_PISA>
   134.178

> <r_qp_WPSA>
     0.000

> <r_qp_volume>
  1350.353

> <r_qp_donorHB>
     3.000

> <r_qp_accptHB>
     4.750

> <r_qp_dip^2/V>
   0.0194150

> <r_qp_ACxDN^.5/SA>
   0.0112900

> <r_qp_glob>
   0.8108060

> <r_qp_QPpolrz>
    44.032

> <r_qp_QPlogPC16>
    13.855

> <r_qp_QPlogPoct>
    21.865

> <r_qp_QPlogPw>
    11.094

> <r_qp_QPlogPo/w>
     4.125

> <r_qp_QPlogS>
    -6.160

> <r_qp_CIQPlogS>
    -6.571

> <r_qp_QPlogHERG>
    -5.233

> <r_qp_QPPCaco>
   110.492

> <r_qp_QPlogBB>
    -2.007

> <r_qp_QPPMDCK>
    45.741

> <r_qp_QPlogKp>
    -4.074

> <r_qp_IP(eV)>
     8.913

> <r_qp_EA(eV)>
     0.372

> <i_qp_#metab>
12

> <r_qp_QPlogKhsa>
     0.863

> <i_qp_HumanOralAbsorption>
1

> <r_qp_PercentHumanOralAbsorption>
    87.669

> <r_qp_SAfluorine>
     0.000

> <r_qp_SAamideO>
     0.000

> <r_qp_PSA>
   116.693

> <i_qp_#NandO>
6

> <i_qp_RuleOfFive>
0

> <i_qp_RuleOfThree>
2

> <i_qp_#ringatoms>
16

> <i_qp_#in34>
0

> <i_qp_#in56>
16

> <i_qp_#noncon>
2

> <i_qp_#nonHatm>
31

> <r_qp_Jm>
2.5e-05

$$$$
BNG_UY_194_1
                    3D
 Structure written by MMmdl.
 59 61  0  0  1  0            999 V2000
    1.1480    0.5640    1.3460 C   0  0  0  0  0  0
    0.0520    1.3070    0.8810 C   0  0  0  0  0  0
    0.2060    2.7820    0.5620 C   0  0  0  0  0  0
    0.6810    3.0080   -0.8490 C   0  0  0  0  0  0
   -0.0400    2.6900   -1.6040 H   0  0  0  0  0  0
    1.8420    3.5480   -1.2700 C   0  0  0  0  0  0
    2.9460    4.0460   -0.3790 C   0  0  0  0  0  0
    2.7300    3.9480    0.6860 H   0  0  0  0  0  0
    3.1350    5.1070   -0.5750 H   0  0  0  0  0  0
    3.8680    3.4900   -0.5790 H   0  0  0  0  0  0
    2.1280    3.6900   -2.7420 C   0  0  0  0  0  0
    2.2860    4.7420   -2.9980 H   0  0  0  0  0  0
    1.3090    3.3160   -3.3650 H   0  0  0  0  0  0
    3.0300    3.1280   -3.0080 H   0  0  0  0  0  0
    0.8570    3.2500    1.3070 H   0  0  0  0  0  0
   -0.7520    3.3000    0.6920 H   0  0  0  0  0  0
   -1.1740    0.6410    0.6590 C   0  0  0  0  0  0
   -2.1980    1.4080    0.1630 O   0  0  0  0  0  0
   -2.9880    0.8710    0.0020 H   0  0  0  0  0  0
   -1.3340   -0.7350    0.9240 C   0  0  0  0  0  0
   -2.6330   -1.4730    0.6720 C   0  0  0  0  0  0
   -2.7920   -1.8750   -0.7710 C   0  0  0  0  0  0
   -2.9120   -1.0410   -1.4620 H   0  0  0  0  0  0
   -2.8110   -3.1180   -1.2910 C   0  0  0  0  0  0
   -2.6510   -4.3930   -0.5110 C   0  0  0  0  0  0
   -2.5160   -4.2410    0.5610 H   0  0  0  0  0  0
   -1.7770   -4.9460   -0.8720 H   0  0  0  0  0  0
   -3.5360   -5.0250   -0.6410 H   0  0  0  0  0  0
   -2.9900   -3.3240   -2.7740 C   0  0  0  0  0  0
   -3.8850   -3.9250   -2.9670 H   0  0  0  0  0  0
   -2.1230   -3.8460   -3.1910 H   0  0  0  0  0  0
   -3.1010   -2.3790   -3.3160 H   0  0  0  0  0  0
   -3.4790   -0.8340    0.9560 H   0  0  0  0  0  0
   -2.7260   -2.3230    1.3550 H   0  0  0  0  0  0
   -0.2200   -1.4380    1.4110 C   0  0  0  0  0  0
   -0.3530   -2.7780    1.6890 O   0  0  0  0  0  0
    0.5160   -3.1030    2.0350 H   0  0  0  0  0  0
    1.0050   -0.7930    1.6200 C   0  0  0  0  0  0
    2.1520   -1.5350    2.1620 C   0  0  0  0  0  0
    2.0180   -2.7310    2.4160 O   0  0  0  0  0  0
    3.4100   -0.7630    2.4320 C   0  0  0  0  0  0
    4.2710   -1.4310    2.3220 H   0  0  0  0  0  0
    3.3650   -0.4060    3.4680 H   0  0  0  0  0  0
    3.4890    0.3840    1.4330 C   0  0  2  0  0  0
    3.5210    0.0040    0.4020 H   0  0  0  0  0  0
    4.7270    1.2280    1.6740 C   0  0  0  0  0  0
    2.3320    1.2280    1.5460 O   0  0  0  0  0  0
    5.8850    1.0140    0.9090 C   0  0  0  0  0  0
    5.9010    0.2480    0.1360 H   0  0  0  0  0  0
    7.0350    1.7810    1.1220 C   0  0  0  0  0  0
    7.9130    1.5960    0.5110 H   0  0  0  0  0  0
    7.0350    2.7670    2.1060 C   0  0  0  0  0  0
    8.1500    3.5290    2.3200 O   0  0  0  0  0  0
    8.8530    3.2320    1.7210 H   0  0  0  0  0  0
    5.8940    2.9850    2.8780 C   0  0  0  0  0  0
    5.9070    3.9540    3.8430 O   0  0  0  0  0  0
    5.0220    4.0150    4.2380 H   0  0  0  0  0  0
    4.7470    2.2180    2.6710 C   0  0  0  0  0  0
    3.8580    2.3870    3.2740 H   0  0  0  0  0  0
  1  2  2  0  0  0
  1 38  1  0  0  0
  1 47  1  0  0  0
  2  3  1  0  0  0
  2 17  1  0  0  0
  3  4  1  0  0  0
  3 15  1  0  0  0
  3 16  1  0  0  0
  4  5  1  0  0  0
  4  6  2  0  0  0
  6  7  1  0  0  0
  6 11  1  0  0  0
  7  8  1  0  0  0
  7  9  1  0  0  0
  7 10  1  0  0  0
 11 12  1  0  0  0
 11 13  1  0  0  0
 11 14  1  0  0  0
 17 18  1  0  0  0
 17 20  2  0  0  0
 18 19  1  0  0  0
 20 21  1  0  0  0
 20 35  1  0  0  0
 21 22  1  0  0  0
 21 33  1  0  0  0
 21 34  1  0  0  0
 22 23  1  0  0  0
 22 24  2  0  0  0
 24 25  1  0  0  0
 24 29  1  0  0  0
 25 26  1  0  0  0
 25 27  1  0  0  0
 25 28  1  0  0  0
 29 30  1  0  0  0
 29 31  1  0  0  0
 29 32  1  0  0  0
 35 36  1  0  0  0
 35 38  2  0  0  0
 36 37  1  0  0  0
 38 39  1  0  0  0
 39 40  2  0  0  0
 39 41  1  0  0  0
 41 42  1  0  0  0
 41 43  1  0  0  0
 41 44  1  0  0  0
 44 45  1  0  0  0
 44 46  1  0  0  0
 44 47  1  0  0  0
 46 48  2  0  0  0
 46 58  1  0  0  0
 48 49  1  0  0  0
 48 50  1  0  0  0
 50 51  1  0  0  0
 50 52  2  0  0  0
 52 53  1  0  0  0
 52 55  1  0  0  0
 53 54  1  0  0  0
 55 56  1  0  0  0
 55 58  2  0  0  0
 56 57  1  0  0  0
 58 59  1  0  0  0
M  END
> <s_m_entry_id>
69

> <s_m_entry_name>
CamMedNP_druglike.69

> <i_qp_#stars>
1

> <i_qp_#amine>
0

> <i_qp_#amidine>
0

> <i_qp_#acid>
0

> <i_qp_#amide>
0

> <i_qp_#rotor>
8

> <i_qp_#rtvFG>
0

> <i_qp_CNS>
-2

> <r_qp_mol_MW>
   424.493

> <r_qp_dipole>
     2.065

> <r_qp_SASA>
   724.535

> <r_qp_FOSA>
   399.468

> <r_qp_FISA>
   187.439

> <r_qp_PISA>
   137.627

> <r_qp_WPSA>
     0.000

> <r_qp_volume>
  1335.460

> <r_qp_donorHB>
     3.000

> <r_qp_accptHB>
     4.750

> <r_qp_dip^2/V>
   0.0031930

> <r_qp_ACxDN^.5/SA>
   0.0113550

> <r_qp_glob>
   0.8094560

> <r_qp_QPpolrz>
    43.469

> <r_qp_QPlogPC16>
    13.616

> <r_qp_QPlogPoct>
    21.347

> <r_qp_QPlogPw>
    10.982

> <r_qp_QPlogPo/w>
     4.162

> <r_qp_QPlogS>
    -6.088

> <r_qp_CIQPlogS>
    -6.571

> <r_qp_QPlogHERG>
    -5.272

> <r_qp_QPPCaco>
   165.354

> <r_qp_QPlogBB>
    -1.826

> <r_qp_QPPMDCK>
    70.721

> <r_qp_QPlogKp>
    -3.721

> <r_qp_IP(eV)>
     8.963

> <r_qp_EA(eV)>
     0.606

> <i_qp_#metab>
12

> <r_qp_QPlogKhsa>
     0.823

> <i_qp_HumanOralAbsorption>
1

> <r_qp_PercentHumanOralAbsorption>
    91.022

> <r_qp_SAfluorine>
     0.000

> <r_qp_SAamideO>
     0.000

> <r_qp_PSA>
   110.847

> <i_qp_#NandO>
6

> <i_qp_RuleOfFive>
0

> <i_qp_RuleOfThree>
2

> <i_qp_#ringatoms>
16

> <i_qp_#in34>
0

> <i_qp_#in56>
16

> <i_qp_#noncon>
2

> <i_qp_#nonHatm>
31

> <r_qp_Jm>
6.6e-05

$$$$
AN_UY_107_1
                    3D
 Structure written by MMmdl.
 40 42  0  0  1  0            999 V2000
    1.2620    0.7940    0.2970 C   0  0  0  0  0  0
   -0.0060    1.3730    0.4040 C   0  0  0  0  0  0
   -0.1230    2.4460    0.2800 H   0  0  0  0  0  0
   -1.1050    0.5590    0.6700 C   0  0  0  0  0  0
   -2.3550    1.0990    0.7790 O   0  0  0  0  0  0
   -2.3100    2.0590    0.6420 H   0  0  0  0  0  0
   -0.9360   -0.8180    0.8270 C   0  0  0  0  0  0
   -2.0220   -1.6070    1.0880 O   0  0  0  0  0  0
   -1.7240   -2.5260    1.1750 H   0  0  0  0  0  0
    0.3330   -1.3870    0.7180 C   0  0  0  0  0  0
    0.4800   -2.4560    0.8370 H   0  0  0  0  0  0
    1.4350   -0.5720    0.4520 C   0  0  0  0  0  0
    2.6450   -1.1970    0.3590 O   0  0  0  0  0  0
    3.7870   -0.4730    0.1090 C   0  0  0  0  0  0
    3.7440    0.9250   -0.0790 C   0  0  0  0  0  0
    2.4420    1.6110    0.0200 C   0  0  0  0  0  0
    2.2960    2.8200   -0.1140 O   0  0  0  0  0  0
    5.0110   -1.1940    0.0360 C   0  0  0  0  0  0
    5.1500   -2.7370    0.2440 C   0  0  0  0  0  0
    5.5470   -3.3740   -1.1150 C   0  0  0  0  0  0
    5.5890   -4.4680   -1.0500 H   0  0  0  0  0  0
    6.5230   -3.0410   -1.4810 H   0  0  0  0  0  0
    4.8110   -3.1240   -1.8890 H   0  0  0  0  0  0
    3.8800   -3.5050    0.6910 C   0  0  0  0  0  0
    3.4660   -3.1140    1.6290 H   0  0  0  0  0  0
    4.1000   -4.5670    0.8680 H   0  0  0  0  0  0
    3.0980   -3.4860   -0.0770 H   0  0  0  0  0  0
    6.1390   -3.0170    1.3870 C   0  0  0  0  0  0
    5.9060   -2.5230    2.3310 H   0  0  0  0  0  0
    7.2330   -3.7910    1.3540 C   0  0  0  0  0  0
    7.8520   -3.9030    2.2390 H   0  0  0  0  0  0
    7.5470   -4.3150    0.4600 H   0  0  0  0  0  0
    6.1690   -0.4300   -0.2560 C   0  0  0  0  0  0
    7.3850   -1.0520   -0.3670 O   0  0  0  0  0  0
    8.0900   -0.4000   -0.5060 H   0  0  0  0  0  0
    6.1300    0.9530   -0.4450 C   0  0  0  0  0  0
    7.0420    1.4990   -0.6670 H   0  0  0  0  0  0
    4.9200    1.6270   -0.3530 C   0  0  0  0  0  0
    4.9060    2.9800   -0.5410 O   0  0  0  0  0  0
    5.8000    3.3100   -0.7190 H   0  0  0  0  0  0
  1  2  2  0  0  0
  1 12  1  0  0  0
  1 16  1  0  0  0
  2  3  1  0  0  0
  2  4  1  0  0  0
  4  5  1  0  0  0
  4  7  2  0  0  0
  5  6  1  0  0  0
  7  8  1  0  0  0
  7 10  1  0  0  0
  8  9  1  0  0  0
 10 11  1  0  0  0
 10 12  2  0  0  0
 12 13  1  0  0  0
 13 14  1  0  0  0
 14 15  2  0  0  0
 14 18  1  0  0  0
 15 16  1  0  0  0
 15 38  1  0  0  0
 16 17  2  0  0  0
 18 19  1  0  0  0
 18 33  2  0  0  0
 19 20  1  0  0  0
 19 24  1  0  0  0
 19 28  1  0  0  0
 20 21  1  0  0  0
 20 22  1  0  0  0
 20 23  1  0  0  0
 24 25  1  0  0  0
 24 26  1  0  0  0
 24 27  1  0  0  0
 28 29  1  0  0  0
 28 30  2  0  0  0
 30 31  1  0  0  0
 30 32  1  0  0  0
 33 34  1  0  0  0
 33 36  1  0  0  0
 34 35  1  0  0  0
 36 37  1  0  0  0
 36 38  2  0  0  0
 38 39  1  0  0  0
 39 40  1  0  0  0
M  END
> <s_m_entry_id>
70

> <s_m_entry_name>
CamMedNP_druglike.70

> <i_qp_#stars>
0

> <i_qp_#amine>
0

> <i_qp_#amidine>
0

> <i_qp_#acid>
0

> <i_qp_#amide>
0

> <i_qp_#rotor>
6

> <i_qp_#rtvFG>
0

> <i_qp_CNS>
-2

> <r_qp_mol_MW>
   328.321

> <r_qp_dipole>
     4.810

> <r_qp_SASA>
   542.939

> <r_qp_FOSA>
   161.420

> <r_qp_FISA>
   210.941

> <r_qp_PISA>
   170.578

> <r_qp_WPSA>
     0.000

> <r_qp_volume>
   965.934

> <r_qp_donorHB>
     3.000

> <r_qp_accptHB>
     4.500

> <r_qp_dip^2/V>
   0.0239470

> <r_qp_ACxDN^.5/SA>
   0.0143560

> <r_qp_glob>
   0.8703870

> <r_qp_QPpolrz>
    30.279

> <r_qp_QPlogPC16>
    10.624

> <r_qp_QPlogPoct>
    17.220

> <r_qp_QPlogPw>
    11.124

> <r_qp_QPlogPo/w>
     1.882

> <r_qp_QPlogS>
    -3.403

> <r_qp_CIQPlogS>
    -4.761

> <r_qp_QPlogHERG>
    -4.443

> <r_qp_QPPCaco>
    98.979

> <r_qp_QPlogBB>
    -1.654

> <r_qp_QPPMDCK>
    40.612

> <r_qp_QPlogKp>
    -4.230

> <r_qp_IP(eV)>
     8.823

> <r_qp_EA(eV)>
     0.627

> <i_qp_#metab>
4

> <r_qp_QPlogKhsa>
     0.032

> <i_qp_HumanOralAbsorption>
3

> <r_qp_PercentHumanOralAbsorption>
    73.683

> <r_qp_SAfluorine>
     0.000

> <r_qp_SAamideO>
     0.000

> <r_qp_PSA>
   109.244

> <i_qp_#NandO>
6

> <i_qp_RuleOfFive>
0

> <i_qp_RuleOfThree>
0

> <i_qp_#ringatoms>
14

> <i_qp_#in34>
0

> <i_qp_#in56>
14

> <i_qp_#noncon>
0

> <i_qp_#nonHatm>
24

> <r_qp_Jm>
0.007639

$$$$
LBS_UY_284
                    3D
 Structure written by MMmdl.
 79 83  0  0  1  0            999 V2000
    1.1640    0.6650   -0.3450 C   0  0  1  0  0  0
    1.3570    0.7080   -1.8860 C   0  0  0  0  0  0
    2.4050    0.7040   -2.1890 H   0  0  0  0  0  0
    0.9480    1.6300   -2.3120 H   0  0  0  0  0  0
    0.9020   -0.1400   -2.3980 H   0  0  0  0  0  0
   -0.1840    1.4560    0.0280 C   0  0  1  0  0  0
   -0.1620    2.4130   -0.5140 H   0  0  0  0  0  0
   -1.5240    0.7270   -0.3640 C   0  0  1  0  0  0
   -1.7160    0.6520   -1.9070 C   0  0  0  0  0  0
   -1.5000    1.6180   -2.3760 H   0  0  0  0  0  0
   -2.7450    0.3940   -2.1760 H   0  0  0  0  0  0
   -1.1070   -0.1080   -2.3910 H   0  0  0  0  0  0
   -1.4700   -0.7170    0.2020 C   0  0  0  0  0  0
   -2.3280   -1.3000   -0.1540 H   0  0  0  0  0  0
   -1.5490   -0.6910    1.2960 H   0  0  0  0  0  0
   -0.2090   -1.5080   -0.1750 C   0  0  0  0  0  0
   -0.2180   -1.7290   -1.2450 H   0  0  0  0  0  0
   -0.2860   -2.4770    0.3310 H   0  0  0  0  0  0
    1.0940   -0.7970    0.2350 C   0  0  1  0  0  0
    1.0050   -0.6820    1.3250 H   0  0  0  0  0  0
    2.4100   -1.6510    0.0700 C   0  0  2  0  0  0
    2.3210   -2.9660    0.8920 C   0  0  0  0  0  0
    3.2340   -3.5640    0.7900 H   0  0  0  0  0  0
    1.5020   -3.6150    0.5680 H   0  0  0  0  0  0
    2.1720   -2.7570    1.9570 H   0  0  0  0  0  0
    3.5990   -0.8330    0.6600 C   0  0  1  0  0  0
    4.8540   -1.4920    0.4970 O   0  0  0  0  0  0
    4.9160   -2.1970    1.1630 H   0  0  0  0  0  0
    3.4480   -0.7350    1.7440 H   0  0  0  0  0  0
    3.7220    0.5870    0.1100 C   0  0  0  0  0  0
    4.0700    0.5800   -0.9260 H   0  0  0  0  0  0
    4.5180    1.1100    0.6560 H   0  0  0  0  0  0
    2.4160    1.3670    0.2720 C   0  0  0  0  0  0
    2.5330    2.3710   -0.1540 H   0  0  0  0  0  0
    2.2900    1.4990    1.3510 H   0  0  0  0  0  0
    2.6840   -2.0480   -1.3850 C   0  0  0  0  0  0
    3.5080   -1.5750   -2.1500 O   0  0  0  0  0  0
    1.8670   -3.0260   -1.8320 O   0  0  0  0  0  0
    2.1420   -3.1640   -2.7630 H   0  0  0  0  0  0
   -0.2120    1.8220    1.5340 C   0  0  0  0  0  0
    0.5660    2.5720    1.7200 H   0  0  0  0  0  0
    0.0100    0.9660    2.1760 H   0  0  0  0  0  0
   -1.4740    2.4380    2.0260 C   0  0  0  0  0  0
   -1.3230    3.0300    2.9180 H   0  0  0  0  0  0
   -2.6690    2.3780    1.4240 C   0  0  0  0  0  0
   -2.8010    1.5480    0.1520 C   0  0  2  0  0  0
   -3.0190    2.2940   -0.6300 H   0  0  0  0  0  0
   -4.0360    0.6420    0.2910 C   0  0  0  0  0  0
   -3.9140   -0.0650    1.1200 H   0  0  0  0  0  0
   -4.1840    0.0380   -0.6110 H   0  0  0  0  0  0
   -5.2960    1.4570    0.5030 C   0  0  0  0  0  0
   -6.1550    0.7740    0.5640 H   0  0  0  0  0  0
   -5.4640    2.0570   -0.4030 H   0  0  0  0  0  0
   -5.2600    2.3720    1.7510 C   0  0  1  0  0  0
   -3.9260    3.2250    1.8350 C   0  0  1  0  0  0
   -3.9580    3.9790    1.0320 H   0  0  0  0  0  0
   -6.4720    3.2910    1.4820 C   0  0  0  0  0  0
   -6.4050    4.3150    0.8110 O   0  0  0  0  0  0
   -7.6630    2.8600    1.9510 O   0  0  0  0  0  0
   -7.6860    1.9900    2.3880 H   0  0  0  0  0  0
   -3.8730    4.0720    3.1980 C   0  0  2  0  0  0
   -4.8730    5.2560    3.1760 C   0  0  0  0  0  0
   -4.7530    5.8500    2.2620 H   0  0  0  0  0  0
   -4.6720    5.9490    4.0040 H   0  0  0  0  0  0
   -5.9160    4.9560    3.2750 H   0  0  0  0  0  0
   -2.6110    4.7470    3.3180 O   0  0  0  0  0  0
   -2.6000    5.2280    4.1640 H   0  0  0  0  0  0
   -4.1560    3.2250    4.4770 C   0  0  2  0  0  0
   -4.3580    3.9260    5.3010 H   0  0  0  0  0  0
   -2.9800    2.3820    4.9850 C   0  0  0  0  0  0
   -2.0900    2.9960    5.1510 H   0  0  0  0  0  0
   -2.7250    1.5650    4.3080 H   0  0  0  0  0  0
   -3.2330    1.9260    5.9500 H   0  0  0  0  0  0
   -5.4050    2.3470    4.3140 C   0  0  0  0  0  0
   -6.3030    2.9740    4.3260 H   0  0  0  0  0  0
   -5.5050    1.6760    5.1760 H   0  0  0  0  0  0
   -5.3750    1.5140    3.0350 C   0  0  0  0  0  0
   -6.2590    0.8680    3.0110 H   0  0  0  0  0  0
   -4.5300    0.8180    3.0960 H   0  0  0  0  0  0
  1  2  1  0  0  0
  1  6  1  0  0  0
  1 19  1  0  0  0
  1 33  1  0  0  0
  2  3  1  0  0  0
  2  4  1  0  0  0
  2  5  1  0  0  0
  6  7  1  0  0  0
  6  8  1  0  0  0
  6 40  1  0  0  0
  8  9  1  0  0  0
  8 13  1  0  0  0
  8 46  1  0  0  0
  9 10  1  0  0  0
  9 11  1  0  0  0
  9 12  1  0  0  0
 13 14  1  0  0  0
 13 15  1  0  0  0
 13 16  1  0  0  0
 16 17  1  0  0  0
 16 18  1  0  0  0
 16 19  1  0  0  0
 19 20  1  0  0  0
 19 21  1  0  0  0
 21 22  1  0  0  0
 21 26  1  0  0  0
 21 36  1  0  0  0
 22 23  1  0  0  0
 22 24  1  0  0  0
 22 25  1  0  0  0
 26 27  1  0  0  0
 26 29  1  0  0  0
 26 30  1  0  0  0
 27 28  1  0  0  0
 30 31  1  0  0  0
 30 32  1  0  0  0
 30 33  1  0  0  0
 33 34  1  0  0  0
 33 35  1  0  0  0
 36 37  2  0  0  0
 36 38  1  0  0  0
 38 39  1  0  0  0
 40 41  1  0  0  0
 40 42  1  0  0  0
 40 43  1  0  0  0
 43 44  1  0  0  0
 43 45  2  0  0  0
 45 46  1  0  0  0
 45 55  1  0  0  0
 46 47  1  0  0  0
 46 48  1  0  0  0
 48 49  1  0  0  0
 48 50  1  0  0  0
 48 51  1  0  0  0
 51 52  1  0  0  0
 51 53  1  0  0  0
 51 54  1  0  0  0
 54 55  1  0  0  0
 54 57  1  0  0  0
 54 77  1  0  0  0
 55 56  1  0  0  0
 55 61  1  0  0  0
 57 58  2  0  0  0
 57 59  1  0  0  0
 59 60  1  0  0  0
 61 62  1  0  0  0
 61 66  1  0  0  0
 61 68  1  0  0  0
 62 63  1  0  0  0
 62 64  1  0  0  0
 62 65  1  0  0  0
 66 67  1  0  0  0
 68 69  1  0  0  0
 68 70  1  0  0  0
 68 74  1  0  0  0
 70 71  1  0  0  0
 70 72  1  0  0  0
 70 73  1  0  0  0
 74 75  1  0  0  0
 74 76  1  0  0  0
 74 77  1  0  0  0
 77 78  1  0  0  0
 77 79  1  0  0  0
M  END
> <s_m_entry_id>
71

> <s_m_entry_name>
CamMedNP_druglike.71

> <i_qp_#stars>
1

> <i_qp_#amine>
0

> <i_qp_#amidine>
0

> <i_qp_#acid>
2

> <i_qp_#amide>
0

> <i_qp_#rotor>
4

> <i_qp_#rtvFG>
0

> <i_qp_CNS>
-2

> <r_qp_mol_MW>
   488.663

> <r_qp_dipole>
     8.406

> <r_qp_SASA>
   680.045

> <r_qp_FOSA>
   492.590

> <r_qp_FISA>
   185.241

> <r_qp_PISA>
     2.214

> <r_qp_WPSA>
     0.000

> <r_qp_volume>
  1395.380

> <r_qp_donorHB>
     3.000

> <r_qp_accptHB>
     5.450

> <r_qp_dip^2/V>
   0.0506370

> <r_qp_ACxDN^.5/SA>
   0.0138810

> <r_qp_glob>
   0.8880190

> <r_qp_QPpolrz>
    47.142

> <r_qp_QPlogPC16>
    13.093

> <r_qp_QPlogPoct>
    23.916

> <r_qp_QPlogPw>
    11.511

> <r_qp_QPlogPo/w>
     5.212

> <r_qp_QPlogS>
    -5.782

> <r_qp_CIQPlogS>
    -6.801

> <r_qp_QPlogHERG>
     0.260

> <r_qp_QPPCaco>
    11.129

> <r_qp_QPlogBB>
    -1.244

> <r_qp_QPPMDCK>
     6.190

> <r_qp_QPlogKp>
    -4.542

> <r_qp_IP(eV)>
     9.395

> <r_qp_EA(eV)>
    -0.963

> <i_qp_#metab>
5

> <r_qp_QPlogKhsa>
     0.766

> <i_qp_HumanOralAbsorption>
2

> <r_qp_PercentHumanOralAbsorption>
    63.236

> <r_qp_SAfluorine>
     0.000

> <r_qp_SAamideO>
     0.000

> <r_qp_PSA>
   111.370

> <i_qp_#NandO>
6

> <i_qp_RuleOfFive>
1

> <i_qp_RuleOfThree>
2

> <i_qp_#ringatoms>
22

> <i_qp_#in34>
0

> <i_qp_#in56>
22

> <i_qp_#noncon>
20

> <i_qp_#nonHatm>
35

> <r_qp_Jm>
2.3e-05

$$$$
ZTF_UY_185
                    3D
 Structure written by MMmdl.
 57 59  0  0  1  0            999 V2000
    1.1550    0.6570   -0.2630 C   0  0  0  0  0  0
   -0.0280    1.3490   -0.5710 C   0  0  0  0  0  0
    0.0240    2.7480   -1.1520 C   0  0  0  0  0  0
    0.2040    3.8010   -0.0900 C   0  0  0  0  0  0
    1.1890    3.7900    0.3770 H   0  0  0  0  0  0
   -0.6790    4.7310    0.3220 C   0  0  0  0  0  0
   -2.0780    4.8970   -0.2030 C   0  0  0  0  0  0
   -2.3370    4.1930   -0.9950 H   0  0  0  0  0  0
   -2.2080    5.9050   -0.6110 H   0  0  0  0  0  0
   -2.8020    4.7580    0.6070 H   0  0  0  0  0  0
   -0.3070    5.7100    1.4050 C   0  0  0  0  0  0
   -0.3770    6.7360    1.0280 H   0  0  0  0  0  0
    0.7140    5.5600    1.7720 H   0  0  0  0  0  0
   -0.9850    5.6060    2.2590 H   0  0  0  0  0  0
   -0.8510    2.9330   -1.7820 H   0  0  0  0  0  0
    0.8650    2.8190   -1.8540 H   0  0  0  0  0  0
   -1.2620    0.7240   -0.2990 C   0  0  0  0  0  0
   -2.3990    1.4160   -0.6300 O   0  0  0  0  0  0
   -3.1340    0.7920   -0.7350 H   0  0  0  0  0  0
   -1.3390   -0.5580    0.2840 C   0  0  0  0  0  0
   -2.6680   -1.2110    0.6130 C   0  0  0  0  0  0
   -3.2920   -0.4730    1.1260 H   0  0  0  0  0  0
   -2.5360   -2.0150    1.3460 H   0  0  0  0  0  0
   -3.3300   -1.7940   -0.6070 C   0  0  0  0  0  0
   -2.7060   -2.5150   -1.1380 H   0  0  0  0  0  0
   -4.5620   -1.5440   -1.0920 C   0  0  0  0  0  0
   -5.0380   -2.2300   -2.3470 C   0  0  0  0  0  0
   -4.2810   -2.8980   -2.7710 H   0  0  0  0  0  0
   -5.2910   -1.4880   -3.1110 H   0  0  0  0  0  0
   -5.9300   -2.8300   -2.1350 H   0  0  0  0  0  0
   -5.5750   -0.6150   -0.4810 C   0  0  0  0  0  0
   -6.5000   -1.1590   -0.2640 H   0  0  0  0  0  0
   -5.8080    0.1960   -1.1780 H   0  0  0  0  0  0
   -5.2430   -0.1590    0.4540 H   0  0  0  0  0  0
   -0.1360   -1.2240    0.5590 C   0  0  0  0  0  0
   -0.1920   -2.4870    1.0990 O   0  0  0  0  0  0
    0.7390   -2.7960    1.2360 H   0  0  0  0  0  0
    1.0980   -0.6180    0.2890 C   0  0  0  0  0  0
    2.3500   -1.3210    0.5940 C   0  0  0  0  0  0
    2.2840   -2.4460    1.0840 O   0  0  0  0  0  0
    3.6210   -0.6250    0.2930 C   0  0  0  0  0  0
    4.9380   -1.2400    0.5280 C   0  0  0  0  0  0
    3.5140    0.5980   -0.2430 C   0  0  0  0  0  0
    4.3610    1.2100   -0.5330 H   0  0  0  0  0  0
    2.3540    1.2750   -0.5270 O   0  0  0  0  0  0
    5.2100   -2.5290    0.0450 C   0  0  0  0  0  0
    4.4500   -3.0840   -0.5020 H   0  0  0  0  0  0
    6.4570   -3.1250    0.2560 C   0  0  0  0  0  0
    6.6360   -4.1240   -0.1330 H   0  0  0  0  0  0
    7.4430   -2.4340    0.9550 C   0  0  0  0  0  0
    8.6680   -3.0040    1.1680 O   0  0  0  0  0  0
    8.6630   -3.9020    0.8020 H   0  0  0  0  0  0
    7.1850   -1.1550    1.4480 C   0  0  0  0  0  0
    8.1610   -0.4900    2.1390 O   0  0  0  0  0  0
    7.8040    0.3530    2.4600 H   0  0  0  0  0  0
    5.9390   -0.5570    1.2390 C   0  0  0  0  0  0
    5.7420    0.4360    1.6340 H   0  0  0  0  0  0
  1  2  2  0  0  0
  1 38  1  0  0  0
  1 45  1  0  0  0
  2  3  1  0  0  0
  2 17  1  0  0  0
  3  4  1  0  0  0
  3 15  1  0  0  0
  3 16  1  0  0  0
  4  5  1  0  0  0
  4  6  2  0  0  0
  6  7  1  0  0  0
  6 11  1  0  0  0
  7  8  1  0  0  0
  7  9  1  0  0  0
  7 10  1  0  0  0
 11 12  1  0  0  0
 11 13  1  0  0  0
 11 14  1  0  0  0
 17 18  1  0  0  0
 17 20  2  0  0  0
 18 19  1  0  0  0
 20 21  1  0  0  0
 20 35  1  0  0  0
 21 22  1  0  0  0
 21 23  1  0  0  0
 21 24  1  0  0  0
 24 25  1  0  0  0
 24 26  2  0  0  0
 26 27  1  0  0  0
 26 31  1  0  0  0
 27 28  1  0  0  0
 27 29  1  0  0  0
 27 30  1  0  0  0
 31 32  1  0  0  0
 31 33  1  0  0  0
 31 34  1  0  0  0
 35 36  1  0  0  0
 35 38  2  0  0  0
 36 37  1  0  0  0
 38 39  1  0  0  0
 39 40  2  0  0  0
 39 41  1  0  0  0
 41 42  1  0  0  0
 41 43  2  0  0  0
 42 46  2  0  0  0
 42 56  1  0  0  0
 43 44  1  0  0  0
 43 45  1  0  0  0
 46 47  1  0  0  0
 46 48  1  0  0  0
 48 49  1  0  0  0
 48 50  2  0  0  0
 50 51  1  0  0  0
 50 53  1  0  0  0
 51 52  1  0  0  0
 53 54  1  0  0  0
 53 56  2  0  0  0
 54 55  1  0  0  0
 56 57  1  0  0  0
M  END
> <s_m_entry_id>
72

> <s_m_entry_name>
CamMedNP_druglike.72

> <i_qp_#stars>
2

> <i_qp_#amine>
0

> <i_qp_#amidine>
0

> <i_qp_#acid>
0

> <i_qp_#amide>
0

> <i_qp_#rotor>
9

> <i_qp_#rtvFG>
0

> <i_qp_CNS>
-2

> <r_qp_mol_MW>
   422.477

> <r_qp_dipole>
     3.972

> <r_qp_SASA>
   753.634

> <r_qp_FOSA>
   386.625

> <r_qp_FISA>
   170.163

> <r_qp_PISA>
   196.845

> <r_qp_WPSA>
     0.000

> <r_qp_volume>
  1346.176

> <r_qp_donorHB>
     3.000

> <r_qp_accptHB>
     4.500

> <r_qp_dip^2/V>
   0.0117220

> <r_qp_ACxDN^.5/SA>
   0.0103420

> <r_qp_glob>
   0.7823590

> <r_qp_QPpolrz>
    43.821

> <r_qp_QPlogPC16>
    14.107

> <r_qp_QPlogPoct>
    21.308

> <r_qp_QPlogPw>
    10.870

> <r_qp_QPlogPo/w>
     4.498

> <r_qp_QPlogS>
    -6.506

> <r_qp_CIQPlogS>
    -6.751

> <r_qp_QPlogHERG>
    -5.992

> <r_qp_QPPCaco>
   241.127

> <r_qp_QPlogBB>
    -1.832

> <r_qp_QPPMDCK>
   106.324

> <r_qp_QPlogKp>
    -3.098

> <r_qp_IP(eV)>
     8.788

> <r_qp_EA(eV)>
     0.730

> <i_qp_#metab>
10

> <r_qp_QPlogKhsa>
     0.834

> <i_qp_HumanOralAbsorption>
1

> <r_qp_PercentHumanOralAbsorption>
    95.920

> <r_qp_SAfluorine>
     0.000

> <r_qp_SAamideO>
     0.000

> <r_qp_PSA>
   108.841

> <i_qp_#NandO>
6

> <i_qp_RuleOfFive>
0

> <i_qp_RuleOfThree>
2

> <i_qp_#ringatoms>
16

> <i_qp_#in34>
0

> <i_qp_#in56>
16

> <i_qp_#noncon>
0

> <i_qp_#nonHatm>
31

> <r_qp_Jm>
0.000105

$$$$
ZTF_UY_237
                    3D
 Structure written by MMmdl.
 57 59  0  0  1  0            999 V2000
    1.1940   -2.1020    0.3200 C   0  0  0  0  0  0
   -0.1100   -2.5590    0.0520 C   0  0  0  0  0  0
   -0.3280   -3.8200   -0.7640 C   0  0  0  0  0  0
   -0.6660   -5.0050    0.1000 C   0  0  0  0  0  0
    0.0700   -5.2060    0.8790 H   0  0  0  0  0  0
   -1.7350   -5.8230    0.0170 C   0  0  0  0  0  0
   -2.8340   -5.7320   -1.0050 C   0  0  0  0  0  0
   -2.6810   -4.9430   -1.7440 H   0  0  0  0  0  0
   -3.7920   -5.5390   -0.5100 H   0  0  0  0  0  0
   -2.9150   -6.6760   -1.5550 H   0  0  0  0  0  0
   -1.9010   -6.9580    0.9960 C   0  0  0  0  0  0
   -1.9190   -7.9160    0.4660 H   0  0  0  0  0  0
   -2.8400   -6.8470    1.5480 H   0  0  0  0  0  0
   -1.0880   -7.0000    1.7290 H   0  0  0  0  0  0
    0.5680   -4.0680   -1.3460 H   0  0  0  0  0  0
   -1.0920   -3.6090   -1.5180 H   0  0  0  0  0  0
   -1.1930   -1.8100    0.5580 C   0  0  0  0  0  0
   -2.4860   -2.2250    0.3650 O   0  0  0  0  0  0
   -2.4940   -3.1810    0.1970 H   0  0  0  0  0  0
   -1.0050   -0.6160    1.2800 C   0  0  0  0  0  0
    0.3060   -0.1810    1.5050 C   0  0  0  0  0  0
    0.4990    0.9900    2.2000 O   0  0  0  0  0  0
    1.4750    1.1390    2.2710 H   0  0  0  0  0  0
    1.3960   -0.9240    1.0360 C   0  0  0  0  0  0
    2.7680   -0.4680    1.2910 C   0  0  0  0  0  0
    2.9310    0.5710    1.9280 O   0  0  0  0  0  0
    3.8750   -1.2950    0.7640 C   0  0  0  0  0  0
    5.2930   -0.9540    0.9750 C   0  0  0  0  0  0
    3.5240   -2.4070    0.1070 C   0  0  0  0  0  0
    4.2360   -3.1040   -0.3190 H   0  0  0  0  0  0
    2.2500   -2.8500   -0.1440 O   0  0  0  0  0  0
    6.2040   -0.8180   -0.0880 C   0  0  0  0  0  0
    5.7620   -0.9790   -1.3750 O   0  0  0  0  0  0
    6.4940   -0.8220   -1.9920 H   0  0  0  0  0  0
    7.5500   -0.5140    0.1430 C   0  0  0  0  0  0
    8.2430   -0.4150   -0.6850 H   0  0  0  0  0  0
    7.9900   -0.3420    1.4520 C   0  0  0  0  0  0
    9.2940   -0.0540    1.7360 O   0  0  0  0  0  0
    9.7980   -0.0020    0.9070 H   0  0  0  0  0  0
    7.1070   -0.4580    2.5210 C   0  0  0  0  0  0
    7.4630   -0.3150    3.5370 H   0  0  0  0  0  0
    5.7640   -0.7620    2.2840 C   0  0  0  0  0  0
    5.0890   -0.8490    3.1320 H   0  0  0  0  0  0
   -2.1850    0.1920    1.7780 C   0  0  0  0  0  0
   -1.9300    0.6620    2.7380 H   0  0  0  0  0  0
   -3.0160   -0.4720    2.0320 H   0  0  0  0  0  0
   -2.5860    1.2770    0.8130 C   0  0  0  0  0  0
   -1.8490    2.0760    0.7310 H   0  0  0  0  0  0
   -3.7120    1.3720    0.0790 C   0  0  0  0  0  0
   -4.8300    0.3670    0.0660 C   0  0  0  0  0  0
   -4.6710   -0.4770    0.7390 H   0  0  0  0  0  0
   -4.9560   -0.0390   -0.9430 H   0  0  0  0  0  0
   -5.7680    0.8470    0.3640 H   0  0  0  0  0  0
   -3.9300    2.5500   -0.8340 C   0  0  0  0  0  0
   -4.0420    2.2110   -1.8700 H   0  0  0  0  0  0
   -3.0960    3.2600   -0.8060 H   0  0  0  0  0  0
   -4.8360    3.0910   -0.5450 H   0  0  0  0  0  0
  1  2  2  0  0  0
  1 24  1  0  0  0
  1 31  1  0  0  0
  2  3  1  0  0  0
  2 17  1  0  0  0
  3  4  1  0  0  0
  3 15  1  0  0  0
  3 16  1  0  0  0
  4  5  1  0  0  0
  4  6  2  0  0  0
  6  7  1  0  0  0
  6 11  1  0  0  0
  7  8  1  0  0  0
  7  9  1  0  0  0
  7 10  1  0  0  0
 11 12  1  0  0  0
 11 13  1  0  0  0
 11 14  1  0  0  0
 17 18  1  0  0  0
 17 20  2  0  0  0
 18 19  1  0  0  0
 20 21  1  0  0  0
 20 44  1  0  0  0
 21 22  1  0  0  0
 21 24  2  0  0  0
 22 23  1  0  0  0
 24 25  1  0  0  0
 25 26  2  0  0  0
 25 27  1  0  0  0
 27 28  1  0  0  0
 27 29  2  0  0  0
 28 32  2  0  0  0
 28 42  1  0  0  0
 29 30  1  0  0  0
 29 31  1  0  0  0
 32 33  1  0  0  0
 32 35  1  0  0  0
 33 34  1  0  0  0
 35 36  1  0  0  0
 35 37  2  0  0  0
 37 38  1  0  0  0
 37 40  1  0  0  0
 38 39  1  0  0  0
 40 41  1  0  0  0
 40 42  2  0  0  0
 42 43  1  0  0  0
 44 45  1  0  0  0
 44 46  1  0  0  0
 44 47  1  0  0  0
 47 48  1  0  0  0
 47 49  2  0  0  0
 49 50  1  0  0  0
 49 54  1  0  0  0
 50 51  1  0  0  0
 50 52  1  0  0  0
 50 53  1  0  0  0
 54 55  1  0  0  0
 54 56  1  0  0  0
 54 57  1  0  0  0
M  END
> <s_m_entry_id>
73

> <s_m_entry_name>
CamMedNP_druglike.73

> <i_qp_#stars>
1

> <i_qp_#amine>
0

> <i_qp_#amidine>
0

> <i_qp_#acid>
0

> <i_qp_#amide>
0

> <i_qp_#rotor>
9

> <i_qp_#rtvFG>
0

> <i_qp_CNS>
-2

> <r_qp_mol_MW>
   422.477

> <r_qp_dipole>
     7.447

> <r_qp_SASA>
   746.618

> <r_qp_FOSA>
   385.103

> <r_qp_FISA>
   161.371

> <r_qp_PISA>
   200.144

> <r_qp_WPSA>
     0.000

> <r_qp_volume>
  1341.222

> <r_qp_donorHB>
     3.000

> <r_qp_accptHB>
     4.500

> <r_qp_dip^2/V>
   0.0413480

> <r_qp_ACxDN^.5/SA>
   0.0104390

> <r_qp_glob>
   0.7877720

> <r_qp_QPpolrz>
    43.654

> <r_qp_QPlogPC16>
    13.999

> <r_qp_QPlogPoct>
    21.642

> <r_qp_QPlogPw>
    10.816

> <r_qp_QPlogPo/w>
     4.535

> <r_qp_QPlogS>
    -6.383

> <r_qp_CIQPlogS>
    -6.751

> <r_qp_QPlogHERG>
    -5.921

> <r_qp_QPPCaco>
   292.158

> <r_qp_QPlogBB>
    -1.713

> <r_qp_QPPMDCK>
   130.842

> <r_qp_QPlogKp>
    -2.924

> <r_qp_IP(eV)>
     8.813

> <r_qp_EA(eV)>
     0.570

> <i_qp_#metab>
10

> <r_qp_QPlogKhsa>
     0.824

> <i_qp_HumanOralAbsorption>
1

> <r_qp_PercentHumanOralAbsorption>
   100.000

> <r_qp_SAfluorine>
     0.000

> <r_qp_SAamideO>
     0.000

> <r_qp_PSA>
   110.175

> <i_qp_#NandO>
6

> <i_qp_RuleOfFive>
0

> <i_qp_RuleOfThree>
2

> <i_qp_#ringatoms>
16

> <i_qp_#in34>
0

> <i_qp_#in56>
16

> <i_qp_#noncon>
0

> <i_qp_#nonHatm>
31

> <r_qp_Jm>
0.000208

$$$$
OTH_AS_001
                    3D
 Structure written by MMmdl.
 53 55  0  0  1  0            999 V2000
    1.7120    1.1910    1.1060 C   0  0  0  0  0  0
    0.6480    2.1140    1.2170 C   0  0  0  0  0  0
    0.8220    3.5930    1.5090 C   0  0  0  0  0  0
    0.8150    3.8940    2.9870 C   0  0  0  0  0  0
   -0.0230    3.4470    3.5220 H   0  0  0  0  0  0
    1.6900    4.6360    3.6950 C   0  0  0  0  0  0
    2.8810    5.3540    3.1240 C   0  0  0  0  0  0
    2.9140    5.3480    2.0330 H   0  0  0  0  0  0
    3.8070    4.9010    3.4940 H   0  0  0  0  0  0
    2.8670    6.4060    3.4320 H   0  0  0  0  0  0
    1.5210    4.8050    5.1820 C   0  0  0  0  0  0
    2.4070    4.4330    5.7080 H   0  0  0  0  0  0
    1.3870    5.8630    5.4310 H   0  0  0  0  0  0
   -0.0090    4.1500    1.0570 H   0  0  0  0  0  0
    1.6940    3.9830    0.9830 H   0  0  0  0  0  0
   -0.6570    1.6070    1.0820 C   0  0  0  0  0  0
   -1.7440    2.4350    1.2010 O   0  0  0  0  0  0
   -2.5140    1.8440    1.0660 H   0  0  0  0  0  0
   -0.9070    0.2580    0.8300 C   0  0  0  0  0  0
   -2.2160   -0.1220    0.7110 O   0  0  0  0  0  0
   -2.2440   -1.0780    0.5300 H   0  0  0  0  0  0
    0.1380   -0.6380    0.7110 C   0  0  0  0  0  0
   -0.0390   -1.6910    0.5160 H   0  0  0  0  0  0
    1.4480   -0.1700    0.8520 C   0  0  0  0  0  0
    2.4120   -1.1440    0.7220 O   0  0  0  0  0  0
    3.7270   -0.7840    0.8360 C   0  0  0  0  0  0
    4.1450    0.5110    1.0860 C   0  0  0  0  0  0
    3.1300    1.5600    1.2350 C   0  0  0  0  0  0
    3.5400    2.6960    1.4520 O   0  0  0  0  0  0
    4.6730   -1.7990    0.6860 C   0  0  0  0  0  0
    4.3370   -2.8130    0.4910 H   0  0  0  0  0  0
    6.0350   -1.5000    0.7840 C   0  0  0  0  0  0
    6.9600   -2.4960    0.6330 O   0  0  0  0  0  0
    6.5090   -3.3470    0.5110 H   0  0  0  0  0  0
    6.4810   -0.1920    1.0300 C   0  0  0  0  0  0
    7.9560    0.1230    1.1540 C   0  0  0  0  0  0
    8.4330    0.0950    2.5820 C   0  0  0  0  0  0
    8.0170    0.8950    3.1950 H   0  0  0  0  0  0
    9.3000   -0.7610    3.1600 C   0  0  0  0  0  0
    9.9710   -1.9170    2.4720 C   0  0  0  0  0  0
    9.6890   -2.0290    1.4240 H   0  0  0  0  0  0
    9.7150   -2.8540    2.9780 H   0  0  0  0  0  0
   11.0590   -1.7940    2.5060 H   0  0  0  0  0  0
    9.6660   -0.6120    4.6140 C   0  0  0  0  0  0
   10.7450   -0.4540    4.7180 H   0  0  0  0  0  0
    9.3910   -1.5140    5.1680 H   0  0  0  0  0  0
    9.1600    0.2360    5.0870 H   0  0  0  0  0  0
    8.1520    1.1230    0.7460 H   0  0  0  0  0  0
    8.5350   -0.5400    0.5040 H   0  0  0  0  0  0
    5.5110    0.8100    1.1870 C   0  0  0  0  0  0
    5.9240    2.0960    1.4440 O   0  0  0  0  0  0
    5.1070    2.6530    1.5170 H   0  0  0  0  0  0
    0.6530    4.2600    5.5690 H   0  0  0  0  0  0
  1  2  2  0  0  0
  1 24  1  0  0  0
  1 28  1  0  0  0
  2  3  1  0  0  0
  2 16  1  0  0  0
  3  4  1  0  0  0
  3 14  1  0  0  0
  3 15  1  0  0  0
  4  5  1  0  0  0
  4  6  2  0  0  0
  6  7  1  0  0  0
  6 11  1  0  0  0
  7  8  1  0  0  0
  7  9  1  0  0  0
  7 10  1  0  0  0
 11 12  1  0  0  0
 11 13  1  0  0  0
 11 53  1  0  0  0
 16 17  1  0  0  0
 16 19  2  0  0  0
 17 18  1  0  0  0
 19 20  1  0  0  0
 19 22  1  0  0  0
 20 21  1  0  0  0
 22 23  1  0  0  0
 22 24  2  0  0  0
 24 25  1  0  0  0
 25 26  1  0  0  0
 26 27  2  0  0  0
 26 30  1  0  0  0
 27 28  1  0  0  0
 27 50  1  0  0  0
 28 29  2  0  0  0
 30 31  1  0  0  0
 30 32  2  0  0  0
 32 33  1  0  0  0
 32 35  1  0  0  0
 33 34  1  0  0  0
 35 36  1  0  0  0
 35 50  2  0  0  0
 36 37  1  0  0  0
 36 48  1  0  0  0
 36 49  1  0  0  0
 37 38  1  0  0  0
 37 39  2  0  0  0
 39 40  1  0  0  0
 39 44  1  0  0  0
 40 41  1  0  0  0
 40 42  1  0  0  0
 40 43  1  0  0  0
 44 45  1  0  0  0
 44 46  1  0  0  0
 44 47  1  0  0  0
 50 51  1  0  0  0
 51 52  1  0  0  0
M  END
> <s_m_entry_id>
74

> <s_m_entry_name>
CamMedNP_druglike.74

> <i_qp_#stars>
1

> <i_qp_#amine>
0

> <i_qp_#amidine>
0

> <i_qp_#acid>
0

> <i_qp_#amide>
0

> <i_qp_#rotor>
8

> <i_qp_#rtvFG>
0

> <i_qp_CNS>
-2

> <r_qp_mol_MW>
   396.439

> <r_qp_dipole>
     6.849

> <r_qp_SASA>
   679.652

> <r_qp_FOSA>
   371.522

> <r_qp_FISA>
   152.216

> <r_qp_PISA>
   155.913

> <r_qp_WPSA>
     0.000

> <r_qp_volume>
  1227.278

> <r_qp_donorHB>
     3.000

> <r_qp_accptHB>
     4.500

> <r_qp_dip^2/V>
   0.0382220

> <r_qp_ACxDN^.5/SA>
   0.0114680

> <r_qp_glob>
   0.8156570

> <r_qp_QPpolrz>
    39.314

> <r_qp_QPlogPC16>
    12.481

> <r_qp_QPlogPoct>
    20.082

> <r_qp_QPlogPw>
    10.512

> <r_qp_QPlogPo/w>
     3.848

> <r_qp_QPlogS>
    -5.380

> <r_qp_CIQPlogS>
    -6.108

> <r_qp_QPlogHERG>
    -5.258

> <r_qp_QPPCaco>
   356.807

> <r_qp_QPlogBB>
    -1.444

> <r_qp_QPPMDCK>
   162.399

> <r_qp_QPlogKp>
    -3.008

> <r_qp_IP(eV)>
     8.879

> <r_qp_EA(eV)>
     0.942

> <i_qp_#metab>
10

> <r_qp_QPlogKhsa>
     0.580

> <i_qp_HumanOralAbsorption>
1

> <r_qp_PercentHumanOralAbsorption>
    95.163

> <r_qp_SAfluorine>
     0.000

> <r_qp_SAamideO>
     0.000

> <r_qp_PSA>
   106.751

> <i_qp_#NandO>
6

> <i_qp_RuleOfFive>
0

> <i_qp_RuleOfThree>
1

> <i_qp_#ringatoms>
14

> <i_qp_#in34>
0

> <i_qp_#in56>
14

> <i_qp_#noncon>
0

> <i_qp_#nonHatm>
29

> <r_qp_Jm>
0.001626

$$$$
AN_UY_012D
                    3D
 Structure written by MMmdl.
 53 55  0  0  1  0            999 V2000
    1.3210    0.9470   -0.0100 C   0  0  0  0  0  0
    0.1430    1.6140   -0.3670 C   0  0  0  0  0  0
    0.1640    2.9320   -0.7250 O   0  0  0  0  0  0
   -0.7370    3.2480   -0.8930 H   0  0  0  0  0  0
   -1.0780    0.9320   -0.3900 C   0  0  0  0  0  0
   -1.9980    1.4380   -0.6680 H   0  0  0  0  0  0
   -1.1290   -0.4220   -0.0570 C   0  0  0  0  0  0
   -2.0860   -0.9360   -0.0780 H   0  0  0  0  0  0
    0.0440   -1.0860    0.2880 C   0  0  0  0  0  0
    0.0110   -2.4160    0.6120 O   0  0  0  0  0  0
   -0.9050   -2.7370    0.5690 H   0  0  0  0  0  0
    1.2700   -0.4100    0.3060 C   0  0  0  0  0  0
    2.3760   -1.1390    0.6620 O   0  0  0  0  0  0
    3.6240   -0.6090    0.4320 C   0  0  0  0  0  0
    3.8250    0.7360    0.1110 C   0  0  0  0  0  0
    2.6350    1.6060    0.0720 C   0  0  0  0  0  0
    2.7300    2.8240    0.1580 O   0  0  0  0  0  0
    4.7120   -1.4950    0.5540 C   0  0  0  0  0  0
    4.4840   -2.9390    0.9650 C   0  0  0  0  0  0
    4.4200   -3.8600   -0.2230 C   0  0  0  0  0  0
    3.6510   -3.5870   -0.9480 H   0  0  0  0  0  0
    5.1660   -4.9540   -0.4760 C   0  0  0  0  0  0
    6.2420   -5.5090    0.4150 C   0  0  0  0  0  0
    6.3650   -4.9590    1.3490 H   0  0  0  0  0  0
    7.2050   -5.4920   -0.1060 H   0  0  0  0  0  0
    6.0120   -6.5470    0.6790 H   0  0  0  0  0  0
    4.9460   -5.7460   -1.7400 C   0  0  0  0  0  0
    4.6560   -6.7740   -1.4980 H   0  0  0  0  0  0
    5.8660   -5.7740   -2.3340 H   0  0  0  0  0  0
    4.1590   -5.3180   -2.3700 H   0  0  0  0  0  0
    3.5480   -3.0380    1.5290 H   0  0  0  0  0  0
    5.2600   -3.2210    1.6830 H   0  0  0  0  0  0
    6.0010   -1.0070    0.2740 C   0  0  0  0  0  0
    7.0890   -1.8390    0.3200 O   0  0  0  0  0  0
    6.7960   -2.7420    0.1160 H   0  0  0  0  0  0
    6.2300    0.3370   -0.0690 C   0  0  0  0  0  0
    7.6340    0.8220   -0.3810 C   0  0  0  0  0  0
    8.2710    1.5060    0.7990 C   0  0  0  0  0  0
    8.2950    0.8880    1.6980 H   0  0  0  0  0  0
    8.8000    2.7440    0.8660 C   0  0  0  0  0  0
    8.8790    3.7260   -0.2700 C   0  0  0  0  0  0
    8.4910    3.3380   -1.2130 H   0  0  0  0  0  0
    9.9210    4.0140   -0.4440 H   0  0  0  0  0  0
    8.3090    4.6280   -0.0260 H   0  0  0  0  0  0
    9.3880    3.2510    2.1580 C   0  0  0  0  0  0
    8.8640    4.1550    2.4840 H   0  0  0  0  0  0
   10.4480    3.4910    2.0240 H   0  0  0  0  0  0
    9.3150    2.5160    2.9670 H   0  0  0  0  0  0
    7.5910    1.4580   -1.2700 H   0  0  0  0  0  0
    8.2770   -0.0150   -0.6790 H   0  0  0  0  0  0
    5.1240    1.2060   -0.1250 C   0  0  0  0  0  0
    5.3170    2.5200   -0.4600 O   0  0  0  0  0  0
    6.1500    2.8280   -0.0640 H   0  0  0  0  0  0
  1  2  2  0  0  0
  1 12  1  0  0  0
  1 16  1  0  0  0
  2  3  1  0  0  0
  2  5  1  0  0  0
  3  4  1  0  0  0
  5  6  1  0  0  0
  5  7  2  0  0  0
  7  8  1  0  0  0
  7  9  1  0  0  0
  9 10  1  0  0  0
  9 12  2  0  0  0
 10 11  1  0  0  0
 12 13  1  0  0  0
 13 14  1  0  0  0
 14 15  2  0  0  0
 14 18  1  0  0  0
 15 16  1  0  0  0
 15 51  1  0  0  0
 16 17  2  0  0  0
 18 19  1  0  0  0
 18 33  2  0  0  0
 19 20  1  0  0  0
 19 31  1  0  0  0
 19 32  1  0  0  0
 20 21  1  0  0  0
 20 22  2  0  0  0
 22 23  1  0  0  0
 22 27  1  0  0  0
 23 24  1  0  0  0
 23 25  1  0  0  0
 23 26  1  0  0  0
 27 28  1  0  0  0
 27 29  1  0  0  0
 27 30  1  0  0  0
 33 34  1  0  0  0
 33 36  1  0  0  0
 34 35  1  0  0  0
 36 37  1  0  0  0
 36 51  2  0  0  0
 37 38  1  0  0  0
 37 49  1  0  0  0
 37 50  1  0  0  0
 38 39  1  0  0  0
 38 40  2  0  0  0
 40 41  1  0  0  0
 40 45  1  0  0  0
 41 42  1  0  0  0
 41 43  1  0  0  0
 41 44  1  0  0  0
 45 46  1  0  0  0
 45 47  1  0  0  0
 45 48  1  0  0  0
 51 52  1  0  0  0
 52 53  1  0  0  0
M  END
> <s_m_entry_id>
75

> <s_m_entry_name>
CamMedNP_druglike.75

> <i_qp_#stars>
1

> <i_qp_#amine>
0

> <i_qp_#amidine>
0

> <i_qp_#acid>
0

> <i_qp_#amide>
0

> <i_qp_#rotor>
8

> <i_qp_#rtvFG>
0

> <i_qp_CNS>
-2

> <r_qp_mol_MW>
   396.439

> <r_qp_dipole>
     4.805

> <r_qp_SASA>
   693.620

> <r_qp_FOSA>
   381.950

> <r_qp_FISA>
   160.242

> <r_qp_PISA>
   151.428

> <r_qp_WPSA>
     0.000

> <r_qp_volume>
  1250.611

> <r_qp_donorHB>
     2.000

> <r_qp_accptHB>
     3.500

> <r_qp_dip^2/V>
   0.0184580

> <r_qp_ACxDN^.5/SA>
   0.0071360

> <r_qp_glob>
   0.8093290

> <r_qp_QPpolrz>
    40.205

> <r_qp_QPlogPC16>
    12.506

> <r_qp_QPlogPoct>
    18.143

> <r_qp_QPlogPw>
     8.120

> <r_qp_QPlogPo/w>
     4.535

> <r_qp_QPlogS>
    -6.136

> <r_qp_CIQPlogS>
    -6.602

> <r_qp_QPlogHERG>
    -5.339

> <r_qp_QPPCaco>
   299.453

> <r_qp_QPlogBB>
    -1.550

> <r_qp_QPPMDCK>
   134.377

> <r_qp_QPlogKp>
    -3.171

> <r_qp_IP(eV)>
     8.726

> <r_qp_EA(eV)>
     0.531

> <i_qp_#metab>
10

> <r_qp_QPlogKhsa>
     0.912

> <i_qp_HumanOralAbsorption>
1

> <r_qp_PercentHumanOralAbsorption>
   100.000

> <r_qp_SAfluorine>
     0.000

> <r_qp_SAamideO>
     0.000

> <r_qp_PSA>
   109.587

> <i_qp_#NandO>
6

> <i_qp_RuleOfFive>
0

> <i_qp_RuleOfThree>
2

> <i_qp_#ringatoms>
14

> <i_qp_#in34>
0

> <i_qp_#in56>
14

> <i_qp_#noncon>
0

> <i_qp_#nonHatm>
29

> <r_qp_Jm>
0.000195

$$$$
AN_UY_012C
                    3D
 Structure written by MMmdl.
 53 55  0  0  1  0            999 V2000
    2.0670    0.1910   -0.9180 C   0  0  0  0  0  0
    0.9990    0.1000   -1.8180 C   0  0  0  0  0  0
    1.0760    0.6700   -3.0560 O   0  0  0  0  0  0
    0.2540    0.5140   -3.5480 H   0  0  0  0  0  0
   -0.1690   -0.5780   -1.4610 C   0  0  0  0  0  0
   -1.0060   -0.6570   -2.1510 H   0  0  0  0  0  0
   -0.2780   -1.1690   -0.2030 C   0  0  0  0  0  0
   -1.1930   -1.6920    0.0590 H   0  0  0  0  0  0
    0.7840   -1.0780    0.6940 C   0  0  0  0  0  0
    0.6850   -1.6540    1.9310 O   0  0  0  0  0  0
   -0.1850   -2.0780    2.0220 H   0  0  0  0  0  0
    1.9590   -0.4010    0.3460 C   0  0  0  0  0  0
    2.9540   -0.3650    1.2970 O   0  0  0  0  0  0
    4.1170    0.2960    1.0060 C   0  0  0  0  0  0
    4.3590    0.9280   -0.2030 C   0  0  0  0  0  0
    3.3180    0.8870   -1.2340 C   0  0  0  0  0  0
    3.5680    1.4420   -2.3020 O   0  0  0  0  0  0
    5.1000    0.3120    1.9920 C   0  0  0  0  0  0
    4.9300   -0.1920    2.9410 H   0  0  0  0  0  0
    6.3140    0.9630    1.7610 C   0  0  0  0  0  0
    7.2320    0.8920    2.7730 O   0  0  0  0  0  0
    8.1120    1.0720    2.4050 H   0  0  0  0  0  0
    6.5690    1.6400    0.5570 C   0  0  0  0  0  0
    7.8610    2.3890    0.3130 C   0  0  0  0  0  0
    8.1100    2.9550    1.2160 H   0  0  0  0  0  0
    7.7190    3.1560   -0.4580 H   0  0  0  0  0  0
    8.9710    1.4760   -0.1310 C   0  0  0  0  0  0
    8.7170    0.8860   -1.0130 H   0  0  0  0  0  0
   10.2040    1.3260    0.3930 C   0  0  0  0  0  0
   11.1680    0.3340   -0.2350 C   0  0  0  0  0  0
   10.6130   -0.3970   -0.8380 H   0  0  0  0  0  0
   11.6560   -0.2490    0.5570 H   0  0  0  0  0  0
   12.2190    1.0220   -1.1130 C   0  0  0  0  0  0
   13.0880    0.0170   -1.8190 C   0  0  0  0  0  0
   13.8870   -0.3940   -1.2020 H   0  0  0  0  0  0
   12.9880   -0.3930   -3.0980 C   0  0  0  0  0  0
   13.9670   -1.3870   -3.6660 C   0  0  0  0  0  0
   14.7270   -1.6860   -2.9360 H   0  0  0  0  0  0
   14.4860   -0.9560   -4.5280 H   0  0  0  0  0  0
   13.4440   -2.2930   -3.9900 H   0  0  0  0  0  0
   11.9280    0.0550   -4.0660 C   0  0  0  0  0  0
   11.1440    0.6600   -3.6030 H   0  0  0  0  0  0
   11.4320   -0.8150   -4.5110 H   0  0  0  0  0  0
   12.3780    0.6440   -4.8720 H   0  0  0  0  0  0
   12.8700    1.6550   -0.4970 H   0  0  0  0  0  0
   11.7390    1.7020   -1.8250 H   0  0  0  0  0  0
   10.7420    2.0690    1.5860 C   0  0  0  0  0  0
   11.0500    1.3600    2.3620 H   0  0  0  0  0  0
   10.0180    2.7480    2.0390 H   0  0  0  0  0  0
   11.6130    2.6680    1.3020 H   0  0  0  0  0  0
    5.5740    1.5920   -0.4310 C   0  0  0  0  0  0
    5.8120    2.2060   -1.6390 O   0  0  0  0  0  0
    5.0060    2.0620   -2.2000 H   0  0  0  0  0  0
  1  2  2  0  0  0
  1 12  1  0  0  0
  1 16  1  0  0  0
  2  3  1  0  0  0
  2  5  1  0  0  0
  3  4  1  0  0  0
  5  6  1  0  0  0
  5  7  2  0  0  0
  7  8  1  0  0  0
  7  9  1  0  0  0
  9 10  1  0  0  0
  9 12  2  0  0  0
 10 11  1  0  0  0
 12 13  1  0  0  0
 13 14  1  0  0  0
 14 15  2  0  0  0
 14 18  1  0  0  0
 15 16  1  0  0  0
 15 51  1  0  0  0
 16 17  2  0  0  0
 18 19  1  0  0  0
 18 20  2  0  0  0
 20 21  1  0  0  0
 20 23  1  0  0  0
 21 22  1  0  0  0
 23 24  1  0  0  0
 23 51  2  0  0  0
 24 25  1  0  0  0
 24 26  1  0  0  0
 24 27  1  0  0  0
 27 28  1  0  0  0
 27 29  2  0  0  0
 29 30  1  0  0  0
 29 47  1  0  0  0
 30 31  1  0  0  0
 30 32  1  0  0  0
 30 33  1  0  0  0
 33 34  1  0  0  0
 33 45  1  0  0  0
 33 46  1  0  0  0
 34 35  1  0  0  0
 34 36  2  0  0  0
 36 37  1  0  0  0
 36 41  1  0  0  0
 37 38  1  0  0  0
 37 39  1  0  0  0
 37 40  1  0  0  0
 41 42  1  0  0  0
 41 43  1  0  0  0
 41 44  1  0  0  0
 47 48  1  0  0  0
 47 49  1  0  0  0
 47 50  1  0  0  0
 51 52  1  0  0  0
 52 53  1  0  0  0
M  END
> <s_m_entry_id>
76

> <s_m_entry_name>
CamMedNP_druglike.76

> <i_qp_#stars>
1

> <i_qp_#amine>
0

> <i_qp_#amidine>
0

> <i_qp_#acid>
0

> <i_qp_#amide>
0

> <i_qp_#rotor>
9

> <i_qp_#rtvFG>
0

> <i_qp_CNS>
-2

> <r_qp_mol_MW>
   396.439

> <r_qp_dipole>
     5.302

> <r_qp_SASA>
   701.635

> <r_qp_FOSA>
   321.956

> <r_qp_FISA>
   190.823

> <r_qp_PISA>
   188.857

> <r_qp_WPSA>
     0.000

> <r_qp_volume>
  1256.135

> <r_qp_donorHB>
     2.000

> <r_qp_accptHB>
     3.500

> <r_qp_dip^2/V>
   0.0223820

> <r_qp_ACxDN^.5/SA>
   0.0070550

> <r_qp_glob>
   0.8024370

> <r_qp_QPpolrz>
    40.141

> <r_qp_QPlogPC16>
    13.051

> <r_qp_QPlogPoct>
    18.326

> <r_qp_QPlogPw>
     8.382

> <r_qp_QPlogPo/w>
     4.399

> <r_qp_QPlogS>
    -6.117

> <r_qp_CIQPlogS>
    -6.602

> <r_qp_QPlogHERG>
    -5.629

> <r_qp_QPPCaco>
   153.578

> <r_qp_QPlogBB>
    -1.955

> <r_qp_QPPMDCK>
    65.293

> <r_qp_QPlogKp>
    -3.507

> <r_qp_IP(eV)>
     8.853

> <r_qp_EA(eV)>
     0.912

> <i_qp_#metab>
10

> <r_qp_QPlogKhsa>
     0.882

> <i_qp_HumanOralAbsorption>
1

> <r_qp_PercentHumanOralAbsorption>
    91.835

> <r_qp_SAfluorine>
     0.000

> <r_qp_SAamideO>
     0.000

> <r_qp_PSA>
   112.193

> <i_qp_#NandO>
6

> <i_qp_RuleOfFive>
0

> <i_qp_RuleOfThree>
2

> <i_qp_#ringatoms>
14

> <i_qp_#in34>
0

> <i_qp_#in56>
14

> <i_qp_#noncon>
0

> <i_qp_#nonHatm>
29

> <r_qp_Jm>
9.4e-05

$$$$
LBS_UY_166
                    3D
 Structure written by MMmdl.
 75 80  0  0  1  0            999 V2000
    1.6330    0.4920   -0.2440 C   0  0  0  0  0  0
    0.5330    1.2620   -0.1940 C   0  0  0  0  0  0
    0.6110    2.3310   -0.3830 H   0  0  0  0  0  0
   -0.8420    0.7650    0.1100 C   0  0  0  0  0  0
   -1.4230    0.8240   -0.8170 H   0  0  0  0  0  0
   -1.3140    1.4550    0.8210 H   0  0  0  0  0  0
   -0.8670   -0.6540    0.7060 C   0  0  2  0  0  0
   -0.5260   -0.5700    1.7440 H   0  0  0  0  0  0
    0.1170   -1.5840   -0.0780 C   0  0  1  0  0  0
   -0.1890   -1.5280   -1.1350 H   0  0  0  0  0  0
    1.6130   -1.0340   -0.0190 C   0  0  1  0  0  0
    2.4640   -1.7240   -1.1490 C   0  0  1  0  0  0
    3.8170   -1.0590   -1.4170 C   0  0  0  0  0  0
    4.5040   -1.2240   -0.5760 H   0  0  0  0  0  0
    3.6720    0.4280   -1.7020 C   0  0  2  0  0  0
    3.1070    0.5830   -2.6300 H   0  0  0  0  0  0
    4.9610    1.0070   -1.8780 O   0  0  0  0  0  0
    5.3810    0.5690   -2.6380 H   0  0  0  0  0  0
    2.9710    1.1290   -0.5440 C   0  0  0  0  0  0
    2.2470   -1.3030    1.3700 C   0  0  0  0  0  0
    3.2590   -0.8890    1.4460 H   0  0  0  0  0  0
    2.3410   -2.3710    1.5860 H   0  0  0  0  0  0
    1.6610   -0.8520    2.1770 H   0  0  0  0  0  0
    1.8870   -1.7140   -2.0830 H   0  0  0  0  0  0
    2.7300   -3.0920   -0.8350 O   0  0  0  0  0  0
    3.1680   -3.4950   -1.6040 H   0  0  0  0  0  0
    4.3130   -1.5520   -2.2640 H   0  0  0  0  0  0
    2.8680    2.1950   -0.7880 H   0  0  0  0  0  0
    3.6040    1.1060    0.3510 H   0  0  0  0  0  0
   -2.2920   -1.2390    0.6920 C   0  0  1  0  0  0
   -2.7180   -1.2370   -0.6900 O   0  0  0  0  0  0
   -3.4490   -1.8910   -0.7850 H   0  0  0  0  0  0
   -2.3600   -2.6780    1.2840 C   0  0  2  0  0  0
   -1.8250   -2.7550    2.7440 C   0  0  0  0  0  0
   -2.4560   -2.2200    3.4590 H   0  0  0  0  0  0
   -0.8180   -2.3440    2.8540 H   0  0  0  0  0  0
   -1.7580   -3.7960    3.0800 H   0  0  0  0  0  0
   -1.4930   -3.5850    0.3930 C   0  0  0  0  0  0
   -1.8830   -3.6420   -0.6300 H   0  0  0  0  0  0
   -1.5050   -4.6130    0.7750 H   0  0  0  0  0  0
   -0.0400   -3.0840    0.3130 C   0  0  0  0  0  0
    0.4690   -3.7120   -0.4250 H   0  0  0  0  0  0
    0.4440   -3.2850    1.2720 H   0  0  0  0  0  0
   -3.3720   -0.5030    1.4880 C   0  0  0  0  0  0
   -3.7440    0.3760    0.9500 H   0  0  0  0  0  0
   -3.0160   -0.1740    2.4700 H   0  0  0  0  0  0
   -4.4940   -1.5520    1.6180 C   0  0  2  0  0  0
   -5.3440   -1.2650    0.9860 H   0  0  0  0  0  0
   -4.9430   -1.6870    2.9580 O   0  0  0  0  0  0
   -3.9090   -2.9230    1.2160 C   0  0  1  0  0  0
   -4.2890   -3.1420   -0.1540 O   0  0  0  0  0  0
   -4.0590   -4.0600   -0.3910 H   0  0  0  0  0  0
   -4.5560   -3.9160    2.2010 C   0  0  2  0  0  0
   -3.7830   -4.3470    2.8440 H   0  0  0  0  0  0
   -5.2180   -5.1200    1.5330 C   0  0  0  0  0  0
   -5.4640   -3.0330    3.1120 C   0  0  2  0  0  0
   -5.6190   -5.8200    2.2700 H   0  0  0  0  0  0
   -4.4810   -5.6830    0.9480 H   0  0  0  0  0  0
   -6.0280   -4.8280    0.8580 H   0  0  0  0  0  0
   -6.9620   -2.9450    2.7550 C   0  0  0  0  0  0
   -7.1060   -2.8370    1.6740 H   0  0  0  0  0  0
   -7.3600   -2.0160    3.1890 H   0  0  0  0  0  0
   -7.8150   -4.0880    3.2920 C   0  0  0  0  0  0
   -7.6660   -4.9910    2.6910 H   0  0  0  0  0  0
   -8.8750   -3.8290    3.1870 H   0  0  0  0  0  0
   -7.4910   -4.3690    4.7590 C   0  0  1  0  0  0
   -8.2420   -5.5970    5.2640 C   0  0  0  0  0  0
   -8.0340   -5.7690    6.3250 H   0  0  0  0  0  0
   -7.9510   -6.4970    4.7120 H   0  0  0  0  0  0
   -9.3230   -5.4640    5.1510 H   0  0  0  0  0  0
   -7.8140   -3.4970    5.3440 H   0  0  0  0  0  0
   -5.9840   -4.5310    4.9380 C   0  0  0  0  0  0
   -5.5980   -5.4200    4.4310 H   0  0  0  0  0  0
   -5.7500   -4.6530    6.0020 H   0  0  0  0  0  0
   -5.2890   -3.3740    4.4920 O   0  0  0  0  0  0
  1  2  2  0  0  0
  1 11  1  0  0  0
  1 19  1  0  0  0
  2  3  1  0  0  0
  2  4  1  0  0  0
  4  5  1  0  0  0
  4  6  1  0  0  0
  4  7  1  0  0  0
  7  8  1  0  0  0
  7  9  1  0  0  0
  7 30  1  0  0  0
  9 10  1  0  0  0
  9 11  1  0  0  0
  9 41  1  0  0  0
 11 12  1  0  0  0
 11 20  1  0  0  0
 12 13  1  0  0  0
 12 24  1  0  0  0
 12 25  1  0  0  0
 13 14  1  0  0  0
 13 15  1  0  0  0
 13 27  1  0  0  0
 15 16  1  0  0  0
 15 17  1  0  0  0
 15 19  1  0  0  0
 17 18  1  0  0  0
 19 28  1  0  0  0
 19 29  1  0  0  0
 20 21  1  0  0  0
 20 22  1  0  0  0
 20 23  1  0  0  0
 25 26  1  0  0  0
 30 31  1  0  0  0
 30 33  1  0  0  0
 30 44  1  0  0  0
 31 32  1  0  0  0
 33 34  1  0  0  0
 33 38  1  0  0  0
 33 50  1  0  0  0
 34 35  1  0  0  0
 34 36  1  0  0  0
 34 37  1  0  0  0
 38 39  1  0  0  0
 38 40  1  0  0  0
 38 41  1  0  0  0
 41 42  1  0  0  0
 41 43  1  0  0  0
 44 45  1  0  0  0
 44 46  1  0  0  0
 44 47  1  0  0  0
 47 48  1  0  0  0
 47 49  1  0  0  0
 47 50  1  0  0  0
 49 56  1  0  0  0
 50 51  1  0  0  0
 50 53  1  0  0  0
 51 52  1  0  0  0
 53 54  1  0  0  0
 53 55  1  0  0  0
 53 56  1  0  0  0
 55 57  1  0  0  0
 55 58  1  0  0  0
 55 59  1  0  0  0
 56 60  1  0  0  0
 56 75  1  0  0  0
 60 61  1  0  0  0
 60 62  1  0  0  0
 60 63  1  0  0  0
 63 64  1  0  0  0
 63 65  1  0  0  0
 63 66  1  0  0  0
 66 67  1  0  0  0
 66 71  1  0  0  0
 66 72  1  0  0  0
 67 68  1  0  0  0
 67 69  1  0  0  0
 67 70  1  0  0  0
 72 73  1  0  0  0
 72 74  1  0  0  0
 72 75  1  0  0  0
M  END
> <s_m_entry_id>
77

> <s_m_entry_name>
CamMedNP_druglike.77

> <i_qp_#stars>
1

> <i_qp_#amine>
0

> <i_qp_#amidine>
0

> <i_qp_#acid>
0

> <i_qp_#amide>
0

> <i_qp_#rotor>
4

> <i_qp_#rtvFG>
1

> <i_qp_CNS>
-1

> <r_qp_mol_MW>
   462.625

> <r_qp_dipole>
     6.657

> <r_qp_SASA>
   661.006

> <r_qp_FOSA>
   528.601

> <r_qp_FISA>
   103.346

> <r_qp_PISA>
    29.059

> <r_qp_WPSA>
     0.000

> <r_qp_volume>
  1336.668

> <r_qp_donorHB>
     4.000

> <r_qp_accptHB>
     6.400

> <r_qp_dip^2/V>
   0.0331540

> <r_qp_ACxDN^.5/SA>
   0.0193640

> <r_qp_glob>
   0.8877860

> <r_qp_QPpolrz>
    45.049

> <r_qp_QPlogPC16>
    12.443

> <r_qp_QPlogPoct>
    24.514

> <r_qp_QPlogPw>
    13.491

> <r_qp_QPlogPo/w>
     3.877

> <r_qp_QPlogS>
    -5.070

> <r_qp_CIQPlogS>
    -5.921

> <r_qp_QPlogHERG>
    -3.486

> <r_qp_QPPCaco>
  1037.222

> <r_qp_QPlogBB>
    -0.552

> <r_qp_QPPMDCK>
   514.642

> <r_qp_QPlogKp>
    -2.938

> <r_qp_IP(eV)>
     9.394

> <r_qp_EA(eV)>
    -1.104

> <i_qp_#metab>
6

> <r_qp_QPlogKhsa>
     0.717

> <i_qp_HumanOralAbsorption>
3

> <r_qp_PercentHumanOralAbsorption>
   100.000

> <r_qp_SAfluorine>
     0.000

> <r_qp_SAamideO>
     0.000

> <r_qp_PSA>
    83.394

> <i_qp_#NandO>
6

> <i_qp_RuleOfFive>
0

> <i_qp_RuleOfThree>
0

> <i_qp_#ringatoms>
25

> <i_qp_#in34>
0

> <i_qp_#in56>
25

> <i_qp_#noncon>
21

> <i_qp_#nonHatm>
33

> <r_qp_Jm>
0.004541

$$$$
SO_UY_006
                    3D
 Structure written by MMmdl.
 44 46  0  0  1  0            999 V2000
    1.3150    0.4310   -1.0880 C   0  0  0  0  0  0
    0.2750    0.7160   -1.9630 C   0  0  0  0  0  0
    0.4620    1.2880   -2.8680 H   0  0  0  0  0  0
   -1.0180    0.2690   -1.6790 C   0  0  0  0  0  0
   -1.9590    0.6080   -2.6120 O   0  0  0  0  0  0
   -2.8280    0.2700   -2.3520 H   0  0  0  0  0  0
   -1.3040   -0.4740   -0.5180 C   0  0  0  0  0  0
   -2.6890   -0.9970   -0.2030 C   0  0  0  0  0  0
   -2.9960   -2.2790   -0.9320 C   0  0  0  0  0  0
   -3.0670   -2.1750   -2.0140 H   0  0  0  0  0  0
   -3.1930   -3.5060   -0.4100 C   0  0  0  0  0  0
   -3.4980   -4.6780   -1.3070 C   0  0  0  0  0  0
   -3.5350   -4.3960   -2.3650 H   0  0  0  0  0  0
   -4.4680   -5.1130   -1.0460 H   0  0  0  0  0  0
   -2.7290   -5.4500   -1.1970 H   0  0  0  0  0  0
   -3.1280   -3.8540    1.0510 C   0  0  0  0  0  0
   -2.8990   -3.0060    1.6980 H   0  0  0  0  0  0
   -2.3540   -4.6100    1.2220 H   0  0  0  0  0  0
   -4.0880   -4.2650    1.3820 H   0  0  0  0  0  0
   -3.4370   -0.2460   -0.4840 H   0  0  0  0  0  0
   -2.8220   -1.0880    0.8790 H   0  0  0  0  0  0
   -0.2330   -0.7550    0.3490 C   0  0  0  0  0  0
   -0.4770   -1.4840    1.4890 O   0  0  0  0  0  0
    0.3820   -1.5920    1.9690 H   0  0  0  0  0  0
    1.0600   -0.3000    0.0640 C   0  0  0  0  0  0
    2.1720   -0.5780    0.9710 C   0  0  0  0  0  0
    1.9790   -1.2440    1.9840 O   0  0  0  0  0  0
    3.4830   -0.0280    0.6160 C   0  0  0  0  0  0
    4.3050   -0.2010    1.2980 H   0  0  0  0  0  0
    3.5970    0.6690   -0.5220 C   0  0  0  0  0  0
    4.8810    1.2540   -0.9380 C   0  0  0  0  0  0
    2.5630    0.8950   -1.4150 O   0  0  0  0  0  0
    5.4350    0.8710   -2.1710 C   0  0  0  0  0  0
    4.9250    0.1420   -2.7970 H   0  0  0  0  0  0
    6.6450    1.4170   -2.6110 C   0  0  0  0  0  0
    7.0490    1.1020   -3.5680 H   0  0  0  0  0  0
    7.3020    2.3540   -1.8180 C   0  0  0  0  0  0
    8.4840    2.9130   -2.2110 O   0  0  0  0  0  0
    8.7380    2.5350   -3.0690 H   0  0  0  0  0  0
    6.7700    2.7560   -0.5970 C   0  0  0  0  0  0
    7.3040    3.4930   -0.0060 H   0  0  0  0  0  0
    5.5600    2.2090   -0.1650 C   0  0  0  0  0  0
    5.0110    2.6190    1.0210 O   0  0  0  0  0  0
    5.5550    3.3340    1.3910 H   0  0  0  0  0  0
  1  2  2  0  0  0
  1 25  1  0  0  0
  1 32  1  0  0  0
  2  3  1  0  0  0
  2  4  1  0  0  0
  4  5  1  0  0  0
  4  7  2  0  0  0
  5  6  1  0  0  0
  7  8  1  0  0  0
  7 22  1  0  0  0
  8  9  1  0  0  0
  8 20  1  0  0  0
  8 21  1  0  0  0
  9 10  1  0  0  0
  9 11  2  0  0  0
 11 12  1  0  0  0
 11 16  1  0  0  0
 12 13  1  0  0  0
 12 14  1  0  0  0
 12 15  1  0  0  0
 16 17  1  0  0  0
 16 18  1  0  0  0
 16 19  1  0  0  0
 22 23  1  0  0  0
 22 25  2  0  0  0
 23 24  1  0  0  0
 25 26  1  0  0  0
 26 27  2  0  0  0
 26 28  1  0  0  0
 28 29  1  0  0  0
 28 30  2  0  0  0
 30 31  1  0  0  0
 30 32  1  0  0  0
 31 33  2  0  0  0
 31 42  1  0  0  0
 33 34  1  0  0  0
 33 35  1  0  0  0
 35 36  1  0  0  0
 35 37  2  0  0  0
 37 38  1  0  0  0
 37 40  1  0  0  0
 38 39  1  0  0  0
 40 41  1  0  0  0
 40 42  2  0  0  0
 42 43  1  0  0  0
 43 44  1  0  0  0
M  END
> <s_m_entry_id>
78

> <s_m_entry_name>
CamMedNP_druglike.78

> <i_qp_#stars>
0

> <i_qp_#amine>
0

> <i_qp_#amidine>
0

> <i_qp_#acid>
0

> <i_qp_#amide>
0

> <i_qp_#rotor>
6

> <i_qp_#rtvFG>
0

> <i_qp_CNS>
-2

> <r_qp_mol_MW>
   354.359

> <r_qp_dipole>
     4.744

> <r_qp_SASA>
   628.478

> <r_qp_FOSA>
   192.658

> <r_qp_FISA>
   202.971

> <r_qp_PISA>
   232.849

> <r_qp_WPSA>
     0.000

> <r_qp_volume>
  1092.121

> <r_qp_donorHB>
     3.000

> <r_qp_accptHB>
     4.500

> <r_qp_dip^2/V>
   0.0206090

> <r_qp_ACxDN^.5/SA>
   0.0124020

> <r_qp_glob>
   0.8160600

> <r_qp_QPpolrz>
    35.924

> <r_qp_QPlogPC16>
    12.089

> <r_qp_QPlogPoct>
    19.060

> <r_qp_QPlogPw>
    11.699

> <r_qp_QPlogPo/w>
     2.747

> <r_qp_QPlogS>
    -4.829

> <r_qp_CIQPlogS>
    -5.392

> <r_qp_QPlogHERG>
    -5.619

> <r_qp_QPPCaco>
   117.795

> <r_qp_QPlogBB>
    -1.830

> <r_qp_QPPMDCK>
    49.017

> <r_qp_QPlogKp>
    -3.864

> <r_qp_IP(eV)>
     9.011

> <r_qp_EA(eV)>
     0.633

> <i_qp_#metab>
7

> <r_qp_QPlogKhsa>
     0.313

> <i_qp_HumanOralAbsorption>
2

> <r_qp_PercentHumanOralAbsorption>
    80.099

> <r_qp_SAfluorine>
     0.000

> <r_qp_SAamideO>
     0.000

> <r_qp_PSA>
   115.289

> <i_qp_#NandO>
6

> <i_qp_RuleOfFive>
0

> <i_qp_RuleOfThree>
1

> <i_qp_#ringatoms>
16

> <i_qp_#in34>
0

> <i_qp_#in56>
16

> <i_qp_#noncon>
0

> <i_qp_#nonHatm>
26

> <r_qp_Jm>
0.000719

$$$$
SO_UY_007
                    3D
 Structure written by MMmdl.
 44 46  0  0  1  0            999 V2000
    1.1620    0.4410   -1.2210 C   0  0  0  0  0  0
    0.0380    0.8140   -1.9790 C   0  0  0  0  0  0
    0.1680    1.7950   -3.1250 C   0  0  0  0  0  0
    0.5940    1.1230   -4.4030 C   0  0  0  0  0  0
   -0.1420    0.4170   -4.7880 H   0  0  0  0  0  0
    1.7320    1.2960   -5.1050 C   0  0  0  0  0  0
    1.9710    0.5200   -6.3740 C   0  0  0  0  0  0
    2.1000    1.2050   -7.2190 H   0  0  0  0  0  0
    1.1400   -0.1520   -6.6160 H   0  0  0  0  0  0
    2.8740   -0.0910   -6.2800 H   0  0  0  0  0  0
    2.8540    2.2260   -4.7350 C   0  0  0  0  0  0
    2.6690    2.7970   -3.8230 H   0  0  0  0  0  0
    3.0240    2.9480   -5.5400 H   0  0  0  0  0  0
    3.7780    1.6570   -4.5840 H   0  0  0  0  0  0
    0.8400    2.6070   -2.8290 H   0  0  0  0  0  0
   -0.7910    2.2970   -3.3040 H   0  0  0  0  0  0
   -1.1960    0.2180   -1.6700 C   0  0  0  0  0  0
   -2.2900    0.5450   -2.4230 O   0  0  0  0  0  0
   -3.0550    0.0360   -2.1080 H   0  0  0  0  0  0
   -1.3260   -0.7000   -0.6240 C   0  0  0  0  0  0
   -2.2820   -1.1540   -0.3810 H   0  0  0  0  0  0
   -0.2040   -1.0450    0.1180 C   0  0  0  0  0  0
   -0.3640   -1.9510    1.1330 O   0  0  0  0  0  0
    0.5210   -2.0830    1.5540 H   0  0  0  0  0  0
    1.0360   -0.4820   -0.1840 C   0  0  0  0  0  0
    2.2260   -0.8640    0.5730 C   0  0  0  0  0  0
    2.1270   -1.6540    1.5080 O   0  0  0  0  0  0
    3.5030   -0.2830    0.1550 C   0  0  0  0  0  0
    4.3970   -0.5970    0.6780 H   0  0  0  0  0  0
    3.5040    0.5870   -0.8620 C   0  0  0  0  0  0
    4.7490    1.1970   -1.3540 C   0  0  0  0  0  0
    2.3730    1.0090   -1.5380 O   0  0  0  0  0  0
    5.8160    0.4320   -1.8550 C   0  0  0  0  0  0
    5.7000   -0.9330   -1.8840 O   0  0  0  0  0  0
    6.4690   -1.3130   -2.3390 H   0  0  0  0  0  0
    6.9760    1.0410   -2.3430 C   0  0  0  0  0  0
    7.7940    0.4410   -2.7260 H   0  0  0  0  0  0
    7.0640    2.4300   -2.3370 C   0  0  0  0  0  0
    8.1710    3.0770   -2.8070 O   0  0  0  0  0  0
    8.8280    2.4170   -3.0820 H   0  0  0  0  0  0
    6.0180    3.2100   -1.8560 C   0  0  0  0  0  0
    6.0980    4.2940   -1.8640 H   0  0  0  0  0  0
    4.8630    2.5960   -1.3660 C   0  0  0  0  0  0
    4.0500    3.2180   -0.9970 H   0  0  0  0  0  0
  1  2  2  0  0  0
  1 25  1  0  0  0
  1 32  1  0  0  0
  2  3  1  0  0  0
  2 17  1  0  0  0
  3  4  1  0  0  0
  3 15  1  0  0  0
  3 16  1  0  0  0
  4  5  1  0  0  0
  4  6  2  0  0  0
  6  7  1  0  0  0
  6 11  1  0  0  0
  7  8  1  0  0  0
  7  9  1  0  0  0
  7 10  1  0  0  0
 11 12  1  0  0  0
 11 13  1  0  0  0
 11 14  1  0  0  0
 17 18  1  0  0  0
 17 20  2  0  0  0
 18 19  1  0  0  0
 20 21  1  0  0  0
 20 22  1  0  0  0
 22 23  1  0  0  0
 22 25  2  0  0  0
 23 24  1  0  0  0
 25 26  1  0  0  0
 26 27  2  0  0  0
 26 28  1  0  0  0
 28 29  1  0  0  0
 28 30  2  0  0  0
 30 31  1  0  0  0
 30 32  1  0  0  0
 31 33  2  0  0  0
 31 43  1  0  0  0
 33 34  1  0  0  0
 33 36  1  0  0  0
 34 35  1  0  0  0
 36 37  1  0  0  0
 36 38  2  0  0  0
 38 39  1  0  0  0
 38 41  1  0  0  0
 39 40  1  0  0  0
 41 42  1  0  0  0
 41 43  2  0  0  0
 43 44  1  0  0  0
M  END
> <s_m_entry_id>
79

> <s_m_entry_name>
CamMedNP_druglike.79

> <i_qp_#stars>
0

> <i_qp_#amine>
0

> <i_qp_#amidine>
0

> <i_qp_#acid>
0

> <i_qp_#amide>
0

> <i_qp_#rotor>
6

> <i_qp_#rtvFG>
0

> <i_qp_CNS>
-2

> <r_qp_mol_MW>
   354.359

> <r_qp_dipole>
     5.990

> <r_qp_SASA>
   586.340

> <r_qp_FOSA>
   159.337

> <r_qp_FISA>
   223.573
[truncated: 4,907,673 more chars]
