# Supplementary material for: Assessing the pharmacokinetic profile of the CamMedNP natural products database: an in silico approach
Source: Org Med Chem Lett. 2013 Aug 30;3:10. doi: 10.1186/2191-2858-3-10 (PMC3767462; doi:10.1186/2191-2858-3-10)
Supplement: Additional file 4 — Fragment-like subset. 3D structures of the fragment-like subset with calculated pharmacokinetic descriptors. [file 2191-2858-3-10-S4.sdf]

JDW_UD_096
                    3D
 Structure written by MMmdl.
 29 31  0  0  1  0            999 V2000
    1.3870    0.7900   -0.2410 C   0  0  0  0  0  0
    0.2080    1.5610   -0.3500 C   0  0  0  0  0  0
   -1.0040    0.9850   -0.7200 C   0  0  0  0  0  0
   -1.0460   -0.3730   -0.9900 C   0  0  0  0  0  0
    0.1190   -1.1470   -0.9070 C   0  0  0  0  0  0
    1.3520   -0.6000   -0.5250 C   0  0  0  0  0  0
    0.0240   -2.5040   -1.1450 O   0  0  0  0  0  0
    2.4340   -1.3980   -0.4510 N   0  0  0  0  0  0
    3.5720   -0.7830   -0.1100 C   0  0  0  0  0  0
    3.7580    0.5540    0.1940 C   0  0  0  0  0  0
    2.6160    1.3650    0.1540 C   0  0  0  0  0  0
    2.6940    2.7190    0.4050 O   0  0  0  0  0  0
    4.7470   -1.4600   -0.0290 O   0  0  0  0  0  0
    5.6970   -0.5520    0.3190 C   0  0  0  0  0  0
    5.1430    0.7000    0.4640 C   0  0  0  0  0  0
    6.7000   -0.9440    0.4190 H   0  0  0  0  0  0
    5.6720    1.6050    0.7290 H   0  0  0  0  0  0
    2.7560    2.9580    1.8120 C   0  0  0  0  0  0
    2.6580    4.0360    1.9720 H   0  0  0  0  0  0
    3.7200    2.6430    2.2240 H   0  0  0  0  0  0
    1.9350    2.4620    2.3410 H   0  0  0  0  0  0
   -1.8910    1.6070   -0.7890 H   0  0  0  0  0  0
   -2.2230   -0.9710   -1.3480 O   0  0  0  0  0  0
    0.2320    2.6300   -0.1420 H   0  0  0  0  0  0
   -2.9400   -0.3160   -1.3160 H   0  0  0  0  0  0
    0.2720   -2.7770   -2.5240 C   0  0  0  0  0  0
    0.1900   -3.8580   -2.6700 H   0  0  0  0  0  0
    1.2830   -2.4730   -2.8170 H   0  0  0  0  0  0
   -0.4710   -2.2920   -3.1660 H   0  0  0  0  0  0
  1  2  2  0  0  0
  1  6  1  0  0  0
  1 11  1  0  0  0
  2  3  1  0  0  0
  2 24  1  0  0  0
  3  4  2  0  0  0
  3 22  1  0  0  0
  4  5  1  0  0  0
  4 23  1  0  0  0
  5  6  2  0  0  0
  5  7  1  0  0  0
  6  8  1  0  0  0
  7 26  1  0  0  0
  8  9  2  0  0  0
  9 10  1  0  0  0
  9 13  1  0  0  0
 10 11  2  0  0  0
 10 15  1  0  0  0
 11 12  1  0  0  0
 12 18  1  0  0  0
 13 14  1  0  0  0
 14 15  2  0  0  0
 14 16  1  0  0  0
 15 17  1  0  0  0
 18 19  1  0  0  0
 18 20  1  0  0  0
 18 21  1  0  0  0
 23 25  1  0  0  0
 26 27  1  0  0  0
 26 28  1  0  0  0
 26 29  1  0  0  0
M  END
> <s_m_entry_id>
1

> <s_m_entry_name>
CamMedNP_fragmentlike.1

> <i_qp_#stars>
0

> <i_qp_#amine>
0

> <i_qp_#amidine>
0

> <i_qp_#acid>
0

> <i_qp_#amide>
0

> <i_qp_#rotor>
3

> <i_qp_#rtvFG>
0

> <i_qp_CNS>
0

> <r_qp_mol_MW>
   245.234

> <r_qp_dipole>
     5.351

> <r_qp_SASA>
   413.585

> <r_qp_FOSA>
   161.722

> <r_qp_FISA>
    55.395

> <r_qp_PISA>
   196.469

> <r_qp_WPSA>
     0.000

> <r_qp_volume>
   719.175

> <r_qp_donorHB>
     1.000

> <r_qp_accptHB>
     3.750

> <r_qp_dip^2/V>
   0.0398150

> <r_qp_ACxDN^.5/SA>
   0.0090670

> <r_qp_glob>
   0.9386200

> <r_qp_QPpolrz>
    22.577

> <r_qp_QPlogPC16>
     7.339

> <r_qp_QPlogPoct>
    10.908

> <r_qp_QPlogPw>
     6.924

> <r_qp_QPlogPo/w>
     2.110

> <r_qp_QPlogS>
    -2.107

> <r_qp_CIQPlogS>
    -3.490

> <r_qp_QPlogHERG>
    -3.462

> <r_qp_QPPCaco>
  2955.220

> <r_qp_QPlogBB>
    -0.036

> <r_qp_QPPMDCK>
  1595.886

> <r_qp_QPlogKp>
    -1.560

> <r_qp_IP(eV)>
     8.445

> <r_qp_EA(eV)>
     1.301

> <i_qp_#metab>
4

> <r_qp_QPlogKhsa>
    -0.216

> <i_qp_HumanOralAbsorption>
3

> <r_qp_PercentHumanOralAbsorption>
   100.000

> <r_qp_SAfluorine>
     0.000

> <r_qp_SAamideO>
     0.000

> <r_qp_PSA>
    57.394

> <i_qp_#NandO>
5

> <i_qp_RuleOfFive>
0

> <i_qp_RuleOfThree>
0

> <i_qp_#ringatoms>
13

> <i_qp_#in34>
0

> <i_qp_#in56>
13

> <i_qp_#noncon>
0

> <i_qp_#nonHatm>
18

> <r_qp_Jm>
52.698266

$$$$
AN_UY_131
                    3D
 Structure written by MMmdl.
 26 27  0  0  1  0            999 V2000
    1.2220    0.6480   -0.1420 C   0  0  0  0  0  0
   -0.0130    1.2840   -0.2950 C   0  0  0  0  0  0
   -0.0460    2.3330   -0.5780 H   0  0  0  0  0  0
   -1.2000    0.5690   -0.0860 C   0  0  0  0  0  0
   -2.3990    1.2010   -0.2770 O   0  0  0  0  0  0
   -2.2440    2.1100   -0.5830 H   0  0  0  0  0  0
   -1.1690   -0.7830    0.2880 C   0  0  0  0  0  0
   -2.2820   -1.5570    0.4990 O   0  0  0  0  0  0
   -3.2830   -0.9500    1.3110 C   0  0  0  0  0  0
   -3.8150   -1.7500    1.8340 H   0  0  0  0  0  0
   -4.0120   -0.4260    0.6870 H   0  0  0  0  0  0
   -2.8630   -0.2810    2.0710 H   0  0  0  0  0  0
    0.0720   -1.4250    0.3970 C   0  0  0  0  0  0
    0.1460   -2.7430    0.7760 O   0  0  0  0  0  0
    0.0660   -3.5880   -0.3710 C   0  0  0  0  0  0
    0.1550   -4.6240   -0.0300 H   0  0  0  0  0  0
    0.8880   -3.3910   -1.0680 H   0  0  0  0  0  0
   -0.8980   -3.4820   -0.8810 H   0  0  0  0  0  0
    1.2510   -0.7010    0.2040 C   0  0  0  0  0  0
    2.4830   -1.3700    0.3630 O   0  0  0  0  0  0
    3.6980   -0.7120    0.1800 C   0  0  0  0  0  0
    4.7760   -1.2790    0.3110 O   0  0  0  0  0  0
    3.6340    0.7110   -0.1860 C   0  0  0  0  0  0
    4.5850    1.2120   -0.3250 H   0  0  0  0  0  0
    2.4770    1.3550   -0.3390 C   0  0  0  0  0  0
    2.4560    2.4060   -0.6090 H   0  0  0  0  0  0
  1  2  2  0  0  0
  1 19  1  0  0  0
  1 25  1  0  0  0
  2  3  1  0  0  0
  2  4  1  0  0  0
  4  5  1  0  0  0
  4  7  2  0  0  0
  5  6  1  0  0  0
  7  8  1  0  0  0
  7 13  1  0  0  0
  8  9  1  0  0  0
  9 10  1  0  0  0
  9 11  1  0  0  0
  9 12  1  0  0  0
 13 14  1  0  0  0
 13 19  2  0  0  0
 14 15  1  0  0  0
 15 16  1  0  0  0
 15 17  1  0  0  0
 15 18  1  0  0  0
 19 20  1  0  0  0
 20 21  1  0  0  0
 21 22  2  0  0  0
 21 23  1  0  0  0
 23 24  1  0  0  0
 23 25  2  0  0  0
 25 26  1  0  0  0
M  END
> <s_m_entry_id>
2

> <s_m_entry_name>
CamMedNP_fragmentlike.2

> <i_qp_#stars>
0

> <i_qp_#amine>
0

> <i_qp_#amidine>
0

> <i_qp_#acid>
0

> <i_qp_#amide>
0

> <i_qp_#rotor>
3

> <i_qp_#rtvFG>
1

> <i_qp_CNS>
0

> <r_qp_mol_MW>
   222.197

> <r_qp_dipole>
     7.736

> <r_qp_SASA>
   418.087

> <r_qp_FOSA>
   176.040

> <r_qp_FISA>
   107.902

> <r_qp_PISA>
   134.145

> <r_qp_WPSA>
     0.000

> <r_qp_volume>
   687.386

> <r_qp_donorHB>
     1.000

> <r_qp_accptHB>
     4.750

> <r_qp_dip^2/V>
   0.0870620

> <r_qp_ACxDN^.5/SA>
   0.0113610

> <r_qp_glob>
   0.9009450

> <r_qp_QPpolrz>
    20.710

> <r_qp_QPlogPC16>
     6.628

> <r_qp_QPlogPoct>
    11.511

> <r_qp_QPlogPw>
     7.853

> <r_qp_QPlogPo/w>
     1.081

> <r_qp_QPlogS>
    -1.899

> <r_qp_CIQPlogS>
    -2.506

> <r_qp_QPlogHERG>
    -3.775

> <r_qp_QPPCaco>
   938.994

> <r_qp_QPlogBB>
    -0.504

> <r_qp_QPPMDCK>
   462.170

> <r_qp_QPlogKp>
    -2.748

> <r_qp_IP(eV)>
     9.216

> <r_qp_EA(eV)>
     1.096

> <i_qp_#metab>
3

> <r_qp_QPlogKhsa>
    -0.476

> <i_qp_HumanOralAbsorption>
3

> <r_qp_PercentHumanOralAbsorption>
    86.479

> <r_qp_SAfluorine>
     0.000

> <r_qp_SAamideO>
     0.000

> <r_qp_PSA>
    75.750

> <i_qp_#NandO>
5

> <i_qp_RuleOfFive>
0

> <i_qp_RuleOfThree>
0

> <i_qp_#ringatoms>
10

> <i_qp_#in34>
0

> <i_qp_#in56>
10

> <i_qp_#noncon>
0

> <i_qp_#nonHatm>
16

> <r_qp_Jm>
5.019444

$$$$
UB_MBA_007
                    3D
 Structure written by MMmdl.
 28 30  0  0  1  0            999 V2000
    1.3210    0.8940    0.1800 C   0  0  0  0  0  0
    0.2620    1.6600   -0.3370 C   0  0  0  0  0  0
    0.2890    3.0340   -0.2130 O   0  0  0  0  0  0
   -0.5740    3.4500    0.8470 C   0  0  0  0  0  0
   -0.4310    4.5260    0.9900 H   0  0  0  0  0  0
   -0.3240    2.9470    1.7880 H   0  0  0  0  0  0
   -1.6250    3.2810    0.5930 H   0  0  0  0  0  0
   -0.7720    1.0220   -1.0560 C   0  0  0  0  0  0
   -0.7430   -0.3680   -1.1850 C   0  0  0  0  0  0
    0.2660   -1.1830   -0.6540 C   0  0  0  0  0  0
    0.3900   -2.5600   -0.7210 O   0  0  0  0  0  0
   -0.6600   -3.2590   -1.3750 C   0  0  0  0  0  0
    1.2940   -0.4950    0.0220 C   0  0  0  0  0  0
   -1.9350    1.4570   -1.7500 C   0  0  0  0  0  0
   -2.2810    2.4730   -1.8750 H   0  0  0  0  0  0
   -2.5420    0.3270   -2.2400 C   0  0  0  0  0  0
   -3.4360    0.1480   -2.8200 H   0  0  0  0  0  0
   -1.8330   -0.7770   -1.9020 O   0  0  0  0  0  0
    2.3470   -1.2840    0.5580 O   0  0  0  0  0  0
    3.4260   -0.7260    1.2370 C   0  0  0  0  0  0
    4.3320   -1.4050    1.7020 O   0  0  0  0  0  0
    3.4300    0.7360    1.3690 C   0  0  0  0  0  0
    4.2780    1.1680    1.8880 H   0  0  0  0  0  0
    2.4520    1.4950    0.8790 C   0  0  0  0  0  0
    2.4860    2.5750    0.9870 H   0  0  0  0  0  0
   -0.4320   -4.3280   -1.3200 H   0  0  0  0  0  0
   -1.6180   -3.1030   -0.8680 H   0  0  0  0  0  0
   -0.7140   -2.9900   -2.4340 H   0  0  0  0  0  0
  1  2  2  0  0  0
  1 13  1  0  0  0
  1 24  1  0  0  0
  2  3  1  0  0  0
  2  8  1  0  0  0
  3  4  1  0  0  0
  4  5  1  0  0  0
  4  6  1  0  0  0
  4  7  1  0  0  0
  8  9  2  0  0  0
  8 14  1  0  0  0
  9 10  1  0  0  0
  9 18  1  0  0  0
 10 11  1  0  0  0
 10 13  2  0  0  0
 11 12  1  0  0  0
 12 26  1  0  0  0
 12 27  1  0  0  0
 12 28  1  0  0  0
 13 19  1  0  0  0
 14 15  1  0  0  0
 14 16  2  0  0  0
 16 17  1  0  0  0
 16 18  1  0  0  0
 19 20  1  0  0  0
 20 21  2  0  0  0
 20 22  1  0  0  0
 22 23  1  0  0  0
 22 24  2  0  0  0
 24 25  1  0  0  0
M  END
> <s_m_entry_id>
3

> <s_m_entry_name>
CamMedNP_fragmentlike.3

> <i_qp_#stars>
0

> <i_qp_#amine>
0

> <i_qp_#amidine>
0

> <i_qp_#acid>
0

> <i_qp_#amide>
0

> <i_qp_#rotor>
2

> <i_qp_#rtvFG>
1

> <i_qp_CNS>
0

> <r_qp_mol_MW>
   246.219

> <r_qp_dipole>
     8.173

> <r_qp_SASA>
   431.064

> <r_qp_FOSA>
   167.936

> <r_qp_FISA>
    72.090

> <r_qp_PISA>
   191.038

> <r_qp_WPSA>
     0.000

> <r_qp_volume>
   732.625

> <r_qp_donorHB>
     0.000

> <r_qp_accptHB>
     4.500

> <r_qp_dip^2/V>
   0.0911830

> <r_qp_ACxDN^.5/SA>
   0.0000000

> <r_qp_glob>
   0.9117540

> <r_qp_QPpolrz>
    23.706

> <r_qp_QPlogPC16>
     7.096

> <r_qp_QPlogPoct>
    11.008

> <r_qp_QPlogPw>
     6.538

> <r_qp_QPlogPo/w>
     1.608

> <r_qp_QPlogS>
    -1.704

> <r_qp_CIQPlogS>
    -2.994

> <r_qp_QPlogHERG>
    -3.871

> <r_qp_QPPCaco>
  2052.431

> <r_qp_QPlogBB>
    -0.135

> <r_qp_QPPMDCK>
  1076.156

> <r_qp_QPlogKp>
    -1.983

> <r_qp_IP(eV)>
     8.811

> <r_qp_EA(eV)>
     1.019

> <i_qp_#metab>
3

> <r_qp_QPlogKhsa>
    -0.544

> <i_qp_HumanOralAbsorption>
3

> <r_qp_PercentHumanOralAbsorption>
    95.644

> <r_qp_SAfluorine>
     0.000

> <r_qp_SAamideO>
     0.000

> <r_qp_PSA>
    62.480

> <i_qp_#NandO>
5

> <i_qp_RuleOfFive>
0

> <i_qp_RuleOfThree>
0

> <i_qp_#ringatoms>
13

> <i_qp_#in34>
0

> <i_qp_#in56>
13

> <i_qp_#noncon>
0

> <i_qp_#nonHatm>
18

> <r_qp_Jm>
50.597022

$$$$
BNG_UY_116
                    3D
 Structure written by MMmdl.
 24 24  0  0  1  0            999 V2000
    1.1860    0.6380   -0.0860 C   0  0  0  0  0  0
    2.4450    1.3800    0.0600 C   0  0  0  0  0  0
    2.7180    2.0170   -0.7790 H   0  0  0  0  0  0
    3.2220    1.3280    1.1470 C   0  0  0  0  0  0
    2.9800    0.7310    2.0180 H   0  0  0  0  0  0
    0.1330    1.2350   -0.7950 C   0  0  0  0  0  0
    0.2410    2.2400   -1.1990 H   0  0  0  0  0  0
   -1.0770    0.5590   -0.9870 C   0  0  0  0  0  0
   -1.8750    1.0520   -1.5340 H   0  0  0  0  0  0
   -1.2350   -0.7280   -0.4800 C   0  0  0  0  0  0
   -2.4120   -1.4020   -0.6620 O   0  0  0  0  0  0
   -3.0240   -0.8340   -1.1550 H   0  0  0  0  0  0
   -0.1890   -1.3390    0.2130 C   0  0  0  0  0  0
   -0.3550   -2.6080    0.6960 O   0  0  0  0  0  0
    0.4580   -2.8920    1.1410 H   0  0  0  0  0  0
    1.0200   -0.6650    0.4060 C   0  0  0  0  0  0
    1.8350   -1.1570    0.9280 H   0  0  0  0  0  0
    4.4620    2.1200    1.1990 C   0  0  0  0  0  0
    5.0680    1.8730    2.3880 O   0  0  0  0  0  0
    6.2970    2.5760    2.5760 C   0  0  0  0  0  0
    6.6960    2.3060    3.5580 H   0  0  0  0  0  0
    6.1260    3.6570    2.5570 H   0  0  0  0  0  0
    7.0250    2.2850    1.8130 H   0  0  0  0  0  0
    4.8620    2.8640    0.3160 O   0  0  0  0  0  0
  1  2  1  0  0  0
  1  6  2  0  0  0
  1 16  1  0  0  0
  2  3  1  0  0  0
  2  4  2  0  0  0
  4  5  1  0  0  0
  4 18  1  0  0  0
  6  7  1  0  0  0
  6  8  1  0  0  0
  8  9  1  0  0  0
  8 10  2  0  0  0
 10 11  1  0  0  0
 10 13  1  0  0  0
 11 12  1  0  0  0
 13 14  1  0  0  0
 13 16  2  0  0  0
 14 15  1  0  0  0
 16 17  1  0  0  0
 18 19  1  0  0  0
 18 24  2  0  0  0
 19 20  1  0  0  0
 20 21  1  0  0  0
 20 22  1  0  0  0
 20 23  1  0  0  0
M  END
> <s_m_entry_id>
4

> <s_m_entry_name>
CamMedNP_fragmentlike.4

> <i_qp_#stars>
1

> <i_qp_#amine>
0

> <i_qp_#amidine>
0

> <i_qp_#acid>
0

> <i_qp_#amide>
0

> <i_qp_#rotor>
5

> <i_qp_#rtvFG>
1

> <i_qp_CNS>
-2

> <r_qp_mol_MW>
   194.187

> <r_qp_dipole>
     0.866

> <r_qp_SASA>
   432.104

> <r_qp_FOSA>
   125.096

> <r_qp_FISA>
   161.538

> <r_qp_PISA>
   145.470

> <r_qp_WPSA>
     0.000

> <r_qp_volume>
   683.538

> <r_qp_donorHB>
     2.000

> <r_qp_accptHB>
     3.500

> <r_qp_dip^2/V>
   0.0010980

> <r_qp_ACxDN^.5/SA>
   0.0114550

> <r_qp_glob>
   0.8684640

> <r_qp_QPpolrz>
    19.380

> <r_qp_QPlogPC16>
     7.017

> <r_qp_QPlogPoct>
    10.786

> <r_qp_QPlogPw>
     8.121

> <r_qp_QPlogPo/w>
     1.011

> <r_qp_QPlogS>
    -2.101

> <r_qp_CIQPlogS>
    -2.146

> <r_qp_QPlogHERG>
    -4.354

> <r_qp_QPPCaco>
   291.098

> <r_qp_QPlogBB>
    -1.166

> <r_qp_QPPMDCK>
   130.329

> <r_qp_QPlogKp>
    -3.504

> <r_qp_IP(eV)>
     8.940

> <r_qp_EA(eV)>
     0.653

> <i_qp_#metab>
2

> <r_qp_QPlogKhsa>
    -0.419

> <i_qp_HumanOralAbsorption>
3

> <r_qp_PercentHumanOralAbsorption>
    76.965

> <r_qp_SAfluorine>
     0.000

> <r_qp_SAamideO>
     0.000

> <r_qp_PSA>
    81.189

> <i_qp_#NandO>
4

> <i_qp_RuleOfFive>
0

> <i_qp_RuleOfThree>
0

> <i_qp_#ringatoms>
6

> <i_qp_#in34>
0

> <i_qp_#in56>
6

> <i_qp_#noncon>
0

> <i_qp_#nonHatm>
14

> <r_qp_Jm>
0.482246

$$$$
BNG_UY_133
                    3D
 Structure written by MMmdl.
 20 20  0  0  1  0            999 V2000
    1.1110    0.8610   -0.3150 C   0  0  0  0  0  0
   -0.1250    1.4220   -0.6700 C   0  0  0  0  0  0
   -0.2120    2.4880   -0.8700 H   0  0  0  0  0  0
   -1.2560    0.6140   -0.7710 C   0  0  0  0  0  0
   -2.2160    1.0400   -1.0450 H   0  0  0  0  0  0
   -1.1410   -0.7460   -0.5150 C   0  0  0  0  0  0
   -2.2610   -1.5260   -0.6180 O   0  0  0  0  0  0
   -1.9570   -2.4300   -0.4000 H   0  0  0  0  0  0
    0.0820   -1.3270   -0.1580 C   0  0  0  0  0  0
    0.0280   -2.6800    0.0610 O   0  0  0  0  0  0
    1.2470   -3.3170    0.4260 C   0  0  0  0  0  0
    1.0380   -4.3820    0.5640 H   0  0  0  0  0  0
    1.6270   -2.9260    1.3760 H   0  0  0  0  0  0
    1.9940   -3.2240   -0.3690 H   0  0  0  0  0  0
    1.2130   -0.5150   -0.0590 C   0  0  0  0  0  0
    2.1770   -0.9320    0.2150 H   0  0  0  0  0  0
    2.2700    1.7540   -0.2230 C   0  0  0  0  0  0
    2.2560    2.9560   -0.4300 O   0  0  0  0  0  0
    3.4020    1.1100    0.1250 O   0  0  0  0  0  0
    4.0900    1.8080    0.1510 H   0  0  0  0  0  0
  1  2  2  0  0  0
  1 15  1  0  0  0
  1 17  1  0  0  0
  2  3  1  0  0  0
  2  4  1  0  0  0
  4  5  1  0  0  0
  4  6  2  0  0  0
  6  7  1  0  0  0
  6  9  1  0  0  0
  7  8  1  0  0  0
  9 10  1  0  0  0
  9 15  2  0  0  0
 10 11  1  0  0  0
 11 12  1  0  0  0
 11 13  1  0  0  0
 11 14  1  0  0  0
 15 16  1  0  0  0
 17 18  2  0  0  0
 17 19  1  0  0  0
 19 20  1  0  0  0
M  END
> <s_m_entry_id>
5

> <s_m_entry_name>
CamMedNP_fragmentlike.5

> <i_qp_#stars>
0

> <i_qp_#amine>
0

> <i_qp_#amidine>
0

> <i_qp_#acid>
1

> <i_qp_#amide>
0

> <i_qp_#rotor>
3

> <i_qp_#rtvFG>
0

> <i_qp_CNS>
-1

> <r_qp_mol_MW>
   168.149

> <r_qp_dipole>
     4.256

> <r_qp_SASA>
   355.402

> <r_qp_FOSA>
    93.067

> <r_qp_FISA>
   154.861

> <r_qp_PISA>
   107.474

> <r_qp_WPSA>
     0.000

> <r_qp_volume>
   557.594

> <r_qp_donorHB>
     2.000

> <r_qp_accptHB>
     3.500

> <r_qp_dip^2/V>
   0.0324870

> <r_qp_ACxDN^.5/SA>
   0.0139270

> <r_qp_glob>
   0.9218440

> <r_qp_QPpolrz>
    15.261

> <r_qp_QPlogPC16>
     5.825

> <r_qp_QPlogPoct>
     9.855

> <r_qp_QPlogPw>
     8.074

> <r_qp_QPlogPo/w>
     1.045

> <r_qp_QPlogS>
    -1.332

> <r_qp_CIQPlogS>
    -1.690

> <r_qp_QPlogHERG>
    -1.502

> <r_qp_QPPCaco>
    85.301

> <r_qp_QPlogBB>
    -0.832

> <r_qp_QPPMDCK>
    43.982

> <r_qp_QPlogKp>
    -3.707

> <r_qp_IP(eV)>
     9.240

> <r_qp_EA(eV)>
     0.487

> <i_qp_#metab>
2

> <r_qp_QPlogKhsa>
    -0.754

> <i_qp_HumanOralAbsorption>
2

> <r_qp_PercentHumanOralAbsorption>
    67.622

> <r_qp_SAfluorine>
     0.000

> <r_qp_SAamideO>
     0.000

> <r_qp_PSA>
    79.012

> <i_qp_#NandO>
4

> <i_qp_RuleOfFive>
0

> <i_qp_RuleOfThree>
0

> <i_qp_#ringatoms>
6

> <i_qp_#in34>
0

> <i_qp_#in56>
6

> <i_qp_#noncon>
0

> <i_qp_#nonHatm>
12

> <r_qp_Jm>
1.989329

$$$$
ZTF_UY_208
                    3D
 Structure written by MMmdl.
 20 20  0  0  1  0            999 V2000
    1.1170    0.5500    0.2000 C   0  0  0  0  0  0
    2.0500    1.0270    0.4980 H   0  0  0  0  0  0
   -0.0220    1.3300   -0.0380 C   0  0  0  0  0  0
   -1.2110    0.7080   -0.4190 C   0  0  0  0  0  0
   -2.1100    1.2890   -0.6100 H   0  0  0  0  0  0
   -1.2580   -0.6810   -0.5590 C   0  0  0  0  0  0
   -2.1970   -1.1410   -0.8560 H   0  0  0  0  0  0
   -0.1170   -1.4560   -0.3190 C   0  0  0  0  0  0
   -0.2130   -2.8110   -0.4680 O   0  0  0  0  0  0
   -1.1160   -3.0470   -0.7340 H   0  0  0  0  0  0
    1.0840   -0.8460    0.0630 C   0  0  0  0  0  0
    2.2900   -1.4320    0.3370 O   0  0  0  0  0  0
    2.3990   -2.8430    0.2250 C   0  0  0  0  0  0
    3.4300   -3.1140    0.4750 H   0  0  0  0  0  0
    2.2180   -3.1770   -0.8010 H   0  0  0  0  0  0
    1.7490   -3.3510    0.9450 H   0  0  0  0  0  0
    0.0820    2.7810    0.1230 C   0  0  0  0  0  0
    1.0880    3.3890    0.4520 O   0  0  0  0  0  0
   -1.0760    3.4200   -0.1330 O   0  0  0  0  0  0
   -0.8770    4.3700    0.0080 H   0  0  0  0  0  0
  1  2  1  0  0  0
  1  3  2  0  0  0
  1 11  1  0  0  0
  3  4  1  0  0  0
  3 17  1  0  0  0
  4  5  1  0  0  0
  4  6  2  0  0  0
  6  7  1  0  0  0
  6  8  1  0  0  0
  8  9  1  0  0  0
  8 11  2  0  0  0
  9 10  1  0  0  0
 11 12  1  0  0  0
 12 13  1  0  0  0
 13 14  1  0  0  0
 13 15  1  0  0  0
 13 16  1  0  0  0
 17 18  2  0  0  0
 17 19  1  0  0  0
 19 20  1  0  0  0
M  END
> <s_m_entry_id>
6

> <s_m_entry_name>
CamMedNP_fragmentlike.6

> <i_qp_#stars>
0

> <i_qp_#amine>
0

> <i_qp_#amidine>
0

> <i_qp_#acid>
1

> <i_qp_#amide>
0

> <i_qp_#rotor>
3

> <i_qp_#rtvFG>
0

> <i_qp_CNS>
-1

> <r_qp_mol_MW>
   168.149

> <r_qp_dipole>
     4.768

> <r_qp_SASA>
   350.226

> <r_qp_FOSA>
    87.909

> <r_qp_FISA>
   140.405

> <r_qp_PISA>
   121.911

> <r_qp_WPSA>
     0.000

> <r_qp_volume>
   551.219

> <r_qp_donorHB>
     2.000

> <r_qp_accptHB>
     3.500

> <r_qp_dip^2/V>
   0.0412460

> <r_qp_ACxDN^.5/SA>
   0.0141330

> <r_qp_glob>
   0.9283240

> <r_qp_QPpolrz>
    15.144

> <r_qp_QPlogPC16>
     5.824

> <r_qp_QPlogPoct>
     9.898

> <r_qp_QPlogPw>
     8.061

> <r_qp_QPlogPo/w>
     1.087

> <r_qp_QPlogS>
    -1.238

> <r_qp_CIQPlogS>
    -1.690

> <r_qp_QPlogHERG>
    -1.466

> <r_qp_QPPCaco>
   116.960

> <r_qp_QPlogBB>
    -0.704

> <r_qp_QPPMDCK>
    61.865

> <r_qp_QPlogKp>
    -3.390

> <r_qp_IP(eV)>
     9.130

> <r_qp_EA(eV)>
     0.476

> <i_qp_#metab>
2

> <r_qp_QPlogKhsa>
    -0.763

> <i_qp_HumanOralAbsorption>
2

> <r_qp_PercentHumanOralAbsorption>
    70.321

> <r_qp_SAfluorine>
     0.000

> <r_qp_SAamideO>
     0.000

> <r_qp_PSA>
    75.720

> <i_qp_#NandO>
4

> <i_qp_RuleOfFive>
0

> <i_qp_RuleOfThree>
0

> <i_qp_#ringatoms>
6

> <i_qp_#in34>
0

> <i_qp_#in56>
6

> <i_qp_#noncon>
0

> <i_qp_#nonHatm>
12

> <r_qp_Jm>
4.937366

$$$$
LBS_UY_131
                    3D
 Structure written by MMmdl.
 20 20  0  0  1  0            999 V2000
    1.1760    0.6900    0.0270 C   0  0  0  0  0  0
   -0.0440    1.3800    0.0180 C   0  0  0  0  0  0
    0.0230    2.7490    0.0060 O   0  0  0  0  0  0
   -1.2040    3.4680   -0.0160 C   0  0  0  0  0  0
   -0.9640    4.5360   -0.0310 H   0  0  0  0  0  0
   -1.7920    3.2710    0.8860 H   0  0  0  0  0  0
   -1.7770    3.2430   -0.9220 H   0  0  0  0  0  0
   -1.2310    0.6390    0.0240 C   0  0  0  0  0  0
   -2.2060    1.1160    0.0210 H   0  0  0  0  0  0
   -1.1930   -0.7600    0.0340 C   0  0  0  0  0  0
   -2.1230   -1.3240    0.0380 H   0  0  0  0  0  0
    0.0270   -1.4360    0.0360 C   0  0  0  0  0  0
    0.0300   -2.5220    0.0400 H   0  0  0  0  0  0
    1.2140   -0.7070    0.0300 C   0  0  0  0  0  0
    2.4170   -1.3550    0.0270 O   0  0  0  0  0  0
    2.2670   -2.3150    0.0250 H   0  0  0  0  0  0
    2.4220    1.4330    0.0080 C   0  0  0  0  0  0
    3.0270    1.8050   -0.9830 O   0  0  0  0  0  0
    2.8400    1.6780    1.2650 O   0  0  0  0  0  0
    3.6760    2.1750    1.1590 H   0  0  0  0  0  0
  1  2  2  0  0  0
  1 14  1  0  0  0
  1 17  1  0  0  0
  2  3  1  0  0  0
  2  8  1  0  0  0
  3  4  1  0  0  0
  4  5  1  0  0  0
  4  6  1  0  0  0
  4  7  1  0  0  0
  8  9  1  0  0  0
  8 10  2  0  0  0
 10 11  1  0  0  0
 10 12  1  0  0  0
 12 13  1  0  0  0
 12 14  2  0  0  0
 14 15  1  0  0  0
 15 16  1  0  0  0
 17 18  2  0  0  0
 17 19  1  0  0  0
 19 20  1  0  0  0
M  END
> <s_m_entry_id>
7

> <s_m_entry_name>
CamMedNP_fragmentlike.7

> <i_qp_#stars>
0

> <i_qp_#amine>
0

> <i_qp_#amidine>
0

> <i_qp_#acid>
1

> <i_qp_#amide>
0

> <i_qp_#rotor>
3

> <i_qp_#rtvFG>
0

> <i_qp_CNS>
-1

> <r_qp_mol_MW>
   168.149

> <r_qp_dipole>
     4.772

> <r_qp_SASA>
   367.273

> <r_qp_FOSA>
    92.932

> <r_qp_FISA>
   147.338

> <r_qp_PISA>
   127.003

> <r_qp_WPSA>
     0.000

> <r_qp_volume>
   563.345

> <r_qp_donorHB>
     1.000

> <r_qp_accptHB>
     2.500

> <r_qp_dip^2/V>
   0.0404250

> <r_qp_ACxDN^.5/SA>
   0.0068070

> <r_qp_glob>
   0.8981720

> <r_qp_QPpolrz>
    15.678

> <r_qp_QPlogPC16>
     5.509

> <r_qp_QPlogPoct>
     8.064

> <r_qp_QPlogPw>
     5.734

> <r_qp_QPlogPo/w>
     1.645

> <r_qp_QPlogS>
    -1.503

> <r_qp_CIQPlogS>
    -2.003

> <r_qp_QPlogHERG>
    -1.978

> <r_qp_QPPCaco>
   100.530

> <r_qp_QPlogBB>
    -0.835

> <r_qp_QPPMDCK>
    52.527

> <r_qp_QPlogKp>
    -3.500

> <r_qp_IP(eV)>
     9.361

> <r_qp_EA(eV)>
     0.097

> <i_qp_#metab>
2

> <r_qp_QPlogKhsa>
    -0.593

> <i_qp_HumanOralAbsorption>
3

> <r_qp_PercentHumanOralAbsorption>
    72.412

> <r_qp_SAfluorine>
     0.000

> <r_qp_SAamideO>
     0.000

> <r_qp_PSA>
    75.228

> <i_qp_#NandO>
4

> <i_qp_RuleOfFive>
0

> <i_qp_RuleOfThree>
0

> <i_qp_#ringatoms>
6

> <i_qp_#in34>
0

> <i_qp_#in56>
6

> <i_qp_#noncon>
0

> <i_qp_#nonHatm>
12

> <r_qp_Jm>
1.168794

$$$$
LBS_UY_222
                    3D
 Structure written by MMmdl.
 20 20  0  0  1  0            999 V2000
    1.1850    0.6760    0.0140 C   0  0  0  0  0  0
   -0.0310    1.3750    0.0200 C   0  0  0  0  0  0
    0.0460    2.7430    0.0240 O   0  0  0  0  0  0
   -1.1750    3.4720    0.0160 C   0  0  0  0  0  0
   -0.9270    4.5380    0.0130 H   0  0  0  0  0  0
   -1.7610    3.2690    0.9190 H   0  0  0  0  0  0
   -1.7540    3.2620   -0.8890 H   0  0  0  0  0  0
   -1.2220    0.6430    0.0240 C   0  0  0  0  0  0
   -2.1940    1.1270    0.0320 H   0  0  0  0  0  0
   -1.1950   -0.7570    0.0160 C   0  0  0  0  0  0
   -2.1290   -1.3140    0.0180 H   0  0  0  0  0  0
    0.0200   -1.4410    0.0040 C   0  0  0  0  0  0
    0.0150   -2.5270   -0.0050 H   0  0  0  0  0  0
    1.2120   -0.7210    0.0010 C   0  0  0  0  0  0
    2.4100   -1.3780   -0.0160 O   0  0  0  0  0  0
    2.2530   -2.3370   -0.0290 H   0  0  0  0  0  0
    2.4360    1.4100   -0.0020 C   0  0  0  0  0  0
    3.0390    1.7890   -0.9920 O   0  0  0  0  0  0
    2.8620    1.6370    1.2560 O   0  0  0  0  0  0
    3.7010    2.1300    1.1520 H   0  0  0  0  0  0
  1  2  2  0  0  0
  1 14  1  0  0  0
  1 17  1  0  0  0
  2  3  1  0  0  0
  2  8  1  0  0  0
  3  4  1  0  0  0
  4  5  1  0  0  0
  4  6  1  0  0  0
  4  7  1  0  0  0
  8  9  1  0  0  0
  8 10  2  0  0  0
 10 11  1  0  0  0
 10 12  1  0  0  0
 12 13  1  0  0  0
 12 14  2  0  0  0
 14 15  1  0  0  0
 15 16  1  0  0  0
 17 18  2  0  0  0
 17 19  1  0  0  0
 19 20  1  0  0  0
M  END
> <s_m_entry_id>
8

> <s_m_entry_name>
CamMedNP_fragmentlike.8

> <i_qp_#stars>
0

> <i_qp_#amine>
0

> <i_qp_#amidine>
0

> <i_qp_#acid>
1

> <i_qp_#amide>
0

> <i_qp_#rotor>
3

> <i_qp_#rtvFG>
0

> <i_qp_CNS>
-1

> <r_qp_mol_MW>
   168.149

> <r_qp_dipole>
     4.773

> <r_qp_SASA>
   367.287

> <r_qp_FOSA>
    92.947

> <r_qp_FISA>
   147.355

> <r_qp_PISA>
   126.986

> <r_qp_WPSA>
     0.000

> <r_qp_volume>
   563.359

> <r_qp_donorHB>
     1.000

> <r_qp_accptHB>
     2.500

> <r_qp_dip^2/V>
   0.0404410

> <r_qp_ACxDN^.5/SA>
   0.0068070

> <r_qp_glob>
   0.8981500

> <r_qp_QPpolrz>
    15.678

> <r_qp_QPlogPC16>
     5.509

> <r_qp_QPlogPoct>
     8.064

> <r_qp_QPlogPw>
     5.734

> <r_qp_QPlogPo/w>
     1.645

> <r_qp_QPlogS>
    -1.503

> <r_qp_CIQPlogS>
    -2.003

> <r_qp_QPlogHERG>
    -1.978

> <r_qp_QPPCaco>
   100.493

> <r_qp_QPlogBB>
    -0.835

> <r_qp_QPPMDCK>
    52.507

> <r_qp_QPlogKp>
    -3.500

> <r_qp_IP(eV)>
     9.365

> <r_qp_EA(eV)>
     0.101

> <i_qp_#metab>
2

> <r_qp_QPlogKhsa>
    -0.593

> <i_qp_HumanOralAbsorption>
3

> <r_qp_PercentHumanOralAbsorption>
    72.409

> <r_qp_SAfluorine>
     0.000

> <r_qp_SAamideO>
     0.000

> <r_qp_PSA>
    75.232

> <i_qp_#NandO>
4

> <i_qp_RuleOfFive>
0

> <i_qp_RuleOfThree>
0

> <i_qp_#ringatoms>
6

> <i_qp_#in34>
0

> <i_qp_#in56>
6

> <i_qp_#noncon>
0

> <i_qp_#nonHatm>
12

> <r_qp_Jm>
1.167131

$$$$
LBS_UY_223
                    3D
 Structure written by MMmdl.
 23 23  0  0  1  0            999 V2000
    1.1680    0.6660    0.0160 C   0  0  0  0  0  0
   -0.0460    1.3670    0.0630 C   0  0  0  0  0  0
    0.0320    2.7330    0.0110 O   0  0  0  0  0  0
   -1.1880    3.4630    0.0220 C   0  0  0  0  0  0
   -0.9410    4.5270   -0.0430 H   0  0  0  0  0  0
   -1.7330    3.3050    0.9580 H   0  0  0  0  0  0
   -1.8070    3.2110   -0.8450 H   0  0  0  0  0  0
   -1.2350    0.6370    0.1640 C   0  0  0  0  0  0
   -2.2040    1.1230    0.2090 H   0  0  0  0  0  0
   -1.2070   -0.7620    0.2130 C   0  0  0  0  0  0
   -2.1390   -1.3170    0.2920 H   0  0  0  0  0  0
    0.0060   -1.4480    0.1610 C   0  0  0  0  0  0
    0.0020   -2.5340    0.2000 H   0  0  0  0  0  0
    1.1950   -0.7310    0.0600 C   0  0  0  0  0  0
    2.3920   -1.3880    0.0070 O   0  0  0  0  0  0
    2.2360   -2.3470    0.0330 H   0  0  0  0  0  0
    2.4190    1.3990   -0.1050 C   0  0  0  0  0  0
    2.9190    1.7360   -1.1670 O   0  0  0  0  0  0
    2.8910    1.6310    1.1470 O   0  0  0  0  0  0
    4.1220    2.3520    1.1760 C   0  0  0  0  0  0
    4.4160    2.4810    2.2210 H   0  0  0  0  0  0
    3.9970    3.3410    0.7250 H   0  0  0  0  0  0
    4.9080    1.7890    0.6610 H   0  0  0  0  0  0
  1  2  2  0  0  0
  1 14  1  0  0  0
  1 17  1  0  0  0
  2  3  1  0  0  0
  2  8  1  0  0  0
  3  4  1  0  0  0
  4  5  1  0  0  0
  4  6  1  0  0  0
  4  7  1  0  0  0
  8  9  1  0  0  0
  8 10  2  0  0  0
 10 11  1  0  0  0
 10 12  1  0  0  0
 12 13  1  0  0  0
 12 14  2  0  0  0
 14 15  1  0  0  0
 15 16  1  0  0  0
 17 18  2  0  0  0
 17 19  1  0  0  0
 19 20  1  0  0  0
 20 21  1  0  0  0
 20 22  1  0  0  0
 20 23  1  0  0  0
M  END
> <s_m_entry_id>
9

> <s_m_entry_name>
CamMedNP_fragmentlike.9

> <i_qp_#stars>
1

> <i_qp_#amine>
0

> <i_qp_#amidine>
0

> <i_qp_#acid>
0

> <i_qp_#amide>
0

> <i_qp_#rotor>
3

> <i_qp_#rtvFG>
1

> <i_qp_CNS>
0

> <r_qp_mol_MW>
   182.176

> <r_qp_dipole>
     4.732

> <r_qp_SASA>
   408.772

> <r_qp_FOSA>
   188.002

> <r_qp_FISA>
    94.379

> <r_qp_PISA>
   126.390

> <r_qp_WPSA>
     0.000

> <r_qp_volume>
   637.524

> <r_qp_donorHB>
     0.000

> <r_qp_accptHB>
     2.500

> <r_qp_dip^2/V>
   0.0351170

> <r_qp_ACxDN^.5/SA>
   0.0000000

> <r_qp_glob>
   0.8763580

> <r_qp_QPpolrz>
    18.640

> <r_qp_QPlogPC16>
     5.521

> <r_qp_QPlogPoct>
     7.264

> <r_qp_QPlogPw>
     4.005

> <r_qp_QPlogPo/w>
     1.946

> <r_qp_QPlogS>
    -2.201

> <r_qp_CIQPlogS>
    -2.142

> <r_qp_QPlogHERG>
    -4.135

> <r_qp_QPPCaco>
  1261.544

> <r_qp_QPlogBB>
    -0.437

> <r_qp_QPPMDCK>
   635.936

> <r_qp_QPlogKp>
    -2.526

> <r_qp_IP(eV)>
     9.321

> <r_qp_EA(eV)>
     0.061

> <i_qp_#metab>
2

> <r_qp_QPlogKhsa>
    -0.327

> <i_qp_HumanOralAbsorption>
3

> <r_qp_PercentHumanOralAbsorption>
    93.837

> <r_qp_SAfluorine>
     0.000

> <r_qp_SAamideO>
     0.000

> <r_qp_PSA>
    61.319

> <i_qp_#NandO>
4

> <i_qp_RuleOfFive>
0

> <i_qp_RuleOfThree>
0

> <i_qp_#ringatoms>
6

> <i_qp_#in34>
0

> <i_qp_#in56>
6

> <i_qp_#noncon>
0

> <i_qp_#nonHatm>
13

> <r_qp_Jm>
3.705261

$$$$
PTA_UDS_230
                    3D
 Structure written by MMmdl.
 29 30  0  0  1  0            999 V2000
    1.4030    0.6460   -0.1570 C   0  0  0  0  0  0
    0.2470    1.4260   -0.1220 C   0  0  0  0  0  0
    0.3250    2.5050   -0.2040 H   0  0  0  0  0  0
   -0.9810    0.8010    0.0280 C   0  0  0  0  0  0
   -2.1420    1.5150    0.0820 O   0  0  0  0  0  0
   -1.9370    2.4620    0.0160 H   0  0  0  0  0  0
   -1.0680   -0.5860    0.1300 C   0  0  0  0  0  0
   -2.0600   -1.0150    0.2630 H   0  0  0  0  0  0
    0.0830   -1.3970    0.0720 C   0  0  0  0  0  0
   -0.0300   -2.9050    0.1770 C   0  0  0  0  0  0
    0.3820   -3.2330    1.1390 H   0  0  0  0  0  0
    0.5500   -3.3800   -0.6220 H   0  0  0  0  0  0
    1.3360   -0.7510   -0.0520 C   0  0  0  0  0  0
    2.6210   -1.4780   -0.0610 C   0  0  0  0  0  0
    2.7110   -2.6910    0.0720 O   0  0  0  0  0  0
    3.8450   -0.6860   -0.2310 C   0  0  0  0  0  0
    4.7830   -1.2260   -0.2580 H   0  0  0  0  0  0
    3.7660    0.6430   -0.3370 C   0  0  0  0  0  0
    4.9720    1.5120   -0.5060 C   0  0  0  0  0  0
    5.9000    0.9300   -0.5310 H   0  0  0  0  0  0
    5.0440    2.2240    0.3220 H   0  0  0  0  0  0
    4.9030    2.0760   -1.4420 H   0  0  0  0  0  0
    2.5780    1.3460   -0.2960 O   0  0  0  0  0  0
   -1.4270   -3.4800    0.0700 C   0  0  0  0  0  0
   -1.9270   -3.8180   -1.3120 C   0  0  0  0  0  0
   -2.9510   -4.1970   -1.2500 H   0  0  0  0  0  0
   -1.2920   -4.5910   -1.7520 H   0  0  0  0  0  0
   -1.9200   -2.9230   -1.9380 H   0  0  0  0  0  0
   -2.1400   -3.6360    1.0620 O   0  0  0  0  0  0
  1  2  2  0  0  0
  1 13  1  0  0  0
  1 23  1  0  0  0
  2  3  1  0  0  0
  2  4  1  0  0  0
  4  5  1  0  0  0
  4  7  2  0  0  0
  5  6  1  0  0  0
  7  8  1  0  0  0
  7  9  1  0  0  0
  9 10  1  0  0  0
  9 13  2  0  0  0
 10 11  1  0  0  0
 10 12  1  0  0  0
 10 24  1  0  0  0
 13 14  1  0  0  0
 14 15  2  0  0  0
 14 16  1  0  0  0
 16 17  1  0  0  0
 16 18  2  0  0  0
 18 19  1  0  0  0
 18 23  1  0  0  0
 19 20  1  0  0  0
 19 21  1  0  0  0
 19 22  1  0  0  0
 24 25  1  0  0  0
 24 29  2  0  0  0
 25 26  1  0  0  0
 25 27  1  0  0  0
 25 28  1  0  0  0
M  END
> <s_m_entry_id>
10

> <s_m_entry_name>
CamMedNP_fragmentlike.10

> <i_qp_#stars>
0

> <i_qp_#amine>
0

> <i_qp_#amidine>
0

> <i_qp_#acid>
0

> <i_qp_#amide>
0

> <i_qp_#rotor>
3

> <i_qp_#rtvFG>
1

> <i_qp_CNS>
-1

> <r_qp_mol_MW>
   232.235

> <r_qp_dipole>
     7.216

> <r_qp_SASA>
   449.703

> <r_qp_FOSA>
   190.788

> <r_qp_FISA>
   142.078

> <r_qp_PISA>
   116.837

> <r_qp_WPSA>
     0.000

> <r_qp_volume>
   755.972

> <r_qp_donorHB>
     1.000

> <r_qp_accptHB>
     5.250

> <r_qp_dip^2/V>
   0.0688760

> <r_qp_ACxDN^.5/SA>
   0.0116740

> <r_qp_glob>
   0.8924350

> <r_qp_QPpolrz>
    23.290

> <r_qp_QPlogPC16>
     7.379

> <r_qp_QPlogPoct>
    12.567

> <r_qp_QPlogPw>
     8.536

> <r_qp_QPlogPo/w>
     1.042

> <r_qp_QPlogS>
    -2.267

> <r_qp_CIQPlogS>
    -2.518

> <r_qp_QPlogHERG>
    -3.830

> <r_qp_QPPCaco>
   445.223

> <r_qp_QPlogBB>
    -0.807

> <r_qp_QPPMDCK>
   206.302

> <r_qp_QPlogKp>
    -3.438

> <r_qp_IP(eV)>
     9.484

> <r_qp_EA(eV)>
     0.667

> <i_qp_#metab>
3

> <r_qp_QPlogKhsa>
    -0.398

> <i_qp_HumanOralAbsorption>
3

> <r_qp_PercentHumanOralAbsorption>
    80.450

> <r_qp_SAfluorine>
     0.000

> <r_qp_SAamideO>
     0.000

> <r_qp_PSA>
    81.873

> <i_qp_#NandO>
4

> <i_qp_RuleOfFive>
0

> <i_qp_RuleOfThree>
0

> <i_qp_#ringatoms>
10

> <i_qp_#in34>
0

> <i_qp_#in56>
10

> <i_qp_#noncon>
0

> <i_qp_#nonHatm>
17

> <r_qp_Jm>
0.457515

$$$$
JFA_UY_123
                    3D
 Structure written by MMmdl.
 28 30  0  0  1  0            999 V2000
    1.2200    0.7620    0.0210 C   0  0  0  0  0  0
   -0.0320    1.4040    0.1000 C   0  0  0  0  0  0
   -0.0930    2.4900    0.1390 H   0  0  0  0  0  0
   -1.2120    0.6720    0.1340 C   0  0  0  0  0  0
   -2.1700    1.1830    0.1960 H   0  0  0  0  0  0
   -1.1610   -0.7150    0.0900 C   0  0  0  0  0  0
   -2.1010   -1.2560    0.1170 H   0  0  0  0  0  0
    0.0750   -1.3740    0.0160 C   0  0  0  0  0  0
    0.1970   -2.7480   -0.0280 O   0  0  0  0  0  0
   -0.9900   -3.5280    0.0080 C   0  0  0  0  0  0
   -0.6990   -4.5820   -0.0330 H   0  0  0  0  0  0
   -1.6230   -3.3240   -0.8620 H   0  0  0  0  0  0
   -1.5370   -3.3710    0.9440 H   0  0  0  0  0  0
    1.2860   -0.6570   -0.0170 C   0  0  0  0  0  0
    2.4520   -1.3310   -0.0790 N   0  0  0  0  0  0
    3.5550   -0.5740   -0.0810 C   0  0  0  0  0  0
    3.6400    0.8060   -0.0500 C   0  0  0  0  0  0
    2.4250    1.5000   -0.0270 C   0  0  0  0  0  0
    2.3930    2.8780    0.0390 O   0  0  0  0  0  0
    2.6270    3.4390   -1.2530 C   0  0  0  0  0  0
    2.4420    4.5160   -1.1870 H   0  0  0  0  0  0
    1.9420    3.0240   -2.0020 H   0  0  0  0  0  0
    3.6660    3.2950   -1.5650 H   0  0  0  0  0  0
    4.7960   -1.1290   -0.1110 O   0  0  0  0  0  0
    5.6840   -0.1000   -0.0880 C   0  0  0  0  0  0
    6.7270   -0.3840   -0.1030 H   0  0  0  0  0  0
    5.0260    1.1090   -0.0460 C   0  0  0  0  0  0
    5.4870    2.0860   -0.0160 H   0  0  0  0  0  0
  1  2  2  0  0  0
  1 14  1  0  0  0
  1 18  1  0  0  0
  2  3  1  0  0  0
  2  4  1  0  0  0
  4  5  1  0  0  0
  4  6  2  0  0  0
  6  7  1  0  0  0
  6  8  1  0  0  0
  8  9  1  0  0  0
  8 14  2  0  0  0
  9 10  1  0  0  0
 10 11  1  0  0  0
 10 12  1  0  0  0
 10 13  1  0  0  0
 14 15  1  0  0  0
 15 16  2  0  0  0
 16 17  1  0  0  0
 16 24  1  0  0  0
 17 18  2  0  0  0
 17 27  1  0  0  0
 18 19  1  0  0  0
 19 20  1  0  0  0
 20 21  1  0  0  0
 20 22  1  0  0  0
 20 23  1  0  0  0
 24 25  1  0  0  0
 25 26  1  0  0  0
 25 27  2  0  0  0
 27 28  1  0  0  0
M  END
> <s_m_entry_id>
11

> <s_m_entry_name>
CamMedNP_fragmentlike.11

> <i_qp_#stars>
0

> <i_qp_#amine>
0

> <i_qp_#amidine>
0

> <i_qp_#acid>
0

> <i_qp_#amide>
0

> <i_qp_#rotor>
2

> <i_qp_#rtvFG>
0

> <i_qp_CNS>
1

> <r_qp_mol_MW>
   229.235

> <r_qp_dipole>
     2.954

> <r_qp_SASA>
   418.004

> <r_qp_FOSA>
   172.132

> <r_qp_FISA>
    22.634

> <r_qp_PISA>
   223.237

> <r_qp_WPSA>
     0.000

> <r_qp_volume>
   710.156

> <r_qp_donorHB>
     0.000

> <r_qp_accptHB>
     3.000

> <r_qp_dip^2/V>
   0.0122890

> <r_qp_ACxDN^.5/SA>
   0.0000000

> <r_qp_glob>
   0.9209180

> <r_qp_QPpolrz>
    23.114

> <r_qp_QPlogPC16>
     6.827

> <r_qp_QPlogPoct>
     8.733

> <r_qp_QPlogPw>
     4.911

> <r_qp_QPlogPo/w>
     2.572

> <r_qp_QPlogS>
    -2.242

> <r_qp_CIQPlogS>
    -3.329

> <r_qp_QPlogHERG>
    -3.876

> <r_qp_QPPCaco>
  6043.064

> <r_qp_QPlogBB>
     0.265

> <r_qp_QPPMDCK>
  3457.774

> <r_qp_QPlogKp>
    -0.958

> <r_qp_IP(eV)>
     8.306

> <r_qp_EA(eV)>
     1.155

> <i_qp_#metab>
3

> <r_qp_QPlogKhsa>
    -0.208

> <i_qp_HumanOralAbsorption>
3

> <r_qp_PercentHumanOralAbsorption>
   100.000

> <r_qp_SAfluorine>
     0.000

> <r_qp_SAamideO>
     0.000

> <r_qp_PSA>
    36.237

> <i_qp_#NandO>
4

> <i_qp_RuleOfFive>
0

> <i_qp_RuleOfThree>
0

> <i_qp_#ringatoms>
13

> <i_qp_#in34>
0

> <i_qp_#in56>
13

> <i_qp_#noncon>
0

> <i_qp_#nonHatm>
17

> <r_qp_Jm>
144.569766

$$$$
BNG_UY_151
                    3D
 Structure written by MMmdl.
 25 26  0  0  1  0            999 V2000
    1.3700    0.6870   -0.4130 C   0  0  0  0  0  0
    0.1800    1.3600   -0.1230 C   0  0  0  0  0  0
    0.1520    2.4340   -0.2790 H   0  0  0  0  0  0
   -0.9490    0.6670    0.3570 C   0  0  0  0  0  0
   -0.8680   -0.7280    0.5460 C   0  0  0  0  0  0
    0.3300   -1.3950    0.2520 C   0  0  0  0  0  0
    0.4010   -2.4700    0.3940 H   0  0  0  0  0  0
    1.4280   -0.6860   -0.2210 C   0  0  0  0  0  0
   -2.1320    1.2910    0.6510 O   0  0  0  0  0  0
   -2.2270    2.6970    0.4620 C   0  0  0  0  0  0
   -3.2380    3.0030    0.7480 H   0  0  0  0  0  0
   -2.0850    2.9650   -0.5900 H   0  0  0  0  0  0
   -1.5240    3.2320    1.1100 H   0  0  0  0  0  0
   -3.1080   -1.0870    1.3560 C   0  0  0  0  0  0
   -3.7140   -1.9340    1.6940 H   0  0  0  0  0  0
   -3.6190   -0.6500    0.4930 H   0  0  0  0  0  0
   -3.0390   -0.3870    2.1940 H   0  0  0  0  0  0
   -1.8320   -1.5920    0.9980 O   0  0  0  0  0  0
    2.6010   -1.4110   -0.4980 O   0  0  0  0  0  0
    3.7440   -0.7680   -0.9750 C   0  0  0  0  0  0
    3.6600    0.6880   -1.1720 C   0  0  0  0  0  0
    2.5500    1.3770   -0.9100 C   0  0  0  0  0  0
    4.7770   -1.3760   -1.2240 O   0  0  0  0  0  0
    4.5550    1.1720   -1.5430 H   0  0  0  0  0  0
    2.5100    2.4510   -1.0620 H   0  0  0  0  0  0
  1  2  2  0  0  0
  1  8  1  0  0  0
  1 22  1  0  0  0
  2  3  1  0  0  0
  2  4  1  0  0  0
  4  5  2  0  0  0
  4  9  1  0  0  0
  5  6  1  0  0  0
  5 18  1  0  0  0
  6  7  1  0  0  0
  6  8  2  0  0  0
  8 19  1  0  0  0
  9 10  1  0  0  0
 10 11  1  0  0  0
 10 12  1  0  0  0
 10 13  1  0  0  0
 14 15  1  0  0  0
 14 16  1  0  0  0
 14 17  1  0  0  0
 14 18  1  0  0  0
 19 20  1  0  0  0
 20 21  1  0  0  0
 20 23  2  0  0  0
 21 22  2  0  0  0
 21 24  1  0  0  0
 22 25  1  0  0  0
M  END
> <s_m_entry_id>
12

> <s_m_entry_name>
CamMedNP_fragmentlike.12

> <i_qp_#stars>
0

> <i_qp_#amine>
0

> <i_qp_#amidine>
0

> <i_qp_#acid>
0

> <i_qp_#amide>
0

> <i_qp_#rotor>
2

> <i_qp_#rtvFG>
1

> <i_qp_CNS>
0

> <r_qp_mol_MW>
   206.198

> <r_qp_dipole>
     8.230

> <r_qp_SASA>
   406.953

> <r_qp_FOSA>
   175.691

> <r_qp_FISA>
    71.837

> <r_qp_PISA>
   159.425

> <r_qp_WPSA>
     0.000

> <r_qp_volume>
   669.602

> <r_qp_donorHB>
     0.000

> <r_qp_accptHB>
     4.000

> <r_qp_dip^2/V>
   0.1011540

> <r_qp_ACxDN^.5/SA>
   0.0000000

> <r_qp_glob>
   0.9095610

> <r_qp_QPpolrz>
    20.882

> <r_qp_QPlogPC16>
     6.215

> <r_qp_QPlogPoct>
     9.818

> <r_qp_QPlogPw>
     5.770

> <r_qp_QPlogPo/w>
     1.405

> <r_qp_QPlogS>
    -1.509

> <r_qp_CIQPlogS>
    -2.196

> <r_qp_QPlogHERG>
    -3.756

> <r_qp_QPPCaco>
  2063.820

> <r_qp_QPlogBB>
    -0.136

> <r_qp_QPPMDCK>
  1082.613

> <r_qp_QPlogKp>
    -2.090

> <r_qp_IP(eV)>
     8.952

> <r_qp_EA(eV)>
     0.895

> <i_qp_#metab>
2

> <r_qp_QPlogKhsa>
    -0.593

> <i_qp_HumanOralAbsorption>
3

> <r_qp_PercentHumanOralAbsorption>
    94.499

> <r_qp_SAfluorine>
     0.000

> <r_qp_SAamideO>
     0.000

> <r_qp_PSA>
    53.211

> <i_qp_#NandO>
4

> <i_qp_RuleOfFive>
0

> <i_qp_RuleOfThree>
0

> <i_qp_#ringatoms>
10

> <i_qp_#in34>
0

> <i_qp_#in56>
10

> <i_qp_#noncon>
0

> <i_qp_#nonHatm>
15

> <r_qp_Jm>
51.939889

$$$$
NONAME
                    3D
 Structure written by MMmdl.
 25 26  0  0  1  0            999 V2000
    1.3020    0.7160   -0.0910 C   0  0  0  0  0  0
    0.0890    1.4070   -0.0470 C   0  0  0  0  0  0
    0.1080    2.4920   -0.0370 H   0  0  0  0  0  0
   -1.1250    0.7020   -0.0160 C   0  0  0  0  0  0
   -2.3630    1.2970    0.0280 O   0  0  0  0  0  0
   -2.4160    2.7170    0.0420 C   0  0  0  0  0  0
   -3.4700    3.0120    0.0760 H   0  0  0  0  0  0
   -1.9840    3.1380   -0.8720 H   0  0  0  0  0  0
   -1.9290    3.1220    0.9350 H   0  0  0  0  0  0
   -1.1210   -0.7110   -0.0290 C   0  0  0  0  0  0
   -2.3520   -1.3180    0.0030 O   0  0  0  0  0  0
   -2.3880   -2.7390   -0.0090 C   0  0  0  0  0  0
   -3.4380   -3.0470    0.0200 H   0  0  0  0  0  0
   -1.8950   -3.1540    0.8760 H   0  0  0  0  0  0
   -1.9510   -3.1380   -0.9310 H   0  0  0  0  0  0
    0.0960   -1.3980   -0.0730 C   0  0  0  0  0  0
    0.1500   -2.4800   -0.0850 H   0  0  0  0  0  0
    1.2860   -0.6740   -0.1030 C   0  0  0  0  0  0
    2.4870   -1.4110   -0.1470 O   0  0  0  0  0  0
    3.7250   -0.7680   -0.1790 C   0  0  0  0  0  0
    4.7800   -1.3880   -0.2180 O   0  0  0  0  0  0
    3.7130    0.7030   -0.1650 C   0  0  0  0  0  0
    4.6820    1.1880   -0.1910 H   0  0  0  0  0  0
    2.5820    1.4060   -0.1240 C   0  0  0  0  0  0
    2.5980    2.4910   -0.1140 H   0  0  0  0  0  0
  1  2  2  0  0  0
  1 18  1  0  0  0
  1 24  1  0  0  0
  2  3  1  0  0  0
  2  4  1  0  0  0
  4  5  1  0  0  0
  4 10  2  0  0  0
  5  6  1  0  0  0
  6  7  1  0  0  0
  6  8  1  0  0  0
  6  9  1  0  0  0
 10 11  1  0  0  0
 10 16  1  0  0  0
 11 12  1  0  0  0
 12 13  1  0  0  0
 12 14  1  0  0  0
 12 15  1  0  0  0
 16 17  1  0  0  0
 16 18  2  0  0  0
 18 19  1  0  0  0
 19 20  1  0  0  0
 20 21  2  0  0  0
 20 22  1  0  0  0
 22 23  1  0  0  0
 22 24  2  0  0  0
 24 25  1  0  0  0
M  END
> <s_m_entry_id>
13

> <s_m_entry_name>
CamMedNP_fragmentlike.13

> <i_qp_#stars>
0

> <i_qp_#amine>
0

> <i_qp_#amidine>
0

> <i_qp_#acid>
0

> <i_qp_#amide>
0

> <i_qp_#rotor>
2

> <i_qp_#rtvFG>
1

> <i_qp_CNS>
0

> <r_qp_mol_MW>
   206.198

> <r_qp_dipole>
     5.577

> <r_qp_SASA>
   404.352

> <r_qp_FOSA>
   185.813

> <r_qp_FISA>
    71.872

> <r_qp_PISA>
   146.667

> <r_qp_WPSA>
     0.000

> <r_qp_volume>
   663.186

> <r_qp_donorHB>
     0.000

> <r_qp_accptHB>
     4.000

> <r_qp_dip^2/V>
   0.0469020

> <r_qp_ACxDN^.5/SA>
   0.0000000

> <r_qp_glob>
   0.9095550

> <r_qp_QPpolrz>
    20.503

> <r_qp_QPlogPC16>
     6.059

> <r_qp_QPlogPoct>
     8.920

> <r_qp_QPlogPw>
     5.677

> <r_qp_QPlogPo/w>
     1.348

> <r_qp_QPlogS>
    -1.460

> <r_qp_CIQPlogS>
    -2.196

> <r_qp_QPlogHERG>
    -3.695

> <r_qp_QPPCaco>
  2062.243

> <r_qp_QPlogBB>
    -0.136

> <r_qp_QPPMDCK>
  1081.718

> <r_qp_QPlogKp>
    -2.135

> <r_qp_IP(eV)>
     8.914

> <r_qp_EA(eV)>
     0.904

> <i_qp_#metab>
2

> <r_qp_QPlogKhsa>
    -0.612

> <i_qp_HumanOralAbsorption>
3

> <r_qp_PercentHumanOralAbsorption>
    94.159

> <r_qp_SAfluorine>
     0.000

> <r_qp_SAamideO>
     0.000

> <r_qp_PSA>
    56.378

> <i_qp_#NandO>
4

> <i_qp_RuleOfFive>
0

> <i_qp_RuleOfThree>
0

> <i_qp_#ringatoms>
10

> <i_qp_#in34>
0

> <i_qp_#in56>
10

> <i_qp_#noncon>
0

> <i_qp_#nonHatm>
15

> <r_qp_Jm>
52.384815

$$$$
PTA_UDS_227
                    3D
 Structure written by MMmdl.
 25 26  0  0  1  0            999 V2000
    1.2020    0.3130    0.6560 C   0  0  0  0  0  0
    0.0880    0.7870    0.8380 O   0  0  0  0  0  0
    1.5180   -1.0600    1.0790 C   0  0  0  0  0  0
    0.7140   -1.6100    1.5540 H   0  0  0  0  0  0
    2.7210   -1.6040    0.8940 C   0  0  0  0  0  0
    2.9300   -2.6190    1.2160 H   0  0  0  0  0  0
    3.7730   -0.8320    0.2530 C   0  0  0  0  0  0
    3.5000    0.4690   -0.1560 C   0  0  0  0  0  0
    2.2260    1.0370    0.0430 O   0  0  0  0  0  0
    5.0500   -1.3560    0.0360 C   0  0  0  0  0  0
    5.2560   -2.3710    0.3580 H   0  0  0  0  0  0
    6.0370   -0.5770   -0.5860 C   0  0  0  0  0  0
    7.3170   -1.0090   -0.8400 O   0  0  0  0  0  0
    7.6600   -2.3310   -0.4470 C   0  0  0  0  0  0
    8.7050   -2.5010   -0.7240 H   0  0  0  0  0  0
    7.0510   -3.0710   -0.9760 H   0  0  0  0  0  0
    7.5810   -2.4540    0.6380 H   0  0  0  0  0  0
    5.7410    0.7430   -0.9950 C   0  0  0  0  0  0
    6.7660    1.4330   -1.5960 O   0  0  0  0  0  0
    6.5050    2.7650   -2.0200 C   0  0  0  0  0  0
    7.4220    3.1570   -2.4700 H   0  0  0  0  0  0
    6.2510    3.4070   -1.1700 H   0  0  0  0  0  0
    5.7220    2.7900   -2.7850 H   0  0  0  0  0  0
    4.4620    1.2630   -0.7760 C   0  0  0  0  0  0
    4.1870    2.2690   -1.0720 H   0  0  0  0  0  0
  1  2  2  0  0  0
  1  3  1  0  0  0
  1  9  1  0  0  0
  3  4  1  0  0  0
  3  5  2  0  0  0
  5  6  1  0  0  0
  5  7  1  0  0  0
  7  8  2  0  0  0
  7 10  1  0  0  0
  8  9  1  0  0  0
  8 24  1  0  0  0
 10 11  1  0  0  0
 10 12  2  0  0  0
 12 13  1  0  0  0
 12 18  1  0  0  0
 13 14  1  0  0  0
 14 15  1  0  0  0
 14 16  1  0  0  0
 14 17  1  0  0  0
 18 19  1  0  0  0
 18 24  2  0  0  0
 19 20  1  0  0  0
 20 21  1  0  0  0
 20 22  1  0  0  0
 20 23  1  0  0  0
 24 25  1  0  0  0
M  END
> <s_m_entry_id>
14

> <s_m_entry_name>
CamMedNP_fragmentlike.14

> <i_qp_#stars>
0

> <i_qp_#amine>
0

> <i_qp_#amidine>
0

> <i_qp_#acid>
0

> <i_qp_#amide>
0

> <i_qp_#rotor>
2

> <i_qp_#rtvFG>
1

> <i_qp_CNS>
0

> <r_qp_mol_MW>
   206.198

> <r_qp_dipole>
     5.568

> <r_qp_SASA>
   407.055

> <r_qp_FOSA>
   185.787

> <r_qp_FISA>
    70.909

> <r_qp_PISA>
   150.360

> <r_qp_WPSA>
     0.000

> <r_qp_volume>
   664.858

> <r_qp_donorHB>
     0.000

> <r_qp_accptHB>
     4.000

> <r_qp_dip^2/V>
   0.0466260

> <r_qp_ACxDN^.5/SA>
   0.0000000

> <r_qp_glob>
   0.9050320

> <r_qp_QPpolrz>
    20.605

> <r_qp_QPlogPC16>
     6.056

> <r_qp_QPlogPoct>
     8.943

> <r_qp_QPlogPw>
     5.703

> <r_qp_QPlogPo/w>
     1.370

> <r_qp_QPlogS>
    -1.511

> <r_qp_CIQPlogS>
    -2.196

> <r_qp_QPlogHERG>
    -3.786

> <r_qp_QPPCaco>
  2106.068

> <r_qp_QPlogBB>
    -0.134

> <r_qp_QPPMDCK>
  1106.587

> <r_qp_QPlogKp>
    -2.105

> <r_qp_IP(eV)>
     8.914

> <r_qp_EA(eV)>
     0.908

> <i_qp_#metab>
2

> <r_qp_QPlogKhsa>
    -0.607

> <i_qp_HumanOralAbsorption>
3

> <r_qp_PercentHumanOralAbsorption>
    94.451

> <r_qp_SAfluorine>
     0.000

> <r_qp_SAamideO>
     0.000

> <r_qp_PSA>
    56.244

> <i_qp_#NandO>
4

> <i_qp_RuleOfFive>
0

> <i_qp_RuleOfThree>
0

> <i_qp_#ringatoms>
10

> <i_qp_#in34>
0

> <i_qp_#in56>
10

> <i_qp_#noncon>
0

> <i_qp_#nonHatm>
15

> <r_qp_Jm>
49.971987

$$$$
SO_UY_031
                    3D
 Structure written by MMmdl.
 25 26  0  0  1  0            999 V2000
    1.3680    0.7210    0.0090 C   0  0  0  0  0  0
    0.4680    1.5890    0.6370 C   0  0  0  0  0  0
    0.7660    2.6220    0.7840 H   0  0  0  0  0  0
   -0.7830    1.1260    1.0760 C   0  0  0  0  0  0
   -1.6950    1.9020    1.7420 O   0  0  0  0  0  0
   -1.3440    3.2500    2.0270 C   0  0  0  0  0  0
   -2.1780    3.7030    2.5730 H   0  0  0  0  0  0
   -1.2010    3.8230    1.1050 H   0  0  0  0  0  0
   -0.4600    3.3020    2.6700 H   0  0  0  0  0  0
   -1.1320   -0.2200    0.8520 C   0  0  0  0  0  0
   -2.3100   -0.8080    1.2410 O   0  0  0  0  0  0
   -3.4800   -0.0760    0.8860 C   0  0  0  0  0  0
   -4.2840   -0.8000    0.7160 H   0  0  0  0  0  0
   -3.3550    0.5030   -0.0360 H   0  0  0  0  0  0
   -3.7890    0.5680    1.7140 H   0  0  0  0  0  0
   -0.2230   -1.0940    0.2500 C   0  0  0  0  0  0
   -0.4830   -2.1380    0.1020 H   0  0  0  0  0  0
    1.0100   -0.6110   -0.1710 C   0  0  0  0  0  0
    1.8890   -1.5220   -0.7870 O   0  0  0  0  0  0
    3.1440   -1.1140   -1.2390 C   0  0  0  0  0  0
    3.9250   -1.8880   -1.7790 O   0  0  0  0  0  0
    3.5000    0.2990   -1.0390 C   0  0  0  0  0  0
    4.4780    0.6000   -1.3950 H   0  0  0  0  0  0
    2.6720    1.1660   -0.4550 C   0  0  0  0  0  0
    2.9570    2.2040   -0.3180 H   0  0  0  0  0  0
  1  2  2  0  0  0
  1 18  1  0  0  0
  1 24  1  0  0  0
  2  3  1  0  0  0
  2  4  1  0  0  0
  4  5  1  0  0  0
  4 10  2  0  0  0
  5  6  1  0  0  0
  6  7  1  0  0  0
  6  8  1  0  0  0
  6  9  1  0  0  0
 10 11  1  0  0  0
 10 16  1  0  0  0
 11 12  1  0  0  0
 12 13  1  0  0  0
 12 14  1  0  0  0
 12 15  1  0  0  0
 16 17  1  0  0  0
 16 18  2  0  0  0
 18 19  1  0  0  0
 19 20  1  0  0  0
 20 21  2  0  0  0
 20 22  1  0  0  0
 22 23  1  0  0  0
 22 24  2  0  0  0
 24 25  1  0  0  0
M  END
> <s_m_entry_id>
15

> <s_m_entry_name>
CamMedNP_fragmentlike.15

> <i_qp_#stars>
0

> <i_qp_#amine>
0

> <i_qp_#amidine>
0

> <i_qp_#acid>
0

> <i_qp_#amide>
0

> <i_qp_#rotor>
2

> <i_qp_#rtvFG>
1

> <i_qp_CNS>
0

> <r_qp_mol_MW>
   206.198

> <r_qp_dipole>
     7.814

> <r_qp_SASA>
   403.659

> <r_qp_FOSA>
   175.920

> <r_qp_FISA>
    71.854

> <r_qp_PISA>
   155.886

> <r_qp_WPSA>
     0.000

> <r_qp_volume>
   666.429

> <r_qp_donorHB>
     0.000

> <r_qp_accptHB>
     4.000

> <r_qp_dip^2/V>
   0.0916090

> <r_qp_ACxDN^.5/SA>
   0.0000000

> <r_qp_glob>
   0.9140850

> <r_qp_QPpolrz>
    20.721

> <r_qp_QPlogPC16>
     6.197

> <r_qp_QPlogPoct>
     9.634

> <r_qp_QPlogPw>
     5.738

> <r_qp_QPlogPo/w>
     1.380

> <r_qp_QPlogS>
    -1.447

> <r_qp_CIQPlogS>
    -2.196

> <r_qp_QPlogHERG>
    -3.666

> <r_qp_QPPCaco>
  2063.060

> <r_qp_QPlogBB>
    -0.130

> <r_qp_QPPMDCK>
  1082.182

> <r_qp_QPlogKp>
    -2.103

> <r_qp_IP(eV)>
     9.102

> <r_qp_EA(eV)>
     0.996

> <i_qp_#metab>
2

> <r_qp_QPlogKhsa>
    -0.602

> <i_qp_HumanOralAbsorption>
3

> <r_qp_PercentHumanOralAbsorption>
    94.350

> <r_qp_SAfluorine>
     0.000

> <r_qp_SAamideO>
     0.000

> <r_qp_PSA>
    54.892

> <i_qp_#NandO>
4

> <i_qp_RuleOfFive>
0

> <i_qp_RuleOfThree>
0

> <i_qp_#ringatoms>
10

> <i_qp_#in34>
0

> <i_qp_#in56>
10

> <i_qp_#noncon>
0

> <i_qp_#nonHatm>
15

> <r_qp_Jm>
58.229437

$$$$
JDW_UD_136
                    3D
 Structure written by MMmdl.
 25 26  0  0  1  0            999 V2000
    1.3190    0.7090   -0.0790 C   0  0  0  0  0  0
    0.1060    1.4020   -0.0770 C   0  0  0  0  0  0
    0.1290    2.4870   -0.1040 H   0  0  0  0  0  0
   -1.1000    0.6920   -0.0400 C   0  0  0  0  0  0
   -2.3420    1.2780   -0.0350 O   0  0  0  0  0  0
   -2.4050    2.6970   -0.0690 C   0  0  0  0  0  0
   -3.4600    2.9860   -0.0590 H   0  0  0  0  0  0
   -1.9620    3.0900   -0.9900 H   0  0  0  0  0  0
   -1.9330    3.1350    0.8170 H   0  0  0  0  0  0
   -1.0810   -0.7210   -0.0060 C   0  0  0  0  0  0
   -2.3080   -1.3380    0.0290 O   0  0  0  0  0  0
   -2.3330   -2.7580    0.0640 C   0  0  0  0  0  0
   -3.3810   -3.0730    0.0880 H   0  0  0  0  0  0
   -1.8510   -3.1400    0.9700 H   0  0  0  0  0  0
   -1.8800   -3.1840   -0.8370 H   0  0  0  0  0  0
    0.1440   -1.4000   -0.0080 C   0  0  0  0  0  0
    0.1990   -2.4830    0.0180 H   0  0  0  0  0  0
    1.3390   -0.6820   -0.0450 C   0  0  0  0  0  0
    2.5060   -1.4090   -0.0460 O   0  0  0  0  0  0
    3.6890   -0.7100   -0.0820 C   0  0  0  0  0  0
    4.5320   -1.3890   -0.0780 H   0  0  0  0  0  0
    3.8140    0.6180   -0.1160 C   0  0  0  0  0  0
    4.7700    1.1220   -0.1440 H   0  0  0  0  0  0
    2.5930    1.4340   -0.1170 C   0  0  0  0  0  0
    2.6470    2.6560   -0.1480 O   0  0  0  0  0  0
  1  2  2  0  0  0
  1 18  1  0  0  0
  1 24  1  0  0  0
  2  3  1  0  0  0
  2  4  1  0  0  0
  4  5  1  0  0  0
  4 10  2  0  0  0
  5  6  1  0  0  0
  6  7  1  0  0  0
  6  8  1  0  0  0
  6  9  1  0  0  0
 10 11  1  0  0  0
 10 16  1  0  0  0
 11 12  1  0  0  0
 12 13  1  0  0  0
 12 14  1  0  0  0
 12 15  1  0  0  0
 16 17  1  0  0  0
 16 18  2  0  0  0
 18 19  1  0  0  0
 19 20  1  0  0  0
 20 21  1  0  0  0
 20 22  2  0  0  0
 22 23  1  0  0  0
 22 24  1  0  0  0
 24 25  2  0  0  0
M  END
> <s_m_entry_id>
16

> <s_m_entry_name>
CamMedNP_fragmentlike.16

> <i_qp_#stars>
0

> <i_qp_#amine>
0

> <i_qp_#amidine>
0

> <i_qp_#acid>
0

> <i_qp_#amide>
0

> <i_qp_#rotor>
2

> <i_qp_#rtvFG>
0

> <i_qp_CNS>
1

> <r_qp_mol_MW>
   206.198

> <r_qp_dipole>
     3.779

> <r_qp_SASA>
   397.924

> <r_qp_FOSA>
   185.786

> <r_qp_FISA>
    54.042

> <r_qp_PISA>
   158.096

> <r_qp_WPSA>
     0.000

> <r_qp_volume>
   655.316

> <r_qp_donorHB>
     0.000

> <r_qp_accptHB>
     4.000

> <r_qp_dip^2/V>
   0.0217890

> <r_qp_ACxDN^.5/SA>
   0.0000000

> <r_qp_glob>
   0.9169210

> <r_qp_QPpolrz>
    20.297

> <r_qp_QPlogPC16>
     5.998

> <r_qp_QPlogPoct>
     8.448

> <r_qp_QPlogPw>
     5.618

> <r_qp_QPlogPo/w>
     1.538

> <r_qp_QPlogS>
    -1.608

> <r_qp_CIQPlogS>
    -2.196

> <r_qp_QPlogHERG>
    -3.630

> <r_qp_QPPCaco>
  3043.821

> <r_qp_QPlogBB>
     0.014

> <r_qp_QPPMDCK>
  1647.664

> <r_qp_QPlogKp>
    -1.767

> <r_qp_IP(eV)>
     8.882

> <r_qp_EA(eV)>
     0.580

> <i_qp_#metab>
2

> <r_qp_QPlogKhsa>
    -0.635

> <i_qp_HumanOralAbsorption>
3

> <r_qp_PercentHumanOralAbsorption>
   100.000

> <r_qp_SAfluorine>
     0.000

> <r_qp_SAamideO>
     0.000

> <r_qp_PSA>
    52.069

> <i_qp_#NandO>
4

> <i_qp_RuleOfFive>
0

> <i_qp_RuleOfThree>
0

> <i_qp_#ringatoms>
10

> <i_qp_#in34>
0

> <i_qp_#in56>
10

> <i_qp_#noncon>
0

> <i_qp_#nonHatm>
15

> <r_qp_Jm>
162.132499

$$$$
JDW_UD_008
                    3D
 Structure written by MMmdl.
 20 20  0  0  1  0            999 V2000
    1.2870    0.6390   -0.5350 C   0  0  0  0  0  0
    2.4310    1.3890   -0.7360 O   0  0  0  0  0  0
    3.6940    0.7580   -0.5660 C   0  0  0  0  0  0
    4.4710    1.5020   -0.7650 H   0  0  0  0  0  0
    3.8220   -0.0620   -1.2800 H   0  0  0  0  0  0
    3.8210    0.4060    0.4630 H   0  0  0  0  0  0
    0.0010    1.3760   -0.7330 C   0  0  0  0  0  0
    0.0010    2.5610   -1.0510 O   0  0  0  0  0  0
   -1.2850    0.6390   -0.5360 C   0  0  0  0  0  0
   -2.4280    1.3890   -0.7370 O   0  0  0  0  0  0
   -3.6920    0.7590   -0.5680 C   0  0  0  0  0  0
   -4.4690    1.5030   -0.7680 H   0  0  0  0  0  0
   -3.8190    0.4080    0.4610 H   0  0  0  0  0  0
   -3.8200   -0.0610   -1.2820 H   0  0  0  0  0  0
   -1.2530   -0.6500   -0.1900 C   0  0  0  0  0  0
   -2.1440   -1.2440   -0.0310 H   0  0  0  0  0  0
    0.0010   -1.3790    0.0070 C   0  0  0  0  0  0
    0.0000   -2.5600    0.3240 O   0  0  0  0  0  0
    1.2540   -0.6500   -0.1890 C   0  0  0  0  0  0
    2.1450   -1.2440   -0.0290 H   0  0  0  0  0  0
  1  2  1  0  0  0
  1  7  1  0  0  0
  1 19  2  0  0  0
  2  3  1  0  0  0
  3  4  1  0  0  0
  3  5  1  0  0  0
  3  6  1  0  0  0
  7  8  2  0  0  0
  7  9  1  0  0  0
  9 10  1  0  0  0
  9 15  2  0  0  0
 10 11  1  0  0  0
 11 12  1  0  0  0
 11 13  1  0  0  0
 11 14  1  0  0  0
 15 16  1  0  0  0
 15 17  1  0  0  0
 17 18  2  0  0  0
 17 19  1  0  0  0
 19 20  1  0  0  0
M  END
> <s_m_entry_id>
17

> <s_m_entry_name>
CamMedNP_fragmentlike.17

> <i_qp_#stars>
2

> <i_qp_#amine>
0

> <i_qp_#amidine>
0

> <i_qp_#acid>
0

> <i_qp_#amide>
0

> <i_qp_#rotor>
2

> <i_qp_#rtvFG>
0

> <i_qp_CNS>
0

> <r_qp_mol_MW>
   168.149

> <r_qp_dipole>
     0.548

> <r_qp_SASA>
   363.316

> <r_qp_FOSA>
   187.119

> <r_qp_FISA>
   121.851

> <r_qp_PISA>
    54.347

> <r_qp_WPSA>
     0.000

> <r_qp_volume>
   572.420

> <r_qp_donorHB>
     0.000

> <r_qp_accptHB>
     5.500

> <r_qp_dip^2/V>
   0.0005260

> <r_qp_ACxDN^.5/SA>
   0.0000000

> <r_qp_glob>
   0.9176780

> <r_qp_QPpolrz>
    15.989

> <r_qp_QPlogPC16>
     4.881

> <r_qp_QPlogPoct>
     7.619

> <r_qp_QPlogPw>
     6.768

> <r_qp_QPlogPo/w>
    -0.429

> <r_qp_QPlogS>
     0.103

> <r_qp_CIQPlogS>
    -0.452

> <r_qp_QPlogHERG>
    -3.123

> <r_qp_QPPCaco>
   692.453

> <r_qp_QPlogBB>
    -0.522

> <r_qp_QPPMDCK>
   332.530

> <r_qp_QPlogKp>
    -3.382

> <r_qp_IP(eV)>
    10.320

> <r_qp_EA(eV)>
     1.568

> <i_qp_#metab>
2

> <r_qp_QPlogKhsa>
    -1.276

> <i_qp_HumanOralAbsorption>
3

> <r_qp_PercentHumanOralAbsorption>
    75.274

> <r_qp_SAfluorine>
     0.000

> <r_qp_SAamideO>
     0.000

> <r_qp_PSA>
    75.240

> <i_qp_#NandO>
4

> <i_qp_RuleOfFive>
0

> <i_qp_RuleOfThree>
0

> <i_qp_#ringatoms>
6

> <i_qp_#in34>
0

> <i_qp_#in56>
6

> <i_qp_#noncon>
0

> <i_qp_#nonHatm>
12

> <r_qp_Jm>
88.576387

$$$$
AN_UY_071
                    3D
 Structure written by MMmdl.
 20 20  0  0  1  0            999 V2000
    1.2830    0.9780   -0.0590 C   0  0  0  0  0  0
    2.4730    1.6810   -0.1940 O   0  0  0  0  0  0
    2.9040    1.7110   -1.5540 C   0  0  0  0  0  0
    3.2160    0.7200   -1.8980 H   0  0  0  0  0  0
    3.7700    2.3770   -1.6160 H   0  0  0  0  0  0
    2.1210    2.1110   -2.2070 H   0  0  0  0  0  0
    0.1480    1.6190    0.2450 C   0  0  0  0  0  0
    0.1230    3.0060    0.3240 O   0  0  0  0  0  0
   -0.0410    3.4430    1.6710 C   0  0  0  0  0  0
    0.0670    4.5320    1.6850 H   0  0  0  0  0  0
    0.7310    3.0170    2.3210 H   0  0  0  0  0  0
   -1.0360    3.1990    2.0540 H   0  0  0  0  0  0
   -1.1300    0.8760    0.3950 C   0  0  0  0  0  0
   -2.1980    1.4340    0.6080 O   0  0  0  0  0  0
   -1.0830   -0.5880    0.2780 C   0  0  0  0  0  0
   -2.0210   -1.1160    0.4060 H   0  0  0  0  0  0
    0.0530   -1.2280    0.0270 C   0  0  0  0  0  0
    0.0930   -2.3080   -0.0580 H   0  0  0  0  0  0
    1.3190   -0.5050   -0.1490 C   0  0  0  0  0  0
    2.3510   -1.1300   -0.3590 O   0  0  0  0  0  0
  1  2  1  0  0  0
  1  7  2  0  0  0
  1 19  1  0  0  0
  2  3  1  0  0  0
  3  4  1  0  0  0
  3  5  1  0  0  0
  3  6  1  0  0  0
  7  8  1  0  0  0
  7 13  1  0  0  0
  8  9  1  0  0  0
  9 10  1  0  0  0
  9 11  1  0  0  0
  9 12  1  0  0  0
 13 14  2  0  0  0
 13 15  1  0  0  0
 15 16  1  0  0  0
 15 17  2  0  0  0
 17 18  1  0  0  0
 17 19  1  0  0  0
 19 20  2  0  0  0
M  END
> <s_m_entry_id>
18

> <s_m_entry_name>
CamMedNP_fragmentlike.18

> <i_qp_#stars>
3

> <i_qp_#amine>
0

> <i_qp_#amidine>
0

> <i_qp_#acid>
0

> <i_qp_#amide>
0

> <i_qp_#rotor>
2

> <i_qp_#rtvFG>
0

> <i_qp_CNS>
0

> <r_qp_mol_MW>
   168.149

> <r_qp_dipole>
     1.463

> <r_qp_SASA>
   349.893

> <r_qp_FOSA>
   172.503

> <r_qp_FISA>
    94.997

> <r_qp_PISA>
    82.392

> <r_qp_WPSA>
     0.000

> <r_qp_volume>
   561.302

> <r_qp_donorHB>
     0.000

> <r_qp_accptHB>
     5.500

> <r_qp_dip^2/V>
   0.0038120

> <r_qp_ACxDN^.5/SA>
   0.0000000

> <r_qp_glob>
   0.9405040

> <r_qp_QPpolrz>
    15.812

> <r_qp_QPlogPC16>
     5.007

> <r_qp_QPlogPoct>
     7.557

> <r_qp_QPlogPw>
     6.744

> <r_qp_QPlogPo/w>
    -0.282

> <r_qp_QPlogS>
     0.358

> <r_qp_CIQPlogS>
    -0.452

> <r_qp_QPlogHERG>
    -2.888

> <r_qp_QPPCaco>
  1244.629

> <r_qp_QPlogBB>
    -0.273

> <r_qp_QPPMDCK>
   626.725

> <r_qp_QPlogKp>
    -2.788

> <r_qp_IP(eV)>
    10.544

> <r_qp_EA(eV)>
     1.878

> <i_qp_#metab>
2

> <r_qp_QPlogKhsa>
    -1.309

> <i_qp_HumanOralAbsorption>
3

> <r_qp_PercentHumanOralAbsorption>
    80.687

> <r_qp_SAfluorine>
     0.000

> <r_qp_SAamideO>
     0.000

> <r_qp_PSA>
    72.483

> <i_qp_#NandO>
4

> <i_qp_RuleOfFive>
0

> <i_qp_RuleOfThree>
0

> <i_qp_#ringatoms>
6

> <i_qp_#in34>
0

> <i_qp_#in56>
6

> <i_qp_#noncon>
0

> <i_qp_#nonHatm>
12

> <r_qp_Jm>
624.286927

$$$$
AN_UY_229
                    3D
 Structure written by MMmdl.
 20 20  0  0  1  0            999 V2000
    1.1730    0.6880   -0.0110 C   0  0  0  0  0  0
    2.4070    1.4600    0.1800 C   0  0  0  0  0  0
    2.5930    2.2400   -0.5570 H   0  0  0  0  0  0
    3.2640    1.2740    1.1890 C   0  0  0  0  0  0
    3.1180    0.5320    1.9640 H   0  0  0  0  0  0
    0.0640    1.3250   -0.5900 C   0  0  0  0  0  0
    0.1130    2.3780   -0.8600 H   0  0  0  0  0  0
   -1.1260    0.6260   -0.8210 C   0  0  0  0  0  0
   -1.9690    1.1470   -1.2650 H   0  0  0  0  0  0
   -1.2030   -0.7210   -0.4840 C   0  0  0  0  0  0
   -2.3430   -1.4420   -0.6940 O   0  0  0  0  0  0
   -3.0110   -0.8510   -1.0790 H   0  0  0  0  0  0
   -0.1120   -1.3750    0.0760 C   0  0  0  0  0  0
   -0.1820   -2.4300    0.3270 H   0  0  0  0  0  0
    1.0760   -0.6740    0.3070 C   0  0  0  0  0  0
    1.9220   -1.2120    0.7260 H   0  0  0  0  0  0
    4.4600    2.1150    1.2880 C   0  0  0  0  0  0
    4.7970    3.0140    0.5360 O   0  0  0  0  0  0
    5.1850    1.7600    2.3650 O   0  0  0  0  0  0
    5.9590    2.3600    2.3600 H   0  0  0  0  0  0
  1  2  1  0  0  0
  1  6  2  0  0  0
  1 15  1  0  0  0
  2  3  1  0  0  0
  2  4  2  0  0  0
  4  5  1  0  0  0
  4 17  1  0  0  0
  6  7  1  0  0  0
  6  8  1  0  0  0
  8  9  1  0  0  0
  8 10  2  0  0  0
 10 11  1  0  0  0
 10 13  1  0  0  0
 11 12  1  0  0  0
 13 14  1  0  0  0
 13 15  2  0  0  0
 15 16  1  0  0  0
 17 18  2  0  0  0
 17 19  1  0  0  0
 19 20  1  0  0  0
M  END
> <s_m_entry_id>
19

> <s_m_entry_name>
CamMedNP_fragmentlike.19

> <i_qp_#stars>
0

> <i_qp_#amine>
0

> <i_qp_#amidine>
0

> <i_qp_#acid>
1

> <i_qp_#amide>
0

> <i_qp_#rotor>
4

> <i_qp_#rtvFG>
1

> <i_qp_CNS>
-2

> <r_qp_mol_MW>
   164.160

> <r_qp_dipole>
     2.194

> <r_qp_SASA>
   378.308

> <r_qp_FOSA>
    28.255

> <r_qp_FISA>
   168.420

> <r_qp_PISA>
   181.633

> <r_qp_WPSA>
     0.000

> <r_qp_volume>
   587.373

> <r_qp_donorHB>
     2.000

> <r_qp_accptHB>
     2.750

> <r_qp_dip^2/V>
   0.0081980

> <r_qp_ACxDN^.5/SA>
   0.0102800

> <r_qp_glob>
   0.8965930

> <r_qp_QPpolrz>
    16.519

> <r_qp_QPlogPC16>
     6.519

> <r_qp_QPlogPoct>
     9.662

> <r_qp_QPlogPw>
     7.766

> <r_qp_QPlogPo/w>
     1.432

> <r_qp_QPlogS>
    -1.667

> <r_qp_CIQPlogS>
    -1.812

> <r_qp_QPlogHERG>
    -2.264

> <r_qp_QPPCaco>
    63.441

> <r_qp_QPlogBB>
    -1.074

> <r_qp_QPPMDCK>
    31.937

> <r_qp_QPlogKp>
    -3.600

> <r_qp_IP(eV)>
     9.210

> <r_qp_EA(eV)>
     0.642

> <i_qp_#metab>
1

> <r_qp_QPlogKhsa>
    -0.667

> <i_qp_HumanOralAbsorption>
3

> <r_qp_PercentHumanOralAbsorption>
    67.588

> <r_qp_SAfluorine>
     0.000

> <r_qp_SAamideO>
     0.000

> <r_qp_PSA>
    73.793

> <i_qp_#NandO>
3

> <i_qp_RuleOfFive>
0

> <i_qp_RuleOfThree>
0

> <i_qp_#ringatoms>
6

> <i_qp_#in34>
0

> <i_qp_#in56>
6

> <i_qp_#noncon>
0

> <i_qp_#nonHatm>
12

> <r_qp_Jm>
1.248014

$$$$
KN_UB_011
                    3D
 Structure written by MMmdl.
 20 20  0  0  1  0            999 V2000
    1.1960    0.6510   -0.0350 C   0  0  0  0  0  0
    2.4560    1.3850    0.1390 C   0  0  0  0  0  0
    2.7360    2.0400   -0.6850 H   0  0  0  0  0  0
    3.2280    1.3100    1.2280 C   0  0  0  0  0  0
    2.9860    0.6960    2.0860 H   0  0  0  0  0  0
    0.1680    1.2470   -0.7830 C   0  0  0  0  0  0
    0.2960    2.2460   -1.1960 H   0  0  0  0  0  0
   -1.0400    0.5770   -1.0030 C   0  0  0  0  0  0
   -1.8190    1.0660   -1.5800 H   0  0  0  0  0  0
   -1.2170   -0.7000   -0.4830 C   0  0  0  0  0  0
   -2.3790   -1.3910   -0.6760 O   0  0  0  0  0  0
   -2.9830   -0.8330   -1.1920 H   0  0  0  0  0  0
   -0.2070   -1.3150    0.2470 C   0  0  0  0  0  0
   -0.3530   -2.3170    0.6400 H   0  0  0  0  0  0
    1.0000   -0.6430    0.4660 C   0  0  0  0  0  0
    1.7830   -1.1530    1.0220 H   0  0  0  0  0  0
    4.4590    2.1020    1.2980 C   0  0  0  0  0  0
    5.0860    1.8760    2.4670 O   0  0  0  0  0  0
    5.8900    2.4350    2.4370 H   0  0  0  0  0  0
    4.8970    2.8650    0.4540 O   0  0  0  0  0  0
  1  2  1  0  0  0
  1  6  2  0  0  0
  1 15  1  0  0  0
  2  3  1  0  0  0
  2  4  2  0  0  0
  4  5  1  0  0  0
  4 17  1  0  0  0
  6  7  1  0  0  0
  6  8  1  0  0  0
  8  9  1  0  0  0
  8 10  2  0  0  0
 10 11  1  0  0  0
 10 13  1  0  0  0
 11 12  1  0  0  0
 13 14  1  0  0  0
 13 15  2  0  0  0
 15 16  1  0  0  0
 17 18  1  0  0  0
 17 20  2  0  0  0
 18 19  1  0  0  0
M  END
> <s_m_entry_id>
20

> <s_m_entry_name>
CamMedNP_fragmentlike.20

> <i_qp_#stars>
0

> <i_qp_#amine>
0

> <i_qp_#amidine>
0

> <i_qp_#acid>
1

> <i_qp_#amide>
0

> <i_qp_#rotor>
4

> <i_qp_#rtvFG>
1

> <i_qp_CNS>
-2

> <r_qp_mol_MW>
   164.160

> <r_qp_dipole>
     2.183

> <r_qp_SASA>
   378.289

> <r_qp_FOSA>
    28.233

> <r_qp_FISA>
   168.416

> <r_qp_PISA>
   181.640

> <r_qp_WPSA>
     0.000

> <r_qp_volume>
   587.341

> <r_qp_donorHB>
     2.000

> <r_qp_accptHB>
     2.750

> <r_qp_dip^2/V>
   0.0081130

> <r_qp_ACxDN^.5/SA>
   0.0102810

> <r_qp_glob>
   0.8966050

> <r_qp_QPpolrz>
    16.518

> <r_qp_QPlogPC16>
     6.519

> <r_qp_QPlogPoct>
     9.661

> <r_qp_QPlogPw>
     7.766

> <r_qp_QPlogPo/w>
     1.432

> <r_qp_QPlogS>
    -1.666

> <r_qp_CIQPlogS>
    -1.812

> <r_qp_QPlogHERG>
    -2.264

> <r_qp_QPPCaco>
    63.447

> <r_qp_QPlogBB>
    -1.074

> <r_qp_QPPMDCK>
    31.940

> <r_qp_QPlogKp>
    -3.600

> <r_qp_IP(eV)>
     9.212

> <r_qp_EA(eV)>
     0.641

> <i_qp_#metab>
1

> <r_qp_QPlogKhsa>
    -0.667

> <i_qp_HumanOralAbsorption>
3

> <r_qp_PercentHumanOralAbsorption>
    67.588

> <r_qp_SAfluorine>
     0.000

> <r_qp_SAamideO>
     0.000

> <r_qp_PSA>
    73.787

> <i_qp_#NandO>
3

> <i_qp_RuleOfFive>
0

> <i_qp_RuleOfThree>
0

> <i_qp_#ringatoms>
6

> <i_qp_#in34>
0

> <i_qp_#in56>
6

> <i_qp_#noncon>
0

> <i_qp_#nonHatm>
12

> <r_qp_Jm>
1.249177

$$$$
KN_UB_015
                    3D
 Structure written by MMmdl.
 20 20  0  0  1  0            999 V2000
    1.1900    0.7100    0.0260 C   0  0  0  0  0  0
    2.4420    1.4720    0.1160 C   0  0  0  0  0  0
    2.7060    2.0500   -0.7680 H   0  0  0  0  0  0
    3.2270    1.5080    1.1980 C   0  0  0  0  0  0
    3.0020    0.9740    2.1130 H   0  0  0  0  0  0
    0.1450    1.2220   -0.7590 C   0  0  0  0  0  0
    0.2550    2.1810   -1.2640 H   0  0  0  0  0  0
   -1.0560    0.5200   -0.9020 C   0  0  0  0  0  0
   -1.8480    0.9440   -1.5110 H   0  0  0  0  0  0
   -1.2100   -0.7070   -0.2660 C   0  0  0  0  0  0
   -2.3640   -1.4270   -0.3800 O   0  0  0  0  0  0
   -2.9820   -0.9250   -0.9360 H   0  0  0  0  0  0
   -0.1830   -1.2400    0.5040 C   0  0  0  0  0  0
   -0.3110   -2.2030    0.9890 H   0  0  0  0  0  0
    1.0170   -0.5360    0.6460 C   0  0  0  0  0  0
    1.8140   -0.9820    1.2360 H   0  0  0  0  0  0
    4.4490    2.3160    1.1790 C   0  0  0  0  0  0
    4.8690    3.0010    0.2620 O   0  0  0  0  0  0
    5.0910    2.2070    2.3570 O   0  0  0  0  0  0
    5.8880    2.7680    2.2650 H   0  0  0  0  0  0
  1  2  1  0  0  0
  1  6  2  0  0  0
  1 15  1  0  0  0
  2  3  1  0  0  0
  2  4  2  0  0  0
  4  5  1  0  0  0
  4 17  1  0  0  0
  6  7  1  0  0  0
  6  8  1  0  0  0
  8  9  1  0  0  0
  8 10  2  0  0  0
 10 11  1  0  0  0
 10 13  1  0  0  0
 11 12  1  0  0  0
 13 14  1  0  0  0
 13 15  2  0  0  0
 15 16  1  0  0  0
 17 18  2  0  0  0
 17 19  1  0  0  0
 19 20  1  0  0  0
M  END
> <s_m_entry_id>
21

> <s_m_entry_name>
CamMedNP_fragmentlike.21

> <i_qp_#stars>
0

> <i_qp_#amine>
0

> <i_qp_#amidine>
0

> <i_qp_#acid>
1

> <i_qp_#amide>
0

> <i_qp_#rotor>
4

> <i_qp_#rtvFG>
1

> <i_qp_CNS>
-2

> <r_qp_mol_MW>
   164.160

> <r_qp_dipole>
     2.196

> <r_qp_SASA>
   378.305

> <r_qp_FOSA>
    28.264

> <r_qp_FISA>
   168.418

> <r_qp_PISA>
   181.623

> <r_qp_WPSA>
     0.000

> <r_qp_volume>
   587.364

> <r_qp_donorHB>
     2.000

> <r_qp_accptHB>
     2.750

> <r_qp_dip^2/V>
   0.0082090

> <r_qp_ACxDN^.5/SA>
   0.0102800

> <r_qp_glob>
   0.8965920

> <r_qp_QPpolrz>
    16.518

> <r_qp_QPlogPC16>
     6.519

> <r_qp_QPlogPoct>
     9.662

> <r_qp_QPlogPw>
     7.766

> <r_qp_QPlogPo/w>
     1.432

> <r_qp_QPlogS>
    -1.667

> <r_qp_CIQPlogS>
    -1.812

> <r_qp_QPlogHERG>
    -2.264

> <r_qp_QPPCaco>
    63.444

> <r_qp_QPlogBB>
    -1.074

> <r_qp_QPPMDCK>
    31.938

> <r_qp_QPlogKp>
    -3.600

> <r_qp_IP(eV)>
     9.210

> <r_qp_EA(eV)>
     0.642

> <i_qp_#metab>
1

> <r_qp_QPlogKhsa>
    -0.667

> <i_qp_HumanOralAbsorption>
3

> <r_qp_PercentHumanOralAbsorption>
    67.588

> <r_qp_SAfluorine>
     0.000

> <r_qp_SAamideO>
     0.000

> <r_qp_PSA>
    73.785

> <i_qp_#NandO>
3

> <i_qp_RuleOfFive>
0

> <i_qp_RuleOfThree>
0

> <i_qp_#ringatoms>
6

> <i_qp_#in34>
0

> <i_qp_#in56>
6

> <i_qp_#noncon>
0

> <i_qp_#nonHatm>
12

> <r_qp_Jm>
1.248146

$$$$
AN_UY_145
                    3D
 Structure written by MMmdl.
 32 33  0  0  1  0            999 V2000
    1.1980    0.5920    0.6360 C   0  0  0  0  0  0
   -0.0360    1.1480    0.9870 C   0  0  0  0  0  0
   -0.3970    2.0520    0.5000 H   0  0  0  0  0  0
   -0.8170    0.5400    1.9710 C   0  0  0  0  0  0
   -1.7770    0.9710    2.2460 H   0  0  0  0  0  0
   -0.3670   -0.6190    2.6010 C   0  0  0  0  0  0
   -0.9760   -1.0930    3.3670 H   0  0  0  0  0  0
    0.8660   -1.1730    2.2490 C   0  0  0  0  0  0
    1.2060   -2.0780    2.7480 H   0  0  0  0  0  0
    1.6510   -0.5640    1.2630 C   0  0  0  0  0  0
    2.9470   -1.1590    0.8960 C   0  0  0  0  0  0
    3.3070   -2.2040    1.4230 O   0  0  0  0  0  0
    3.7810   -0.4680   -0.1210 C   0  0  0  0  0  0
    5.1150   -1.0930   -0.4450 C   0  0  0  0  0  0
    6.2020   -0.5890    0.4690 C   0  0  0  0  0  0
    6.4530    0.4610    0.3120 H   0  0  0  0  0  0
    6.8830   -1.2680    1.4130 C   0  0  0  0  0  0
    7.9500   -0.5820    2.2270 C   0  0  0  0  0  0
    8.0750    0.4700    1.9500 H   0  0  0  0  0  0
    8.9140   -1.0800    2.0830 H   0  0  0  0  0  0
    7.6950   -0.6160    3.2910 H   0  0  0  0  0  0
    6.6750   -2.7140    1.7670 C   0  0  0  0  0  0
    5.9110   -3.2090    1.1650 H   0  0  0  0  0  0
    6.3730   -2.8040    2.8160 H   0  0  0  0  0  0
    7.6080   -3.2720    1.6290 H   0  0  0  0  0  0
    5.4100   -0.8500   -1.4740 H   0  0  0  0  0  0
    5.0340   -2.1840   -0.4440 H   0  0  0  0  0  0
    3.3220    0.6330   -0.7220 C   0  0  0  0  0  0
    4.0580    1.2990   -1.6870 O   0  0  0  0  0  0
    3.4970    2.0600   -1.9520 H   0  0  0  0  0  0
    2.0120    1.2300   -0.3940 C   0  0  0  0  0  0
    1.6580    2.2410   -0.9920 O   0  0  0  0  0  0
  1  2  2  0  0  0
  1 10  1  0  0  0
  1 31  1  0  0  0
  2  3  1  0  0  0
  2  4  1  0  0  0
  4  5  1  0  0  0
  4  6  2  0  0  0
  6  7  1  0  0  0
  6  8  1  0  0  0
  8  9  1  0  0  0
  8 10  2  0  0  0
 10 11  1  0  0  0
 11 12  2  0  0  0
 11 13  1  0  0  0
 13 14  1  0  0  0
 13 28  2  0  0  0
 14 15  1  0  0  0
 14 26  1  0  0  0
 14 27  1  0  0  0
 15 16  1  0  0  0
 15 17  2  0  0  0
 17 18  1  0  0  0
 17 22  1  0  0  0
 18 19  1  0  0  0
 18 20  1  0  0  0
 18 21  1  0  0  0
 22 23  1  0  0  0
 22 24  1  0  0  0
 22 25  1  0  0  0
 28 29  1  0  0  0
 28 31  1  0  0  0
 29 30  1  0  0  0
 31 32  2  0  0  0
M  END
> <s_m_entry_id>
22

> <s_m_entry_name>
CamMedNP_fragmentlike.22

> <i_qp_#stars>
0

> <i_qp_#amine>
0

> <i_qp_#amidine>
0

> <i_qp_#acid>
0

> <i_qp_#amide>
0

> <i_qp_#rotor>
3

> <i_qp_#rtvFG>
0

> <i_qp_CNS>
0

> <r_qp_mol_MW>
   242.274

> <r_qp_dipole>
     3.365

> <r_qp_SASA>
   478.158

> <r_qp_FOSA>
   189.619

> <r_qp_FISA>
   109.899

> <r_qp_PISA>
   178.640

> <r_qp_WPSA>
     0.000

> <r_qp_volume>
   821.521

> <r_qp_donorHB>
     1.000

> <r_qp_accptHB>
     4.750

> <r_qp_dip^2/V>
   0.0137860

> <r_qp_ACxDN^.5/SA>
   0.0099340

> <r_qp_glob>
   0.8871700

> <r_qp_QPpolrz>
    26.503

> <r_qp_QPlogPC16>
     8.205

> <r_qp_QPlogPoct>
    12.608

> <r_qp_QPlogPw>
     8.314

> <r_qp_QPlogPo/w>
     1.931

> <r_qp_QPlogS>
    -2.894

> <r_qp_CIQPlogS>
    -2.889

> <r_qp_QPlogHERG>
    -4.210

> <r_qp_QPPCaco>
   898.940

> <r_qp_QPlogBB>
    -0.548

> <r_qp_QPPMDCK>
   440.898

> <r_qp_QPlogKp>
    -2.628

> <r_qp_IP(eV)>
     9.409

> <r_qp_EA(eV)>
     1.654

> <i_qp_#metab>
4

> <r_qp_QPlogKhsa>
    -0.149

> <i_qp_HumanOralAbsorption>
3

> <r_qp_PercentHumanOralAbsorption>
    91.117

> <r_qp_SAfluorine>
     0.000

> <r_qp_SAamideO>
     0.000

> <r_qp_PSA>
    73.964

> <i_qp_#NandO>
3

> <i_qp_RuleOfFive>
0

> <i_qp_RuleOfThree>
0

> <i_qp_#ringatoms>
10

> <i_qp_#in34>
0

> <i_qp_#in56>
10

> <i_qp_#noncon>
0

> <i_qp_#nonHatm>
18

> <r_qp_Jm>
0.72864

$$$$
AN_UY_221
                    3D
 Structure written by MMmdl.
 32 33  0  0  1  0            999 V2000
    1.3680    0.5310   -0.4640 C   0  0  0  0  0  0
    0.1960    1.2730   -0.6560 C   0  0  0  0  0  0
    0.1200    1.9880   -1.4730 H   0  0  0  0  0  0
   -0.8890    1.1000    0.2030 C   0  0  0  0  0  0
   -1.7990    1.6770    0.0530 H   0  0  0  0  0  0
   -0.8070    0.1890    1.2540 C   0  0  0  0  0  0
   -1.6510    0.0540    1.9260 H   0  0  0  0  0  0
    0.3610   -0.5500    1.4460 C   0  0  0  0  0  0
    0.4140   -1.2590    2.2700 H   0  0  0  0  0  0
    1.4510   -0.3760    0.5830 C   0  0  0  0  0  0
    2.6740   -1.1590    0.7960 C   0  0  0  0  0  0
    2.7380   -1.9450    1.7340 O   0  0  0  0  0  0
    3.8160   -0.9680   -0.1360 C   0  0  0  0  0  0
    5.0120   -1.8620    0.1170 C   0  0  0  0  0  0
    6.0310   -1.1860    0.9930 C   0  0  0  0  0  0
    5.6480   -0.9140    1.9780 H   0  0  0  0  0  0
    7.3200   -0.9030    0.7190 C   0  0  0  0  0  0
    8.0410   -1.2290   -0.5590 C   0  0  0  0  0  0
    7.4310   -1.7740   -1.2810 H   0  0  0  0  0  0
    8.9190   -1.8490   -0.3470 H   0  0  0  0  0  0
    8.3800   -0.3070   -1.0440 H   0  0  0  0  0  0
    8.1790   -0.2100    1.7470 C   0  0  0  0  0  0
    9.0310   -0.8420    2.0170 H   0  0  0  0  0  0
    7.6300    0.0170    2.6660 H   0  0  0  0  0  0
    8.5600    0.7350    1.3460 H   0  0  0  0  0  0
    5.4330   -2.1840   -0.8400 H   0  0  0  0  0  0
    4.7060   -2.7980    0.6000 H   0  0  0  0  0  0
    3.7360   -0.0770   -1.1350 C   0  0  0  0  0  0
    4.7830    0.1680   -2.0080 O   0  0  0  0  0  0
    5.6070   -0.1880   -1.6390 H   0  0  0  0  0  0
    2.5050    0.7260   -1.3690 C   0  0  0  0  0  0
    2.4250    1.5350   -2.2870 O   0  0  0  0  0  0
  1  2  2  0  0  0
  1 10  1  0  0  0
  1 31  1  0  0  0
  2  3  1  0  0  0
  2  4  1  0  0  0
  4  5  1  0  0  0
  4  6  2  0  0  0
  6  7  1  0  0  0
  6  8  1  0  0  0
  8  9  1  0  0  0
  8 10  2  0  0  0
 10 11  1  0  0  0
 11 12  2  0  0  0
 11 13  1  0  0  0
 13 14  1  0  0  0
 13 28  2  0  0  0
 14 15  1  0  0  0
 14 26  1  0  0  0
 14 27  1  0  0  0
 15 16  1  0  0  0
 15 17  2  0  0  0
 17 18  1  0  0  0
 17 22  1  0  0  0
 18 19  1  0  0  0
 18 20  1  0  0  0
 18 21  1  0  0  0
 22 23  1  0  0  0
 22 24  1  0  0  0
 22 25  1  0  0  0
 28 29  1  0  0  0
 28 31  1  0  0  0
 29 30  1  0  0  0
 31 32  2  0  0  0
M  END
> <s_m_entry_id>
23

> <s_m_entry_name>
CamMedNP_fragmentlike.23

> <i_qp_#stars>
0

> <i_qp_#amine>
0

> <i_qp_#amidine>
0

> <i_qp_#acid>
0

> <i_qp_#amide>
0

> <i_qp_#rotor>
3

> <i_qp_#rtvFG>
0

> <i_qp_CNS>
0

> <r_qp_mol_MW>
   242.274

> <r_qp_dipole>
     1.473

> <r_qp_SASA>
   490.979

> <r_qp_FOSA>
   194.026

> <r_qp_FISA>
   116.204

> <r_qp_PISA>
   180.749

> <r_qp_WPSA>
     0.000

> <r_qp_volume>
   829.724

> <r_qp_donorHB>
     1.000

> <r_qp_accptHB>
     4.750

> <r_qp_dip^2/V>
   0.0026150

> <r_qp_ACxDN^.5/SA>
   0.0096750

> <r_qp_glob>
   0.8697440

> <r_qp_QPpolrz>
    26.851

> <r_qp_QPlogPC16>
     8.241

> <r_qp_QPlogPoct>
    12.565

> <r_qp_QPlogPw>
     8.402

> <r_qp_QPlogPo/w>
     1.932

> <r_qp_QPlogS>
    -3.111

> <r_qp_CIQPlogS>
    -2.889

> <r_qp_QPlogHERG>
    -4.502

> <r_qp_QPPCaco>
   783.316

> <r_qp_QPlogBB>
    -0.641

> <r_qp_QPPMDCK>
   379.934

> <r_qp_QPlogKp>
    -2.736

> <r_qp_IP(eV)>
     9.788

> <r_qp_EA(eV)>
     1.503

> <i_qp_#metab>
4

> <r_qp_QPlogKhsa>
    -0.136

> <i_qp_HumanOralAbsorption>
3

> <r_qp_PercentHumanOralAbsorption>
    90.052

> <r_qp_SAfluorine>
     0.000

> <r_qp_SAamideO>
     0.000

> <r_qp_PSA>
    74.184

> <i_qp_#NandO>
3

> <i_qp_RuleOfFive>
0

> <i_qp_RuleOfThree>
0

> <i_qp_#ringatoms>
10

> <i_qp_#in34>
0

> <i_qp_#in56>
10

> <i_qp_#noncon>
0

> <i_qp_#nonHatm>
18

> <r_qp_Jm>
0.344115

$$$$
KN_UB_012
                    3D
 Structure written by MMmdl.
 23 23  0  0  1  0            999 V2000
    1.2030    0.7090    0.0240 C   0  0  0  0  0  0
    2.4530    1.4750    0.1030 C   0  0  0  0  0  0
    2.7110    2.0470   -0.7860 H   0  0  0  0  0  0
    3.2420    1.5220    1.1830 C   0  0  0  0  0  0
    3.0180    0.9930    2.1010 H   0  0  0  0  0  0
    0.1500    1.2200   -0.7520 C   0  0  0  0  0  0
    0.2540    2.1780   -1.2570 H   0  0  0  0  0  0
   -1.0500    0.5150   -0.8860 C   0  0  0  0  0  0
   -1.8480    0.9380   -1.4880 H   0  0  0  0  0  0
   -1.1960   -0.7140   -0.2500 C   0  0  0  0  0  0
   -2.3490   -1.4370   -0.3550 O   0  0  0  0  0  0
   -2.9720   -0.9410   -0.9100 H   0  0  0  0  0  0
   -0.1610   -1.2440    0.5120 C   0  0  0  0  0  0
   -0.2840   -2.2090    0.9960 H   0  0  0  0  0  0
    1.0380   -0.5370    0.6450 C   0  0  0  0  0  0
    1.8400   -0.9820    1.2280 H   0  0  0  0  0  0
    4.4670    2.3380    1.1560 C   0  0  0  0  0  0
    4.8500    3.0060    0.2070 O   0  0  0  0  0  0
    5.0830    2.2140    2.3600 O   0  0  0  0  0  0
    6.2960    2.9610    2.4780 C   0  0  0  0  0  0
    6.7040    2.7900    3.4780 H   0  0  0  0  0  0
    6.0990    4.0310    2.3610 H   0  0  0  0  0  0
    7.0280    2.6190    1.7400 H   0  0  0  0  0  0
  1  2  1  0  0  0
  1  6  2  0  0  0
  1 15  1  0  0  0
  2  3  1  0  0  0
  2  4  2  0  0  0
  4  5  1  0  0  0
  4 17  1  0  0  0
  6  7  1  0  0  0
  6  8  1  0  0  0
  8  9  1  0  0  0
  8 10  2  0  0  0
 10 11  1  0  0  0
 10 13  1  0  0  0
 11 12  1  0  0  0
 13 14  1  0  0  0
 13 15  2  0  0  0
 15 16  1  0  0  0
 17 18  2  0  0  0
 17 19  1  0  0  0
 19 20  1  0  0  0
 20 21  1  0  0  0
 20 22  1  0  0  0
 20 23  1  0  0  0
M  END
> <s_m_entry_id>
24

> <s_m_entry_name>
CamMedNP_fragmentlike.24

> <i_qp_#stars>
0

> <i_qp_#amine>
0

> <i_qp_#amidine>
0

> <i_qp_#acid>
0

> <i_qp_#amide>
0

> <i_qp_#rotor>
4

> <i_qp_#rtvFG>
1

> <i_qp_CNS>
0

> <r_qp_mol_MW>
   178.187

> <r_qp_dipole>
     1.923

> <r_qp_SASA>
   421.687

> <r_qp_FOSA>
   124.906

> <r_qp_FISA>
   114.978

> <r_qp_PISA>
   181.804

> <r_qp_WPSA>
     0.000

> <r_qp_volume>
   662.873

> <r_qp_donorHB>
     1.000

> <r_qp_accptHB>
     2.750

> <r_qp_dip^2/V>
   0.0055810

> <r_qp_ACxDN^.5/SA>
   0.0065210

> <r_qp_glob>
   0.8718890

> <r_qp_QPpolrz>
    19.542

> <r_qp_QPlogPC16>
     6.522

> <r_qp_QPlogPoct>
     8.913

> <r_qp_QPlogPw>
     6.044

> <r_qp_QPlogPo/w>
     2.163

> <r_qp_QPlogS>
    -2.369

> <r_qp_CIQPlogS>
    -2.114

> <r_qp_QPlogHERG>
    -4.472

> <r_qp_QPPCaco>
   804.574

> <r_qp_QPlogBB>
    -0.686

> <r_qp_QPPMDCK>
   391.091

> <r_qp_QPlogKp>
    -2.614

> <r_qp_IP(eV)>
     9.164

> <r_qp_EA(eV)>
     0.584

> <i_qp_#metab>
1

> <r_qp_QPlogKhsa>
    -0.265

> <i_qp_HumanOralAbsorption>
3

> <r_qp_PercentHumanOralAbsorption>
    91.615

> <r_qp_SAfluorine>
     0.000

> <r_qp_SAamideO>
     0.000

> <r_qp_PSA>
    59.885

> <i_qp_#NandO>
3

> <i_qp_RuleOfFive>
0

> <i_qp_RuleOfThree>
0

> <i_qp_#ringatoms>
6

> <i_qp_#in34>
0

> <i_qp_#in56>
6

> <i_qp_#noncon>
0

> <i_qp_#nonHatm>
13

> <r_qp_Jm>
1.859779

$$$$
LBS_UY_107
                    3D
 Structure written by MMmdl.
 23 23  0  0  1  0            999 V2000
    1.0920    0.8860    0.0830 C   0  0  0  0  0  0
    1.9620    1.5390    0.1000 H   0  0  0  0  0  0
   -0.1760    1.4610    0.2100 C   0  0  0  0  0  0
   -0.2600    2.5360    0.3380 H   0  0  0  0  0  0
   -1.3050    0.6480    0.1640 C   0  0  0  0  0  0
   -2.5610    1.1690    0.2840 O   0  0  0  0  0  0
   -2.4810    2.1280    0.4100 H   0  0  0  0  0  0
   -1.1840   -0.7250   -0.0130 C   0  0  0  0  0  0
   -2.0720   -1.3490   -0.0530 H   0  0  0  0  0  0
    0.0850   -1.2960   -0.1410 C   0  0  0  0  0  0
    0.1630   -2.3730   -0.2800 H   0  0  0  0  0  0
    1.2380   -0.4990   -0.0810 C   0  0  0  0  0  0
    2.5480   -1.1390   -0.2510 C   0  0  0  0  0  0
    2.5720   -1.9940   -0.9240 H   0  0  0  0  0  0
    3.6610   -0.7450    0.3790 C   0  0  0  0  0  0
    3.6820    0.0820    1.0770 H   0  0  0  0  0  0
    4.9260   -1.4610    0.1460 C   0  0  0  0  0  0
    5.8900   -0.8650    0.8940 O   0  0  0  0  0  0
    7.1830   -1.4610    0.7660 C   0  0  0  0  0  0
    7.8760   -0.9070    1.4050 H   0  0  0  0  0  0
    7.5340   -1.3920   -0.2680 H   0  0  0  0  0  0
    7.1580   -2.5030    1.0990 H   0  0  0  0  0  0
    5.0680   -2.4210   -0.5970 O   0  0  0  0  0  0
  1  2  1  0  0  0
  1  3  2  0  0  0
  1 12  1  0  0  0
  3  4  1  0  0  0
  3  5  1  0  0  0
  5  6  1  0  0  0
  5  8  2  0  0  0
  6  7  1  0  0  0
  8  9  1  0  0  0
  8 10  1  0  0  0
 10 11  1  0  0  0
 10 12  2  0  0  0
 12 13  1  0  0  0
 13 14  1  0  0  0
 13 15  2  0  0  0
 15 16  1  0  0  0
 15 17  1  0  0  0
 17 18  1  0  0  0
 17 23  2  0  0  0
 18 19  1  0  0  0
 19 20  1  0  0  0
 19 21  1  0  0  0
 19 22  1  0  0  0
M  END
> <s_m_entry_id>
25

> <s_m_entry_name>
CamMedNP_fragmentlike.25

> <i_qp_#stars>
0

> <i_qp_#amine>
0

> <i_qp_#amidine>
0

> <i_qp_#acid>
0

> <i_qp_#amide>
0

> <i_qp_#rotor>
4

> <i_qp_#rtvFG>
1

> <i_qp_CNS>
0

> <r_qp_mol_MW>
   178.187

> <r_qp_dipole>
     3.414

> <r_qp_SASA>
   421.479

> <r_qp_FOSA>
   125.110

> <r_qp_FISA>
   114.969

> <r_qp_PISA>
   181.400

> <r_qp_WPSA>
     0.000

> <r_qp_volume>
   662.685

> <r_qp_donorHB>
     1.000

> <r_qp_accptHB>
     2.750

> <r_qp_dip^2/V>
   0.0175870

> <r_qp_ACxDN^.5/SA>
   0.0065250

> <r_qp_glob>
   0.8721560

> <r_qp_QPpolrz>
    19.531

> <r_qp_QPlogPC16>
     6.519

> <r_qp_QPlogPoct>
     9.074

> <r_qp_QPlogPw>
     6.040

> <r_qp_QPlogPo/w>
     2.163

> <r_qp_QPlogS>
    -2.367

> <r_qp_CIQPlogS>
    -2.114

> <r_qp_QPlogHERG>
    -4.466

> <r_qp_QPPCaco>
   804.735

> <r_qp_QPlogBB>
    -0.685

> <r_qp_QPPMDCK>
   391.176

> <r_qp_QPlogKp>
    -2.615

> <r_qp_IP(eV)>
     9.171

> <r_qp_EA(eV)>
     0.581

> <i_qp_#metab>
1

> <r_qp_QPlogKhsa>
    -0.265

> <i_qp_HumanOralAbsorption>
3

> <r_qp_PercentHumanOralAbsorption>
    91.615

> <r_qp_SAfluorine>
     0.000

> <r_qp_SAamideO>
     0.000

> <r_qp_PSA>
    59.900

> <i_qp_#NandO>
3

> <i_qp_RuleOfFive>
0

> <i_qp_RuleOfThree>
0

> <i_qp_#ringatoms>
6

> <i_qp_#in34>
0

> <i_qp_#in56>
6

> <i_qp_#noncon>
0

> <i_qp_#nonHatm>
13

> <r_qp_Jm>
1.870001

$$$$
SNG_UY_009
                    3D
 Structure written by MMmdl.
 19 19  0  0  1  0            999 V2000
    1.0400    0.4750   -0.8650 C   0  0  0  0  0  0
    1.8980    0.9070   -1.3760 H   0  0  0  0  0  0
   -0.1390    1.2160   -0.7490 C   0  0  0  0  0  0
   -0.1780    2.2160   -1.1750 H   0  0  0  0  0  0
   -1.2440    0.6680   -0.0940 C   0  0  0  0  0  0
   -1.1580   -0.6220    0.4410 C   0  0  0  0  0  0
   -2.0100   -1.0640    0.9550 H   0  0  0  0  0  0
    0.0260   -1.3610    0.3230 C   0  0  0  0  0  0
    0.0490   -2.3570    0.7530 H   0  0  0  0  0  0
    1.1310   -0.8150   -0.3310 C   0  0  0  0  0  0
    2.3410   -1.4260   -0.5150 O   0  0  0  0  0  0
    2.4870   -2.7400    0.0090 C   0  0  0  0  0  0
    3.5010   -3.0800   -0.2200 H   0  0  0  0  0  0
    1.7870   -3.4340   -0.4660 H   0  0  0  0  0  0
    2.3720   -2.7450    1.0980 H   0  0  0  0  0  0
   -2.5040    1.4010    0.0550 C   0  0  0  0  0  0
   -3.5040    0.9810    0.6140 O   0  0  0  0  0  0
   -2.4660    2.6280   -0.4980 O   0  0  0  0  0  0
   -3.3540    3.0090   -0.3330 H   0  0  0  0  0  0
  1  2  1  0  0  0
  1  3  2  0  0  0
  1 10  1  0  0  0
  3  4  1  0  0  0
  3  5  1  0  0  0
  5  6  2  0  0  0
  5 16  1  0  0  0
  6  7  1  0  0  0
  6  8  1  0  0  0
  8  9  1  0  0  0
  8 10  2  0  0  0
 10 11  1  0  0  0
 11 12  1  0  0  0
 12 13  1  0  0  0
 12 14  1  0  0  0
 12 15  1  0  0  0
 16 17  2  0  0  0
 16 18  1  0  0  0
 18 19  1  0  0  0
M  END
> <s_m_entry_id>
26

> <s_m_entry_name>
CamMedNP_fragmentlike.26

> <i_qp_#stars>
1

> <i_qp_#amine>
0

> <i_qp_#amidine>
0

> <i_qp_#acid>
1

> <i_qp_#amide>
0

> <i_qp_#rotor>
2

> <i_qp_#rtvFG>
0

> <i_qp_CNS>
-1

> <r_qp_mol_MW>
   152.149

> <r_qp_dipole>
     2.304

> <r_qp_SASA>
   342.032

> <r_qp_FOSA>
    92.762

> <r_qp_FISA>
   105.335

> <r_qp_PISA>
   143.935

> <r_qp_WPSA>
     0.000

> <r_qp_volume>
   533.934

> <r_qp_donorHB>
     1.000

> <r_qp_accptHB>
     2.750

> <r_qp_dip^2/V>
   0.0099420

> <r_qp_ACxDN^.5/SA>
   0.0080400

> <r_qp_glob>
   0.9305860

> <r_qp_QPpolrz>
    15.304

> <r_qp_QPlogPC16>
     5.342

> <r_qp_QPlogPoct>
     7.564

> <r_qp_QPlogPw>
     5.970

> <r_qp_QPlogPo/w>
     1.959

> <r_qp_QPlogS>
    -1.575

> <r_qp_CIQPlogS>
    -1.626

> <r_qp_QPlogHERG>
    -1.534

> <r_qp_QPPCaco>
   251.538

> <r_qp_QPlogBB>
    -0.368

> <r_qp_QPPMDCK>
   141.551

> <r_qp_QPlogKp>
    -2.762

> <r_qp_IP(eV)>
     9.499

> <r_qp_EA(eV)>
     0.401

> <i_qp_#metab>
1

> <r_qp_QPlogKhsa>
    -0.650

> <i_qp_HumanOralAbsorption>
3

> <r_qp_PercentHumanOralAbsorption>
    81.383

> <r_qp_SAfluorine>
     0.000

> <r_qp_SAamideO>
     0.000

> <r_qp_PSA>
    57.776

> <i_qp_#NandO>
3

> <i_qp_RuleOfFive>
0

> <i_qp_RuleOfThree>
0

> <i_qp_#ringatoms>
6

> <i_qp_#in34>
0

> <i_qp_#in56>
6

> <i_qp_#noncon>
0

> <i_qp_#nonHatm>
11

> <r_qp_Jm>
12.16718

$$$$
SNG_UY_070
                    3D
 Structure written by MMmdl.
 19 19  0  0  1  0            999 V2000
    1.1340    0.6180   -0.5920 C   0  0  0  0  0  0
    2.2860    1.2200   -1.0270 O   0  0  0  0  0  0
    2.1570    2.1970   -0.9280 H   0  0  0  0  0  0
    0.0470    1.3560   -0.1190 C   0  0  0  0  0  0
   -1.1060    0.7040    0.3140 C   0  0  0  0  0  0
   -1.9620    1.2620    0.6860 H   0  0  0  0  0  0
   -1.1670   -0.6940    0.2710 C   0  0  0  0  0  0
   -2.0780   -1.1740    0.6150 H   0  0  0  0  0  0
   -0.0790   -1.4370   -0.2030 C   0  0  0  0  0  0
   -0.0180   -2.8010   -0.2940 O   0  0  0  0  0  0
   -1.1620   -3.5300    0.1320 C   0  0  0  0  0  0
   -0.9500   -4.5950   -0.0050 H   0  0  0  0  0  0
   -2.0370   -3.2840   -0.4790 H   0  0  0  0  0  0
   -1.3620   -3.3650    1.1960 H   0  0  0  0  0  0
    1.0730   -0.7710   -0.6350 C   0  0  0  0  0  0
    1.9230   -1.3380   -1.0050 H   0  0  0  0  0  0
    0.1170    2.8200   -0.0760 C   0  0  0  0  0  0
   -0.7580    3.3730    0.3030 H   0  0  0  0  0  0
    1.1390    3.3840   -0.4600 O   0  0  0  0  0  0
  1  2  1  0  0  0
  1  4  2  0  0  0
  1 15  1  0  0  0
  2  3  1  0  0  0
  4  5  1  0  0  0
  4 17  1  0  0  0
  5  6  1  0  0  0
  5  7  2  0  0  0
  7  8  1  0  0  0
  7  9  1  0  0  0
  9 10  1  0  0  0
  9 15  2  0  0  0
 10 11  1  0  0  0
 11 12  1  0  0  0
 11 13  1  0  0  0
 11 14  1  0  0  0
 15 16  1  0  0  0
 17 18  1  0  0  0
 17 19  2  0  0  0
M  END
> <s_m_entry_id>
27

> <s_m_entry_name>
CamMedNP_fragmentlike.27

> <i_qp_#stars>
2

> <i_qp_#amine>
0

> <i_qp_#amidine>
0

> <i_qp_#acid>
0

> <i_qp_#amide>
0

> <i_qp_#rotor>
3

> <i_qp_#rtvFG>
0

> <i_qp_CNS>
0

> <r_qp_mol_MW>
   152.149

> <r_qp_dipole>
     5.840

> <r_qp_SASA>
   344.728

> <r_qp_FOSA>
   111.556

> <r_qp_FISA>
   112.096

> <r_qp_PISA>
   121.076

> <r_qp_WPSA>
     0.000

> <r_qp_volume>
   538.542

> <r_qp_donorHB>
     0.000

> <r_qp_accptHB>
     2.500

> <r_qp_dip^2/V>
   0.0633190

> <r_qp_ACxDN^.5/SA>
   0.0000000

> <r_qp_glob>
   0.9286120

> <r_qp_QPpolrz>
    14.628

> <r_qp_QPlogPC16>
     5.030

> <r_qp_QPlogPoct>
     6.430

> <r_qp_QPlogPw>
     3.935

> <r_qp_QPlogPo/w>
     1.224

> <r_qp_QPlogS>
    -1.019

> <r_qp_CIQPlogS>
    -1.504

> <r_qp_QPlogHERG>
    -3.265

> <r_qp_QPPCaco>
   856.820

> <r_qp_QPlogBB>
    -0.484

> <r_qp_QPPMDCK>
   418.612

> <r_qp_QPlogKp>
    -2.871

> <r_qp_IP(eV)>
     9.362

> <r_qp_EA(eV)>
     0.627

> <i_qp_#metab>
2

> <r_qp_QPlogKhsa>
    -0.615

> <i_qp_HumanOralAbsorption>
3

> <r_qp_PercentHumanOralAbsorption>
    86.604

> <r_qp_SAfluorine>
     0.000

> <r_qp_SAamideO>
     0.000

> <r_qp_PSA>
    63.083

> <i_qp_#NandO>
3

> <i_qp_RuleOfFive>
0

> <i_qp_RuleOfThree>
0

> <i_qp_#ringatoms>
6

> <i_qp_#in34>
0

> <i_qp_#in56>
6

> <i_qp_#noncon>
0

> <i_qp_#nonHatm>
11

> <r_qp_Jm>
22.854552

$$$$
SNG_UY_071
                    3D
 Structure written by MMmdl.
 19 19  0  0  1  0            999 V2000
    1.1570    0.6720   -0.6000 C   0  0  0  0  0  0
    2.0270    1.2380   -0.9200 H   0  0  0  0  0  0
    0.0480    1.3730   -0.1100 C   0  0  0  0  0  0
   -1.0960    0.6960    0.3140 C   0  0  0  0  0  0
   -1.9610    1.2350    0.6950 H   0  0  0  0  0  0
   -1.1340   -0.6960    0.2510 C   0  0  0  0  0  0
   -2.0280   -1.2170    0.5830 H   0  0  0  0  0  0
   -0.0280   -1.3960   -0.2370 C   0  0  0  0  0  0
   -0.0660   -2.7650   -0.3000 O   0  0  0  0  0  0
   -0.9220   -3.0790    0.0290 H   0  0  0  0  0  0
    1.1270   -0.7240   -0.6670 C   0  0  0  0  0  0
    2.1520   -1.5100   -1.1260 O   0  0  0  0  0  0
    3.3340   -0.8560   -1.5680 C   0  0  0  0  0  0
    4.0390   -1.6260   -1.8960 H   0  0  0  0  0  0
    3.8060   -0.3000   -0.7510 H   0  0  0  0  0  0
    3.1290   -0.2050   -2.4240 H   0  0  0  0  0  0
    0.0770    2.8400   -0.0390 C   0  0  0  0  0  0
   -0.8260    3.3370    0.3550 H   0  0  0  0  0  0
    1.0530    3.4880   -0.3980 O   0  0  0  0  0  0
  1  2  1  0  0  0
  1  3  2  0  0  0
  1 11  1  0  0  0
  3  4  1  0  0  0
  3 17  1  0  0  0
  4  5  1  0  0  0
  4  6  2  0  0  0
  6  7  1  0  0  0
  6  8  1  0  0  0
  8  9  1  0  0  0
  8 11  2  0  0  0
  9 10  1  0  0  0
 11 12  1  0  0  0
 12 13  1  0  0  0
 13 14  1  0  0  0
 13 15  1  0  0  0
 13 16  1  0  0  0
 17 18  1  0  0  0
 17 19  2  0  0  0
M  END
> <s_m_entry_id>
28

> <s_m_entry_name>
CamMedNP_fragmentlike.28

> <i_qp_#stars>
0

> <i_qp_#amine>
0

> <i_qp_#amidine>
0

> <i_qp_#acid>
0

> <i_qp_#amide>
0

> <i_qp_#rotor>
3

> <i_qp_#rtvFG>
0

> <i_qp_CNS>
-1

> <r_qp_mol_MW>
   152.149

> <r_qp_dipole>
     3.648

> <r_qp_SASA>
   349.629

> <r_qp_FOSA>
   111.389

> <r_qp_FISA>
   127.041

> <r_qp_PISA>
   111.199

> <r_qp_WPSA>
     0.000

> <r_qp_volume>
   545.514

> <r_qp_donorHB>
     1.000

> <r_qp_accptHB>
     3.500

> <r_qp_dip^2/V>
   0.0243890

> <r_qp_ACxDN^.5/SA>
   0.0100110

> <r_qp_glob>
   0.9234830

> <r_qp_QPpolrz>
    14.813

> <r_qp_QPlogPC16>
     5.315

> <r_qp_QPlogPoct>
     8.004

> <r_qp_QPlogPw>
     6.431

> <r_qp_QPlogPo/w>
     1.006

> <r_qp_QPlogS>
    -1.091

> <r_qp_CIQPlogS>
    -1.399

> <r_qp_QPlogHERG>
    -3.300

> <r_qp_QPPCaco>
   618.264

> <r_qp_QPlogBB>
    -0.610

> <r_qp_QPPMDCK>
   294.194

> <r_qp_QPlogKp>
    -3.181

> <r_qp_IP(eV)>
     9.082

> <r_qp_EA(eV)>
     0.508

> <i_qp_#metab>
2

> <r_qp_QPlogKhsa>
    -0.613

> <i_qp_HumanOralAbsorption>
3

> <r_qp_PercentHumanOralAbsorption>
    82.792

> <r_qp_SAfluorine>
     0.000

> <r_qp_SAamideO>
     0.000

> <r_qp_PSA>
    66.359

> <i_qp_#NandO>
3

> <i_qp_RuleOfFive>
0

> <i_qp_RuleOfThree>
0

> <i_qp_#ringatoms>
6

> <i_qp_#in34>
0

> <i_qp_#in56>
6

> <i_qp_#noncon>
0

> <i_qp_#nonHatm>
11

> <r_qp_Jm>
7.593421

$$$$
SNG_UY_072
                    3D
 Structure written by MMmdl.
 19 19  0  0  1  0            999 V2000
    1.1950    0.6650   -0.6090 C   0  0  0  0  0  0
    2.1080    1.1510   -0.9440 H   0  0  0  0  0  0
    0.1250    1.4370   -0.1570 C   0  0  0  0  0  0
   -1.0540    0.8290    0.2770 C   0  0  0  0  0  0
   -1.8940    1.4220    0.6310 H   0  0  0  0  0  0
   -1.1660   -0.5660    0.2590 C   0  0  0  0  0  0
   -2.0980   -1.0040    0.6040 H   0  0  0  0  0  0
   -0.1030   -1.3570   -0.1910 C   0  0  0  0  0  0
   -0.1120   -2.7260   -0.2480 O   0  0  0  0  0  0
   -1.2910   -3.3940    0.1830 C   0  0  0  0  0  0
   -1.1250   -4.4690    0.0710 H   0  0  0  0  0  0
   -2.1490   -3.1220   -0.4410 H   0  0  0  0  0  0
   -1.4920   -3.1970    1.2420 H   0  0  0  0  0  0
    1.0740   -0.7250   -0.6230 C   0  0  0  0  0  0
    2.1200   -1.4920   -1.0650 O   0  0  0  0  0  0
    2.8550   -0.9150   -1.3270 H   0  0  0  0  0  0
    0.2280    2.9010   -0.1330 C   0  0  0  0  0  0
   -0.6500    3.4570    0.2340 H   0  0  0  0  0  0
    1.2410    3.4840   -0.5020 O   0  0  0  0  0  0
  1  2  1  0  0  0
  1  3  2  0  0  0
  1 14  1  0  0  0
  3  4  1  0  0  0
  3 17  1  0  0  0
  4  5  1  0  0  0
  4  6  2  0  0  0
  6  7  1  0  0  0
  6  8  1  0  0  0
  8  9  1  0  0  0
  8 14  2  0  0  0
  9 10  1  0  0  0
 10 11  1  0  0  0
 10 12  1  0  0  0
 10 13  1  0  0  0
 14 15  1  0  0  0
 15 16  1  0  0  0
 17 18  1  0  0  0
 17 19  2  0  0  0
M  END
> <s_m_entry_id>
29

> <s_m_entry_name>
CamMedNP_fragmentlike.29

> <i_qp_#stars>
0

> <i_qp_#amine>
0

> <i_qp_#amidine>
0

> <i_qp_#acid>
0

> <i_qp_#amide>
0

> <i_qp_#rotor>
3

> <i_qp_#rtvFG>
0

> <i_qp_CNS>
-1

> <r_qp_mol_MW>
   152.149

> <r_qp_dipole>
     3.889

> <r_qp_SASA>
   354.120

> <r_qp_FOSA>
   111.411

> <r_qp_FISA>
   131.624

> <r_qp_PISA>
   111.086

> <r_qp_WPSA>
     0.000

> <r_qp_volume>
   547.800

> <r_qp_donorHB>
     1.000

> <r_qp_accptHB>
     3.500

> <r_qp_dip^2/V>
   0.0276140

> <r_qp_ACxDN^.5/SA>
   0.0098840

> <r_qp_glob>
   0.9143150

> <r_qp_QPpolrz>
    14.904

> <r_qp_QPlogPC16>
     5.276

> <r_qp_QPlogPoct>
     8.085

> <r_qp_QPlogPw>
     6.472

> <r_qp_QPlogPo/w>
     0.981

> <r_qp_QPlogS>
    -1.141

> <r_qp_CIQPlogS>
    -1.399

> <r_qp_QPlogHERG>
    -3.448

> <r_qp_QPPCaco>
   559.386

> <r_qp_QPlogBB>
    -0.667

> <r_qp_QPPMDCK>
   264.032

> <r_qp_QPlogKp>
    -3.266

> <r_qp_IP(eV)>
     9.081

> <r_qp_EA(eV)>
     0.516

> <i_qp_#metab>
2

> <r_qp_QPlogKhsa>
    -0.611

> <i_qp_HumanOralAbsorption>
3

> <r_qp_PercentHumanOralAbsorption>
    81.871

> <r_qp_SAfluorine>
     0.000

> <r_qp_SAamideO>
     0.000

> <r_qp_PSA>
    66.404

> <i_qp_#NandO>
3

> <i_qp_RuleOfFive>
0

> <i_qp_RuleOfThree>
0

> <i_qp_#ringatoms>
6

> <i_qp_#in34>
0

> <i_qp_#in56>
6

> <i_qp_#noncon>
0

> <i_qp_#nonHatm>
11

> <r_qp_Jm>
5.286282

$$$$
BNG_UY_123
                    3D
 Structure written by MMmdl.
 20 20  0  0  1  0            999 V2000
    1.2810    0.5740    0.0040 C   0  0  0  0  0  0
    2.2680    1.0280    0.0100 H   0  0  0  0  0  0
    0.1160    1.3540    0.0000 C   0  0  0  0  0  0
    0.1170    2.8650    0.0040 C   0  0  0  0  0  0
    1.4760    3.5600    0.0050 C   0  0  0  0  0  0
    1.2760    4.9690    0.0070 O   0  0  0  0  0  0
    2.1560    5.3840    0.0080 H   0  0  0  0  0  0
    2.0550    3.2980   -0.8870 H   0  0  0  0  0  0
    2.0550    3.2960    0.8960 H   0  0  0  0  0  0
   -0.4460    3.2100    0.8810 H   0  0  0  0  0  0
   -0.4460    3.2140   -0.8720 H   0  0  0  0  0  0
   -1.1280    0.6960   -0.0080 C   0  0  0  0  0  0
   -2.0490    1.2770   -0.0110 H   0  0  0  0  0  0
   -1.2080   -0.6980   -0.0110 C   0  0  0  0  0  0
   -2.1840   -1.1740   -0.0170 H   0  0  0  0  0  0
   -0.0380   -1.4470   -0.0070 C   0  0  0  0  0  0
   -0.0630   -2.8100   -0.0100 O   0  0  0  0  0  0
   -0.9880   -3.1050   -0.0160 H   0  0  0  0  0  0
    1.2030   -0.8210    0.0000 C   0  0  0  0  0  0
    2.1110   -1.4180    0.0040 H   0  0  0  0  0  0
  1  2  1  0  0  0
  1  3  2  0  0  0
  1 19  1  0  0  0
  3  4  1  0  0  0
  3 12  1  0  0  0
  4  5  1  0  0  0
  4 10  1  0  0  0
  4 11  1  0  0  0
  5  6  1  0  0  0
  5  8  1  0  0  0
  5  9  1  0  0  0
  6  7  1  0  0  0
 12 13  1  0  0  0
 12 14  2  0  0  0
 14 15  1  0  0  0
 14 16  1  0  0  0
 16 17  1  0  0  0
 16 19  2  0  0  0
 17 18  1  0  0  0
 19 20  1  0  0  0
M  END
> <s_m_entry_id>
30

> <s_m_entry_name>
CamMedNP_fragmentlike.30

> <i_qp_#stars>
1

> <i_qp_#amine>
0

> <i_qp_#amidine>
0

> <i_qp_#acid>
0

> <i_qp_#amide>
0

> <i_qp_#rotor>
4

> <i_qp_#rtvFG>
0

> <i_qp_CNS>
0

> <r_qp_mol_MW>
   138.166

> <r_qp_dipole>
     0.272

> <r_qp_SASA>
   351.163

> <r_qp_FOSA>
    85.899

> <r_qp_FISA>
   110.445

> <r_qp_PISA>
   154.819

> <r_qp_WPSA>
     0.000

> <r_qp_volume>
   540.088

> <r_qp_donorHB>
     2.000

> <r_qp_accptHB>
     2.450

> <r_qp_dip^2/V>
   0.0001370

> <r_qp_ACxDN^.5/SA>
   0.0098670

> <r_qp_glob>
   0.9133410

> <r_qp_QPpolrz>
    14.370

> <r_qp_QPlogPC16>
     5.568

> <r_qp_QPlogPoct>
     8.339

> <r_qp_QPlogPw>
     6.829

> <r_qp_QPlogPo/w>
     0.959

> <r_qp_QPlogS>
    -0.957

> <r_qp_CIQPlogS>
    -1.434

> <r_qp_QPlogHERG>
    -3.673

> <r_qp_QPPCaco>
   888.277

> <r_qp_QPlogBB>
    -0.560

> <r_qp_QPPMDCK>
   435.248

> <r_qp_QPlogKp>
    -2.626

> <r_qp_IP(eV)>
     9.019

> <r_qp_EA(eV)>
    -0.234

> <i_qp_#metab>
3

> <r_qp_QPlogKhsa>
    -0.581

> <i_qp_HumanOralAbsorption>
3

> <r_qp_PercentHumanOralAbsorption>
    85.334

> <r_qp_SAfluorine>
     0.000

> <r_qp_SAamideO>
     0.000

> <r_qp_PSA>
    45.590

> <i_qp_#NandO>
2

> <i_qp_RuleOfFive>
0

> <i_qp_RuleOfThree>
0

> <i_qp_#ringatoms>
6

> <i_qp_#in34>
0

> <i_qp_#in56>
6

> <i_qp_#noncon>
0

> <i_qp_#nonHatm>
10

> <r_qp_Jm>
24.775786

$$$$
ZTF_UY_213
                    3D
 Structure written by MMmdl.
 21 21  0  0  1  0            999 V2000
    1.1010    0.8000    0.1570 C   0  0  0  0  0  0
    2.3400    1.6340    0.3840 C   0  0  0  0  0  0
    2.4010    2.8290   -0.5700 C   0  0  0  0  0  0
    3.5990    3.6300   -0.3270 N   0  0  0  0  0  0
    3.6260    4.4060   -0.9880 H   0  0  0  0  0  0
    4.4320    3.0720   -0.5120 H   0  0  0  0  0  0
    1.5180    3.4660   -0.4360 H   0  0  0  0  0  0
    2.4010    2.4890   -1.6120 H   0  0  0  0  0  0
    3.2280    1.0010    0.2600 H   0  0  0  0  0  0
    2.3590    1.9780    1.4270 H   0  0  0  0  0  0
   -0.0800    1.0760    0.8620 C   0  0  0  0  0  0
   -0.1080    1.8860    1.5880 H   0  0  0  0  0  0
   -1.2320    0.3150    0.6440 C   0  0  0  0  0  0
   -2.1330    0.5460    1.2040 H   0  0  0  0  0  0
   -1.2020   -0.7200   -0.2850 C   0  0  0  0  0  0
   -2.3010   -1.4900   -0.5300 O   0  0  0  0  0  0
   -3.0260   -1.1990    0.0480 H   0  0  0  0  0  0
   -0.0420   -1.0020   -0.9980 C   0  0  0  0  0  0
   -0.0330   -1.8120   -1.7230 H   0  0  0  0  0  0
    1.1080   -0.2430   -0.7800 C   0  0  0  0  0  0
    2.0100   -0.4710   -1.3430 H   0  0  0  0  0  0
  1  2  1  0  0  0
  1 11  2  0  0  0
  1 20  1  0  0  0
  2  3  1  0  0  0
  2  9  1  0  0  0
  2 10  1  0  0  0
  3  4  1  0  0  0
  3  7  1  0  0  0
  3  8  1  0  0  0
  4  5  1  0  0  0
  4  6  1  0  0  0
 11 12  1  0  0  0
 11 13  1  0  0  0
 13 14  1  0  0  0
 13 15  2  0  0  0
 15 16  1  0  0  0
 15 18  1  0  0  0
 16 17  1  0  0  0
 18 19  1  0  0  0
 18 20  2  0  0  0
 20 21  1  0  0  0
M  END
> <s_m_entry_id>
31

> <s_m_entry_name>
CamMedNP_fragmentlike.31

> <i_qp_#stars>
1

> <i_qp_#amine>
1

> <i_qp_#amidine>
0

> <i_qp_#acid>
0

> <i_qp_#amide>
0

> <i_qp_#rotor>
4

> <i_qp_#rtvFG>
0

> <i_qp_CNS>
0

> <r_qp_mol_MW>
   137.181

> <r_qp_dipole>
     1.186

> <r_qp_SASA>
   356.155

> <r_qp_FOSA>
    83.173

> <r_qp_FISA>
   118.570

> <r_qp_PISA>
   154.412

> <r_qp_WPSA>
     0.000

> <r_qp_volume>
   550.027

> <r_qp_donorHB>
     3.000

> <r_qp_accptHB>
     1.750

> <r_qp_dip^2/V>
   0.0025560

> <r_qp_ACxDN^.5/SA>
   0.0085110

> <r_qp_glob>
   0.9115550

> <r_qp_QPpolrz>
    14.764

> <r_qp_QPlogPC16>
     5.940

> <r_qp_QPlogPoct>
     9.622

> <r_qp_QPlogPw>
     7.668

> <r_qp_QPlogPo/w>
     0.342

> <r_qp_QPlogS>
     0.175

> <r_qp_CIQPlogS>
    -0.410

> <r_qp_QPlogHERG>
    -4.426

> <r_qp_QPPCaco>
   185.526

> <r_qp_QPlogBB>
    -0.230

> <r_qp_QPPMDCK>
    88.606

> <r_qp_QPlogKp>
    -4.839

> <r_qp_IP(eV)>
     9.082

> <r_qp_EA(eV)>
    -0.241

> <i_qp_#metab>
4

> <r_qp_QPlogKhsa>
    -0.609

> <i_qp_HumanOralAbsorption>
2

> <r_qp_PercentHumanOralAbsorption>
    69.550

> <r_qp_SAfluorine>
     0.000

> <r_qp_SAamideO>
     0.000

> <r_qp_PSA>
    49.762

> <i_qp_#NandO>
2

> <i_qp_RuleOfFive>
0

> <i_qp_RuleOfThree>
0

> <i_qp_#ringatoms>
6

> <i_qp_#in34>
0

> <i_qp_#in56>
6

> <i_qp_#noncon>
0

> <i_qp_#nonHatm>
10

> <r_qp_Jm>
2.969572

$$$$
UB_MBA_49
                    3D
 Structure written by MMmdl.
 37 38  0  0  1  0            999 V2000
    1.0010    0.7500   -0.2970 C   0  0  2  0  0  0
    0.9940    1.1350   -1.3160 H   0  0  0  0  0  0
   -0.3940    1.2140    0.1500 C   0  0  0  0  0  0
   -0.6670    2.0530   -0.4900 H   0  0  0  0  0  0
   -0.4900    1.5080    1.1950 H   0  0  0  0  0  0
   -1.2760    0.0000   -0.1500 C   0  0  0  0  0  0
   -1.5850    0.0000   -1.1950 H   0  0  0  0  0  0
   -2.1580    0.0000    0.4900 H   0  0  0  0  0  0
   -0.3940   -1.2140    0.1500 C   0  0  2  0  0  0
   -0.4900   -1.5080    1.1950 H   0  0  0  0  0  0
    1.0630   -0.7500   -0.0030 C   0  0  1  0  0  0
    1.4670   -1.1350    0.9330 H   0  0  0  0  0  0
    2.2730   -1.5000   -0.5640 C   0  0  2  0  0  0
    2.0540   -1.7540   -1.6020 H   0  0  0  0  0  0
    2.4410   -2.7660    0.2380 C   0  0  0  0  0  0
    1.1460   -3.5380    0.2380 C   0  0  0  0  0  0
    1.2680   -4.4550    0.8190 H   0  0  0  0  0  0
    0.8730   -3.7910   -0.7900 H   0  0  0  0  0  0
    0.3570   -2.9260    0.6840 H   0  0  0  0  0  0
    2.7140   -2.5120    1.2660 H   0  0  0  0  0  0
    3.5290   -3.6100   -0.3770 C   0  0  0  0  0  0
    4.4680   -3.0500   -0.3770 H   0  0  0  0  0  0
    3.2570   -3.8630   -1.4040 H   0  0  0  0  0  0
    3.6520   -4.5270    0.2050 H   0  0  0  0  0  0
    3.6060   -0.7500   -0.5380 C   0  0  0  0  0  0
    4.2590   -1.2070   -1.2810 H   0  0  0  0  0  0
    4.0390   -0.8770    0.4540 H   0  0  0  0  0  0
    3.5440    0.7500   -0.8320 C   0  0  0  0  0  0
    3.5410    0.8770   -1.9140 H   0  0  0  0  0  0
    4.4410    1.2070   -0.4150 H   0  0  0  0  0  0
    2.3340    1.5000   -0.2700 C   0  0  1  0  0  0
    2.1760    2.6900   -1.0250 O   0  0  0  0  0  0
    1.4070    3.1650   -0.6670 H   0  0  0  0  0  0
    2.5520    1.7540    0.7670 H   0  0  0  0  0  0
   -0.7340   -2.2610   -0.6480 C   0  0  0  0  0  0
   -0.2440   -2.2840   -1.6350 H   0  0  0  0  0  0
   -1.5320   -3.1190   -0.2950 O   0  0  0  0  0  0
  1  2  1  0  0  0
  1  3  1  0  0  0
  1 11  1  0  0  0
  1 31  1  0  0  0
  3  4  1  0  0  0
  3  5  1  0  0  0
  3  6  1  0  0  0
  6  7  1  0  0  0
  6  8  1  0  0  0
  6  9  1  0  0  0
  9 10  1  0  0  0
  9 11  1  0  0  0
  9 35  1  0  0  0
 11 12  1  0  0  0
 11 13  1  0  0  0
 13 14  1  0  0  0
 13 15  1  0  0  0
 13 25  1  0  0  0
 15 16  1  0  0  0
 15 20  1  0  0  0
 15 21  1  0  0  0
 16 17  1  0  0  0
 16 18  1  0  0  0
 16 19  1  0  0  0
 21 22  1  0  0  0
 21 23  1  0  0  0
 21 24  1  0  0  0
 25 26  1  0  0  0
 25 27  1  0  0  0
 25 28  1  0  0  0
 28 29  1  0  0  0
 28 30  1  0  0  0
 28 31  1  0  0  0
 31 32  1  0  0  0
 31 34  1  0  0  0
 32 33  1  0  0  0
 35 36  1  0  0  0
 35 37  2  0  0  0
M  END
> <s_m_entry_id>
32

> <s_m_entry_name>
CamMedNP_fragmentlike.32

> <i_qp_#stars>
1

> <i_qp_#amine>
0

> <i_qp_#amidine>
0

> <i_qp_#acid>
0

> <i_qp_#amide>
0

> <i_qp_#rotor>
3

> <i_qp_#rtvFG>
0

> <i_qp_CNS>
0

> <r_qp_mol_MW>
   210.316

> <r_qp_dipole>
     2.826

> <r_qp_SASA>
   405.565

> <r_qp_FOSA>
   316.461

> <r_qp_FISA>
    89.104

> <r_qp_PISA>
     0.000

> <r_qp_WPSA>
     0.000

> <r_qp_volume>
   721.531

> <r_qp_donorHB>
     1.000

> <r_qp_accptHB>
     3.700

> <r_qp_dip^2/V>
   0.0110690

> <r_qp_ACxDN^.5/SA>
   0.0091230

> <r_qp_glob>
   0.9592720

> <r_qp_QPpolrz>
    20.795

> <r_qp_QPlogPC16>
     6.402

> <r_qp_QPlogPoct>
     9.757

> <r_qp_QPlogPw>
     5.748

> <r_qp_QPlogPo/w>
     1.689

> <r_qp_QPlogS>
    -1.987

> <r_qp_CIQPlogS>
    -2.005

> <r_qp_QPlogHERG>
    -2.191

> <r_qp_QPPCaco>
  1415.560

> <r_qp_QPlogBB>
    -0.263

> <r_qp_QPPMDCK>
   720.254

> <r_qp_QPlogKp>
    -2.874

> <r_qp_IP(eV)>
    10.206

> <r_qp_EA(eV)>
    -0.653

> <i_qp_#metab>
2

> <r_qp_QPlogKhsa>
    -0.194

> <i_qp_HumanOralAbsorption>
3

> <r_qp_PercentHumanOralAbsorption>
    93.228

> <r_qp_SAfluorine>
     0.000

> <r_qp_SAamideO>
     0.000

> <r_qp_PSA>
    46.737

> <i_qp_#NandO>
2

> <i_qp_RuleOfFive>
0

> <i_qp_RuleOfThree>
0

> <i_qp_#ringatoms>
9

> <i_qp_#in34>
0

> <i_qp_#in56>
9

> <i_qp_#noncon>
9

> <i_qp_#nonHatm>
15

> <r_qp_Jm>
2.896977

$$$$
KN_UB_014
                    3D
 Structure written by MMmdl.
 19 19  0  0  1  0            999 V2000
    1.2030    0.7130    0.0190 C   0  0  0  0  0  0
    2.4540    1.4740    0.1070 C   0  0  0  0  0  0
    2.7250    2.0430   -0.7810 H   0  0  0  0  0  0
    3.2290    1.5160    1.1960 C   0  0  0  0  0  0
    2.9910    0.9900    2.1130 H   0  0  0  0  0  0
    0.1540    1.2250   -0.7590 C   0  0  0  0  0  0
    0.2580    2.1830   -1.2640 H   0  0  0  0  0  0
   -1.0450    0.5190   -0.8920 C   0  0  0  0  0  0
   -1.8530    0.9300   -1.4930 H   0  0  0  0  0  0
   -1.2040   -0.7100   -0.2580 C   0  0  0  0  0  0
   -2.1360   -1.2600   -0.3620 H   0  0  0  0  0  0
   -0.1640   -1.2380    0.5050 C   0  0  0  0  0  0
   -0.2840   -2.2030    0.9920 H   0  0  0  0  0  0
    1.0350   -0.5340    0.6380 C   0  0  0  0  0  0
    1.8360   -0.9800    1.2220 H   0  0  0  0  0  0
    4.4540    2.3160    1.1850 C   0  0  0  0  0  0
    4.8900    2.9940    0.2690 O   0  0  0  0  0  0
    5.0820    2.2090    2.3710 O   0  0  0  0  0  0
    5.8850    2.7640    2.2870 H   0  0  0  0  0  0
  1  2  1  0  0  0
  1  6  2  0  0  0
  1 14  1  0  0  0
  2  3  1  0  0  0
  2  4  2  0  0  0
  4  5  1  0  0  0
  4 16  1  0  0  0
  6  7  1  0  0  0
  6  8  1  0  0  0
  8  9  1  0  0  0
  8 10  2  0  0  0
 10 11  1  0  0  0
 10 12  1  0  0  0
 12 13  1  0  0  0
 12 14  2  0  0  0
 14 15  1  0  0  0
 16 17  2  0  0  0
 16 18  1  0  0  0
 18 19  1  0  0  0
M  END
> <s_m_entry_id>
33

> <s_m_entry_name>
CamMedNP_fragmentlike.33

> <i_qp_#stars>
2

> <i_qp_#amine>
0

> <i_qp_#amidine>
0

> <i_qp_#acid>
1

> <i_qp_#amide>
0

> <i_qp_#rotor>
3

> <i_qp_#rtvFG>
1

> <i_qp_CNS>
-1

> <r_qp_mol_MW>
   148.161

> <r_qp_dipole>
     2.599

> <r_qp_SASA>
   365.616

> <r_qp_FOSA>
    28.495

> <r_qp_FISA>
   114.010

> <r_qp_PISA>
   223.111

> <r_qp_WPSA>
     0.000

> <r_qp_volume>
   564.471

> <r_qp_donorHB>
     1.000

> <r_qp_accptHB>
     2.000

> <r_qp_dip^2/V>
   0.0119710

> <r_qp_ACxDN^.5/SA>
   0.0054700

> <r_qp_glob>
   0.9034430

> <r_qp_QPpolrz>
    16.641

> <r_qp_QPlogPC16>
     6.016

> <r_qp_QPlogPoct>
     7.742

> <r_qp_QPlogPw>
     5.665

> <r_qp_QPlogPo/w>
     1.901

> <r_qp_QPlogS>
    -1.629

> <r_qp_CIQPlogS>
    -1.776

> <r_qp_QPlogHERG>
    -2.351

> <r_qp_QPPCaco>
   208.135

> <r_qp_QPlogBB>
    -0.549

> <r_qp_QPPMDCK>
   115.345

> <r_qp_QPlogKp>
    -2.547

> <r_qp_IP(eV)>
     9.590

> <r_qp_EA(eV)>
     0.691

> <i_qp_#metab>
0

> <r_qp_QPlogKhsa>
    -0.514

> <i_qp_HumanOralAbsorption>
3

> <r_qp_PercentHumanOralAbsorption>
    79.570

> <r_qp_SAfluorine>
     0.000

> <r_qp_SAamideO>
     0.000

> <r_qp_PSA>
    51.328

> <i_qp_#NandO>
2

> <i_qp_RuleOfFive>
0

> <i_qp_RuleOfThree>
0

> <i_qp_#ringatoms>
6

> <i_qp_#in34>
0

> <i_qp_#in56>
6

> <i_qp_#noncon>
0

> <i_qp_#nonHatm>
11

> <r_qp_Jm>
7.392421

$$$$
BNG_UY_185
                    3D
 Structure written by MMmdl.
 20 20  0  0  1  0            999 V2000
    1.2130    0.7390    0.0000 C   0  0  0  0  0  0
    2.1310    1.3170    0.0000 H   0  0  0  0  0  0
    0.0000    1.4320    0.0000 C   0  0  0  0  0  0
    0.0000    2.5200    0.0010 H   0  0  0  0  0  0
   -1.2140    0.7390    0.0000 C   0  0  0  0  0  0
   -2.1320    1.3170    0.0010 H   0  0  0  0  0  0
   -1.2190   -0.6550   -0.0010 C   0  0  0  0  0  0
   -2.3280   -1.4560   -0.0020 O   0  0  0  0  0  0
   -3.5920   -0.8060   -0.0020 C   0  0  0  0  0  0
   -4.3660   -1.5790   -0.0040 H   0  0  0  0  0  0
   -3.7250   -0.2010   -0.9050 H   0  0  0  0  0  0
   -3.7270   -0.2020    0.9020 H   0  0  0  0  0  0
    0.0000   -1.3420   -0.0020 C   0  0  0  0  0  0
    0.0000   -2.4290   -0.0020 H   0  0  0  0  0  0
    1.2180   -0.6550   -0.0010 C   0  0  0  0  0  0
    2.3280   -1.4560   -0.0020 O   0  0  0  0  0  0
    3.5920   -0.8060   -0.0010 C   0  0  0  0  0  0
    4.3660   -1.5800   -0.0020 H   0  0  0  0  0  0
    3.7250   -0.2020    0.9030 H   0  0  0  0  0  0
    3.7260   -0.2010   -0.9040 H   0  0  0  0  0  0
  1  2  1  0  0  0
  1  3  2  0  0  0
  1 15  1  0  0  0
  3  4  1  0  0  0
  3  5  1  0  0  0
  5  6  1  0  0  0
  5  7  2  0  0  0
  7  8  1  0  0  0
  7 13  1  0  0  0
  8  9  1  0  0  0
  9 10  1  0  0  0
  9 11  1  0  0  0
  9 12  1  0  0  0
 13 14  1  0  0  0
 13 15  2  0  0  0
 15 16  1  0  0  0
 16 17  1  0  0  0
 17 18  1  0  0  0
 17 19  1  0  0  0
 17 20  1  0  0  0
M  END
> <s_m_entry_id>
34

> <s_m_entry_name>
CamMedNP_fragmentlike.34

> <i_qp_#stars>
4

> <i_qp_#amine>
0

> <i_qp_#amidine>
0

> <i_qp_#acid>
0

> <i_qp_#amide>
0

> <i_qp_#rotor>
2

> <i_qp_#rtvFG>
0

> <i_qp_CNS>
0

> <r_qp_mol_MW>
   138.166

> <r_qp_dipole>
     2.374

> <r_qp_SASA>
   336.729

> <r_qp_FOSA>
   185.391

> <r_qp_FISA>
     0.000

> <r_qp_PISA>
   151.338

> <r_qp_WPSA>
     0.000

> <r_qp_volume>
   528.187

> <r_qp_donorHB>
     0.000

> <r_qp_accptHB>
     1.500

> <r_qp_dip^2/V>
   0.0106680

> <r_qp_ACxDN^.5/SA>
   0.0000000

> <r_qp_glob>
   0.9384460

> <r_qp_QPpolrz>
    15.145

> <r_qp_QPlogPC16>
     4.447

> <r_qp_QPlogPoct>
     4.893

> <r_qp_QPlogPw>
     2.595

> <r_qp_QPlogPo/w>
     1.942

> <r_qp_QPlogS>
    -1.700

> <r_qp_CIQPlogS>
    -2.026

> <r_qp_QPlogHERG>
    -3.250

> <r_qp_QPPCaco>
  9906.038

> <r_qp_QPlogBB>
    -0.123

> <r_qp_QPPMDCK>
  5899.293

> <r_qp_QPlogKp>
    -0.794

> <r_qp_IP(eV)>
     9.043

> <r_qp_EA(eV)>
    -0.375

> <i_qp_#metab>
2

> <r_qp_QPlogKhsa>
    -0.335

> <i_qp_HumanOralAbsorption>
3

> <r_qp_PercentHumanOralAbsorption>
   100.000

> <r_qp_SAfluorine>
     0.000

> <r_qp_SAamideO>
     0.000

> <r_qp_PSA>
    16.460

> <i_qp_#NandO>
2

> <i_qp_RuleOfFive>
0

> <i_qp_RuleOfThree>
0

> <i_qp_#ringatoms>
6

> <i_qp_#in34>
0

> <i_qp_#in56>
6

> <i_qp_#noncon>
0

> <i_qp_#nonHatm>
10

> <r_qp_Jm>
209.043238

$$$$
JFA_UY_070
                    3D
 Structure written by MMmdl.
 18 18  0  0  1  0            999 V2000
    1.1650    0.5960   -0.3260 C   0  0  0  0  0  0
    2.1040    1.0980   -0.5410 H   0  0  0  0  0  0
    0.0040    1.3060   -0.0130 C   0  0  0  0  0  0
   -1.1780    0.6060    0.2550 C   0  0  0  0  0  0
   -2.0970    1.1330    0.5010 H   0  0  0  0  0  0
   -1.2010   -0.7940    0.2100 C   0  0  0  0  0  0
   -2.1400   -1.2950    0.4250 H   0  0  0  0  0  0
   -0.0420   -1.5040   -0.1020 C   0  0  0  0  0  0
    0.0730   -2.8650   -0.1800 O   0  0  0  0  0  0
   -1.0980   -3.6270    0.0840 C   0  0  0  0  0  0
   -0.8380   -4.6850   -0.0190 H   0  0  0  0  0  0
   -1.8860   -3.4060   -0.6450 H   0  0  0  0  0  0
   -1.4510   -3.4690    1.1080 H   0  0  0  0  0  0
    1.1360   -0.8020   -0.3690 C   0  0  0  0  0  0
    2.0440   -1.3490   -0.6140 H   0  0  0  0  0  0
   -0.0560    2.7820    0.0550 C   0  0  0  0  0  0
   -1.0470    3.1940    0.3150 H   0  0  0  0  0  0
    1.2090    3.8470   -0.2210 S   0  0  0  0  0  0
  1  2  1  0  0  0
  1  3  2  0  0  0
  1 14  1  0  0  0
  3  4  1  0  0  0
  3 16  1  0  0  0
  4  5  1  0  0  0
  4  6  2  0  0  0
  6  7  1  0  0  0
  6  8  1  0  0  0
  8  9  1  0  0  0
  8 14  2  0  0  0
  9 10  1  0  0  0
 10 11  1  0  0  0
 10 12  1  0  0  0
 10 13  1  0  0  0
 14 15  1  0  0  0
 16 17  1  0  0  0
 16 18  2  0  0  0
M  END
> <s_m_entry_id>
35

> <s_m_entry_name>
CamMedNP_fragmentlike.35

> <i_qp_#stars>
3

> <i_qp_#amine>
0

> <i_qp_#amidine>
0

> <i_qp_#acid>
0

> <i_qp_#amide>
0

> <i_qp_#rotor>
2

> <i_qp_#rtvFG>
0

> <i_qp_CNS>
1

> <r_qp_mol_MW>
   152.211

> <r_qp_dipole>
     6.068

> <r_qp_SASA>
   355.618

> <r_qp_FOSA>
   110.415

> <r_qp_FISA>
    25.166

> <r_qp_PISA>
   146.097

> <r_qp_WPSA>
    73.941

> <r_qp_volume>
   556.179

> <r_qp_donorHB>
     0.000

> <r_qp_accptHB>
     2.250

> <r_qp_dip^2/V>
   0.0662020

> <r_qp_ACxDN^.5/SA>
   0.0000000

> <r_qp_glob>
   0.9197230

> <r_qp_QPpolrz>
    16.215

> <r_qp_QPlogPC16>
     5.213

> <r_qp_QPlogPoct>
     6.884

> <r_qp_QPlogPw>
     3.541

> <r_qp_QPlogPo/w>
     2.013

> <r_qp_QPlogS>
    -1.700

> <r_qp_CIQPlogS>
    -1.621

> <r_qp_QPlogHERG>
    -3.528

> <r_qp_QPPCaco>
  5718.085

> <r_qp_QPlogBB>
     0.426

> <r_qp_QPPMDCK>
  8277.448

> <r_qp_QPlogKp>
    -1.277

> <r_qp_IP(eV)>
     8.910

> <r_qp_EA(eV)>
     1.847

> <i_qp_#metab>
1

> <r_qp_QPlogKhsa>
    -0.454

> <i_qp_HumanOralAbsorption>
3

> <r_qp_PercentHumanOralAbsorption>
   100.000

> <r_qp_SAfluorine>
     0.000

> <r_qp_SAamideO>
     0.000

> <r_qp_PSA>
    25.397

> <i_qp_#NandO>
1

> <i_qp_RuleOfFive>
0

> <i_qp_RuleOfThree>
0

> <i_qp_#ringatoms>
6

> <i_qp_#in34>
0

> <i_qp_#in56>
6

> <i_qp_#noncon>
0

> <i_qp_#nonHatm>
10

> <r_qp_Jm>
135.217587

$$$$
NONAME
                    3D
 Structure written by MMmdl.
 27 30  0  0  1  0            999 V2000
    1.5570    0.6650   -0.1070 C   0  0  0  0  0  0
    0.3710    1.4300   -0.1720 C   0  0  0  0  0  0
    0.3840    2.5090   -0.0530 H   0  0  0  0  0  0
   -0.8190    0.7780   -0.3940 C   0  0  0  0  0  0
   -2.0450    1.3560   -0.4840 O   0  0  0  0  0  0
   -0.8660   -0.5810   -0.5510 C   0  0  0  0  0  0
   -2.1300   -1.0360   -0.7600 O   0  0  0  0  0  0
   -2.8750    0.1990   -0.7180 C   0  0  0  0  0  0
   -3.3960    0.3280   -1.6740 H   0  0  0  0  0  0
   -3.6200    0.1330    0.0830 H   0  0  0  0  0  0
    0.2730   -1.3570   -0.4970 C   0  0  0  0  0  0
    0.2060   -2.4320   -0.6280 H   0  0  0  0  0  0
    1.5040   -0.7530   -0.2770 C   0  0  0  0  0  0
    2.5740   -1.5550   -0.2440 N   0  0  0  0  0  0
    3.7390   -0.9220   -0.0540 C   0  0  0  0  0  0
    3.9550    0.4340    0.1280 C   0  0  0  0  0  0
    2.8180    1.2550    0.1290 C   0  0  0  0  0  0
    2.9240    2.6230    0.2660 O   0  0  0  0  0  0
    3.0960    2.9700    1.6400 C   0  0  0  0  0  0
    3.0310    4.0590    1.7200 H   0  0  0  0  0  0
    4.0820    2.6640    2.0050 H   0  0  0  0  0  0
    2.3070    2.5370    2.2660 H   0  0  0  0  0  0
    4.9160   -1.6020   -0.0260 O   0  0  0  0  0  0
    5.8950   -0.6780    0.1640 C   0  0  0  0  0  0
    6.9020   -1.0690    0.2040 H   0  0  0  0  0  0
    5.3590    0.5870    0.2610 C   0  0  0  0  0  0
    5.9120    1.5040    0.4080 H   0  0  0  0  0  0
  1  2  2  0  0  0
  1 13  1  0  0  0
  1 17  1  0  0  0
  2  3  1  0  0  0
  2  4  1  0  0  0
  4  5  1  0  0  0
  4  6  2  0  0  0
  5  8  1  0  0  0
  6  7  1  0  0  0
  6 11  1  0  0  0
  7  8  1  0  0  0
  8  9  1  0  0  0
  8 10  1  0  0  0
 11 12  1  0  0  0
 11 13  2  0  0  0
 13 14  1  0  0  0
 14 15  2  0  0  0
 15 16  1  0  0  0
 15 23  1  0  0  0
 16 17  2  0  0  0
 16 26  1  0  0  0
 17 18  1  0  0  0
 18 19  1  0  0  0
 19 20  1  0  0  0
 19 21  1  0  0  0
 19 22  1  0  0  0
 23 24  1  0  0  0
 24 25  1  0  0  0
 24 26  2  0  0  0
 26 27  1  0  0  0
M  END
> <s_m_entry_id>
36

> <s_m_entry_name>
CamMedNP_fragmentlike.36

> <i_qp_#stars>
1

> <i_qp_#amine>
0

> <i_qp_#amidine>
0

> <i_qp_#acid>
0

> <i_qp_#amide>
0

> <i_qp_#rotor>
1

> <i_qp_#rtvFG>
1

> <i_qp_CNS>
1

> <r_qp_mol_MW>
   243.218

> <r_qp_dipole>
     3.472

> <r_qp_SASA>
   375.567

> <r_qp_FOSA>
   150.140

> <r_qp_FISA>
    21.044

> <r_qp_PISA>
   204.383

> <r_qp_WPSA>
     0.000

> <r_qp_volume>
   662.990

> <r_qp_donorHB>
     0.000

> <r_qp_accptHB>
     3.750

> <r_qp_dip^2/V>
   0.0181790

> <r_qp_ACxDN^.5/SA>
   0.0000000

> <r_qp_glob>
   0.9790730

> <r_qp_QPpolrz>
    21.689

> <r_qp_QPlogPC16>
     6.772

> <r_qp_QPlogPoct>
     8.823

> <r_qp_QPlogPw>
     5.629

> <r_qp_QPlogPo/w>
     1.888

> <r_qp_QPlogS>
    -1.208

> <r_qp_CIQPlogS>
    -3.393

> <r_qp_QPlogHERG>
    -2.845

> <r_qp_QPPCaco>
  6256.582

> <r_qp_QPlogBB>
     0.357

> <r_qp_QPPMDCK>
  3590.014

> <r_qp_QPlogKp>
    -1.091

> <r_qp_IP(eV)>
     8.636

> <r_qp_EA(eV)>
     1.330

> <i_qp_#metab>
2

> <r_qp_QPlogKhsa>
    -0.503

> <i_qp_HumanOralAbsorption>
3

> <r_qp_PercentHumanOralAbsorption>
   100.000

> <r_qp_SAfluorine>
     0.000

> <r_qp_SAamideO>
     0.000

> <r_qp_PSA>
    49.404

> <i_qp_#NandO>
5

> <i_qp_RuleOfFive>
0

> <i_qp_RuleOfThree>
0

> <i_qp_#ringatoms>
16

> <i_qp_#in34>
0

> <i_qp_#in56>
16

> <i_qp_#noncon>
1

> <i_qp_#nonHatm>
18

> <r_qp_Jm>
1221.064607

$$$$
PTA_UDS_219_1
                    3D
 Structure written by MMmdl.
 34 35  0  0  1  0            999 V2000
    1.1240    0.6710    0.3690 C   0  0  0  0  0  0
   -0.1040    1.3390    0.4200 C   0  0  0  0  0  0
   -0.1440    2.4260    0.4360 H   0  0  0  0  0  0
   -1.2930    0.6170    0.4590 C   0  0  0  0  0  0
   -1.2830   -0.7790    0.4590 C   0  0  0  0  0  0
   -2.5460   -1.5900    0.5120 C   0  0  0  0  0  0
   -2.3380   -2.6660    0.5200 H   0  0  0  0  0  0
   -3.1670   -1.3810   -0.3640 H   0  0  0  0  0  0
   -3.1070   -1.3570    1.4230 H   0  0  0  0  0  0
   -0.0400   -1.4370    0.4060 C   0  0  0  0  0  0
    1.1770   -0.7300    0.3400 C   0  0  0  0  0  0
   -2.4440    1.3530    0.5060 O   0  0  0  0  0  0
   -3.2120    0.7620    0.5030 H   0  0  0  0  0  0
   -0.0400   -2.5260    0.4120 H   0  0  0  0  0  0
    2.5130   -1.4570    0.3030 C   0  0  1  0  0  0
    2.4460   -2.7880   -0.4440 C   0  0  0  0  0  0
    2.5070   -4.0500    0.3770 C   0  0  0  0  0  0
    2.3190   -4.9150   -0.2660 H   0  0  0  0  0  0
    1.7460   -4.0250    1.1600 H   0  0  0  0  0  0
    3.5000   -4.1440    0.8230 H   0  0  0  0  0  0
    2.3830   -2.8210   -1.6760 O   0  0  0  0  0  0
    2.7950   -1.6650    1.3450 H   0  0  0  0  0  0
    3.6210   -0.5860   -0.3480 C   0  0  1  0  0  0
    3.3510   -0.3600   -1.7400 O   0  0  0  0  0  0
    3.0680   -1.2160   -2.1340 H   0  0  0  0  0  0
    3.6930    0.7800    0.3340 C   0  0  0  0  0  0
    4.0510    0.6900    1.3660 H   0  0  0  0  0  0
    4.3800    1.4320   -0.2200 H   0  0  0  0  0  0
    2.3600    1.4840    0.3760 C   0  0  0  0  0  0
    2.2940    2.7060    0.4880 O   0  0  0  0  0  0
    5.0020   -1.2550   -0.2590 C   0  0  0  0  0  0
    5.7750   -0.6030   -0.6830 H   0  0  0  0  0  0
    5.2730   -1.4810    0.7780 H   0  0  0  0  0  0
    5.0410   -2.1820   -0.8400 H   0  0  0  0  0  0
  1  2  2  0  0  0
  1 11  1  0  0  0
  1 29  1  0  0  0
  2  3  1  0  0  0
  2  4  1  0  0  0
  4  5  2  0  0  0
  4 12  1  0  0  0
  5  6  1  0  0  0
  5 10  1  0  0  0
  6  7  1  0  0  0
  6  8  1  0  0  0
  6  9  1  0  0  0
 10 11  2  0  0  0
 10 14  1  0  0  0
 11 15  1  0  0  0
 12 13  1  0  0  0
 15 16  1  0  0  0
 15 22  1  0  0  0
 15 23  1  0  0  0
 16 17  1  0  0  0
 16 21  2  0  0  0
 17 18  1  0  0  0
 17 19  1  0  0  0
 17 20  1  0  0  0
 23 24  1  0  0  0
 23 26  1  0  0  0
 23 31  1  0  0  0
 24 25  1  0  0  0
 26 27  1  0  0  0
 26 28  1  0  0  0
 26 29  1  0  0  0
 29 30  2  0  0  0
 31 32  1  0  0  0
 31 33  1  0  0  0
 31 34  1  0  0  0
M  END
> <s_m_entry_id>
37

> <s_m_entry_name>
CamMedNP_fragmentlike.37

> <i_qp_#stars>
0

> <i_qp_#amine>
0

> <i_qp_#amidine>
0

> <i_qp_#acid>
0

> <i_qp_#amide>
0

> <i_qp_#rotor>
3

> <i_qp_#rtvFG>
1

> <i_qp_CNS>
-1

> <r_qp_mol_MW>
   248.278

> <r_qp_dipole>
     8.777

> <r_qp_SASA>
   472.888

> <r_qp_FOSA>
   268.376

> <r_qp_FISA>
   148.325

> <r_qp_PISA>
    56.187

> <r_qp_WPSA>
     0.000

> <r_qp_volume>
   811.049

> <r_qp_donorHB>
     1.000

> <r_qp_accptHB>
     4.500

> <r_qp_dip^2/V>
   0.0949930

> <r_qp_ACxDN^.5/SA>
   0.0095160

> <r_qp_glob>
   0.8894150

> <r_qp_QPpolrz>
    24.914

> <r_qp_QPlogPC16>
     7.524

> <r_qp_QPlogPoct>
    13.026

> <r_qp_QPlogPw>
     7.484

> <r_qp_QPlogPo/w>
     1.556

> <r_qp_QPlogS>
    -2.883

> <r_qp_CIQPlogS>
    -2.902

> <r_qp_QPlogHERG>
    -3.589

> <r_qp_QPPCaco>
   388.452

> <r_qp_QPlogBB>
    -0.867

> <r_qp_QPPMDCK>
   178.021

> <r_qp_QPlogKp>
    -3.767

> <r_qp_IP(eV)>
     9.305

> <r_qp_EA(eV)>
     0.568

> <i_qp_#metab>
5

> <r_qp_QPlogKhsa>
    -0.131

> <i_qp_HumanOralAbsorption>
3

> <r_qp_PercentHumanOralAbsorption>
    82.403

> <r_qp_SAfluorine>
     0.000

> <r_qp_SAamideO>
     0.000

> <r_qp_PSA>
    86.754

> <i_qp_#NandO>
4

> <i_qp_RuleOfFive>
0

> <i_qp_RuleOfThree>
0

> <i_qp_#ringatoms>
10

> <i_qp_#in34>
0

> <i_qp_#in56>
10

> <i_qp_#noncon>
3

> <i_qp_#nonHatm>
18

> <r_qp_Jm>
0.055504

$$$$
BNG_UY_150
                    3D
 Structure written by MMmdl.
 30 32  0  0  1  0            999 V2000
    1.2340    0.6750   -0.4050 C   0  0  0  0  0  0
    0.0210    1.3000   -0.0750 C   0  0  0  0  0  0
   -0.1080    2.3730   -0.1850 H   0  0  0  0  0  0
   -1.0370    0.5070    0.4110 C   0  0  0  0  0  0
   -0.8420   -0.8630    0.5410 C   0  0  0  0  0  0
    0.3400   -1.5220    0.2240 C   0  0  0  0  0  0
    0.4500   -2.5920    0.3410 H   0  0  0  0  0  0
    1.3670   -0.7060   -0.2510 C   0  0  0  0  0  0
   -2.3690    0.7500    0.8430 C   0  0  0  0  0  0
   -2.8780    1.7020    0.8830 H   0  0  0  0  0  0
   -2.8950   -0.4720    1.2160 C   0  0  0  0  0  0
   -4.2170   -0.9270    1.7500 C   0  0  0  0  0  0
   -4.8800    0.1260    2.6340 C   0  0  0  0  0  0
   -5.8010   -0.2650    3.0820 H   0  0  0  0  0  0
   -5.1290    1.0340    2.0740 H   0  0  0  0  0  0
   -4.2270    0.4090    3.4690 H   0  0  0  0  0  0
   -3.9660   -2.0740    2.5700 O   0  0  0  0  0  0
   -3.2250   -2.5520    2.1510 H   0  0  0  0  0  0
   -5.1450   -1.3490    0.6130 C   0  0  0  0  0  0
   -4.6960   -2.1510    0.0140 H   0  0  0  0  0  0
   -5.3730   -0.5130   -0.0570 H   0  0  0  0  0  0
   -6.0870   -1.7470    1.0060 H   0  0  0  0  0  0
   -1.9660   -1.4580    1.0210 O   0  0  0  0  0  0
    2.5800   -1.3520   -0.5740 O   0  0  0  0  0  0
    3.6750   -0.6350   -1.0510 C   0  0  0  0  0  0
    3.5060    0.8180   -1.2080 C   0  0  0  0  0  0
    2.3660    1.4380   -0.9070 C   0  0  0  0  0  0
    4.7350   -1.1790   -1.3320 O   0  0  0  0  0  0
    4.3660    1.3610   -1.5830 H   0  0  0  0  0  0
    2.2640    2.5110   -1.0300 H   0  0  0  0  0  0
  1  2  2  0  0  0
  1  8  1  0  0  0
  1 27  1  0  0  0
  2  3  1  0  0  0
  2  4  1  0  0  0
  4  5  2  0  0  0
  4  9  1  0  0  0
  5  6  1  0  0  0
  5 23  1  0  0  0
  6  7  1  0  0  0
  6  8  2  0  0  0
  8 24  1  0  0  0
  9 10  1  0  0  0
  9 11  2  0  0  0
 11 12  1  0  0  0
 11 23  1  0  0  0
 12 13  1  0  0  0
 12 17  1  0  0  0
 12 19  1  0  0  0
 13 14  1  0  0  0
 13 15  1  0  0  0
 13 16  1  0  0  0
 17 18  1  0  0  0
 19 20  1  0  0  0
 19 21  1  0  0  0
 19 22  1  0  0  0
 24 25  1  0  0  0
 25 26  1  0  0  0
 25 28  2  0  0  0
 26 27  2  0  0  0
 26 29  1  0  0  0
 27 30  1  0  0  0
M  END
> <s_m_entry_id>
38

> <s_m_entry_name>
CamMedNP_fragmentlike.38

> <i_qp_#stars>
0

> <i_qp_#amine>
0

> <i_qp_#amidine>
0

> <i_qp_#acid>
0

> <i_qp_#amide>
0

> <i_qp_#rotor>
2

> <i_qp_#rtvFG>
1

> <i_qp_CNS>
0

> <r_qp_mol_MW>
   244.246

> <r_qp_dipole>
     6.890

> <r_qp_SASA>
   459.919

> <r_qp_FOSA>
   145.149

> <r_qp_FISA>
   110.478

> <r_qp_PISA>
   204.291

> <r_qp_WPSA>
     0.000

> <r_qp_volume>
   779.444

> <r_qp_donorHB>
     1.000

> <r_qp_accptHB>
     3.750

> <r_qp_dip^2/V>
   0.0609070

> <r_qp_ACxDN^.5/SA>
   0.0081540

> <r_qp_glob>
   0.8905830

> <r_qp_QPpolrz>
    25.706

> <r_qp_QPlogPC16>
     7.995

> <r_qp_QPlogPoct>
    12.513

> <r_qp_QPlogPw>
     7.684

> <r_qp_QPlogPo/w>
     2.090

> <r_qp_QPlogS>
    -3.057

> <r_qp_CIQPlogS>
    -3.470

> <r_qp_QPlogHERG>
    -4.277

> <r_qp_QPPCaco>
   887.642

> <r_qp_QPlogBB>
    -0.486

> <r_qp_QPPMDCK>
   434.912

> <r_qp_QPlogKp>
    -2.644

> <r_qp_IP(eV)>
     9.254

> <r_qp_EA(eV)>
     1.132

> <i_qp_#metab>
2

> <r_qp_QPlogKhsa>
    -0.038

> <i_qp_HumanOralAbsorption>
3

> <r_qp_PercentHumanOralAbsorption>
    91.953

> <r_qp_SAfluorine>
     0.000

> <r_qp_SAamideO>
     0.000

> <r_qp_PSA>
    68.950

> <i_qp_#NandO>
4

> <i_qp_RuleOfFive>
0

> <i_qp_RuleOfThree>
0

> <i_qp_#ringatoms>
13

> <i_qp_#in34>
0

> <i_qp_#in56>
13

> <i_qp_#noncon>
0

> <i_qp_#nonHatm>
18

> <r_qp_Jm>
0.486301

$$$$
LBS_UY_221
                    3D
 Structure written by MMmdl.
 28 30  0  0  1  0            999 V2000
    1.4590    0.6540    0.4440 C   0  0  0  0  0  0
    0.2520    1.3090    0.7090 C   0  0  0  0  0  0
    0.2490    2.2970    1.1640 H   0  0  0  0  0  0
   -0.9580    0.6910    0.3880 C   0  0  0  0  0  0
   -1.8900    1.2070    0.5980 H   0  0  0  0  0  0
   -0.9440   -0.5740   -0.1950 C   0  0  0  0  0  0
   -2.1010   -1.2160   -0.5260 O   0  0  0  0  0  0
   -2.8520   -0.6500   -0.2810 H   0  0  0  0  0  0
    0.2560   -1.2280   -0.4600 C   0  0  0  0  0  0
    0.2460   -2.2140   -0.9160 H   0  0  0  0  0  0
    1.4640   -0.6090   -0.1380 C   0  0  0  0  0  0
    2.6060   -1.3080   -0.4270 O   0  0  0  0  0  0
    3.8160   -0.7380   -0.1080 C   0  0  0  0  0  0
    3.9630    0.5240    0.4750 C   0  0  0  0  0  0
    2.7410    1.2860    0.7680 C   0  0  0  0  0  0
    2.7540    2.4120    1.2520 O   0  0  0  0  0  0
    4.9400   -1.5150   -0.4040 C   0  0  0  0  0  0
    4.8190   -2.4960   -0.8580 H   0  0  0  0  0  0
    6.2160   -1.0420   -0.1100 C   0  0  0  0  0  0
    7.0880   -1.6520   -0.3300 H   0  0  0  0  0  0
    6.3710    0.2130    0.4740 C   0  0  0  0  0  0
    7.3650    0.5780    0.7190 H   0  0  0  0  0  0
    5.2490    1.0020    0.7500 C   0  0  0  0  0  0
    5.4660    2.2070    1.3640 O   0  0  0  0  0  0
    5.6880    3.2280    0.3910 C   0  0  0  0  0  0
    5.7260    4.1880    0.9150 H   0  0  0  0  0  0
    4.8760    3.2750   -0.3440 H   0  0  0  0  0  0
    6.6470    3.0790   -0.1160 H   0  0  0  0  0  0
  1  2  2  0  0  0
  1 11  1  0  0  0
  1 15  1  0  0  0
  2  3  1  0  0  0
  2  4  1  0  0  0
  4  5  1  0  0  0
  4  6  2  0  0  0
  6  7  1  0  0  0
  6  9  1  0  0  0
  7  8  1  0  0  0
  9 10  1  0  0  0
  9 11  2  0  0  0
 11 12  1  0  0  0
 12 13  1  0  0  0
 13 14  2  0  0  0
 13 17  1  0  0  0
 14 15  1  0  0  0
 14 23  1  0  0  0
 15 16  2  0  0  0
 17 18  1  0  0  0
 17 19  2  0  0  0
 19 20  1  0  0  0
 19 21  1  0  0  0
 21 22  1  0  0  0
 21 23  2  0  0  0
 23 24  1  0  0  0
 24 25  1  0  0  0
 25 26  1  0  0  0
 25 27  1  0  0  0
 25 28  1  0  0  0
M  END
> <s_m_entry_id>
39

> <s_m_entry_name>
CamMedNP_fragmentlike.39

> <i_qp_#stars>
0

> <i_qp_#amine>
0

> <i_qp_#amidine>
0

> <i_qp_#acid>
0

> <i_qp_#amide>
0

> <i_qp_#rotor>
2

> <i_qp_#rtvFG>
0

> <i_qp_CNS>
0

> <r_qp_mol_MW>
   242.231

> <r_qp_dipole>
     2.529

> <r_qp_SASA>
   438.049

> <r_qp_FOSA>
    81.094

> <r_qp_FISA>
    86.678

> <r_qp_PISA>
   270.276

> <r_qp_WPSA>
     0.000

> <r_qp_volume>
   737.448

> <r_qp_donorHB>
     1.000

> <r_qp_accptHB>
     4.000

> <r_qp_dip^2/V>
   0.0086750

> <r_qp_ACxDN^.5/SA>
   0.0091310

> <r_qp_glob>
   0.9011500

> <r_qp_QPpolrz>
    24.656

> <r_qp_QPlogPC16>
     7.949

> <r_qp_QPlogPoct>
    11.570

> <r_qp_QPlogPw>
     8.165

> <r_qp_QPlogPo/w>
     1.980

> <r_qp_QPlogS>
    -2.609

> <r_qp_CIQPlogS>
    -3.400

> <r_qp_QPlogHERG>
    -4.420

> <r_qp_QPPCaco>
  1492.564

> <r_qp_QPlogBB>
    -0.269

> <r_qp_QPPMDCK>
   762.695

> <r_qp_QPlogKp>
    -1.973

> <r_qp_IP(eV)>
     9.277

> <r_qp_EA(eV)>
     0.745

> <i_qp_#metab>
2

> <r_qp_QPlogKhsa>
    -0.185

> <i_qp_HumanOralAbsorption>
3

> <r_qp_PercentHumanOralAbsorption>
    95.346

> <r_qp_SAfluorine>
     0.000

> <r_qp_SAamideO>
     0.000

> <r_qp_PSA>
    62.572

> <i_qp_#NandO>
4

> <i_qp_RuleOfFive>
0

> <i_qp_RuleOfThree>
0

> <i_qp_#ringatoms>
14

> <i_qp_#in34>
0

> <i_qp_#in56>
14

> <i_qp_#noncon>
0

> <i_qp_#nonHatm>
18

> <r_qp_Jm>
6.338419

$$$$
PTA_UDS_114
                    3D
 Structure written by MMmdl.
 28 30  0  0  1  0            999 V2000
    0.8000    0.9720   -0.2190 C   0  0  0  0  0  0
    0.0270    1.1200   -1.3720 C   0  0  0  0  0  0
    0.4080    1.6790   -2.2240 H   0  0  0  0  0  0
   -1.2460    0.5450   -1.4330 C   0  0  0  0  0  0
   -1.8220    0.6780   -2.3440 H   0  0  0  0  0  0
   -1.7440   -0.1750   -0.3440 C   0  0  0  0  0  0
   -2.9670   -0.7850   -0.2740 O   0  0  0  0  0  0
   -3.8080   -0.6750   -1.4160 C   0  0  0  0  0  0
   -4.7370   -1.2120   -1.1990 H   0  0  0  0  0  0
   -3.3490   -1.1460   -2.2910 H   0  0  0  0  0  0
   -4.0660    0.3690   -1.6180 H   0  0  0  0  0  0
   -0.9580   -0.3140    0.8050 C   0  0  0  0  0  0
   -1.3420   -0.8740    1.6550 H   0  0  0  0  0  0
    0.3140    0.2590    0.8700 C   0  0  0  0  0  0
    1.0140    0.0720    2.0350 O   0  0  0  0  0  0
    2.1340    1.5630   -0.1280 C   0  0  0  0  0  0
    2.8710    1.3560    1.1200 C   0  0  0  0  0  0
    2.6140    2.2030   -1.0570 O   0  0  0  0  0  0
    2.2700    0.6200    2.1380 C   0  0  0  0  0  0
    2.9690    0.4190    3.3330 C   0  0  0  0  0  0
    2.3810   -0.3040    4.3350 O   0  0  0  0  0  0
    2.9880   -0.3530    5.0920 H   0  0  0  0  0  0
    4.2500    0.9470    3.5060 C   0  0  0  0  0  0
    4.8000    0.7970    4.4310 H   0  0  0  0  0  0
    4.8410    1.6830    2.4780 C   0  0  0  0  0  0
    5.8380    2.0970    2.6080 H   0  0  0  0  0  0
    4.1530    1.8900    1.2820 C   0  0  0  0  0  0
    4.6180    2.4640    0.4840 H   0  0  0  0  0  0
  1  2  2  0  0  0
  1 14  1  0  0  0
  1 16  1  0  0  0
  2  3  1  0  0  0
  2  4  1  0  0  0
  4  5  1  0  0  0
  4  6  2  0  0  0
  6  7  1  0  0  0
  6 12  1  0  0  0
  7  8  1  0  0  0
  8  9  1  0  0  0
  8 10  1  0  0  0
  8 11  1  0  0  0
 12 13  1  0  0  0
 12 14  2  0  0  0
 14 15  1  0  0  0
 15 19  1  0  0  0
 16 17  1  0  0  0
 16 18  2  0  0  0
 17 19  2  0  0  0
 17 27  1  0  0  0
 19 20  1  0  0  0
 20 21  1  0  0  0
 20 23  2  0  0  0
 21 22  1  0  0  0
 23 24  1  0  0  0
 23 25  1  0  0  0
 25 26  1  0  0  0
 25 27  2  0  0  0
 27 28  1  0  0  0
M  END
> <s_m_entry_id>
40

> <s_m_entry_name>
CamMedNP_fragmentlike.40

> <i_qp_#stars>
0

> <i_qp_#amine>
0

> <i_qp_#amidine>
0

> <i_qp_#acid>
0

> <i_qp_#amide>
0

> <i_qp_#rotor>
2

> <i_qp_#rtvFG>
0

> <i_qp_CNS>
0

> <r_qp_mol_MW>
   242.231

> <r_qp_dipole>
     1.629

> <r_qp_SASA>
   451.154

> <r_qp_FOSA>
    92.657

> <r_qp_FISA>
    98.090

> <r_qp_PISA>
   260.408

> <r_qp_WPSA>
     0.000

> <r_qp_volume>
   749.872

> <r_qp_donorHB>
     1.000

> <r_qp_accptHB>
     4.000

> <r_qp_dip^2/V>
   0.0035390

> <r_qp_ACxDN^.5/SA>
   0.0088660

> <r_qp_glob>
   0.8847720

> <r_qp_QPpolrz>
    25.059

> <r_qp_QPlogPC16>
     7.964

> <r_qp_QPlogPoct>
    11.644

> <r_qp_QPlogPw>
     8.207

> <r_qp_QPlogPo/w>
     1.959

> <r_qp_QPlogS>
    -2.831

> <r_qp_CIQPlogS>
    -3.400

> <r_qp_QPlogHERG>
    -4.638

> <r_qp_QPPCaco>
  1163.356

> <r_qp_QPlogBB>
    -0.392

> <r_qp_QPPMDCK>
   582.609

> <r_qp_QPlogKp>
    -2.218

> <r_qp_IP(eV)>
     9.005

> <r_qp_EA(eV)>
     0.733

> <i_qp_#metab>
2

> <r_qp_QPlogKhsa>
    -0.160

> <i_qp_HumanOralAbsorption>
3

> <r_qp_PercentHumanOralAbsorption>
    93.285

> <r_qp_SAfluorine>
     0.000

> <r_qp_SAamideO>
     0.000

> <r_qp_PSA>
    64.380

> <i_qp_#NandO>
4

> <i_qp_RuleOfFive>
0

> <i_qp_RuleOfThree>
0

> <i_qp_#ringatoms>
14

> <i_qp_#in34>
0

> <i_qp_#in56>
14

> <i_qp_#noncon>
0

> <i_qp_#nonHatm>
18

> <r_qp_Jm>
2.162976

$$$$
PTA_UDS_115
                    3D
 Structure written by MMmdl.
 28 30  0  0  1  0            999 V2000
    0.7930    0.9520   -0.2140 C   0  0  0  0  0  0
   -0.0060    1.0760   -1.3540 C   0  0  0  0  0  0
    0.3500    1.6300   -2.2200 H   0  0  0  0  0  0
   -1.2700    0.4840   -1.3800 C   0  0  0  0  0  0
   -1.8850    0.5850   -2.2690 H   0  0  0  0  0  0
   -1.7170   -0.2230   -0.2650 C   0  0  0  0  0  0
   -2.9440   -0.8170   -0.2460 O   0  0  0  0  0  0
   -3.3880   -0.6520   -1.0950 H   0  0  0  0  0  0
   -0.9210   -0.3480    0.8710 C   0  0  0  0  0  0
   -1.2860   -0.9030    1.7300 H   0  0  0  0  0  0
    0.3420    0.2440    0.8960 C   0  0  0  0  0  0
    1.0710    0.0820    2.0470 O   0  0  0  0  0  0
    2.1210    1.5610   -0.1590 C   0  0  0  0  0  0
    2.8890    1.3800    1.0740 C   0  0  0  0  0  0
    2.5710    2.1960   -1.1060 O   0  0  0  0  0  0
    2.3250    0.6480    2.1200 C   0  0  0  0  0  0
    3.0460    0.4630    3.3120 C   0  0  0  0  0  0
    2.4180   -0.2700    4.2870 O   0  0  0  0  0  0
    3.1180   -0.4760    5.5070 C   0  0  0  0  0  0
    2.4770   -1.0730    6.1630 H   0  0  0  0  0  0
    3.3190    0.4740    6.0130 H   0  0  0  0  0  0
    4.0420   -1.0410    5.3410 H   0  0  0  0  0  0
    4.3240    1.0200    3.4300 C   0  0  0  0  0  0
    4.9180    0.9040    4.3310 H   0  0  0  0  0  0
    4.8790    1.7520    2.3760 C   0  0  0  0  0  0
    5.8740    2.1810    2.4790 H   0  0  0  0  0  0
    4.1630    1.9340    1.1960 C   0  0  0  0  0  0
    4.6010    2.5050    0.3800 H   0  0  0  0  0  0
  1  2  2  0  0  0
  1 11  1  0  0  0
  1 13  1  0  0  0
  2  3  1  0  0  0
  2  4  1  0  0  0
  4  5  1  0  0  0
  4  6  2  0  0  0
  6  7  1  0  0  0
  6  9  1  0  0  0
  7  8  1  0  0  0
  9 10  1  0  0  0
  9 11  2  0  0  0
 11 12  1  0  0  0
 12 16  1  0  0  0
 13 14  1  0  0  0
 13 15  2  0  0  0
 14 16  2  0  0  0
 14 27  1  0  0  0
 16 17  1  0  0  0
 17 18  1  0  0  0
 17 23  2  0  0  0
 18 19  1  0  0  0
 19 20  1  0  0  0
 19 21  1  0  0  0
 19 22  1  0  0  0
 23 24  1  0  0  0
 23 25  1  0  0  0
 25 26  1  0  0  0
 25 27  2  0  0  0
 27 28  1  0  0  0
M  END
> <s_m_entry_id>
41

> <s_m_entry_name>
CamMedNP_fragmentlike.41

> <i_qp_#stars>
0

> <i_qp_#amine>
0

> <i_qp_#amidine>
0

> <i_qp_#acid>
0

> <i_qp_#amide>
0

> <i_qp_#rotor>
2

> <i_qp_#rtvFG>
0

> <i_qp_CNS>
0

> <r_qp_mol_MW>
   242.231

> <r_qp_dipole>
     1.828

> <r_qp_SASA>
   449.927

> <r_qp_FOSA>
    92.916

> <r_qp_FISA>
    99.705

> <r_qp_PISA>
   257.306

> <r_qp_WPSA>
     0.000

> <r_qp_volume>
   750.226

> <r_qp_donorHB>
     1.000

> <r_qp_accptHB>
     4.000

> <r_qp_dip^2/V>
   0.0044530

> <r_qp_ACxDN^.5/SA>
   0.0088900

> <r_qp_glob>
   0.8874650

> <r_qp_QPpolrz>
    25.043

> <r_qp_QPlogPC16>
     7.977

> <r_qp_QPlogPoct>
    11.660

> <r_qp_QPlogPw>
     8.194

> <r_qp_QPlogPo/w>
     1.947

> <r_qp_QPlogS>
    -2.810

> <r_qp_CIQPlogS>
    -3.400

> <r_qp_QPlogHERG>
    -4.580

> <r_qp_QPPCaco>
  1123.057

> <r_qp_QPlogBB>
    -0.401

> <r_qp_QPPMDCK>
   560.826

> <r_qp_QPlogKp>
    -2.259

> <r_qp_IP(eV)>
     8.982

> <r_qp_EA(eV)>
     0.711

> <i_qp_#metab>
2

> <r_qp_QPlogKhsa>
    -0.158

> <i_qp_HumanOralAbsorption>
3

> <r_qp_PercentHumanOralAbsorption>
    92.944

> <r_qp_SAfluorine>
     0.000

> <r_qp_SAamideO>
     0.000

> <r_qp_PSA>
    64.448

> <i_qp_#NandO>
4

> <i_qp_RuleOfFive>
0

> <i_qp_RuleOfThree>
0

> <i_qp_#ringatoms>
14

> <i_qp_#in34>
0

> <i_qp_#in56>
14

> <i_qp_#noncon>
0

> <i_qp_#nonHatm>
18

> <r_qp_Jm>
2.066423

$$$$
PTA_UDS_190_1
                    3D
 Structure written by MMmdl.
 28 30  0  0  1  0            999 V2000
    1.2530    0.7230   -0.0880 C   0  0  0  0  0  0
    0.0160    1.3670   -0.1800 C   0  0  0  0  0  0
   -0.0380    2.4430   -0.3280 H   0  0  0  0  0  0
   -1.1590    0.6220   -0.0810 C   0  0  0  0  0  0
   -2.1240    1.1180   -0.1520 H   0  0  0  0  0  0
   -1.0980   -0.7600    0.1080 C   0  0  0  0  0  0
   -2.0230   -1.3240    0.1830 H   0  0  0  0  0  0
    0.1440   -1.3920    0.1980 C   0  0  0  0  0  0
    0.2150   -2.7460    0.3840 O   0  0  0  0  0  0
   -0.6840   -3.1110    0.4310 H   0  0  0  0  0  0
    1.3280   -0.6560    0.1000 C   0  0  0  0  0  0
    2.5160   -1.3420    0.1980 O   0  0  0  0  0  0
    3.6880   -0.6340    0.1040 C   0  0  0  0  0  0
    3.7490    0.7410   -0.0840 C   0  0  0  0  0  0
    2.4960    1.4890   -0.1900 C   0  0  0  0  0  0
    2.4890    2.7030   -0.3560 O   0  0  0  0  0  0
    4.8710   -1.3680    0.2070 C   0  0  0  0  0  0
    4.8280   -2.4450    0.3540 H   0  0  0  0  0  0
    6.1140   -0.7310    0.1240 C   0  0  0  0  0  0
    7.1910   -1.5660    0.2400 O   0  0  0  0  0  0
    8.4810   -0.9710    0.1630 C   0  0  0  0  0  0
    9.2230   -1.7670    0.2740 H   0  0  0  0  0  0
    8.6350   -0.2560    0.9780 H   0  0  0  0  0  0
    8.6400   -0.5000   -0.8120 H   0  0  0  0  0  0
    6.1650    0.6530   -0.0660 C   0  0  0  0  0  0
    7.1070    1.1880   -0.1360 H   0  0  0  0  0  0
    4.9810    1.3910   -0.1700 C   0  0  0  0  0  0
    5.0280    2.4680   -0.3170 H   0  0  0  0  0  0
  1  2  2  0  0  0
  1 11  1  0  0  0
  1 15  1  0  0  0
  2  3  1  0  0  0
  2  4  1  0  0  0
  4  5  1  0  0  0
  4  6  2  0  0  0
  6  7  1  0  0  0
  6  8  1  0  0  0
  8  9  1  0  0  0
  8 11  2  0  0  0
  9 10  1  0  0  0
 11 12  1  0  0  0
 12 13  1  0  0  0
 13 14  2  0  0  0
 13 17  1  0  0  0
 14 15  1  0  0  0
 14 27  1  0  0  0
 15 16  2  0  0  0
 17 18  1  0  0  0
 17 19  2  0  0  0
 19 20  1  0  0  0
 19 25  1  0  0  0
 20 21  1  0  0  0
 21 22  1  0  0  0
 21 23  1  0  0  0
 21 24  1  0  0  0
 25 26  1  0  0  0
 25 27  2  0  0  0
 27 28  1  0  0  0
M  END
> <s_m_entry_id>
42

> <s_m_entry_name>
CamMedNP_fragmentlike.42

> <i_qp_#stars>
0

> <i_qp_#amine>
0

> <i_qp_#amidine>
0

> <i_qp_#acid>
0

> <i_qp_#amide>
0

> <i_qp_#rotor>
2

> <i_qp_#rtvFG>
0

> <i_qp_CNS>
0

> <r_qp_mol_MW>
   242.231

> <r_qp_dipole>
     1.622

> <r_qp_SASA>
   447.137

> <r_qp_FOSA>
    92.624

> <r_qp_FISA>
    96.543

> <r_qp_PISA>
   257.970

> <r_qp_WPSA>
     0.000

> <r_qp_volume>
   747.300

> <r_qp_donorHB>
     1.000

> <r_qp_accptHB>
     4.000

> <r_qp_dip^2/V>
   0.0035190

> <r_qp_ACxDN^.5/SA>
   0.0089460

> <r_qp_glob>
   0.8906800

> <r_qp_QPpolrz>
    24.932

> <r_qp_QPlogPC16>
     7.953

> <r_qp_QPlogPoct>
    11.602

> <r_qp_QPlogPw>
     8.170

> <r_qp_QPlogPo/w>
     1.953

> <r_qp_QPlogS>
    -2.763

> <r_qp_CIQPlogS>
    -3.400

> <r_qp_QPlogHERG>
    -4.531

> <r_qp_QPPCaco>
  1203.320

> <r_qp_QPlogBB>
    -0.368

> <r_qp_QPPMDCK>
   604.272

> <r_qp_QPlogKp>
    -2.198

> <r_qp_IP(eV)>
     9.007

> <r_qp_EA(eV)>
     0.734

> <i_qp_#metab>
2

> <r_qp_QPlogKhsa>
    -0.164

> <i_qp_HumanOralAbsorption>
3

> <r_qp_PercentHumanOralAbsorption>
    93.516

> <r_qp_SAfluorine>
     0.000

> <r_qp_SAamideO>
     0.000

> <r_qp_PSA>
    64.375

> <i_qp_#NandO>
4

> <i_qp_RuleOfFive>
0

> <i_qp_RuleOfThree>
0

> <i_qp_#ringatoms>
14

> <i_qp_#in34>
0

> <i_qp_#in56>
14

> <i_qp_#noncon>
0

> <i_qp_#nonHatm>
18

> <r_qp_Jm>
2.649395

$$$$
PTA_UDS_197
                    3D
 Structure written by MMmdl.
 28 30  0  0  1  0            999 V2000
    1.2340    0.7460   -0.1110 C   0  0  0  0  0  0
   -0.0030    1.3880   -0.2100 C   0  0  0  0  0  0
   -0.0540    2.4650   -0.3570 H   0  0  0  0  0  0
   -1.1850    0.6450   -0.1220 C   0  0  0  0  0  0
   -2.1280    1.1770   -0.2040 H   0  0  0  0  0  0
   -1.1300   -0.7380    0.0660 C   0  0  0  0  0  0
   -2.2050   -1.5780    0.1690 O   0  0  0  0  0  0
   -3.4950   -0.9870    0.0750 C   0  0  0  0  0  0
   -4.2360   -1.7860    0.1750 H   0  0  0  0  0  0
   -3.6440   -0.5170   -0.9030 H   0  0  0  0  0  0
   -3.6630   -0.2730    0.8880 H   0  0  0  0  0  0
    0.1150   -1.3670    0.1640 C   0  0  0  0  0  0
    0.1610   -2.4440    0.3110 H   0  0  0  0  0  0
    1.2960   -0.6270    0.0760 C   0  0  0  0  0  0
    2.4680   -1.3260    0.1830 O   0  0  0  0  0  0
    3.6510   -0.6310    0.1010 C   0  0  0  0  0  0
    3.7440    0.7510   -0.0860 C   0  0  0  0  0  0
    2.4860    1.5070   -0.2010 C   0  0  0  0  0  0
    2.4370    2.7200   -0.3650 O   0  0  0  0  0  0
    4.8070   -1.4080    0.2180 C   0  0  0  0  0  0
    4.7300   -2.4830    0.3630 H   0  0  0  0  0  0
    6.0620   -0.8090    0.1490 C   0  0  0  0  0  0
    6.9600   -1.4160    0.2400 H   0  0  0  0  0  0
    6.1650    0.5690   -0.0370 C   0  0  0  0  0  0
    7.1530    1.0180   -0.0880 H   0  0  0  0  0  0
    5.0090    1.3470   -0.1540 C   0  0  0  0  0  0
    5.1420    2.6950   -0.3360 O   0  0  0  0  0  0
    6.0810    2.9370   -0.3590 H   0  0  0  0  0  0
  1  2  2  0  0  0
  1 14  1  0  0  0
  1 18  1  0  0  0
  2  3  1  0  0  0
  2  4  1  0  0  0
  4  5  1  0  0  0
  4  6  2  0  0  0
  6  7  1  0  0  0
  6 12  1  0  0  0
  7  8  1  0  0  0
  8  9  1  0  0  0
  8 10  1  0  0  0
  8 11  1  0  0  0
 12 13  1  0  0  0
 12 14  2  0  0  0
 14 15  1  0  0  0
 15 16  1  0  0  0
 16 17  2  0  0  0
 16 20  1  0  0  0
 17 18  1  0  0  0
 17 26  1  0  0  0
 18 19  2  0  0  0
 20 21  1  0  0  0
 20 22  2  0  0  0
 22 23  1  0  0  0
 22 24  1  0  0  0
 24 25  1  0  0  0
 24 26  2  0  0  0
 26 27  1  0  0  0
 27 28  1  0  0  0
M  END
> <s_m_entry_id>
43

> <s_m_entry_name>
CamMedNP_fragmentlike.43

> <i_qp_#stars>
0

> <i_qp_#amine>
0

> <i_qp_#amidine>
0

> <i_qp_#acid>
0

> <i_qp_#amide>
0

> <i_qp_#rotor>
2

> <i_qp_#rtvFG>
0

> <i_qp_CNS>
0

> <r_qp_mol_MW>
   242.231

> <r_qp_dipole>
     2.068

> <r_qp_SASA>
   445.727

> <r_qp_FOSA>
    92.554

> <r_qp_FISA>
    84.129

> <r_qp_PISA>
   269.044

> <r_qp_WPSA>
     0.000

> <r_qp_volume>
   743.189

> <r_qp_donorHB>
     0.000

> <r_qp_accptHB>
     3.000

> <r_qp_dip^2/V>
   0.0057530

> <r_qp_ACxDN^.5/SA>
   0.0000000

> <r_qp_glob>
   0.8902160

> <r_qp_QPpolrz>
    24.874

> <r_qp_QPlogPC16>
     7.671

> <r_qp_QPlogPoct>
     9.573

> <r_qp_QPlogPw>
     5.708

> <r_qp_QPlogPo/w>
     2.415

> <r_qp_QPlogS>
    -2.767

> <r_qp_CIQPlogS>
    -3.665

> <r_qp_QPlogHERG>
    -4.591

> <r_qp_QPPCaco>
  1577.987

> <r_qp_QPlogBB>
    -0.265

> <r_qp_QPPMDCK>
   809.984

> <r_qp_QPlogKp>
    -1.930

> <r_qp_IP(eV)>
     9.135

> <r_qp_EA(eV)>
     0.588

> <i_qp_#metab>
2

> <r_qp_QPlogKhsa>
    -0.112

> <i_qp_HumanOralAbsorption>
3

> <r_qp_PercentHumanOralAbsorption>
   100.000

> <r_qp_SAfluorine>
     0.000

> <r_qp_SAamideO>
     0.000

> <r_qp_PSA>
    62.030

> <i_qp_#NandO>
4

> <i_qp_RuleOfFive>
0

> <i_qp_RuleOfThree>
0

> <i_qp_#ringatoms>
14

> <i_qp_#in34>
0

> <i_qp_#in56>
14

> <i_qp_#noncon>
0

> <i_qp_#nonHatm>
18

> <r_qp_Jm>
4.860471

$$$$
PTA_UDS_199
                    3D
 Structure written by MMmdl.
 28 30  0  0  1  0            999 V2000
    1.2570    0.7470   -0.1150 C   0  0  0  0  0  0
    0.0490    1.4370   -0.2170 C   0  0  0  0  0  0
    0.0350    2.5150   -0.3620 H   0  0  0  0  0  0
   -1.1500    0.7350   -0.1330 C   0  0  0  0  0  0
   -2.0960    1.2660   -0.2120 H   0  0  0  0  0  0
   -1.1420   -0.6510    0.0540 C   0  0  0  0  0  0
   -2.1000   -1.1570    0.1140 H   0  0  0  0  0  0
    0.0680   -1.3470    0.1570 C   0  0  0  0  0  0
    0.1790   -2.7020    0.3400 O   0  0  0  0  0  0
   -1.0250   -3.4530    0.4300 C   0  0  0  0  0  0
   -0.7530   -4.5030    0.5740 H   0  0  0  0  0  0
   -1.6050   -3.3840   -0.4960 H   0  0  0  0  0  0
   -1.6200   -3.1430    1.2960 H   0  0  0  0  0  0
    2.4440   -1.3610    0.1780 O   0  0  0  0  0  0
    1.2770   -0.6350    0.0710 C   0  0  0  0  0  0
    3.6410   -0.6960    0.0980 C   0  0  0  0  0  0
    3.7530    0.6790   -0.0860 C   0  0  0  0  0  0
    2.5280    1.4690   -0.2010 C   0  0  0  0  0  0
    2.5660    2.6830   -0.3630 O   0  0  0  0  0  0
    4.7940   -1.4730    0.2110 C   0  0  0  0  0  0
    4.7210   -2.5470    0.3540 H   0  0  0  0  0  0
    6.0440   -0.8640    0.1390 C   0  0  0  0  0  0
    7.1440   -1.6630    0.2550 O   0  0  0  0  0  0
    7.9420   -1.1120    0.1870 H   0  0  0  0  0  0
    6.1620    0.5120   -0.0440 C   0  0  0  0  0  0
    7.1340    0.9930   -0.1020 H   0  0  0  0  0  0
    5.0080    1.2900   -0.1580 C   0  0  0  0  0  0
    5.0920    2.3640   -0.3010 H   0  0  0  0  0  0
  1  2  2  0  0  0
  1 15  1  0  0  0
  1 18  1  0  0  0
  2  3  1  0  0  0
  2  4  1  0  0  0
  4  5  1  0  0  0
  4  6  2  0  0  0
  6  7  1  0  0  0
  6  8  1  0  0  0
  8  9  1  0  0  0
  8 15  2  0  0  0
  9 10  1  0  0  0
 10 11  1  0  0  0
 10 12  1  0  0  0
 10 13  1  0  0  0
 14 15  1  0  0  0
 14 16  1  0  0  0
 16 17  2  0  0  0
 16 20  1  0  0  0
 17 18  1  0  0  0
 17 27  1  0  0  0
 18 19  2  0  0  0
 20 21  1  0  0  0
 20 22  2  0  0  0
 22 23  1  0  0  0
 22 25  1  0  0  0
 23 24  1  0  0  0
 25 26  1  0  0  0
 25 27  2  0  0  0
 27 28  1  0  0  0
M  END
> <s_m_entry_id>
44

> <s_m_entry_name>
CamMedNP_fragmentlike.44

> <i_qp_#stars>
0

> <i_qp_#amine>
0

> <i_qp_#amidine>
0

> <i_qp_#acid>
0

> <i_qp_#amide>
0

> <i_qp_#rotor>
2

> <i_qp_#rtvFG>
0

> <i_qp_CNS>
0

> <r_qp_mol_MW>
   242.231

> <r_qp_dipole>
     1.828

> <r_qp_SASA>
   452.415

> <r_qp_FOSA>
    92.907

> <r_qp_FISA>
    99.723

> <r_qp_PISA>
   259.785

> <r_qp_WPSA>
     0.000

> <r_qp_volume>
   748.259

> <r_qp_donorHB>
     1.000

> <r_qp_accptHB>
     4.000

> <r_qp_dip^2/V>
   0.0044660

> <r_qp_ACxDN^.5/SA>
   0.0088410

> <r_qp_glob>
   0.8810400

> <r_qp_QPpolrz>
    24.988

> <r_qp_QPlogPC16>
     7.929

> <r_qp_QPlogPoct>
    11.629

> <r_qp_QPlogPw>
     8.217

> <r_qp_QPlogPo/w>
     1.935

> <r_qp_QPlogS>
    -2.853

> <r_qp_CIQPlogS>
    -3.400

> <r_qp_QPlogHERG>
    -4.696

> <r_qp_QPPCaco>
  1122.602

> <r_qp_QPlogBB>
    -0.414

> <r_qp_QPPMDCK>
   560.581

> <r_qp_QPlogKp>
    -2.250

> <r_qp_IP(eV)>
     8.984

> <r_qp_EA(eV)>
     0.710

> <i_qp_#metab>
2

> <r_qp_QPlogKhsa>
    -0.166

> <i_qp_HumanOralAbsorption>
3

> <r_qp_PercentHumanOralAbsorption>
    92.869

> <r_qp_SAfluorine>
     0.000

> <r_qp_SAamideO>
     0.000

> <r_qp_PSA>
    64.435

> <i_qp_#NandO>
4

> <i_qp_RuleOfFive>
0

> <i_qp_RuleOfThree>
0

> <i_qp_#ringatoms>
14

> <i_qp_#in34>
0

> <i_qp_#in56>
14

> <i_qp_#noncon>
0

> <i_qp_#nonHatm>
18

> <r_qp_Jm>
1.911357

$$$$
AN_UY_130
                    3D
 Structure written by MMmdl.
 22 23  0  0  1  0            999 V2000
    1.2380    0.6710   -0.0970 C   0  0  0  0  0  0
    0.0040    1.3190   -0.0270 C   0  0  0  0  0  0
   -0.0550    2.3820   -0.2500 H   0  0  0  0  0  0
   -1.1510    0.6040    0.3290 C   0  0  0  0  0  0
   -2.3380    1.2820    0.3850 O   0  0  0  0  0  0
   -2.1950    2.2150    0.1560 H   0  0  0  0  0  0
   -1.0840   -0.7670    0.6180 C   0  0  0  0  0  0
   -2.0960   -1.6150    0.9780 O   0  0  0  0  0  0
   -3.4100   -1.0930    1.0920 C   0  0  0  0  0  0
   -4.0670   -1.9180    1.3860 H   0  0  0  0  0  0
   -3.7750   -0.7200    0.1300 H   0  0  0  0  0  0
   -3.4720   -0.3360    1.8790 H   0  0  0  0  0  0
    0.1590   -1.4080    0.5450 C   0  0  0  0  0  0
    0.2360   -2.4700    0.7640 H   0  0  0  0  0  0
    1.2970   -0.6880    0.1910 C   0  0  0  0  0  0
    2.5170   -1.3890    0.1340 O   0  0  0  0  0  0
    3.7020   -0.7390   -0.2120 C   0  0  0  0  0  0
    4.7740   -1.3270   -0.2680 O   0  0  0  0  0  0
    3.6130    0.6990   -0.5130 C   0  0  0  0  0  0
    4.5410    1.1890   -0.7800 H   0  0  0  0  0  0
    2.4600    1.3670   -0.4610 C   0  0  0  0  0  0
    2.4190    2.4280   -0.6860 H   0  0  0  0  0  0
  1  2  2  0  0  0
  1 15  1  0  0  0
  1 21  1  0  0  0
  2  3  1  0  0  0
  2  4  1  0  0  0
  4  5  1  0  0  0
  4  7  2  0  0  0
  5  6  1  0  0  0
  7  8  1  0  0  0
  7 13  1  0  0  0
  8  9  1  0  0  0
  9 10  1  0  0  0
  9 11  1  0  0  0
  9 12  1  0  0  0
 13 14  1  0  0  0
 13 15  2  0  0  0
 15 16  1  0  0  0
 16 17  1  0  0  0
 17 18  2  0  0  0
 17 19  1  0  0  0
 19 20  1  0  0  0
 19 21  2  0  0  0
 21 22  1  0  0  0
M  END
> <s_m_entry_id>
45

> <s_m_entry_name>
CamMedNP_fragmentlike.45

> <i_qp_#stars>
0

> <i_qp_#amine>
0

> <i_qp_#amidine>
0

> <i_qp_#acid>
0

> <i_qp_#amide>
0

> <i_qp_#rotor>
2

> <i_qp_#rtvFG>
1

> <i_qp_CNS>
0

> <r_qp_mol_MW>
   192.171

> <r_qp_dipole>
     7.718

> <r_qp_SASA>
   374.433

> <r_qp_FOSA>
    87.872

> <r_qp_FISA>
   106.784

> <r_qp_PISA>
   179.777

> <r_qp_WPSA>
     0.000

> <r_qp_volume>
   604.959

> <r_qp_donorHB>
     1.000

> <r_qp_accptHB>
     4.000

> <r_qp_dip^2/V>
   0.0984650

> <r_qp_ACxDN^.5/SA>
   0.0106830

> <r_qp_glob>
   0.9238650

> <r_qp_QPpolrz>
    18.489

> <r_qp_QPlogPC16>
     6.293

> <r_qp_QPlogPoct>
    10.625

> <r_qp_QPlogPw>
     7.533

> <r_qp_QPlogPo/w>
     0.939

> <r_qp_QPlogS>
    -1.588

> <r_qp_CIQPlogS>
    -2.203

> <r_qp_QPlogHERG>
    -3.621

> <r_qp_QPPCaco>
   962.199

> <r_qp_QPlogBB>
    -0.391

> <r_qp_QPPMDCK>
   474.527

> <r_qp_QPlogKp>
    -2.662

> <r_qp_IP(eV)>
     9.030

> <r_qp_EA(eV)>
     0.958

> <i_qp_#metab>
2

> <r_qp_QPlogKhsa>
    -0.502

> <i_qp_HumanOralAbsorption>
3

> <r_qp_PercentHumanOralAbsorption>
    85.840

> <r_qp_SAfluorine>
     0.000

> <r_qp_SAamideO>
     0.000

> <r_qp_PSA>
    66.921

> <i_qp_#NandO>
4

> <i_qp_RuleOfFive>
0

> <i_qp_RuleOfThree>
0

> <i_qp_#ringatoms>
10

> <i_qp_#in34>
0

> <i_qp_#in56>
10

> <i_qp_#noncon>
0

> <i_qp_#nonHatm>
14

> <r_qp_Jm>
11.548317

$$$$
BNG_UY_155
                    3D
 Structure written by MMmdl.
 19 20  0  0  1  0            999 V2000
    1.3080    0.6550    0.1570 C   0  0  0  0  0  0
    0.1600    1.4180    0.0980 C   0  0  0  0  0  0
    0.2300    2.4950    0.1770 H   0  0  0  0  0  0
   -1.0540    0.7390   -0.0640 C   0  0  0  0  0  0
   -2.2910    1.3240   -0.1430 O   0  0  0  0  0  0
   -2.3390    2.7420   -0.0520 C   0  0  0  0  0  0
   -3.3870    3.0470   -0.1320 H   0  0  0  0  0  0
   -1.7930    3.2100   -0.8780 H   0  0  0  0  0  0
   -1.9650    3.0890    0.9170 H   0  0  0  0  0  0
   -1.0730   -0.6730   -0.1600 C   0  0  0  0  0  0
   -2.0260   -1.1820   -0.2860 H   0  0  0  0  0  0
    0.1040   -1.4250   -0.0980 C   0  0  0  0  0  0
    0.0860   -2.5050   -0.1720 H   0  0  0  0  0  0
    1.2720   -0.7200    0.0610 C   0  0  0  0  0  0
    2.5650   -1.1470    0.1560 N   0  0  0  0  0  0
    2.9030   -2.0960    0.1250 H   0  0  0  0  0  0
    3.3640   -0.0340    0.3080 C   0  0  0  0  0  0
    4.5810   -0.0490    0.4240 O   0  0  0  0  0  0
    2.5970    1.1410    0.3130 O   0  0  0  0  0  0
  1  2  2  0  0  0
  1 14  1  0  0  0
  1 19  1  0  0  0
  2  3  1  0  0  0
  2  4  1  0  0  0
  4  5  1  0  0  0
  4 10  2  0  0  0
  5  6  1  0  0  0
  6  7  1  0  0  0
  6  8  1  0  0  0
  6  9  1  0  0  0
 10 11  1  0  0  0
 10 12  1  0  0  0
 12 13  1  0  0  0
 12 14  2  0  0  0
 14 15  1  0  0  0
 15 16  1  0  0  0
 15 17  1  0  0  0
 17 18  2  0  0  0
 17 19  1  0  0  0
M  END
> <s_m_entry_id>
46

> <s_m_entry_name>
CamMedNP_fragmentlike.46

> <i_qp_#stars>
1

> <i_qp_#amine>
0

> <i_qp_#amidine>
0

> <i_qp_#acid>
0

> <i_qp_#amide>
0

> <i_qp_#rotor>
1

> <i_qp_#rtvFG>
0

> <i_qp_CNS>
0

> <r_qp_mol_MW>
   165.148

> <r_qp_dipole>
     5.173

> <r_qp_SASA>
   329.521

> <r_qp_FOSA>
    92.143

> <r_qp_FISA>
   104.400

> <r_qp_PISA>
   132.978

> <r_qp_WPSA>
     0.000

> <r_qp_volume>
   522.946

> <r_qp_donorHB>
     1.000

> <r_qp_accptHB>
     3.750

> <r_qp_dip^2/V>
   0.0511710

> <r_qp_ACxDN^.5/SA>
   0.0113800

> <r_qp_glob>
   0.9526220

> <r_qp_QPpolrz>
    15.402

> <r_qp_QPlogPC16>
     5.382

> <r_qp_QPlogPoct>
     8.753

> <r_qp_QPlogPw>
     7.064

> <r_qp_QPlogPo/w>
     0.687

> <r_qp_QPlogS>
    -1.264

> <r_qp_CIQPlogS>
    -1.731

> <r_qp_QPlogHERG>
    -2.933

> <r_qp_QPPCaco>
  1013.621

> <r_qp_QPlogBB>
    -0.264

> <r_qp_QPPMDCK>
   501.997

> <r_qp_QPlogKp>
    -2.879

> <r_qp_IP(eV)>
     8.786

> <r_qp_EA(eV)>
     0.259

> <i_qp_#metab>
1

> <r_qp_QPlogKhsa>
    -0.601

> <i_qp_HumanOralAbsorption>
3

> <r_qp_PercentHumanOralAbsorption>
    84.768

> <r_qp_SAfluorine>
     0.000

> <r_qp_SAamideO>
     0.000

> <r_qp_PSA>
    65.607

> <i_qp_#NandO>
4

> <i_qp_RuleOfFive>
0

> <i_qp_RuleOfThree>
0

> <i_qp_#ringatoms>
9

> <i_qp_#in34>
0

> <i_qp_#in56>
9

> <i_qp_#noncon>
0

> <i_qp_#nonHatm>
12

> <r_qp_Jm>
18.512059

$$$$
SE_UB_004_57
                    3D
 Structure written by MMmdl.
 19 20  0  0  1  0            999 V2000
    1.2720    0.6690    0.2280 C   0  0  0  0  0  0
    0.0980    1.3890    0.2200 C   0  0  0  0  0  0
    0.1020    2.4700    0.3040 H   0  0  0  0  0  0
   -1.1040    0.6780    0.0990 C   0  0  0  0  0  0
   -2.2260    1.4650    0.0990 O   0  0  0  0  0  0
   -3.4800    0.8040   -0.0210 C   0  0  0  0  0  0
   -4.2630    1.5690   -0.0040 H   0  0  0  0  0  0
   -3.6540    0.1310    0.8250 H   0  0  0  0  0  0
   -3.5560    0.2710   -0.9740 H   0  0  0  0  0  0
   -1.0890   -0.7310   -0.0100 C   0  0  0  0  0  0
   -2.0090   -1.3000   -0.1050 H   0  0  0  0  0  0
    0.1190   -1.4410    0.0000 C   0  0  0  0  0  0
    0.1340   -2.5210   -0.0840 H   0  0  0  0  0  0
    1.2710   -0.7030    0.1200 C   0  0  0  0  0  0
    2.5800   -1.0930    0.1610 N   0  0  0  0  0  0
    2.9440   -2.0310    0.1070 H   0  0  0  0  0  0
    3.3500    0.0430    0.2910 C   0  0  0  0  0  0
    4.5710    0.0620    0.3590 O   0  0  0  0  0  0
    2.5500    1.1940    0.3380 O   0  0  0  0  0  0
  1  2  2  0  0  0
  1 14  1  0  0  0
  1 19  1  0  0  0
  2  3  1  0  0  0
  2  4  1  0  0  0
  4  5  1  0  0  0
  4 10  2  0  0  0
  5  6  1  0  0  0
  6  7  1  0  0  0
  6  8  1  0  0  0
  6  9  1  0  0  0
 10 11  1  0  0  0
 10 12  1  0  0  0
 12 13  1  0  0  0
 12 14  2  0  0  0
 14 15  1  0  0  0
 15 16  1  0  0  0
 15 17  1  0  0  0
 17 18  2  0  0  0
 17 19  1  0  0  0
M  END
> <s_m_entry_id>
47

> <s_m_entry_name>
CamMedNP_fragmentlike.47

> <i_qp_#stars>
1

> <i_qp_#amine>
0

> <i_qp_#amidine>
0

> <i_qp_#acid>
0

> <i_qp_#amide>
0

> <i_qp_#rotor>
1

> <i_qp_#rtvFG>
0

> <i_qp_CNS>
0

> <r_qp_mol_MW>
   165.148

> <r_qp_dipole>
     7.568

> <r_qp_SASA>
   328.362

> <r_qp_FOSA>
    92.216

> <r_qp_FISA>
   104.405

> <r_qp_PISA>
   131.741

> <r_qp_WPSA>
     0.000

> <r_qp_volume>
   522.674

> <r_qp_donorHB>
     1.000

> <r_qp_accptHB>
     3.750

> <r_qp_dip^2/V>
   0.1095910

> <r_qp_ACxDN^.5/SA>
   0.0114200

> <r_qp_glob>
   0.9556510

> <r_qp_QPpolrz>
    15.379

> <r_qp_QPlogPC16>
     5.405

> <r_qp_QPlogPoct>
     9.549

> <r_qp_QPlogPw>
     7.053

> <r_qp_QPlogPo/w>
     0.686

> <r_qp_QPlogS>
    -1.248

> <r_qp_CIQPlogS>
    -1.731

> <r_qp_QPlogHERG>
    -2.878

> <r_qp_QPPCaco>
  1013.508

> <r_qp_QPlogBB>
    -0.259

> <r_qp_QPPMDCK>
   501.936

> <r_qp_QPlogKp>
    -2.884

> <r_qp_IP(eV)>
     8.810

> <r_qp_EA(eV)>
     0.253

> <i_qp_#metab>
1

> <r_qp_QPlogKhsa>
    -0.600

> <i_qp_HumanOralAbsorption>
3

> <r_qp_PercentHumanOralAbsorption>
    84.762

> <r_qp_SAfluorine>
     0.000

> <r_qp_SAamideO>
     0.000

> <r_qp_PSA>
    65.604

> <i_qp_#NandO>
4

> <i_qp_RuleOfFive>
0

> <i_qp_RuleOfThree>
0

> <i_qp_#ringatoms>
9

> <i_qp_#in34>
0

> <i_qp_#in56>
9

> <i_qp_#noncon>
0

> <i_qp_#nonHatm>
12

> <r_qp_Jm>
19.096286

$$$$
TNM_UY_016_1
                    3D
 Structure written by MMmdl.
 18 18  0  0  1  0            999 V2000
    1.3460    0.8130    0.1720 C   0  0  2  0  0  0
    2.8540    1.5230    0.8760 S   0  0  0  0  0  0
    2.9080    1.2120    2.2920 O   0  0  0  0  0  0
    2.9690    2.8950    0.4150 O   0  0  0  0  0  0
    4.1670    0.6220    0.0870 C   0  0  0  0  0  0
    5.1140    1.0850    0.3740 H   0  0  0  0  0  0
    4.0380    0.6840   -0.9950 H   0  0  0  0  0  0
    4.1530   -0.4150    0.4240 H   0  0  0  0  0  0
    1.4640    0.9070   -0.9140 H   0  0  0  0  0  0
   -0.1450    1.7200    0.6840 S   0  0  0  0  0  0
   -1.4340    0.8340   -0.6150 S   0  0  0  0  0  0
   -1.1680   -0.8040   -0.3790 N   0  0  0  0  0  0
   -1.9200   -1.4410   -0.6140 H   0  0  0  0  0  0
   -0.0350   -1.4170    0.0720 C   0  0  0  0  0  0
   -0.0180   -2.6540    0.1070 O   0  0  0  0  0  0
    1.1680   -0.6420    0.5900 C   0  0  0  0  0  0
    2.0450   -1.2120    0.2590 H   0  0  0  0  0  0
    1.1450   -0.7290    1.6840 H   0  0  0  0  0  0
  1  2  1  0  0  0
  1  9  1  0  0  0
  1 10  1  0  0  0
  1 16  1  0  0  0
  2  3  2  0  0  0
  2  4  2  0  0  0
  2  5  1  0  0  0
  5  6  1  0  0  0
  5  7  1  0  0  0
  5  8  1  0  0  0
 10 11  1  0  0  0
 11 12  1  0  0  0
 12 13  1  0  0  0
 12 14  1  0  0  0
 14 15  2  0  0  0
 14 16  1  0  0  0
 16 17  1  0  0  0
 16 18  1  0  0  0
M  END
> <s_m_entry_id>
48

> <s_m_entry_name>
CamMedNP_fragmentlike.48

> <i_qp_#stars>
1

> <i_qp_#amine>
0

> <i_qp_#amidine>
0

> <i_qp_#acid>
0

> <i_qp_#amide>
0

> <i_qp_#rotor>
1

> <i_qp_#rtvFG>
2

> <i_qp_CNS>
-1

> <r_qp_mol_MW>
   213.284

> <r_qp_dipole>
     3.817

> <r_qp_SASA>
   355.557

> <r_qp_FOSA>
   102.991

> <r_qp_FISA>
   161.915

> <r_qp_PISA>
     0.000

> <r_qp_WPSA>
    90.652

> <r_qp_volume>
   572.159

> <r_qp_donorHB>
     1.000

> <r_qp_accptHB>
     7.000

> <r_qp_dip^2/V>
   0.0254690

> <r_qp_ACxDN^.5/SA>
   0.0196870

> <r_qp_glob>
   0.9374180

> <r_qp_QPpolrz>
    16.102

> <r_qp_QPlogPC16>
     5.846

> <r_qp_QPlogPoct>
    10.897

> <r_qp_QPlogPw>
     9.847

> <r_qp_QPlogPo/w>
    -0.582

> <r_qp_QPlogS>
    -1.089

> <r_qp_CIQPlogS>
    -1.185

> <r_qp_QPlogHERG>
    -2.545

> <r_qp_QPPCaco>
   288.710

> <r_qp_QPlogBB>
    -0.503

> <r_qp_QPPMDCK>
   405.287

> <r_qp_QPlogKp>
    -4.408

> <r_qp_IP(eV)>
     9.333

> <r_qp_EA(eV)>
     2.830

> <i_qp_#metab>
1

> <r_qp_QPlogKhsa>
    -0.967

> <i_qp_HumanOralAbsorption>
2

> <r_qp_PercentHumanOralAbsorption>
    67.573

> <r_qp_SAfluorine>
     0.000

> <r_qp_SAamideO>
     0.000

> <r_qp_PSA>
    81.914

> <i_qp_#NandO>
4

> <i_qp_RuleOfFive>
0

> <i_qp_RuleOfThree>
0

> <i_qp_#ringatoms>
6

> <i_qp_#in34>
0

> <i_qp_#in56>
6

> <i_qp_#noncon>
2

> <i_qp_#nonHatm>
11

> <r_qp_Jm>
0.680557

$$$$
BNG_UY_025
                    3D
 Structure written by MMmdl.
 24 26  0  0  1  0            999 V2000
    0.9270    1.0740   -0.8230 C   0  0  0  0  0  0
    0.1940    1.4930    0.3040 C   0  0  0  0  0  0
    0.3050    2.7960    0.7450 O   0  0  0  0  0  0
   -0.8440    3.5480    0.3550 C   0  0  0  0  0  0
   -0.6560    4.5970    0.6010 H   0  0  0  0  0  0
   -1.7340    3.2270    0.9060 H   0  0  0  0  0  0
   -1.0200    3.4810   -0.7250 H   0  0  0  0  0  0
   -0.5770    0.5480    1.0180 C   0  0  0  0  0  0
   -0.6240   -0.7590    0.5460 C   0  0  0  0  0  0
    0.0510   -1.2110   -0.5830 C   0  0  0  0  0  0
   -0.0140   -2.2400   -0.9150 H   0  0  0  0  0  0
    0.8300   -0.2560   -1.2410 C   0  0  0  0  0  0
    1.5370   -0.7090   -2.3780 O   0  0  0  0  0  0
    2.3570    0.1440   -3.1140 C   0  0  0  0  0  0
    2.9720   -0.2340   -4.1030 O   0  0  0  0  0  0
    2.4550    1.5340   -2.6480 C   0  0  0  0  0  0
    3.1020    2.1870   -3.2210 H   0  0  0  0  0  0
    1.7900    1.9740   -1.5800 C   0  0  0  0  0  0
    1.8860    3.0040   -1.2540 H   0  0  0  0  0  0
   -1.3820    0.5580    2.1910 C   0  0  0  0  0  0
   -1.5790    1.3980    2.8420 H   0  0  0  0  0  0
   -1.8690   -0.7190    2.3420 C   0  0  0  0  0  0
   -2.5140   -1.1930    3.0680 H   0  0  0  0  0  0
   -1.4160   -1.5240    1.3470 O   0  0  0  0  0  0
  1  2  2  0  0  0
  1 12  1  0  0  0
  1 18  1  0  0  0
  2  3  1  0  0  0
  2  8  1  0  0  0
  3  4  1  0  0  0
  4  5  1  0  0  0
  4  6  1  0  0  0
  4  7  1  0  0  0
  8  9  2  0  0  0
  8 20  1  0  0  0
  9 10  1  0  0  0
  9 24  1  0  0  0
 10 11  1  0  0  0
 10 12  2  0  0  0
 12 13  1  0  0  0
 13 14  1  0  0  0
 14 15  2  0  0  0
 14 16  1  0  0  0
 16 17  1  0  0  0
 16 18  2  0  0  0
 18 19  1  0  0  0
 20 21  1  0  0  0
 20 22  2  0  0  0
 22 23  1  0  0  0
 22 24  1  0  0  0
M  END
> <s_m_entry_id>
49

> <s_m_entry_name>
CamMedNP_fragmentlike.49

> <i_qp_#stars>
0

> <i_qp_#amine>
0

> <i_qp_#amidine>
0

> <i_qp_#acid>
0

> <i_qp_#amide>
0

> <i_qp_#rotor>
1

> <i_qp_#rtvFG>
1

> <i_qp_CNS>
0

> <r_qp_mol_MW>
   216.193

> <r_qp_dipole>
     7.286

> <r_qp_SASA>
   378.881

> <r_qp_FOSA>
    78.858

> <r_qp_FISA>
    71.952

> <r_qp_PISA>
   228.071

> <r_qp_WPSA>
     0.000

> <r_qp_volume>
   641.965

> <r_qp_donorHB>
     0.000

> <r_qp_accptHB>
     3.750

> <r_qp_dip^2/V>
   0.0826940

> <r_qp_ACxDN^.5/SA>
   0.0000000

> <r_qp_glob>
   0.9498820

> <r_qp_QPpolrz>
    21.073

> <r_qp_QPlogPC16>
     6.796

> <r_qp_QPlogPoct>
     9.722

> <r_qp_QPlogPw>
     6.145

> <r_qp_QPlogPo/w>
     1.426

> <r_qp_QPlogS>
    -1.271

> <r_qp_CIQPlogS>
    -2.704

> <r_qp_QPlogHERG>
    -3.431

> <r_qp_QPPCaco>
  2058.633

> <r_qp_QPlogBB>
    -0.028

> <r_qp_QPPMDCK>
  1079.672

> <r_qp_QPlogKp>
    -1.946

> <r_qp_IP(eV)>
     9.171

> <r_qp_EA(eV)>
     1.096

> <i_qp_#metab>
2

> <r_qp_QPlogKhsa>
    -0.564

> <i_qp_HumanOralAbsorption>
3

> <r_qp_PercentHumanOralAbsorption>
    94.603

> <r_qp_SAfluorine>
     0.000

> <r_qp_SAamideO>
     0.000

> <r_qp_PSA>
    57.658

> <i_qp_#NandO>
4

> <i_qp_RuleOfFive>
0

> <i_qp_RuleOfThree>
0

> <i_qp_#ringatoms>
13

> <i_qp_#in34>
0

> <i_qp_#in56>
13

> <i_qp_#noncon>
0

> <i_qp_#nonHatm>
16

> <r_qp_Jm>
131.222439

$$$$
EDO_UY_47
                    3D
 Structure written by MMmdl.
 24 26  0  0  1  0            999 V2000
    1.3150    0.5600    0.5970 C   0  0  0  0  0  0
    0.2870    1.4820    0.8720 C   0  0  0  0  0  0
    0.6010    2.8090    1.0860 O   0  0  0  0  0  0
    0.5460    3.1080    2.4820 C   0  0  0  0  0  0
    0.9280    4.1240    2.6200 H   0  0  0  0  0  0
    1.1780    2.4270    3.0630 H   0  0  0  0  0  0
   -0.4830    3.0820    2.8530 H   0  0  0  0  0  0
   -1.0580    1.0510    0.8360 C   0  0  0  0  0  0
   -1.3150   -0.2920    0.5810 C   0  0  0  0  0  0
   -2.6560   -0.5290    0.5940 O   0  0  0  0  0  0
   -3.2660    0.6590    0.8440 C   0  0  0  0  0  0
   -4.3450    0.6300    0.8790 H   0  0  0  0  0  0
   -0.3340   -1.2480    0.3420 C   0  0  0  0  0  0
   -0.5790   -2.2840    0.1470 H   0  0  0  0  0  0
    0.9810   -0.7750    0.3510 C   0  0  0  0  0  0
    1.9860   -1.7340    0.0890 O   0  0  0  0  0  0
    3.3360   -1.3860    0.0590 C   0  0  0  0  0  0
    4.2160   -2.2070   -0.1630 O   0  0  0  0  0  0
    3.6610    0.0250    0.3060 C   0  0  0  0  0  0
    4.7120    0.2870    0.2710 H   0  0  0  0  0  0
    2.7230    0.9370    0.5570 C   0  0  0  0  0  0
    2.9920    1.9740    0.7300 H   0  0  0  0  0  0
   -2.3340    1.6590    0.9950 C   0  0  0  0  0  0
   -2.5420    2.7000    1.1960 H   0  0  0  0  0  0
  1  2  2  0  0  0
  1 15  1  0  0  0
  1 21  1  0  0  0
  2  3  1  0  0  0
  2  8  1  0  0  0
  3  4  1  0  0  0
  4  5  1  0  0  0
  4  6  1  0  0  0
  4  7  1  0  0  0
  8  9  2  0  0  0
  8 23  1  0  0  0
  9 10  1  0  0  0
  9 13  1  0  0  0
 10 11  1  0  0  0
 11 12  1  0  0  0
 11 23  2  0  0  0
 13 14  1  0  0  0
 13 15  2  0  0  0
 15 16  1  0  0  0
 16 17  1  0  0  0
 17 18  2  0  0  0
 17 19  1  0  0  0
 19 20  1  0  0  0
 19 21  2  0  0  0
 21 22  1  0  0  0
 23 24  1  0  0  0
M  END
> <s_m_entry_id>
50

> <s_m_entry_name>
CamMedNP_fragmentlike.50

> <i_qp_#stars>
1

> <i_qp_#amine>
0

> <i_qp_#amidine>
0

> <i_qp_#acid>
0

> <i_qp_#amide>
0

> <i_qp_#rotor>
1

> <i_qp_#rtvFG>
1

> <i_qp_CNS>
0

> <r_qp_mol_MW>
   216.193

> <r_qp_dipole>
     7.279

> <r_qp_SASA>
   378.257

> <r_qp_FOSA>
    78.852

> <r_qp_FISA>
    71.940

> <r_qp_PISA>
   227.465

> <r_qp_WPSA>
     0.000

> <r_qp_volume>
   640.764

> <r_qp_donorHB>
     0.000

> <r_qp_accptHB>
     3.750

> <r_qp_dip^2/V>
   0.0826980

> <r_qp_ACxDN^.5/SA>
   0.0000000

> <r_qp_glob>
   0.9502610

> <r_qp_QPpolrz>
    21.020

> <r_qp_QPlogPC16>
     6.783

> <r_qp_QPlogPoct>
     9.702

> <r_qp_QPlogPw>
     6.139

> <r_qp_QPlogPo/w>
     1.418

> <r_qp_QPlogS>
    -1.259

> <r_qp_CIQPlogS>
    -2.704

> <r_qp_QPlogHERG>
    -3.422

> <r_qp_QPPCaco>
  2059.169

> <r_qp_QPlogBB>
    -0.028

> <r_qp_QPPMDCK>
  1079.976

> <r_qp_QPlogKp>
    -1.948

> <r_qp_IP(eV)>
     9.170

> <r_qp_EA(eV)>
     1.095

> <i_qp_#metab>
2

> <r_qp_QPlogKhsa>
    -0.567

> <i_qp_HumanOralAbsorption>
3

> <r_qp_PercentHumanOralAbsorption>
    94.555

> <r_qp_SAfluorine>
     0.000

> <r_qp_SAamideO>
     0.000

> <r_qp_PSA>
    57.682

> <i_qp_#NandO>
4

> <i_qp_RuleOfFive>
0

> <i_qp_RuleOfThree>
0

> <i_qp_#ringatoms>
13

> <i_qp_#in34>
0

> <i_qp_#in56>
13

> <i_qp_#noncon>
0

> <i_qp_#nonHatm>
16

> <r_qp_Jm>
134.248555

$$$$
SE_UB_007_27A
                    3D
 Structure written by MMmdl.
 24 26  0  0  1  0            999 V2000
    1.1920    0.7850   -0.2490 C   0  0  0  0  0  0
   -0.1770    1.1290   -0.4320 C   0  0  0  0  0  0
   -0.6140    2.1160   -0.3890 H   0  0  0  0  0  0
   -0.8440   -0.0450   -0.6780 C   0  0  0  0  0  0
   -1.8780   -0.2920   -0.8740 H   0  0  0  0  0  0
    0.0160   -1.0920   -0.6660 O   0  0  0  0  0  0
    1.2660   -0.5990   -0.4130 C   0  0  0  0  0  0
    2.4570   -1.3350   -0.3310 C   0  0  0  0  0  0
    2.4850   -2.4080   -0.4470 H   0  0  0  0  0  0
    3.6140   -0.5690   -0.0860 C   0  0  0  0  0  0
    3.6030    0.8190    0.0840 C   0  0  0  0  0  0
    2.3750    1.5020    0.0320 C   0  0  0  0  0  0
    2.3510    2.8740    0.1700 O   0  0  0  0  0  0
    1.9370    3.2300    1.4910 C   0  0  0  0  0  0
    2.0470    4.3130    1.5950 H   0  0  0  0  0  0
    2.5650    2.7510    2.2500 H   0  0  0  0  0  0
    0.8840    2.9800    1.6570 H   0  0  0  0  0  0
    4.8460   -1.2760   -0.0160 O   0  0  0  0  0  0
    6.0610   -0.6350    0.2090 C   0  0  0  0  0  0
    7.1210   -1.2430    0.2740 O   0  0  0  0  0  0
    6.0130    0.8230    0.3650 C   0  0  0  0  0  0
    6.9620    1.3190    0.5290 H   0  0  0  0  0  0
    4.8710    1.5060    0.3080 C   0  0  0  0  0  0
    4.8680    2.5850    0.4210 H   0  0  0  0  0  0
  1  2  1  0  0  0
  1  7  2  0  0  0
  1 12  1  0  0  0
  2  3  1  0  0  0
  2  4  2  0  0  0
  4  5  1  0  0  0
  4  6  1  0  0  0
  6  7  1  0  0  0
  7  8  1  0  0  0
  8  9  1  0  0  0
  8 10  2  0  0  0
 10 11  1  0  0  0
 10 18  1  0  0  0
 11 12  2  0  0  0
 11 23  1  0  0  0
 12 13  1  0  0  0
 13 14  1  0  0  0
 14 15  1  0  0  0
 14 16  1  0  0  0
 14 17  1  0  0  0
 18 19  1  0  0  0
 19 20  2  0  0  0
 19 21  1  0  0  0
 21 22  1  0  0  0
 21 23  2  0  0  0
 23 24  1  0  0  0
M  END
> <s_m_entry_id>
51

> <s_m_entry_name>
CamMedNP_fragmentlike.51

> <i_qp_#stars>
1

> <i_qp_#amine>
0

> <i_qp_#amidine>
0

> <i_qp_#acid>
0

> <i_qp_#amide>
0

> <i_qp_#rotor>
1

> <i_qp_#rtvFG>
1

> <i_qp_CNS>
0

> <r_qp_mol_MW>
   216.193

> <r_qp_dipole>
     7.262

> <r_qp_SASA>
   378.280

> <r_qp_FOSA>
    78.947

> <r_qp_FISA>
    71.203

> <r_qp_PISA>
   228.131

> <r_qp_WPSA>
     0.000

> <r_qp_volume>
   641.232

> <r_qp_donorHB>
     0.000

> <r_qp_accptHB>
     3.750

> <r_qp_dip^2/V>
   0.0822530

> <r_qp_ACxDN^.5/SA>
   0.0000000

> <r_qp_glob>
   0.9506660

> <r_qp_QPpolrz>
    21.045

> <r_qp_QPlogPC16>
     6.792

> <r_qp_QPlogPoct>
     9.703

> <r_qp_QPlogPw>
     6.139

> <r_qp_QPlogPo/w>
     1.427

> <r_qp_QPlogS>
    -1.259

> <r_qp_CIQPlogS>
    -2.704

> <r_qp_QPlogHERG>
    -3.418

> <r_qp_QPPCaco>
  2092.577

> <r_qp_QPlogBB>
    -0.022

> <r_qp_QPPMDCK>
  1098.927

> <r_qp_QPlogKp>
    -1.932

> <r_qp_IP(eV)>
     9.163

> <r_qp_EA(eV)>
     1.098

> <i_qp_#metab>
2

> <r_qp_QPlogKhsa>
    -0.566

> <i_qp_HumanOralAbsorption>
3

> <r_qp_PercentHumanOralAbsorption>
    94.733

> <r_qp_SAfluorine>
     0.000

> <r_qp_SAamideO>
     0.000

> <r_qp_PSA>
    57.616

> <i_qp_#NandO>
4

> <i_qp_RuleOfFive>
0

> <i_qp_RuleOfThree>
0

> <i_qp_#ringatoms>
13

> <i_qp_#in34>
0

> <i_qp_#in56>
13

> <i_qp_#noncon>
0

> <i_qp_#nonHatm>
16

> <r_qp_Jm>
139.123577

$$$$
JW_UY_004D
                    3D
 Structure written by MMmdl.
 28 30  0  0  1  0            999 V2000
    1.3090    0.6670   -0.0330 C   0  0  0  0  0  0
    0.1140    1.3850    0.1040 C   0  0  0  0  0  0
    0.1190    2.4710    0.1760 H   0  0  0  0  0  0
   -1.0940    0.7070    0.1490 C   0  0  0  0  0  0
   -2.0250    1.2580    0.2550 H   0  0  0  0  0  0
   -1.1110   -0.6830    0.0570 C   0  0  0  0  0  0
   -2.0840   -1.1640    0.0970 H   0  0  0  0  0  0
    0.0770   -1.4270   -0.0820 C   0  0  0  0  0  0
    0.0670   -2.7970   -0.1730 O   0  0  0  0  0  0
   -1.1780   -3.4820   -0.1250 C   0  0  0  0  0  0
   -0.9720   -4.5530   -0.2120 H   0  0  0  0  0  0
   -1.8170   -3.1990   -0.9680 H   0  0  0  0  0  0
   -1.6830   -3.3190    0.8330 H   0  0  0  0  0  0
    1.3350   -0.7640   -0.1310 C   0  0  0  0  0  0
    2.5960   -1.4190   -0.2680 N   0  0  0  0  0  0
    2.7110   -2.8680   -0.3730 C   0  0  0  0  0  0
    3.7480   -3.2090   -0.4720 H   0  0  0  0  0  0
    2.1910   -3.2390   -1.2630 H   0  0  0  0  0  0
    2.3230   -3.3580    0.5270 H   0  0  0  0  0  0
    3.7180   -0.6610   -0.3020 C   0  0  0  0  0  0
    3.7840    0.7050   -0.2150 C   0  0  0  0  0  0
    2.5740    1.4640   -0.0740 C   0  0  0  0  0  0
    2.5630    2.6870    0.0090 O   0  0  0  0  0  0
    4.9620   -1.1900   -0.4300 O   0  0  0  0  0  0
    5.8300   -0.1390   -0.4250 C   0  0  0  0  0  0
    6.8750   -0.3980   -0.5200 H   0  0  0  0  0  0
    5.1510    1.0540   -0.2940 C   0  0  0  0  0  0
    5.5860    2.0430   -0.2610 H   0  0  0  0  0  0
  1  2  2  0  0  0
  1 14  1  0  0  0
  1 22  1  0  0  0
  2  3  1  0  0  0
  2  4  1  0  0  0
  4  5  1  0  0  0
  4  6  2  0  0  0
  6  7  1  0  0  0
  6  8  1  0  0  0
  8  9  1  0  0  0
  8 14  2  0  0  0
  9 10  1  0  0  0
 10 11  1  0  0  0
 10 12  1  0  0  0
 10 13  1  0  0  0
 14 15  1  0  0  0
 15 16  1  0  0  0
 15 20  1  0  0  0
 16 17  1  0  0  0
 16 18  1  0  0  0
 16 19  1  0  0  0
 20 21  2  0  0  0
 20 24  1  0  0  0
 21 22  1  0  0  0
 21 27  1  0  0  0
 22 23  2  0  0  0
 24 25  1  0  0  0
 25 26  1  0  0  0
 25 27  2  0  0  0
 27 28  1  0  0  0
M  END
> <s_m_entry_id>
52

> <s_m_entry_name>
CamMedNP_fragmentlike.52

> <i_qp_#stars>
0

> <i_qp_#amine>
0

> <i_qp_#amidine>
0

> <i_qp_#acid>
0

> <i_qp_#amide>
0

> <i_qp_#rotor>
1

> <i_qp_#rtvFG>
0

> <i_qp_CNS>
1

> <r_qp_mol_MW>
   229.235

> <r_qp_dipole>
     5.877

> <r_qp_SASA>
   436.287

> <r_qp_FOSA>
   155.154

> <r_qp_FISA>
    50.147

> <r_qp_PISA>
   230.987

> <r_qp_WPSA>
     0.000

> <r_qp_volume>
   731.343

> <r_qp_donorHB>
     0.000

> <r_qp_accptHB>
     3.750

> <r_qp_dip^2/V>
   0.0472230

> <r_qp_ACxDN^.5/SA>
   0.0000000

> <r_qp_glob>
   0.8997870

> <r_qp_QPpolrz>
    24.678

> <r_qp_QPlogPC16>
     7.116

> <r_qp_QPlogPoct>
    10.302

> <r_qp_QPlogPw>
     6.154

> <r_qp_QPlogPo/w>
     2.153

> <r_qp_QPlogS>
    -2.359

> <r_qp_CIQPlogS>
    -2.981

> <r_qp_QPlogHERG>
    -4.255

> <r_qp_QPPCaco>
  3314.059

> <r_qp_QPlogBB>
     0.090

> <r_qp_QPPMDCK>
  1806.333

> <r_qp_QPlogKp>
    -1.534

> <r_qp_IP(eV)>
     8.012

> <r_qp_EA(eV)>
     0.412

> <i_qp_#metab>
2

> <r_qp_QPlogKhsa>
    -0.304

> <i_qp_HumanOralAbsorption>
3

> <r_qp_PercentHumanOralAbsorption>
   100.000

> <r_qp_SAfluorine>
     0.000

> <r_qp_SAamideO>
     0.000

> <r_qp_PSA>
    42.361

> <i_qp_#NandO>
4

> <i_qp_RuleOfFive>
0

> <i_qp_RuleOfThree>
0

> <i_qp_#ringatoms>
13

> <i_qp_#in34>
0

> <i_qp_#in56>
13

> <i_qp_#noncon>
0

> <i_qp_#nonHatm>
17

> <r_qp_Jm>
29.358898

$$$$
JTM_UY_XX06
                    3D
 Structure written by MMmdl.
 26 28  0  0  1  0            999 V2000
    1.0470    0.4880    0.6100 C   0  0  0  0  0  0
    2.0040    0.9390    0.8640 H   0  0  0  0  0  0
   -0.1210    1.2500    0.6820 C   0  0  0  0  0  0
   -0.0590    2.2920    0.9920 H   0  0  0  0  0  0
   -1.3540    0.6730    0.3560 C   0  0  0  0  0  0
   -1.4090   -0.6780   -0.0430 C   0  0  0  0  0  0
   -0.2330   -1.4340   -0.1120 C   0  0  0  0  0  0
   -0.2610   -2.4780   -0.4180 H   0  0  0  0  0  0
    0.9910   -0.8490    0.2150 C   0  0  0  0  0  0
    1.9050   -1.4360    0.1620 H   0  0  0  0  0  0
   -2.5820    1.5160    0.4430 C   0  0  0  0  0  0
   -2.5240    2.6880    0.7920 O   0  0  0  0  0  0
   -3.8200    0.8620    0.0940 C   0  0  0  0  0  0
   -3.8380   -0.4560   -0.2910 C   0  0  0  0  0  0
   -2.7040   -1.3270   -0.3980 C   0  0  0  0  0  0
   -2.7390   -2.5020   -0.7430 O   0  0  0  0  0  0
   -5.1620    1.3020    0.0500 C   0  0  0  0  0  0
   -5.5430    2.2870    0.2870 H   0  0  0  0  0  0
   -5.9180    0.2170   -0.3630 C   0  0  0  0  0  0
   -5.1010   -0.8640   -0.5720 O   0  0  0  0  0  0
   -7.3400    0.0820   -0.5850 C   0  0  0  0  0  0
   -7.8300   -1.2710   -1.0410 C   0  0  0  0  0  0
   -8.9150   -1.2420   -1.1730 H   0  0  0  0  0  0
   -7.5920   -2.0280   -0.2890 H   0  0  0  0  0  0
   -7.3710   -1.5320   -1.9990 H   0  0  0  0  0  0
   -8.1340    1.0070   -0.4180 O   0  0  0  0  0  0
  1  2  1  0  0  0
  1  3  2  0  0  0
  1  9  1  0  0  0
  3  4  1  0  0  0
  3  5  1  0  0  0
  5  6  2  0  0  0
  5 11  1  0  0  0
  6  7  1  0  0  0
  6 15  1  0  0  0
  7  8  1  0  0  0
  7  9  2  0  0  0
  9 10  1  0  0  0
 11 12  2  0  0  0
 11 13  1  0  0  0
 13 14  2  0  0  0
 13 17  1  0  0  0
 14 15  1  0  0  0
 14 20  1  0  0  0
 15 16  2  0  0  0
 17 18  1  0  0  0
 17 19  2  0  0  0
 19 20  1  0  0  0
 19 21  1  0  0  0
 21 22  1  0  0  0
 21 26  2  0  0  0
 22 23  1  0  0  0
 22 24  1  0  0  0
 22 25  1  0  0  0
M  END
> <s_m_entry_id>
53

> <s_m_entry_name>
CamMedNP_fragmentlike.53

> <i_qp_#stars>
1

> <i_qp_#amine>
0

> <i_qp_#amidine>
0

> <i_qp_#acid>
0

> <i_qp_#amide>
0

> <i_qp_#rotor>
1

> <i_qp_#rtvFG>
0

> <i_qp_CNS>
-1

> <r_qp_mol_MW>
   240.215

> <r_qp_dipole>
     4.374

> <r_qp_SASA>
   461.647

> <r_qp_FOSA>
    92.647

> <r_qp_FISA>
   157.090

> <r_qp_PISA>
   211.909

> <r_qp_WPSA>
     0.000

> <r_qp_volume>
   756.451

> <r_qp_donorHB>
     0.000

> <r_qp_accptHB>
     6.500

> <r_qp_dip^2/V>
   0.0252890

> <r_qp_ACxDN^.5/SA>
   0.0000000

> <r_qp_glob>
   0.8697130

> <r_qp_QPpolrz>
    25.501

> <r_qp_QPlogPC16>
     7.776

> <r_qp_QPlogPoct>
    12.202

> <r_qp_QPlogPw>
     9.522

> <r_qp_QPlogPo/w>
     0.226

> <r_qp_QPlogS>
    -1.399

> <r_qp_CIQPlogS>
    -1.939

> <r_qp_QPlogHERG>
    -4.651

> <r_qp_QPPCaco>
   320.783

> <r_qp_QPlogBB>
    -0.881

> <r_qp_QPPMDCK>
   144.751

> <r_qp_QPlogKp>
    -3.572

> <r_qp_IP(eV)>
    10.239

> <r_qp_EA(eV)>
     1.895

> <i_qp_#metab>
1

> <r_qp_QPlogKhsa>
    -0.967

> <i_qp_HumanOralAbsorption>
2

> <r_qp_PercentHumanOralAbsorption>
    73.123

> <r_qp_SAfluorine>
     0.000

> <r_qp_SAamideO>
     0.000

> <r_qp_PSA>
    94.432

> <i_qp_#NandO>
4

> <i_qp_RuleOfFive>
0

> <i_qp_RuleOfThree>
0

> <i_qp_#ringatoms>
13

> <i_qp_#in34>
0

> <i_qp_#in56>
13

> <i_qp_#noncon>
0

> <i_qp_#nonHatm>
18

> <r_qp_Jm>
2.565755

$$$$
BNG_UY_156
                    3D
 Structure written by MMmdl.
 22 23  0  0  1  0            999 V2000
    1.3100    0.6490    0.1560 C   0  0  0  0  0  0
    0.1610    1.4130    0.0980 C   0  0  0  0  0  0
    0.2340    2.4900    0.1760 H   0  0  0  0  0  0
   -1.0540    0.7370   -0.0610 C   0  0  0  0  0  0
   -2.2900    1.3230   -0.1390 O   0  0  0  0  0  0
   -2.3360    2.7420   -0.0520 C   0  0  0  0  0  0
   -3.3830    3.0480   -0.1310 H   0  0  0  0  0  0
   -1.7890    3.2060   -0.8790 H   0  0  0  0  0  0
   -1.9600    3.0900    0.9160 H   0  0  0  0  0  0
   -1.0730   -0.6740   -0.1550 C   0  0  0  0  0  0
   -2.0270   -1.1830   -0.2790 H   0  0  0  0  0  0
    0.1050   -1.4260   -0.0940 C   0  0  0  0  0  0
    0.0790   -2.5060   -0.1680 H   0  0  0  0  0  0
    1.2800   -0.7270    0.0620 C   0  0  0  0  0  0
    2.5870   -1.1430    0.1580 N   0  0  0  0  0  0
    3.0290   -2.5090    0.1100 C   0  0  0  0  0  0
    4.1170   -2.5600    0.2080 H   0  0  0  0  0  0
    2.7370   -2.9510   -0.8480 H   0  0  0  0  0  0
    2.5700   -3.0680    0.9310 H   0  0  0  0  0  0
    3.3790   -0.0200    0.3060 C   0  0  0  0  0  0
    4.5980    0.0020    0.4220 O   0  0  0  0  0  0
    2.5960    1.1460    0.3100 O   0  0  0  0  0  0
  1  2  2  0  0  0
  1 14  1  0  0  0
  1 22  1  0  0  0
  2  3  1  0  0  0
  2  4  1  0  0  0
  4  5  1  0  0  0
  4 10  2  0  0  0
  5  6  1  0  0  0
  6  7  1  0  0  0
  6  8  1  0  0  0
  6  9  1  0  0  0
 10 11  1  0  0  0
 10 12  1  0  0  0
 12 13  1  0  0  0
 12 14  2  0  0  0
 14 15  1  0  0  0
 15 16  1  0  0  0
 15 20  1  0  0  0
 16 17  1  0  0  0
 16 18  1  0  0  0
 16 19  1  0  0  0
 20 21  2  0  0  0
 20 22  1  0  0  0
M  END
> <s_m_entry_id>
54

> <s_m_entry_name>
CamMedNP_fragmentlike.54

> <i_qp_#stars>
1

> <i_qp_#amine>
0

> <i_qp_#amidine>
0

> <i_qp_#acid>
0

> <i_qp_#amide>
0

> <i_qp_#rotor>
1

> <i_qp_#rtvFG>
0

> <i_qp_CNS>
0

> <r_qp_mol_MW>
   179.175

> <r_qp_dipole>
     5.025

> <r_qp_SASA>
   360.490

> <r_qp_FOSA>
   172.994

> <r_qp_FISA>
    67.462

> <r_qp_PISA>
   120.034

> <r_qp_WPSA>
     0.000

> <r_qp_volume>
   586.034

> <r_qp_donorHB>
     0.000

> <r_qp_accptHB>
     3.750

> <r_qp_dip^2/V>
   0.0430940

> <r_qp_ACxDN^.5/SA>
   0.0000000

> <r_qp_glob>
   0.9394790

> <r_qp_QPpolrz>
    17.803

> <r_qp_QPlogPC16>
     5.327

> <r_qp_QPlogPoct>
     7.807

> <r_qp_QPlogPw>
     5.335

> <r_qp_QPlogPo/w>
     1.073

> <r_qp_QPlogS>
    -0.922

> <r_qp_CIQPlogS>
    -1.678

> <r_qp_QPlogHERG>
    -3.084

> <r_qp_QPPCaco>
  2270.682

> <r_qp_QPlogBB>
    -0.006

> <r_qp_QPPMDCK>
  1200.364

> <r_qp_QPlogKp>
    -2.244

> <r_qp_IP(eV)>
     8.704

> <r_qp_EA(eV)>
     0.218

> <i_qp_#metab>
1

> <r_qp_QPlogKhsa>
    -0.726

> <i_qp_HumanOralAbsorption>
3

> <r_qp_PercentHumanOralAbsorption>
    93.299

> <r_qp_SAfluorine>
     0.000

> <r_qp_SAamideO>
     0.000

> <r_qp_PSA>
    52.608

> <i_qp_#NandO>
4

> <i_qp_RuleOfFive>
0

> <i_qp_RuleOfThree>
0

> <i_qp_#ringatoms>
9

> <i_qp_#in34>
0

> <i_qp_#in56>
9

> <i_qp_#noncon>
0

> <i_qp_#nonHatm>
13

> <r_qp_Jm>
122.21329

$$$$
AN_UY_219
                    3D
 Structure written by MMmdl.
 25 27  0  0  1  0            999 V2000
    1.4040    0.6960   -0.0100 C   0  0  0  0  0  0
    0.1980    1.3800    0.1510 C   0  0  0  0  0  0
    0.1800    2.4650    0.2320 H   0  0  0  0  0  0
   -1.0000    0.6640    0.1930 C   0  0  0  0  0  0
   -1.9440    1.1930    0.3140 H   0  0  0  0  0  0
   -0.9950   -0.7280    0.0730 C   0  0  0  0  0  0
   -1.9340   -1.2770    0.1040 H   0  0  0  0  0  0
    0.2090   -1.4170   -0.0790 C   0  0  0  0  0  0
    0.2030   -2.5020   -0.1580 H   0  0  0  0  0  0
    1.4110   -0.7070   -0.1120 C   0  0  0  0  0  0
    2.6960   -1.4470   -0.2080 C   0  0  0  0  0  0
    2.7270   -2.6340   -0.5040 O   0  0  0  0  0  0
    3.9150   -0.6170    0.1510 C   0  0  2  0  0  0
    3.8200   -0.4220    1.2340 H   0  0  0  0  0  0
    3.8320    0.6620   -0.6720 C   0  0  1  0  0  0
    3.6450    0.4840   -1.7400 H   0  0  0  0  0  0
    2.6730    1.4620   -0.1220 C   0  0  0  0  0  0
    2.7240    2.6550    0.1480 O   0  0  0  0  0  0
    5.2280   -1.1320   -0.0440 O   0  0  0  0  0  0
    5.9560    0.0590   -0.1940 C   0  0  0  0  0  0
    5.2260    1.1290   -0.5050 C   0  0  0  0  0  0
    5.5940    2.1270   -0.6940 H   0  0  0  0  0  0
    7.4150    0.0520   -0.0500 C   0  0  0  0  0  0
    7.8490   -0.9330    0.1860 H   0  0  0  0  0  0
    8.1160    1.0490   -0.1770 O   0  0  0  0  0  0
  1  2  2  0  0  0
  1 10  1  0  0  0
  1 17  1  0  0  0
  2  3  1  0  0  0
  2  4  1  0  0  0
  4  5  1  0  0  0
  4  6  2  0  0  0
  6  7  1  0  0  0
  6  8  1  0  0  0
  8  9  1  0  0  0
  8 10  2  0  0  0
 10 11  1  0  0  0
 11 12  2  0  0  0
 11 13  1  0  0  0
 13 14  1  0  0  0
 13 15  1  0  0  0
 13 19  1  0  0  0
 15 16  1  0  0  0
 15 17  1  0  0  0
 15 21  1  0  0  0
 17 18  2  0  0  0
 19 20  1  0  0  0
 20 21  2  0  0  0
 20 23  1  0  0  0
 21 22  1  0  0  0
 23 24  1  0  0  0
 23 25  2  0  0  0
M  END
> <s_m_entry_id>
55

> <s_m_entry_name>
CamMedNP_fragmentlike.55

> <i_qp_#stars>
0

> <i_qp_#amine>
0

> <i_qp_#amidine>
0

> <i_qp_#acid>
0

> <i_qp_#amide>
0

> <i_qp_#rotor>
1

> <i_qp_#rtvFG>
0

> <i_qp_CNS>
-1

> <r_qp_mol_MW>
   228.204

> <r_qp_dipole>
     4.825

> <r_qp_SASA>
   407.261

> <r_qp_FOSA>
    41.518

> <r_qp_FISA>
   169.647

> <r_qp_PISA>
   196.096

> <r_qp_WPSA>
     0.000

> <r_qp_volume>
   689.404

> <r_qp_donorHB>
     0.000

> <r_qp_accptHB>
     6.750

> <r_qp_dip^2/V>
   0.0337750

> <r_qp_ACxDN^.5/SA>
   0.0000000

> <r_qp_glob>
   0.9267050

> <r_qp_QPpolrz>
    22.667

> <r_qp_QPlogPC16>
     7.515

> <r_qp_QPlogPoct>
    11.623

> <r_qp_QPlogPw>
     9.615

> <r_qp_QPlogPo/w>
    -0.439

> <r_qp_QPlogS>
    -0.238

> <r_qp_CIQPlogS>
    -1.438

> <r_qp_QPlogHERG>
    -3.653

> <r_qp_QPPCaco>
   243.859

> <r_qp_QPlogBB>
    -0.814

> <r_qp_QPPMDCK>
   107.627

> <r_qp_QPlogKp>
    -3.859

> <r_qp_IP(eV)>
    10.195

> <r_qp_EA(eV)>
     1.286

> <i_qp_#metab>
2

> <r_qp_QPlogKhsa>
    -1.229

> <i_qp_HumanOralAbsorption>
2

> <r_qp_PercentHumanOralAbsorption>
    67.101

> <r_qp_SAfluorine>
     0.000

> <r_qp_SAamideO>
     0.000

> <r_qp_PSA>
   102.350

> <i_qp_#NandO>
4

> <i_qp_RuleOfFive>
0

> <i_qp_RuleOfThree>
0

> <i_qp_#ringatoms>
13

> <i_qp_#in34>
0

> <i_qp_#in56>
13

> <i_qp_#noncon>
2

> <i_qp_#nonHatm>
17

> <r_qp_Jm>
18.252966

$$$$
UB_MBA_52
                    3D
 Structure written by MMmdl.
 41 41  0  0  1  0            999 V2000
    3.9170    0.3160    0.0720 C   0  0  0  0  0  0
    4.7230    0.9760    0.4280 H   0  0  0  0  0  0
    3.8920    0.4490   -1.0170 H   0  0  0  0  0  0
    2.6380    0.8910    0.7100 C   0  0  2  0  0  0
    2.7750    1.9820    0.7130 H   0  0  0  0  0  0
    2.5780    0.5100    2.0850 O   0  0  0  0  0  0
    1.9640    1.1250    2.5310 H   0  0  0  0  0  0
    1.3100    0.6500   -0.0060 C   0  0  0  0  0  0
    0.5090    1.1820    0.5230 H   0  0  0  0  0  0
    1.3670    1.0880   -1.0100 H   0  0  0  0  0  0
    0.8260   -0.7790   -0.1670 C   0  0  0  0  0  0
    0.6540   -1.2460   -1.2960 O   0  0  0  0  0  0
    3.6700   -2.1510   -0.4250 C   0  0  0  0  0  0
    3.9700   -2.0720   -1.4730 H   0  0  0  0  0  0
    4.3460   -1.1270    0.4560 C   0  0  1  0  0  0
    5.8620   -1.2800    0.2440 C   0  0  0  0  0  0
    6.1580   -1.0640   -0.7890 H   0  0  0  0  0  0
    6.1960   -2.2950    0.4940 H   0  0  0  0  0  0
    6.4180   -0.6070    0.9080 H   0  0  0  0  0  0
    4.1310   -1.3800    1.8390 O   0  0  0  0  0  0
    3.4920   -0.6990    2.1600 H   0  0  0  0  0  0
    0.4020   -1.5400    1.0800 C   0  0  0  0  0  0
   -0.6620   -1.3190    1.2230 H   0  0  0  0  0  0
    0.9200   -1.1580    1.9600 H   0  0  0  0  0  0
    0.5940   -3.0600    1.0100 C   0  0  0  0  0  0
    0.0290   -3.4730    1.8520 H   0  0  0  0  0  0
    0.1330   -3.4640    0.0990 H   0  0  0  0  0  0
    2.0760   -3.5060    1.1080 C   0  0  1  0  0  0
    2.5180   -2.9990    1.9700 H   0  0  0  0  0  0
    2.2320   -5.0400    1.3570 C   0  0  0  0  0  0
    1.5400   -5.5020    2.6470 C   0  0  0  0  0  0
    1.7720   -6.5510    2.8610 H   0  0  0  0  0  0
    0.4510   -5.4350    2.5660 H   0  0  0  0  0  0
    1.8600   -4.9030    3.5060 H   0  0  0  0  0  0
    3.7120   -5.4520    1.4340 C   0  0  0  0  0  0
    4.2330   -5.2680    0.4890 H   0  0  0  0  0  0
    3.8080   -6.5220    1.6480 H   0  0  0  0  0  0
    4.2340   -4.9020    2.2250 H   0  0  0  0  0  0
    1.7760   -5.5880    0.5220 H   0  0  0  0  0  0
    2.7750   -3.1210   -0.1770 C   0  0  0  0  0  0
    2.4530   -3.7020   -1.0440 H   0  0  0  0  0  0
  1  2  1  0  0  0
  1  3  1  0  0  0
  1  4  1  0  0  0
  1 15  1  0  0  0
  4  5  1  0  0  0
  4  6  1  0  0  0
  4  8  1  0  0  0
  6  7  1  0  0  0
  8  9  1  0  0  0
  8 10  1  0  0  0
  8 11  1  0  0  0
 11 12  2  0  0  0
 11 22  1  0  0  0
 13 14  1  0  0  0
 13 15  1  0  0  0
 13 40  2  0  0  0
 15 16  1  0  0  0
 15 20  1  0  0  0
 16 17  1  0  0  0
 16 18  1  0  0  0
 16 19  1  0  0  0
 20 21  1  0  0  0
 22 23  1  0  0  0
 22 24  1  0  0  0
 22 25  1  0  0  0
 25 26  1  0  0  0
 25 27  1  0  0  0
 25 28  1  0  0  0
 28 29  1  0  0  0
 28 30  1  0  0  0
 28 40  1  0  0  0
 30 31  1  0  0  0
 30 35  1  0  0  0
 30 39  1  0  0  0
 31 32  1  0  0  0
 31 33  1  0  0  0
 31 34  1  0  0  0
 35 36  1  0  0  0
 35 37  1  0  0  0
 35 38  1  0  0  0
 40 41  1  0  0  0
M  END
> <s_m_entry_id>
56

> <s_m_entry_name>
CamMedNP_fragmentlike.56

> <i_qp_#stars>
1

> <i_qp_#amine>
0

> <i_qp_#amidine>
0

> <i_qp_#acid>
0

> <i_qp_#amide>
0

> <i_qp_#rotor>
3

> <i_qp_#rtvFG>
1

> <i_qp_CNS>
0

> <r_qp_mol_MW>
   240.342

> <r_qp_dipole>
     5.533

> <r_qp_SASA>
   444.384

> <r_qp_FOSA>
   368.749

> <r_qp_FISA>
    74.534

> <r_qp_PISA>
     1.101

> <r_qp_WPSA>
     0.000

> <r_qp_volume>
   822.168

> <r_qp_donorHB>
     2.000

> <r_qp_accptHB>
     4.450

> <r_qp_dip^2/V>
   0.0372420

> <r_qp_ACxDN^.5/SA>
   0.0141620

> <r_qp_glob>
   0.9550970

> <r_qp_QPpolrz>
    24.833

> <r_qp_QPlogPC16>
     7.437

> <r_qp_QPlogPoct>
    13.342

> <r_qp_QPlogPw>
     7.954

> <r_qp_QPlogPo/w>
     2.006

> <r_qp_QPlogS>
    -2.432

> <r_qp_CIQPlogS>
    -1.890

> <r_qp_QPlogHERG>
    -2.264

> <r_qp_QPPCaco>
  1945.778

> <r_qp_QPlogBB>
    -0.162

> <r_qp_QPPMDCK>
  1015.841

> <r_qp_QPlogKp>
    -2.601

> <r_qp_IP(eV)>
     9.625

> <r_qp_EA(eV)>
    -0.690

> <i_qp_#metab>
5

> <r_qp_QPlogKhsa>
    -0.068

> <i_qp_HumanOralAbsorption>
3

> <r_qp_PercentHumanOralAbsorption>
   100.000

> <r_qp_SAfluorine>
     0.000

> <r_qp_SAamideO>
     0.000

> <r_qp_PSA>
    52.021

> <i_qp_#NandO>
3

> <i_qp_RuleOfFive>
0

> <i_qp_RuleOfThree>
0

> <i_qp_#ringatoms>
10

> <i_qp_#in34>
0

> <i_qp_#in56>
0

> <i_qp_#noncon>
7

> <i_qp_#nonHatm>
17

> <r_qp_Jm>
2.224913

$$$$
AN_UY_133
                    3D
 Structure written by MMmdl.
 25 26  0  0  1  0            999 V2000
    1.2210    0.7380    0.0780 C   0  0  0  0  0  0
   -0.0390    1.3540    0.1550 C   0  0  0  0  0  0
   -0.1030    2.4300    0.3060 H   0  0  0  0  0  0
   -1.2190    0.6130    0.0250 C   0  0  0  0  0  0
   -2.3690    1.3480    0.1160 O   0  0  0  0  0  0
   -3.5960    0.6440   -0.0230 C   0  0  0  0  0  0
   -4.4100    1.3690    0.0690 H   0  0  0  0  0  0
   -3.7190   -0.0970    0.7750 H   0  0  0  0  0  0
   -3.6760    0.1780   -1.0110 H   0  0  0  0  0  0
   -1.1400   -0.7640   -0.1800 C   0  0  0  0  0  0
   -2.0250   -1.3810   -0.2900 H   0  0  0  0  0  0
    0.1080   -1.3910   -0.2460 C   0  0  0  0  0  0
    0.1660   -2.4640   -0.4030 H   0  0  0  0  0  0
    1.2810   -0.6480   -0.1030 C   0  0  0  0  0  0
    2.4510   -1.3550   -0.1860 O   0  0  0  0  0  0
    3.6150   -0.6560    0.2640 C   0  0  0  0  0  0
    4.4860   -1.2250   -0.0780 H   0  0  0  0  0  0
    3.6340   -0.6610    1.3600 H   0  0  0  0  0  0
    3.6800    0.7540   -0.2910 C   0  0  0  0  0  0
    3.6580    0.7290   -1.3890 H   0  0  0  0  0  0
    4.6140    1.2500   -0.0050 H   0  0  0  0  0  0
    2.4840    1.5400    0.2310 C   0  0  1  0  0  0
    2.3870    2.7710   -0.4780 O   0  0  0  0  0  0
    3.2210    3.2520   -0.3460 H   0  0  0  0  0  0
    2.6190    1.7700    1.2950 H   0  0  0  0  0  0
  1  2  2  0  0  0
  1 14  1  0  0  0
  1 22  1  0  0  0
  2  3  1  0  0  0
  2  4  1  0  0  0
  4  5  1  0  0  0
  4 10  2  0  0  0
  5  6  1  0  0  0
  6  7  1  0  0  0
  6  8  1  0  0  0
  6  9  1  0  0  0
 10 11  1  0  0  0
 10 12  1  0  0  0
 12 13  1  0  0  0
 12 14  2  0  0  0
 14 15  1  0  0  0
 15 16  1  0  0  0
 16 17  1  0  0  0
 16 18  1  0  0  0
 16 19  1  0  0  0
 19 20  1  0  0  0
 19 21  1  0  0  0
 19 22  1  0  0  0
 22 23  1  0  0  0
 22 25  1  0  0  0
 23 24  1  0  0  0
M  END
> <s_m_entry_id>
57

> <s_m_entry_name>
CamMedNP_fragmentlike.57

> <i_qp_#stars>
0

> <i_qp_#amine>
0

> <i_qp_#amidine>
0

> <i_qp_#acid>
0

> <i_qp_#amide>
0

> <i_qp_#rotor>
2

> <i_qp_#rtvFG>
0

> <i_qp_CNS>
1

> <r_qp_mol_MW>
   180.203

> <r_qp_dipole>
     2.198

> <r_qp_SASA>
   372.026

> <r_qp_FOSA>
   217.950

> <r_qp_FISA>
    42.801

> <r_qp_PISA>
   111.275

> <r_qp_WPSA>
     0.000

> <r_qp_volume>
   609.345

> <r_qp_donorHB>
     1.000

> <r_qp_accptHB>
     3.200

> <r_qp_dip^2/V>
   0.0079250

> <r_qp_ACxDN^.5/SA>
   0.0086020

> <r_qp_glob>
   0.9343310

> <r_qp_QPpolrz>
    18.010

> <r_qp_QPlogPC16>
     5.508

> <r_qp_QPlogPoct>
     8.377

> <r_qp_QPlogPw>
     5.838

> <r_qp_QPlogPo/w>
     1.628

> <r_qp_QPlogS>
    -1.724

> <r_qp_CIQPlogS>
    -2.050

> <r_qp_QPlogHERG>
    -3.125

> <r_qp_QPPCaco>
  3890.656

> <r_qp_QPlogBB>
     0.116

> <r_qp_QPPMDCK>
  2148.299

> <r_qp_QPlogKp>
    -1.724

> <r_qp_IP(eV)>
     8.623

> <r_qp_EA(eV)>
    -0.218

> <i_qp_#metab>
3

> <r_qp_QPlogKhsa>
    -0.366

> <i_qp_HumanOralAbsorption>
3

> <r_qp_PercentHumanOralAbsorption>
   100.000

> <r_qp_SAfluorine>
     0.000

> <r_qp_SAamideO>
     0.000

> <r_qp_PSA>
    37.788

> <i_qp_#NandO>
3

> <i_qp_RuleOfFive>
0

> <i_qp_RuleOfThree>
0

> <i_qp_#ringatoms>
10

> <i_qp_#in34>
0

> <i_qp_#in56>
10

> <i_qp_#noncon>
3

> <i_qp_#nonHatm>
13

> <r_qp_Jm>
64.161723

$$$$
LBS_UY_236
                    3D
 Structure written by MMmdl.
 43 44  0  0  1  0            999 V2000
    1.1570    0.8500   -0.5860 C   0  0  1  0  0  0
    1.1530    0.7350   -2.1340 C   0  0  0  0  0  0
    2.0470    0.2470   -2.5300 H   0  0  0  0  0  0
    1.1050    1.7300   -2.5920 H   0  0  0  0  0  0
    0.3000    0.1650   -2.5130 H   0  0  0  0  0  0
   -0.1400    1.5940   -0.1550 C   0  0  0  0  0  0
   -0.2090    2.5590   -0.6740 H   0  0  0  0  0  0
   -0.1160    1.8310    0.9160 H   0  0  0  0  0  0
   -1.4130    0.7880   -0.4320 C   0  0  0  0  0  0
   -1.5780    0.7320   -1.5130 H   0  0  0  0  0  0
   -2.2730    1.3370   -0.0270 H   0  0  0  0  0  0
   -1.3580   -0.6160    0.1920 C   0  0  1  0  0  0
   -2.6080   -1.4320   -0.1230 C   0  0  0  0  0  0
   -3.4310   -1.8380    0.8600 C   0  0  0  0  0  0
   -4.3240   -2.4200    0.6520 H   0  0  0  0  0  0
   -3.2340   -1.6000    1.9010 H   0  0  0  0  0  0
   -2.9050   -1.7810   -1.5570 C   0  0  0  0  0  0
   -2.0930   -2.3700   -1.9920 H   0  0  0  0  0  0
   -3.0460   -0.8780   -2.1580 H   0  0  0  0  0  0
   -3.8200   -2.3760   -1.6510 H   0  0  0  0  0  0
   -1.3290   -0.4620    1.2810 H   0  0  0  0  0  0
   -0.0620   -1.3720   -0.1790 C   0  0  0  0  0  0
   -0.0650   -1.6640   -1.2350 H   0  0  0  0  0  0
   -0.0560   -2.3000    0.4060 H   0  0  0  0  0  0
    1.2080   -0.5480    0.1300 C   0  0  2  0  0  0
    1.2060   -0.3480    1.5600 O   0  0  0  0  0  0
    1.6740    0.5070    1.7270 H   0  0  0  0  0  0
    2.5240   -1.3070   -0.2260 C   0  0  2  0  0  0
    2.5340   -1.5150   -1.3030 H   0  0  0  0  0  0
    2.6600   -2.6640    0.4810 C   0  0  0  0  0  0
    1.8830   -3.3620    0.1560 H   0  0  0  0  0  0
    2.6000   -2.5630    1.5690 H   0  0  0  0  0  0
    3.6240   -3.1280    0.2410 H   0  0  0  0  0  0
    3.7700   -0.4580    0.1080 C   0  0  0  0  0  0
    4.6700   -0.9600   -0.2680 H   0  0  0  0  0  0
    3.8920   -0.3920    1.1970 H   0  0  0  0  0  0
    3.7210    0.9580   -0.4720 C   0  0  0  0  0  0
    3.8830    0.9180   -1.5540 H   0  0  0  0  0  0
    4.5610    1.5260   -0.0540 H   0  0  0  0  0  0
    2.4060    1.6750   -0.1510 C   0  0  2  0  0  0
    2.3920    2.6660   -0.6200 H   0  0  0  0  0  0
    2.3600    1.8710    1.2740 O   0  0  0  0  0  0
    3.0560    2.5190    1.4920 H   0  0  0  0  0  0
  1  2  1  0  0  0
  1  6  1  0  0  0
  1 25  1  0  0  0
  1 40  1  0  0  0
  2  3  1  0  0  0
  2  4  1  0  0  0
  2  5  1  0  0  0
  6  7  1  0  0  0
  6  8  1  0  0  0
  6  9  1  0  0  0
  9 10  1  0  0  0
  9 11  1  0  0  0
  9 12  1  0  0  0
 12 13  1  0  0  0
 12 21  1  0  0  0
 12 22  1  0  0  0
 13 14  2  0  0  0
 13 17  1  0  0  0
 14 15  1  0  0  0
 14 16  1  0  0  0
 17 18  1  0  0  0
 17 19  1  0  0  0
 17 20  1  0  0  0
 22 23  1  0  0  0
 22 24  1  0  0  0
 22 25  1  0  0  0
 25 26  1  0  0  0
 25 28  1  0  0  0
 26 27  1  0  0  0
 28 29  1  0  0  0
 28 30  1  0  0  0
 28 34  1  0  0  0
 30 31  1  0  0  0
 30 32  1  0  0  0
 30 33  1  0  0  0
 34 35  1  0  0  0
 34 36  1  0  0  0
 34 37  1  0  0  0
 37 38  1  0  0  0
 37 39  1  0  0  0
 37 40  1  0  0  0
 40 41  1  0  0  0
 40 42  1  0  0  0
 42 43  1  0  0  0
M  END
> <s_m_entry_id>
58

> <s_m_entry_name>
CamMedNP_fragmentlike.58

> <i_qp_#stars>
1

> <i_qp_#amine>
0

> <i_qp_#amidine>
0

> <i_qp_#acid>
0

> <i_qp_#amide>
0

> <i_qp_#rotor>
3

> <i_qp_#rtvFG>
0

> <i_qp_CNS>
1

> <r_qp_mol_MW>
   238.369

> <r_qp_dipole>
     4.446

> <r_qp_SASA>
   470.458

> <r_qp_FOSA>
   394.875

> <r_qp_FISA>
    44.847

> <r_qp_PISA>
    30.735

> <r_qp_WPSA>
     0.000

> <r_qp_volume>
   853.899

> <r_qp_donorHB>
     2.000

> <r_qp_accptHB>
     2.450

> <r_qp_dip^2/V>
   0.0231460

> <r_qp_ACxDN^.5/SA>
   0.0073650

> <r_qp_glob>
   0.9252280

> <r_qp_QPpolrz>
    26.386

> <r_qp_QPlogPC16>
     7.499

> <r_qp_QPlogPoct>
    12.453

> <r_qp_QPlogPw>
     6.046

> <r_qp_QPlogPo/w>
     3.125

> <r_qp_QPlogS>
    -3.294

> <r_qp_CIQPlogS>
    -2.895

> <r_qp_QPlogHERG>
    -2.888

> <r_qp_QPPCaco>
  3720.623

> <r_qp_QPlogBB>
     0.033

> <r_qp_QPPMDCK>
  2047.001

> <r_qp_QPlogKp>
    -1.950

> <r_qp_IP(eV)>
     9.677

> <r_qp_EA(eV)>
    -1.219

> <i_qp_#metab>
4

> <r_qp_QPlogKhsa>
     0.264

> <i_qp_HumanOralAbsorption>
3

> <r_qp_PercentHumanOralAbsorption>
   100.000

> <r_qp_SAfluorine>
     0.000

> <r_qp_SAamideO>
     0.000

> <r_qp_PSA>
    30.098

> <i_qp_#NandO>
2

> <i_qp_RuleOfFive>
0

> <i_qp_RuleOfThree>
0

> <i_qp_#ringatoms>
10

> <i_qp_#in34>
0

> <i_qp_#in56>
10

> <i_qp_#noncon>
10

> <i_qp_#nonHatm>
17

> <r_qp_Jm>
1.359512

$$$$
LBS_UY_238
                    3D
 Structure written by MMmdl.
 43 44  0  0  1  0            999 V2000
    1.1380    0.8150   -0.5350 C   0  0  1  0  0  0
    0.9600    0.7910   -2.0820 C   0  0  0  0  0  0
    1.7920    0.3010   -2.5950 H   0  0  0  0  0  0
    0.8900    1.8090   -2.4840 H   0  0  0  0  0  0
    0.0530    0.2690   -2.3960 H   0  0  0  0  0  0
   -0.0490    1.6170    0.0680 C   0  0  0  0  0  0
   -0.1010    2.6180   -0.3770 H   0  0  0  0  0  0
    0.1100    1.7720    1.1430 H   0  0  0  0  0  0
   -1.4010    0.9240   -0.1320 C   0  0  0  0  0  0
   -1.6750    0.9710   -1.1920 H   0  0  0  0  0  0
   -2.1720    1.4940    0.4010 H   0  0  0  0  0  0
   -1.3960   -0.5290    0.3700 C   0  0  1  0  0  0
   -2.7260   -1.2280    0.1040 C   0  0  0  0  0  0
   -3.5080   -1.6280    1.1210 C   0  0  0  0  0  0
   -4.4570   -2.1260    0.9470 H   0  0  0  0  0  0
   -3.2230   -1.4690    2.1570 H   0  0  0  0  0  0
   -3.1490   -1.4640   -1.3210 C   0  0  0  0  0  0
   -2.4290   -2.1020   -1.8420 H   0  0  0  0  0  0
   -3.2400   -0.5200   -1.8650 H   0  0  0  0  0  0
   -4.1220   -1.9640   -1.3800 H   0  0  0  0  0  0
   -1.2700   -0.4690    1.4620 H   0  0  0  0  0  0
   -0.1930   -1.3410   -0.1660 C   0  0  0  0  0  0
   -0.3060   -1.5600   -1.2330 H   0  0  0  0  0  0
   -0.2060   -2.3070    0.3540 H   0  0  0  0  0  0
    1.1560   -0.6270    0.0880 C   0  0  2  0  0  0
    1.2460   -0.5270    1.5240 O   0  0  0  0  0  0
    2.1460   -0.2870    1.7900 H   0  0  0  0  0  0
    2.3790   -1.4450   -0.4300 C   0  0  2  0  0  0
    2.2730   -1.5880   -1.5120 H   0  0  0  0  0  0
    2.4850   -2.8470    0.1880 C   0  0  0  0  0  0
    1.6320   -3.4720   -0.0920 H   0  0  0  0  0  0
    2.5380   -2.8060    1.2810 H   0  0  0  0  0  0
    3.3850   -3.3590   -0.1700 H   0  0  0  0  0  0
    3.7100   -0.7010   -0.1820 C   0  0  0  0  0  0
    4.5250   -1.2320   -0.6890 H   0  0  0  0  0  0
    3.9610   -0.7210    0.8860 H   0  0  0  0  0  0
    3.7020    0.7480   -0.6580 C   0  0  0  0  0  0
    3.7770    0.7800   -1.7520 H   0  0  0  0  0  0
    4.6120    1.2510   -0.3060 H   0  0  0  0  0  0
    2.4740    1.5330   -0.1860 C   0  0  1  0  0  0
    2.5430    1.6820    0.8980 H   0  0  0  0  0  0
    2.5080    2.8320   -0.7750 O   0  0  0  0  0  0
    3.3390    3.2590   -0.5040 H   0  0  0  0  0  0
  1  2  1  0  0  0
  1  6  1  0  0  0
  1 25  1  0  0  0
  1 40  1  0  0  0
  2  3  1  0  0  0
  2  4  1  0  0  0
  2  5  1  0  0  0
  6  7  1  0  0  0
  6  8  1  0  0  0
  6  9  1  0  0  0
  9 10  1  0  0  0
  9 11  1  0  0  0
  9 12  1  0  0  0
 12 13  1  0  0  0
 12 21  1  0  0  0
 12 22  1  0  0  0
 13 14  2  0  0  0
 13 17  1  0  0  0
 14 15  1  0  0  0
 14 16  1  0  0  0
 17 18  1  0  0  0
 17 19  1  0  0  0
 17 20  1  0  0  0
 22 23  1  0  0  0
 22 24  1  0  0  0
 22 25  1  0  0  0
 25 26  1  0  0  0
 25 28  1  0  0  0
 26 27  1  0  0  0
 28 29  1  0  0  0
 28 30  1  0  0  0
 28 34  1  0  0  0
 30 31  1  0  0  0
 30 32  1  0  0  0
 30 33  1  0  0  0
 34 35  1  0  0  0
 34 36  1  0  0  0
 34 37  1  0  0  0
 37 38  1  0  0  0
 37 39  1  0  0  0
 37 40  1  0  0  0
 40 41  1  0  0  0
 40 42  1  0  0  0
 42 43  1  0  0  0
M  END
> <s_m_entry_id>
59

> <s_m_entry_name>
CamMedNP_fragmentlike.59

> <i_qp_#stars>
1

> <i_qp_#amine>
0

> <i_qp_#amidine>
0

> <i_qp_#acid>
0

> <i_qp_#amide>
0

> <i_qp_#rotor>
3

> <i_qp_#rtvFG>
0

> <i_qp_CNS>
0

> <r_qp_mol_MW>
   238.369

> <r_qp_dipole>
     3.049

> <r_qp_SASA>
   472.071

> <r_qp_FOSA>
   386.486

> <r_qp_FISA>
    54.899

> <r_qp_PISA>
    30.686

> <r_qp_WPSA>
     0.000

> <r_qp_volume>
   857.580

> <r_qp_donorHB>
     2.000

> <r_qp_accptHB>
     2.450

> <r_qp_dip^2/V>
   0.0108370

> <r_qp_ACxDN^.5/SA>
   0.0073400

> <r_qp_glob>
   0.9247150

> <r_qp_QPpolrz>
    26.533

> <r_qp_QPlogPC16>
     7.601

> <r_qp_QPlogPoct>
    12.385

> <r_qp_QPlogPw>
     6.118

> <r_qp_QPlogPo/w>
     3.079

> <r_qp_QPlogS>
    -3.322

> <r_qp_CIQPlogS>
    -2.895

> <r_qp_QPlogHERG>
    -2.897

> <r_qp_QPPCaco>
  2987.421

> <r_qp_QPlogBB>
    -0.045

> <r_qp_QPPMDCK>
  1614.690

> <r_qp_QPlogKp>
    -2.135

> <r_qp_IP(eV)>
     9.729

> <r_qp_EA(eV)>
    -1.175

> <i_qp_#metab>
4

> <r_qp_QPlogKhsa>
     0.273

> <i_qp_HumanOralAbsorption>
3

> <r_qp_PercentHumanOralAbsorption>
   100.000

> <r_qp_SAfluorine>
     0.000

> <r_qp_SAamideO>
     0.000

> <r_qp_PSA>
    34.901

> <i_qp_#NandO>
2

> <i_qp_RuleOfFive>
0

> <i_qp_RuleOfThree>
0

> <i_qp_#ringatoms>
10

> <i_qp_#in34>
0

> <i_qp_#in56>
10

> <i_qp_#noncon>
10

> <i_qp_#nonHatm>
17

> <r_qp_Jm>
0.831592

$$$$
UB_MBA_50
                    3D
 Structure written by MMmdl.
 43 44  0  0  1  0            999 V2000
    1.2990    0.7060   -0.2940 C   0  0  1  0  0  0
    1.2400    0.5160   -1.7890 C   0  0  0  0  0  0
    2.1260   -0.0300   -2.1220 H   0  0  0  0  0  0
    1.2080    1.4920   -2.2800 H   0  0  0  0  0  0
    0.3430   -0.0520   -2.0490 H   0  0  0  0  0  0
    0.0000    1.5000    0.1500 C   0  0  0  0  0  0
    0.0000    2.4150   -0.4430 H   0  0  0  0  0  0
    0.0000    1.7540    1.2100 H   0  0  0  0  0  0
   -1.2990    0.7500   -0.1500 C   0  0  0  0  0  0
   -2.1670    1.2510   -0.5510 H   0  0  0  0  0  0
   -1.2990   -0.7500    0.1500 C   0  0  0  0  0  0
   -2.4910   -1.4380    0.7000 C   0  0  0  0  0  0
   -3.6060   -0.4400    0.8870 C   0  0  0  0  0  0
   -4.4850   -0.9480    1.2930 H   0  0  0  0  0  0
   -3.8570    0.0100   -0.0770 H   0  0  0  0  0  0
   -3.2830    0.3410    1.5800 H   0  0  0  0  0  0
   -2.2390   -1.8880    1.6640 H   0  0  0  0  0  0
   -2.9360   -2.5160   -0.2560 C   0  0  0  0  0  0
   -2.1270   -3.2390   -0.3910 H   0  0  0  0  0  0
   -3.1870   -2.0660   -1.2200 H   0  0  0  0  0  0
   -3.8140   -3.0230    0.1500 H   0  0  0  0  0  0
    0.0000   -1.5000   -0.1500 C   0  0  0  0  0  0
    0.0000   -1.7540   -1.2100 H   0  0  0  0  0  0
    0.0000   -2.4150    0.4430 H   0  0  0  0  0  0
    1.2990   -0.7060    0.2940 C   0  0  1  0  0  0
    1.2560   -0.5690    1.3750 H   0  0  0  0  0  0
    2.5980   -1.5000    0.1470 C   0  0  2  0  0  0
    2.5980   -2.0940   -1.1400 O   0  0  0  0  0  0
    2.5980   -1.3760   -1.7960 H   0  0  0  0  0  0
    2.5980   -2.4870    1.2870 C   0  0  0  0  0  0
    1.6900   -3.0940    1.2440 H   0  0  0  0  0  0
    2.6300   -1.9470    2.2370 H   0  0  0  0  0  0
    3.4740   -3.1360    1.2080 H   0  0  0  0  0  0
    3.8970   -0.7060    0.2940 C   0  0  0  0  0  0
    4.6890   -1.2710   -0.1970 H   0  0  0  0  0  0
    4.1170   -0.6230    1.3580 H   0  0  0  0  0  0
    3.8970    0.7060   -0.2940 C   0  0  0  0  0  0
    4.1170    0.6230   -1.3580 H   0  0  0  0  0  0
    4.6890    1.2710    0.1970 H   0  0  0  0  0  0
    2.5980    1.5000   -0.1470 C   0  0  1  0  0  0
    2.5980    2.5160   -1.1360 O   0  0  0  0  0  0
    1.7720    3.0190   -1.0410 H   0  0  0  0  0  0
    2.5980    1.9570    0.8430 H   0  0  0  0  0  0
  1  2  1  0  0  0
  1  6  1  0  0  0
  1 25  1  0  0  0
  1 40  1  0  0  0
  2  3  1  0  0  0
  2  4  1  0  0  0
  2  5  1  0  0  0
  6  7  1  0  0  0
  6  8  1  0  0  0
  6  9  1  0  0  0
  9 10  1  0  0  0
  9 11  2  0  0  0
 11 12  1  0  0  0
 11 22  1  0  0  0
 12 13  1  0  0  0
 12 17  1  0  0  0
 12 18  1  0  0  0
 13 14  1  0  0  0
 13 15  1  0  0  0
 13 16  1  0  0  0
 18 19  1  0  0  0
 18 20  1  0  0  0
 18 21  1  0  0  0
 22 23  1  0  0  0
 22 24  1  0  0  0
 22 25  1  0  0  0
 25 26  1  0  0  0
 25 27  1  0  0  0
 27 28  1  0  0  0
 27 30  1  0  0  0
 27 34  1  0  0  0
 28 29  1  0  0  0
 30 31  1  0  0  0
 30 32  1  0  0  0
 30 33  1  0  0  0
 34 35  1  0  0  0
 34 36  1  0  0  0
 34 37  1  0  0  0
 37 38  1  0  0  0
 37 39  1  0  0  0
 37 40  1  0  0  0
 40 41  1  0  0  0
 40 43  1  0  0  0
 41 42  1  0  0  0
M  END
> <s_m_entry_id>
60

> <s_m_entry_name>
CamMedNP_fragmentlike.60

> <i_qp_#stars>
0

> <i_qp_#amine>
0

> <i_qp_#amidine>
0

> <i_qp_#acid>
0

> <i_qp_#amide>
0

> <i_qp_#rotor>
3

> <i_qp_#rtvFG>
0

> <i_qp_CNS>
0

> <r_qp_mol_MW>
   238.369

> <r_qp_dipole>
     2.722

> <r_qp_SASA>
   477.419

> <r_qp_FOSA>
   397.407

> <r_qp_FISA>
    60.981

> <r_qp_PISA>
    19.030

> <r_qp_WPSA>
     0.000

> <r_qp_volume>
   848.153

> <r_qp_donorHB>
     2.000

> <r_qp_accptHB>
     2.450

> <r_qp_dip^2/V>
   0.0087390

> <r_qp_ACxDN^.5/SA>
   0.0072570

> <r_qp_glob>
   0.9076440

> <r_qp_QPpolrz>
    26.045

> <r_qp_QPlogPC16>
     7.354

> <r_qp_QPlogPoct>
    12.150

> <r_qp_QPlogPw>
     6.093

> <r_qp_QPlogPo/w>
     2.958

> <r_qp_QPlogS>
    -3.415

> <r_qp_CIQPlogS>
    -3.024

> <r_qp_QPlogHERG>
    -3.117

> <r_qp_QPPCaco>
  2615.877

> <r_qp_QPlogBB>
    -0.111

> <r_qp_QPPMDCK>
  1398.766

> <r_qp_QPlogKp>
    -2.288

> <r_qp_IP(eV)>
     8.452

> <r_qp_EA(eV)>
    -0.022

> <i_qp_#metab>
5

> <r_qp_QPlogKhsa>
     0.243

> <i_qp_HumanOralAbsorption>
3

> <r_qp_PercentHumanOralAbsorption>
   100.000

> <r_qp_SAfluorine>
     0.000

> <r_qp_SAamideO>
     0.000

> <r_qp_PSA>
    34.677

> <i_qp_#NandO>
2

> <i_qp_RuleOfFive>
0

> <i_qp_RuleOfThree>
0

> <i_qp_#ringatoms>
10

> <i_qp_#in34>
0

> <i_qp_#in56>
10

> <i_qp_#noncon>
8

> <i_qp_#nonHatm>
17

> <r_qp_Jm>
0.471658

$$$$
LBS_UY_235_1
                    3D
 Structure written by MMmdl.
 41 42  0  0  1  0            999 V2000
    1.1500    0.8440   -0.3370 C   0  0  1  0  0  0
    1.1350    0.9380   -1.8820 C   0  0  0  0  0  0
    2.0250    0.4990   -2.3420 H   0  0  0  0  0  0
    1.1070    1.9870   -2.2010 H   0  0  0  0  0  0
    0.2720    0.4380   -2.3300 H   0  0  0  0  0  0
   -0.1230    1.5290    0.2170 C   0  0  0  0  0  0
   -0.2020    2.5550   -0.1660 H   0  0  0  0  0  0
   -0.0590    1.6270    1.3090 H   0  0  0  0  0  0
   -1.4040    0.7670   -0.1390 C   0  0  0  0  0  0
   -1.5980    0.8750   -1.2120 H   0  0  0  0  0  0
   -2.2520    1.2460    0.3670 H   0  0  0  0  0  0
   -1.3370   -0.7170    0.2600 C   0  0  1  0  0  0
   -2.5840   -1.4820   -0.1740 C   0  0  0  0  0  0
   -3.4220   -2.0040    0.7380 C   0  0  0  0  0  0
   -4.3130   -2.5510    0.4460 H   0  0  0  0  0  0
   -3.2410   -1.9000    1.8040 H   0  0  0  0  0  0
   -2.8610   -1.6440   -1.6440 C   0  0  0  0  0  0
   -2.0540   -2.1960   -2.1360 H   0  0  0  0  0  0
   -2.9700   -0.6720   -2.1330 H   0  0  0  0  0  0
   -3.7880   -2.2000   -1.8260 H   0  0  0  0  0  0
   -1.3100   -0.7300    1.3600 H   0  0  0  0  0  0
   -0.0350   -1.4040   -0.2170 C   0  0  0  0  0  0
   -0.0360   -1.5450   -1.3040 H   0  0  0  0  0  0
   -0.0220   -2.4060    0.2300 H   0  0  0  0  0  0
    1.2290   -0.6190    0.2100 C   0  0  2  0  0  0
    1.1830   -0.6120    1.6510 O   0  0  0  0  0  0
    1.8280    0.0170    2.0140 H   0  0  0  0  0  0
    2.5520   -1.3220   -0.2230 C   0  0  2  0  0  0
    2.5800   -1.3900   -1.3180 H   0  0  0  0  0  0
    2.6900   -2.7550    0.3110 C   0  0  0  0  0  0
    1.9240   -3.4120   -0.1110 H   0  0  0  0  0  0
    2.6140   -2.7920    1.4020 H   0  0  0  0  0  0
    3.6610   -3.1790    0.0300 H   0  0  0  0  0  0
    3.7810   -0.5100    0.2400 C   0  0  0  0  0  0
    4.6980   -0.9700   -0.1510 H   0  0  0  0  0  0
    3.8620   -0.5520    1.3340 H   0  0  0  0  0  0
    3.7420    0.9470   -0.1980 C   0  0  0  0  0  0
    3.9250    1.0410   -1.2730 H   0  0  0  0  0  0
    4.5360    1.5030    0.3140 H   0  0  0  0  0  0
    2.4090    1.5870    0.1310 C   0  0  0  0  0  0
    2.3610    2.6690    0.7140 O   0  0  0  0  0  0
  1  2  1  0  0  0
  1  6  1  0  0  0
  1 25  1  0  0  0
  1 40  1  0  0  0
  2  3  1  0  0  0
  2  4  1  0  0  0
  2  5  1  0  0  0
  6  7  1  0  0  0
  6  8  1  0  0  0
  6  9  1  0  0  0
  9 10  1  0  0  0
  9 11  1  0  0  0
  9 12  1  0  0  0
 12 13  1  0  0  0
 12 21  1  0  0  0
 12 22  1  0  0  0
 13 14  2  0  0  0
 13 17  1  0  0  0
 14 15  1  0  0  0
 14 16  1  0  0  0
 17 18  1  0  0  0
 17 19  1  0  0  0
 17 20  1  0  0  0
 22 23  1  0  0  0
 22 24  1  0  0  0
 22 25  1  0  0  0
 25 26  1  0  0  0
 25 28  1  0  0  0
 26 27  1  0  0  0
 28 29  1  0  0  0
 28 30  1  0  0  0
 28 34  1  0  0  0
 30 31  1  0  0  0
 30 32  1  0  0  0
 30 33  1  0  0  0
 34 35  1  0  0  0
 34 36  1  0  0  0
 34 37  1  0  0  0
 37 38  1  0  0  0
 37 39  1  0  0  0
 37 40  1  0  0  0
 40 41  2  0  0  0
M  END
> <s_m_entry_id>
61

> <s_m_entry_name>
CamMedNP_fragmentlike.61

> <i_qp_#stars>
0

> <i_qp_#amine>
0

> <i_qp_#amidine>
0

> <i_qp_#acid>
0

> <i_qp_#amide>
0

> <i_qp_#rotor>
2

> <i_qp_#rtvFG>
0

> <i_qp_CNS>
1

> <r_qp_mol_MW>
   236.353

> <r_qp_dipole>
     3.897

> <r_qp_SASA>
   470.293

> <r_qp_FOSA>
   382.935

> <r_qp_FISA>
    56.654

> <r_qp_PISA>
    30.704

> <r_qp_WPSA>
     0.000

> <r_qp_volume>
   852.202

> <r_qp_donorHB>
     1.000

> <r_qp_accptHB>
     2.750

> <r_qp_dip^2/V>
   0.0178230

> <r_qp_ACxDN^.5/SA>
   0.0058470

> <r_qp_glob>
   0.9243260

> <r_qp_QPpolrz>
    26.960

> <r_qp_QPlogPC16>
     7.333

> <r_qp_QPlogPoct>
    11.378

> <r_qp_QPlogPw>
     5.177

> <r_qp_QPlogPo/w>
     3.119

> <r_qp_QPlogS>
    -3.547

> <r_qp_CIQPlogS>
    -2.912

> <r_qp_QPlogHERG>
    -2.903

> <r_qp_QPPCaco>
  2875.098

> <r_qp_QPlogBB>
     0.001

> <r_qp_QPPMDCK>
  1549.171

> <r_qp_QPlogKp>
    -2.263

> <r_qp_IP(eV)>
     9.853

> <r_qp_EA(eV)>
    -0.529

> <i_qp_#metab>
4

> <r_qp_QPlogKhsa>
     0.340

> <i_qp_HumanOralAbsorption>
3

> <r_qp_PercentHumanOralAbsorption>
   100.000

> <r_qp_SAfluorine>
     0.000

> <r_qp_SAamideO>
     0.000

> <r_qp_PSA>
    39.230

> <i_qp_#NandO>
2

> <i_qp_RuleOfFive>
0

> <i_qp_RuleOfThree>
0

> <i_qp_#ringatoms>
10

> <i_qp_#in34>
0

> <i_qp_#in56>
10

> <i_qp_#noncon>
9

> <i_qp_#nonHatm>
17

> <r_qp_Jm>
0.365981

$$$$
LBS_UY_122
                    3D
 Structure written by MMmdl.
 17 18  0  0  1  0            999 V2000
    1.0920    0.7390    0.2140 C   0  0  0  0  0  0
    2.0350    1.2770    0.1490 H   0  0  0  0  0  0
   -0.0860    1.3600   -0.1920 C   0  0  0  0  0  0
   -0.0790    2.3740   -0.5730 H   0  0  0  0  0  0
   -1.2810    0.6310   -0.0910 C   0  0  0  0  0  0
   -1.2480   -0.7300    0.4270 C   0  0  0  0  0  0
    0.0100   -1.2660    0.8130 C   0  0  0  0  0  0
    0.0980   -2.2730    1.2060 H   0  0  0  0  0  0
    1.0980   -0.5090    0.6860 O   0  0  0  0  0  0
   -2.6020    0.9220   -0.3930 C   0  0  0  0  0  0
   -2.9680    1.8500   -0.7970 H   0  0  0  0  0  0
   -3.3480   -0.1740   -0.0890 C   0  0  0  0  0  0
   -4.4170   -0.2430   -0.2190 H   0  0  0  0  0  0
   -2.5660   -1.1710    0.4010 C   0  0  0  0  0  0
   -3.0280   -2.4760    0.8260 C   0  0  0  0  0  0
   -2.2710   -3.1820    1.2030 H   0  0  0  0  0  0
   -4.2130   -2.7830    0.7690 O   0  0  0  0  0  0
  1  2  1  0  0  0
  1  3  2  0  0  0
  1  9  1  0  0  0
  3  4  1  0  0  0
  3  5  1  0  0  0
  5  6  1  0  0  0
  5 10  2  0  0  0
  6  7  2  0  0  0
  6 14  1  0  0  0
  7  8  1  0  0  0
  7  9  1  0  0  0
 10 11  1  0  0  0
 10 12  1  0  0  0
 12 13  1  0  0  0
 12 14  2  0  0  0
 14 15  1  0  0  0
 15 16  1  0  0  0
 15 17  2  0  0  0
M  END
> <s_m_entry_id>
62

> <s_m_entry_name>
CamMedNP_fragmentlike.62

> <i_qp_#stars>
3

> <i_qp_#amine>
0

> <i_qp_#amidine>
0

> <i_qp_#acid>
0

> <i_qp_#amide>
0

> <i_qp_#rotor>
1

> <i_qp_#rtvFG>
0

> <i_qp_CNS>
0

> <r_qp_mol_MW>
   146.145

> <r_qp_dipole>
     7.234

> <r_qp_SASA>
   324.946

> <r_qp_FOSA>
    14.103

> <r_qp_FISA>
    76.886

> <r_qp_PISA>
   233.957

> <r_qp_WPSA>
     0.000

> <r_qp_volume>
   510.636

> <r_qp_donorHB>
     0.000

> <r_qp_accptHB>
     2.500

> <r_qp_dip^2/V>
   0.1024710

> <r_qp_ACxDN^.5/SA>
   0.0000000

> <r_qp_glob>
   0.9508130

> <r_qp_QPpolrz>
    15.874

> <r_qp_QPlogPC16>
     5.521

> <r_qp_QPlogPoct>
     7.516

> <r_qp_QPlogPw>
     4.857

> <r_qp_QPlogPo/w>
     1.233

> <r_qp_QPlogS>
    -1.694

> <r_qp_CIQPlogS>
    -1.556

> <r_qp_QPlogHERG>
    -3.444

> <r_qp_QPPCaco>
  1848.379

> <r_qp_QPlogBB>
    -0.064

> <r_qp_QPPMDCK>
   960.991

> <r_qp_QPlogKp>
    -2.016

> <r_qp_IP(eV)>
     8.450

> <r_qp_EA(eV)>
     1.359

> <i_qp_#metab>
0

> <r_qp_QPlogKhsa>
    -0.611

> <i_qp_HumanOralAbsorption>
3

> <r_qp_PercentHumanOralAbsorption>
    92.632

> <r_qp_SAfluorine>
     0.000

> <r_qp_SAamideO>
     0.000

> <r_qp_PSA>
    44.314

> <i_qp_#NandO>
2

> <i_qp_RuleOfFive>
0

> <i_qp_RuleOfThree>
0

> <i_qp_#ringatoms>
9

> <i_qp_#in34>
0

> <i_qp_#in56>
9

> <i_qp_#noncon>
0

> <i_qp_#nonHatm>
11

> <r_qp_Jm>
175.923313

$$$$
LBS_UY_234_1
                    3D
 Structure written by MMmdl.
 38 40  0  0  1  0            999 V2000
    1.4870    1.5450    0.0650 C   0  0  2  0  0  0
    2.1130    2.4400    0.0070 H   0  0  0  0  0  0
    0.2580    1.6220   -0.9200 C   0  0  0  0  0  0
   -0.0440    2.5520   -1.6590 O   0  0  0  0  0  0
   -0.5810    0.3940   -0.8970 C   0  0  0  0  0  0
   -1.4430    0.3480   -1.5490 H   0  0  0  0  0  0
   -0.2150   -0.5770   -0.0410 C   0  0  0  0  0  0
   -0.9610   -1.8640    0.1130 C   0  0  0  0  0  0
   -1.8320   -1.9140   -0.5490 H   0  0  0  0  0  0
   -1.3140   -1.9760    1.1430 H   0  0  0  0  0  0
   -0.3090   -2.7110   -0.1240 H   0  0  0  0  0  0
    1.0230   -0.3710    0.8080 C   0  0  1  0  0  0
    1.2170   -1.2370    1.4480 H   0  0  0  0  0  0
    2.2500    0.1530   -0.0480 C   0  0  2  0  0  0
    2.2960   -0.2350   -1.0740 H   0  0  0  0  0  0
    1.1320    1.0360    1.5340 C   0  0  1  0  0  0
    2.3140    1.0640    2.5340 C   0  0  0  0  0  0
    2.2780    1.9730    3.1480 H   0  0  0  0  0  0
    3.6560    1.0360    1.8070 C   0  0  0  0  0  0
    3.8550    2.0480    1.4300 H   0  0  0  0  0  0
    4.4640    0.8340    2.5140 H   0  0  0  0  0  0
    2.2360    0.2130    3.2220 H   0  0  0  0  0  0
    3.6460    0.0770    0.6060 C   0  0  1  0  0  0
    4.0410   -1.3830    0.9680 C   0  0  0  0  0  0
    3.8870   -2.3360   -0.2260 C   0  0  0  0  0  0
    4.2440   -3.3400    0.0280 H   0  0  0  0  0  0
    4.4590   -1.9830   -1.0910 H   0  0  0  0  0  0
    2.8400   -2.4410   -0.5250 H   0  0  0  0  0  0
    3.3930   -1.7500    1.7730 H   0  0  0  0  0  0
    5.4900   -1.4730    1.4680 C   0  0  0  0  0  0
    5.6280   -0.9460    2.4160 H   0  0  0  0  0  0
    6.1880   -1.0510    0.7370 H   0  0  0  0  0  0
    5.7770   -2.5160    1.6440 H   0  0  0  0  0  0
    4.3820    0.4520   -0.1180 H   0  0  0  0  0  0
   -0.1210    1.5920    2.2070 C   0  0  0  0  0  0
    0.0360    2.6320    2.5130 H   0  0  0  0  0  0
   -0.3670    1.0110    3.1030 H   0  0  0  0  0  0
   -1.0020    1.5800    1.5610 H   0  0  0  0  0  0
  1  2  1  0  0  0
  1  3  1  0  0  0
  1 14  1  0  0  0
  1 16  1  0  0  0
  3  4  2  0  0  0
  3  5  1  0  0  0
  5  6  1  0  0  0
  5  7  2  0  0  0
  7  8  1  0  0  0
  7 12  1  0  0  0
  8  9  1  0  0  0
  8 10  1  0  0  0
  8 11  1  0  0  0
 12 13  1  0  0  0
 12 14  1  0  0  0
 12 16  1  0  0  0
 14 15  1  0  0  0
 14 23  1  0  0  0
 16 17  1  0  0  0
 16 35  1  0  0  0
 17 18  1  0  0  0
 17 19  1  0  0  0
 17 22  1  0  0  0
 19 20  1  0  0  0
 19 21  1  0  0  0
 19 23  1  0  0  0
 23 24  1  0  0  0
 23 34  1  0  0  0
 24 25  1  0  0  0
 24 29  1  0  0  0
 24 30  1  0  0  0
 25 26  1  0  0  0
 25 27  1  0  0  0
 25 28  1  0  0  0
 30 31  1  0  0  0
 30 32  1  0  0  0
 30 33  1  0  0  0
 35 36  1  0  0  0
 35 37  1  0  0  0
 35 38  1  0  0  0
M  END
> <s_m_entry_id>
63

> <s_m_entry_name>
CamMedNP_fragmentlike.63

> <i_qp_#stars>
1

> <i_qp_#amine>
0

> <i_qp_#amidine>
0

> <i_qp_#acid>
0

> <i_qp_#amide>
0

> <i_qp_#rotor>
1

> <i_qp_#rtvFG>
0

> <i_qp_CNS>
1

> <r_qp_mol_MW>
   218.338

> <r_qp_dipole>
     5.150

> <r_qp_SASA>
   466.533

> <r_qp_FOSA>
   384.980

> <r_qp_FISA>
    52.638

> <r_qp_PISA>
    28.915

> <r_qp_WPSA>
     0.000

> <r_qp_volume>
   814.690

> <r_qp_donorHB>
     0.000

> <r_qp_accptHB>
     2.000

> <r_qp_dip^2/V>
   0.0325560

> <r_qp_ACxDN^.5/SA>
   0.0000000

> <r_qp_glob>
   0.9042260

> <r_qp_QPpolrz>
    26.084

> <r_qp_QPlogPC16>
     6.566

> <r_qp_QPlogPoct>
     9.363

> <r_qp_QPlogPw>
     3.146

> <r_qp_QPlogPo/w>
     3.306

> <r_qp_QPlogS>
    -3.848

> <r_qp_CIQPlogS>
    -2.688

> <r_qp_QPlogHERG>
    -3.220

> <r_qp_QPPCaco>
  3138.595

> <r_qp_QPlogBB>
     0.074

> <r_qp_QPPMDCK>
  1703.186

> <r_qp_QPlogKp>
    -2.292

> <r_qp_IP(eV)>
    10.051

> <r_qp_EA(eV)>
     0.170

> <i_qp_#metab>
3

> <r_qp_QPlogKhsa>
     0.406

> <i_qp_HumanOralAbsorption>
3

> <r_qp_PercentHumanOralAbsorption>
   100.000

> <r_qp_SAfluorine>
     0.000

> <r_qp_SAamideO>
     0.000

> <r_qp_PSA>
    28.180

> <i_qp_#NandO>
1

> <i_qp_RuleOfFive>
0

> <i_qp_RuleOfThree>
0

> <i_qp_#ringatoms>
10

> <i_qp_#in34>
4

> <i_qp_#in56>
6

> <i_qp_#noncon>
7

> <i_qp_#nonHatm>
16

> <r_qp_Jm>
0.158261

$$$$
AN_UY_183
                    3D
 Structure written by MMmdl.
 25 27  0  0  1  0            999 V2000
    1.2520    0.7450   -0.0660 C   0  0  0  0  0  0
    0.0100    1.3790   -0.1400 C   0  0  0  0  0  0
   -0.0590    2.4540   -0.2840 H   0  0  0  0  0  0
   -1.1490    0.6200   -0.0270 C   0  0  0  0  0  0
   -2.3430    1.2740   -0.1040 O   0  0  0  0  0  0
   -3.0620    0.6280   -0.0100 H   0  0  0  0  0  0
   -1.0860   -0.7590    0.1590 C   0  0  0  0  0  0
   -1.9880   -1.3590    0.2480 H   0  0  0  0  0  0
    0.1610   -1.3850    0.2320 C   0  0  0  0  0  0
    0.2180   -2.4610    0.3760 H   0  0  0  0  0  0
    1.3320   -0.6310    0.1190 C   0  0  0  0  0  0
    2.5140   -1.3180    0.2000 O   0  0  0  0  0  0
    3.6870   -0.6100    0.0940 C   0  0  0  0  0  0
    3.7600    0.7730   -0.0940 C   0  0  0  0  0  0
    2.4940    1.5160   -0.1820 C   0  0  0  0  0  0
    2.4310    2.7290   -0.3450 O   0  0  0  0  0  0
    4.8550   -1.3740    0.1860 C   0  0  0  0  0  0
    4.7940   -2.4500    0.3310 H   0  0  0  0  0  0
    6.1020   -0.7600    0.0910 C   0  0  0  0  0  0
    7.0090   -1.3550    0.1620 H   0  0  0  0  0  0
    6.1830    0.6190   -0.0960 C   0  0  0  0  0  0
    7.1640    1.0810   -0.1680 H   0  0  0  0  0  0
    5.0160    1.3840   -0.1880 C   0  0  0  0  0  0
    5.1270    2.7330   -0.3720 O   0  0  0  0  0  0
    6.0620    2.9890   -0.4150 H   0  0  0  0  0  0
  1  2  2  0  0  0
  1 11  1  0  0  0
  1 15  1  0  0  0
  2  3  1  0  0  0
  2  4  1  0  0  0
  4  5  1  0  0  0
  4  7  2  0  0  0
  5  6  1  0  0  0
  7  8  1  0  0  0
  7  9  1  0  0  0
  9 10  1  0  0  0
  9 11  2  0  0  0
 11 12  1  0  0  0
 12 13  1  0  0  0
 13 14  2  0  0  0
 13 17  1  0  0  0
 14 15  1  0  0  0
 14 23  1  0  0  0
 15 16  2  0  0  0
 17 18  1  0  0  0
 17 19  2  0  0  0
 19 20  1  0  0  0
 19 21  1  0  0  0
 21 22  1  0  0  0
 21 23  2  0  0  0
 23 24  1  0  0  0
 24 25  1  0  0  0
M  END
> <s_m_entry_id>
64

> <s_m_entry_name>
CamMedNP_fragmentlike.64

> <i_qp_#stars>
0

> <i_qp_#amine>
0

> <i_qp_#amidine>
0

> <i_qp_#acid>
0

> <i_qp_#amide>
0

> <i_qp_#rotor>
2

> <i_qp_#rtvFG>
0

> <i_qp_CNS>
-1

> <r_qp_mol_MW>
   228.204

> <r_qp_dipole>
     4.769

> <r_qp_SASA>
   420.876

> <r_qp_FOSA>
     0.000

> <r_qp_FISA>
   138.284

> <r_qp_PISA>
   282.592

> <r_qp_WPSA>
     0.000

> <r_qp_volume>
   690.072

> <r_qp_donorHB>
     1.000

> <r_qp_accptHB>
     3.000

> <r_qp_dip^2/V>
   0.0329530

> <r_qp_ACxDN^.5/SA>
   0.0071280

> <r_qp_glob>
   0.8973060

> <r_qp_QPpolrz>
    22.877

> <r_qp_QPlogPC16>
     7.887

> <r_qp_QPlogPoct>
    11.000

> <r_qp_QPlogPw>
     7.573

> <r_qp_QPlogPo/w>
     1.726

> <r_qp_QPlogS>
    -2.599

> <r_qp_CIQPlogS>
    -3.483

> <r_qp_QPlogHERG>
    -4.541

> <r_qp_QPPCaco>
   483.675

> <r_qp_QPlogBB>
    -0.702

> <r_qp_QPPMDCK>
   225.626

> <r_qp_QPlogKp>
    -2.881

> <r_qp_IP(eV)>
     8.920

> <r_qp_EA(eV)>
     0.711

> <i_qp_#metab>
2

> <r_qp_QPlogKhsa>
    -0.142

> <i_qp_HumanOralAbsorption>
3

> <r_qp_PercentHumanOralAbsorption>
    85.102

> <r_qp_SAfluorine>
     0.000

> <r_qp_SAamideO>
     0.000

> <r_qp_PSA>
    76.168

> <i_qp_#NandO>
4

> <i_qp_RuleOfFive>
0

> <i_qp_RuleOfThree>
0

> <i_qp_#ringatoms>
14

> <i_qp_#in34>
0

> <i_qp_#in56>
14

> <i_qp_#noncon>
0

> <i_qp_#nonHatm>
17

> <r_qp_Jm>
0.742064

$$$$
BNG_UY_086
                    3D
 Structure written by MMmdl.
 25 27  0  0  1  0            999 V2000
    1.2520    0.7450   -0.0660 C   0  0  0  0  0  0
    0.0100    1.3790   -0.1400 C   0  0  0  0  0  0
   -0.0590    2.4540   -0.2840 H   0  0  0  0  0  0
   -1.1490    0.6200   -0.0270 C   0  0  0  0  0  0
   -2.3430    1.2740   -0.1040 O   0  0  0  0  0  0
   -3.0620    0.6280   -0.0100 H   0  0  0  0  0  0
   -1.0860   -0.7590    0.1590 C   0  0  0  0  0  0
   -1.9880   -1.3590    0.2480 H   0  0  0  0  0  0
    0.1610   -1.3850    0.2320 C   0  0  0  0  0  0
    0.2180   -2.4610    0.3760 H   0  0  0  0  0  0
    1.3320   -0.6310    0.1190 C   0  0  0  0  0  0
    2.5140   -1.3180    0.2000 O   0  0  0  0  0  0
    3.6870   -0.6100    0.0940 C   0  0  0  0  0  0
    3.7600    0.7730   -0.0940 C   0  0  0  0  0  0
    2.4940    1.5160   -0.1820 C   0  0  0  0  0  0
    2.4310    2.7290   -0.3450 O   0  0  0  0  0  0
    4.8550   -1.3740    0.1860 C   0  0  0  0  0  0
    4.7940   -2.4500    0.3310 H   0  0  0  0  0  0
    6.1020   -0.7600    0.0910 C   0  0  0  0  0  0
    7.0090   -1.3550    0.1620 H   0  0  0  0  0  0
    6.1830    0.6190   -0.0960 C   0  0  0  0  0  0
    7.1640    1.0810   -0.1680 H   0  0  0  0  0  0
    5.0160    1.3840   -0.1880 C   0  0  0  0  0  0
    5.1270    2.7330   -0.3720 O   0  0  0  0  0  0
    6.0620    2.9890   -0.4150 H   0  0  0  0  0  0
  1  2  2  0  0  0
  1 11  1  0  0  0
  1 15  1  0  0  0
  2  3  1  0  0  0
  2  4  1  0  0  0
  4  5  1  0  0  0
  4  7  2  0  0  0
  5  6  1  0  0  0
  7  8  1  0  0  0
  7  9  1  0  0  0
  9 10  1  0  0  0
  9 11  2  0  0  0
 11 12  1  0  0  0
 12 13  1  0  0  0
 13 14  2  0  0  0
 13 17  1  0  0  0
 14 15  1  0  0  0
 14 23  1  0  0  0
 15 16  2  0  0  0
 17 18  1  0  0  0
 17 19  2  0  0  0
 19 20  1  0  0  0
 19 21  1  0  0  0
 21 22  1  0  0  0
 21 23  2  0  0  0
 23 24  1  0  0  0
 24 25  1  0  0  0
M  END
> <s_m_entry_id>
65

> <s_m_entry_name>
CamMedNP_fragmentlike.65

> <i_qp_#stars>
0

> <i_qp_#amine>
0

> <i_qp_#amidine>
0

> <i_qp_#acid>
0

> <i_qp_#amide>
0

> <i_qp_#rotor>
2

> <i_qp_#rtvFG>
0

> <i_qp_CNS>
-1

> <r_qp_mol_MW>
   228.204

> <r_qp_dipole>
     4.769

> <r_qp_SASA>
   420.876

> <r_qp_FOSA>
     0.000

> <r_qp_FISA>
   138.284

> <r_qp_PISA>
   282.592

> <r_qp_WPSA>
     0.000

> <r_qp_volume>
   690.072

> <r_qp_donorHB>
     1.000

> <r_qp_accptHB>
     3.000

> <r_qp_dip^2/V>
   0.0329530

> <r_qp_ACxDN^.5/SA>
   0.0071280

> <r_qp_glob>
   0.8973060

> <r_qp_QPpolrz>
    22.877

> <r_qp_QPlogPC16>
     7.887

> <r_qp_QPlogPoct>
    11.000

> <r_qp_QPlogPw>
     7.573

> <r_qp_QPlogPo/w>
     1.726

> <r_qp_QPlogS>
    -2.599

> <r_qp_CIQPlogS>
    -3.483

> <r_qp_QPlogHERG>
    -4.541

> <r_qp_QPPCaco>
   483.675

> <r_qp_QPlogBB>
    -0.702

> <r_qp_QPPMDCK>
   225.626

> <r_qp_QPlogKp>
    -2.881

> <r_qp_IP(eV)>
     8.920

> <r_qp_EA(eV)>
     0.711

> <i_qp_#metab>
2

> <r_qp_QPlogKhsa>
    -0.142

> <i_qp_HumanOralAbsorption>
3

> <r_qp_PercentHumanOralAbsorption>
    85.102

> <r_qp_SAfluorine>
     0.000

> <r_qp_SAamideO>
     0.000

> <r_qp_PSA>
    76.168

> <i_qp_#NandO>
4

> <i_qp_RuleOfFive>
0

> <i_qp_RuleOfThree>
0

> <i_qp_#ringatoms>
14

> <i_qp_#in34>
0

> <i_qp_#in56>
14

> <i_qp_#noncon>
0

> <i_qp_#nonHatm>
17

> <r_qp_Jm>
0.742064

$$$$
AN_UY_039
                    3D
 Structure written by MMmdl.
 25 27  0  0  1  0            999 V2000
    1.4780    0.7820    0.5860 C   0  0  0  0  0  0
    0.2410    1.4120    0.7640 C   0  0  0  0  0  0
    0.1750    2.4980    0.8010 H   0  0  0  0  0  0
   -0.9170    0.6450    0.8940 C   0  0  0  0  0  0
   -1.8780    1.1340    1.0320 H   0  0  0  0  0  0
   -0.8410   -0.7470    0.8480 C   0  0  0  0  0  0
   -1.7530   -1.3290    0.9520 H   0  0  0  0  0  0
    0.3980   -1.3650    0.6710 C   0  0  0  0  0  0
    0.4840   -2.7300    0.6240 O   0  0  0  0  0  0
   -0.4030   -3.1120    0.7300 H   0  0  0  0  0  0
    1.5650   -0.6040    0.5390 C   0  0  0  0  0  0
    2.7480   -1.2760    0.3670 O   0  0  0  0  0  0
    3.9050   -0.5480    0.2360 C   0  0  0  0  0  0
    3.9680    0.8470    0.2640 C   0  0  0  0  0  0
    2.7050    1.5780    0.4480 C   0  0  0  0  0  0
    2.6310    2.8000    0.4890 O   0  0  0  0  0  0
    5.0680   -1.3050    0.0640 C   0  0  0  0  0  0
    5.0120   -2.3910    0.0430 H   0  0  0  0  0  0
    6.3000   -0.6720   -0.0800 C   0  0  0  0  0  0
    7.2030   -1.2630   -0.2130 H   0  0  0  0  0  0
    6.3730    0.7190   -0.0520 C   0  0  0  0  0  0
    7.3430    1.1950   -0.1660 H   0  0  0  0  0  0
    5.2100    1.4780    0.1190 C   0  0  0  0  0  0
    5.3150    2.8400    0.1410 O   0  0  0  0  0  0
    6.2410    3.1080    0.0270 H   0  0  0  0  0  0
  1  2  2  0  0  0
  1 11  1  0  0  0
  1 15  1  0  0  0
  2  3  1  0  0  0
  2  4  1  0  0  0
  4  5  1  0  0  0
  4  6  2  0  0  0
  6  7  1  0  0  0
  6  8  1  0  0  0
  8  9  1  0  0  0
  8 11  2  0  0  0
  9 10  1  0  0  0
 11 12  1  0  0  0
 12 13  1  0  0  0
 13 14  2  0  0  0
 13 17  1  0  0  0
 14 15  1  0  0  0
 14 23  1  0  0  0
 15 16  2  0  0  0
 17 18  1  0  0  0
 17 19  2  0  0  0
 19 20  1  0  0  0
 19 21  1  0  0  0
 21 22  1  0  0  0
 21 23  2  0  0  0
 23 24  1  0  0  0
 24 25  1  0  0  0
M  END
> <s_m_entry_id>
66

> <s_m_entry_name>
CamMedNP_fragmentlike.67

> <i_qp_#stars>
0

> <i_qp_#amine>
0

> <i_qp_#amidine>
0

> <i_qp_#acid>
0

> <i_qp_#amide>
0

> <i_qp_#rotor>
2

> <i_qp_#rtvFG>
0

> <i_qp_CNS>
0

> <r_qp_mol_MW>
   228.204

> <r_qp_dipole>
     2.786

> <r_qp_SASA>
   421.143

> <r_qp_FOSA>
     0.000

> <r_qp_FISA>
   135.027

> <r_qp_PISA>
   286.116

> <r_qp_WPSA>
     0.000

> <r_qp_volume>
   691.906

> <r_qp_donorHB>
     1.000

> <r_qp_accptHB>
     3.000

> <r_qp_dip^2/V>
   0.0112160

> <r_qp_ACxDN^.5/SA>
   0.0071230

> <r_qp_glob>
   0.8983250

> <r_qp_QPpolrz>
    22.984

> <r_qp_QPlogPC16>
     7.916

> <r_qp_QPlogPoct>
    10.732

> <r_qp_QPlogPw>
     7.576

> <r_qp_QPlogPo/w>
     1.765

> <r_qp_QPlogS>
    -2.601

> <r_qp_CIQPlogS>
    -3.483

> <r_qp_QPlogHERG>
    -4.542

> <r_qp_QPPCaco>
   519.324

> <r_qp_QPlogBB>
    -0.673

> <r_qp_QPPMDCK>
   243.653

> <r_qp_QPlogKp>
    -2.808

> <r_qp_IP(eV)>
     8.948

> <r_qp_EA(eV)>
     0.665

> <i_qp_#metab>
2

> <r_qp_QPlogKhsa>
    -0.137

> <i_qp_HumanOralAbsorption>
3

> <r_qp_PercentHumanOralAbsorption>
    85.880

> <r_qp_SAfluorine>
     0.000

> <r_qp_SAamideO>
     0.000

> <r_qp_PSA>
    75.335

> <i_qp_#NandO>
4

> <i_qp_RuleOfFive>
0

> <i_qp_RuleOfThree>
0

> <i_qp_#ringatoms>
14

> <i_qp_#in34>
0

> <i_qp_#in56>
14

> <i_qp_#noncon>
0

> <i_qp_#nonHatm>
17

> <r_qp_Jm>
0.867501

$$$$
AN_UY_152
                    3D
 Structure written by MMmdl.
 25 27  0  0  1  0            999 V2000
    1.2270    0.7240   -0.0770 C   0  0  0  0  0  0
   -0.0150    1.3630   -0.1600 C   0  0  0  0  0  0
   -0.0730    2.4380   -0.3150 H   0  0  0  0  0  0
   -1.1890    0.6180   -0.0440 C   0  0  0  0  0  0
   -2.1540    1.1130   -0.1090 H   0  0  0  0  0  0
   -1.1230   -0.7620    0.1540 C   0  0  0  0  0  0
   -2.0470   -1.3270    0.2420 H   0  0  0  0  0  0
    0.1210   -1.3890    0.2360 C   0  0  0  0  0  0
    0.1970   -2.7420    0.4310 O   0  0  0  0  0  0
   -0.7010   -3.1090    0.4900 H   0  0  0  0  0  0
    1.3040   -0.6500    0.1210 C   0  0  0  0  0  0
    2.4910   -1.3300    0.2110 O   0  0  0  0  0  0
    3.6640   -0.6230    0.1010 C   0  0  0  0  0  0
    3.7380    0.7580   -0.0990 C   0  0  0  0  0  0
    2.4700    1.4960   -0.1970 C   0  0  0  0  0  0
    2.4060    2.7070   -0.3720 O   0  0  0  0  0  0
    4.8310   -1.3870    0.2030 C   0  0  0  0  0  0
    4.7650   -2.4610    0.3580 H   0  0  0  0  0  0
    6.0780   -0.7760    0.1060 C   0  0  0  0  0  0
    6.9840   -1.3720    0.1860 H   0  0  0  0  0  0
    6.1620    0.6020   -0.0930 C   0  0  0  0  0  0
    7.1450    1.0610   -0.1660 H   0  0  0  0  0  0
    4.9960    1.3660   -0.1960 C   0  0  0  0  0  0
    5.1120    2.7140   -0.3910 O   0  0  0  0  0  0
    6.0480    2.9670   -0.4340 H   0  0  0  0  0  0
  1  2  2  0  0  0
  1 11  1  0  0  0
  1 15  1  0  0  0
  2  3  1  0  0  0
  2  4  1  0  0  0
  4  5  1  0  0  0
  4  6  2  0  0  0
  6  7  1  0  0  0
  6  8  1  0  0  0
  8  9  1  0  0  0
  8 11  2  0  0  0
  9 10  1  0  0  0
 11 12  1  0  0  0
 12 13  1  0  0  0
 13 14  2  0  0  0
 13 17  1  0  0  0
 14 15  1  0  0  0
 14 23  1  0  0  0
 15 16  2  0  0  0
 17 18  1  0  0  0
 17 19  2  0  0  0
 19 20  1  0  0  0
 19 21  1  0  0  0
 21 22  1  0  0  0
 21 23  2  0  0  0
 23 24  1  0  0  0
 24 25  1  0  0  0
M  END
> <s_m_entry_id>
67

> <s_m_entry_name>
CamMedNP_fragmentlike.68

> <i_qp_#stars>
0

> <i_qp_#amine>
0

> <i_qp_#amidine>
0

> <i_qp_#acid>
0

> <i_qp_#amide>
0

> <i_qp_#rotor>
2

> <i_qp_#rtvFG>
0

> <i_qp_CNS>
0

> <r_qp_mol_MW>
   228.204

> <r_qp_dipole>
     2.801

> <r_qp_SASA>
   421.132

> <r_qp_FOSA>
     0.000

> <r_qp_FISA>
   135.028

> <r_qp_PISA>
   286.104

> <r_qp_WPSA>
     0.000

> <r_qp_volume>
   691.912

> <r_qp_donorHB>
     1.000

> <r_qp_accptHB>
     3.000

> <r_qp_dip^2/V>
   0.0113410

> <r_qp_ACxDN^.5/SA>
   0.0071240

> <r_qp_glob>
   0.8983540

> <r_qp_QPpolrz>
    22.984

> <r_qp_QPlogPC16>
     7.916

> <r_qp_QPlogPoct>
    10.734

> <r_qp_QPlogPw>
     7.576

> <r_qp_QPlogPo/w>
     1.765

> <r_qp_QPlogS>
    -2.600

> <r_qp_CIQPlogS>
    -3.483

> <r_qp_QPlogHERG>
    -4.541

> <r_qp_QPPCaco>
   519.309

> <r_qp_QPlogBB>
    -0.673

> <r_qp_QPPMDCK>
   243.646

> <r_qp_QPlogKp>
    -2.808

> <r_qp_IP(eV)>
     8.950

> <r_qp_EA(eV)>
     0.669

> <i_qp_#metab>
2

> <r_qp_QPlogKhsa>
    -0.137

> <i_qp_HumanOralAbsorption>
3

> <r_qp_PercentHumanOralAbsorption>
    85.879

> <r_qp_SAfluorine>
     0.000

> <r_qp_SAamideO>
     0.000

> <r_qp_PSA>
    75.337

> <i_qp_#NandO>
4

> <i_qp_RuleOfFive>
0

> <i_qp_RuleOfThree>
0

> <i_qp_#ringatoms>
14

> <i_qp_#in34>
0

> <i_qp_#in56>
14

> <i_qp_#noncon>
0

> <i_qp_#nonHatm>
17

> <r_qp_Jm>
0.867748

$$$$
JDW_UD_030
                    3D
 Structure written by MMmdl.
 25 27  0  0  1  0            999 V2000
    1.6640    0.5500    0.2270 C   0  0  0  0  0  0
    0.4860    0.9870    0.8380 C   0  0  0  0  0  0
   -0.6670    0.2090    0.7410 C   0  0  0  0  0  0
   -0.6420   -0.9980    0.0390 C   0  0  0  0  0  0
    0.5420   -1.4230   -0.5670 C   0  0  0  0  0  0
    1.7050   -0.6530   -0.4780 C   0  0  0  0  0  0
    0.4620    1.9260    1.3860 H   0  0  0  0  0  0
   -1.5880    0.5440    1.2140 H   0  0  0  0  0  0
   -1.5520   -1.5890   -0.0250 H   0  0  0  0  0  0
    0.5760   -2.6030   -1.2570 O   0  0  0  0  0  0
   -0.3020   -3.0170   -1.2280 H   0  0  0  0  0  0
    2.8370   -1.1300   -1.0970 O   0  0  0  0  0  0
    3.9880   -0.3860   -1.0190 C   0  0  0  0  0  0
    4.0750    0.8280   -0.3470 C   0  0  0  0  0  0
    2.8830    1.3470    0.3150 C   0  0  0  0  0  0
    5.1190   -0.8970   -1.6580 C   0  0  0  0  0  0
    6.3260   -0.1920   -1.6200 C   0  0  0  0  0  0
    6.4070    1.0280   -0.9430 C   0  0  0  0  0  0
    7.3440    1.5780   -0.9120 H   0  0  0  0  0  0
    5.2790    1.5340   -0.3070 C   0  0  0  0  0  0
    5.0630   -1.8460   -2.1880 H   0  0  0  0  0  0
    7.2050   -0.5930   -2.1190 H   0  0  0  0  0  0
    5.3900    2.7320    0.3480 O   0  0  0  0  0  0
    2.9470    2.4190    0.9130 O   0  0  0  0  0  0
    4.5010    2.9310    0.7340 H   0  0  0  0  0  0
  1  2  2  0  0  0
  1  6  1  0  0  0
  1 15  1  0  0  0
  2  3  1  0  0  0
  2  7  1  0  0  0
  3  4  2  0  0  0
  3  8  1  0  0  0
  4  5  1  0  0  0
  4  9  1  0  0  0
  5  6  2  0  0  0
  5 10  1  0  0  0
  6 12  1  0  0  0
 10 11  1  0  0  0
 12 13  1  0  0  0
 13 14  2  0  0  0
 13 16  1  0  0  0
 14 15  1  0  0  0
 14 20  1  0  0  0
 15 24  2  0  0  0
 16 17  2  0  0  0
 16 21  1  0  0  0
 17 18  1  0  0  0
 17 22  1  0  0  0
 18 19  1  0  0  0
 18 20  2  0  0  0
 20 23  1  0  0  0
 23 25  1  0  0  0
M  END
> <s_m_entry_id>
68

> <s_m_entry_name>
CamMedNP_fragmentlike.69

> <i_qp_#stars>
0

> <i_qp_#amine>
0

> <i_qp_#amidine>
0

> <i_qp_#acid>
0

> <i_qp_#amide>
0

> <i_qp_#rotor>
2

> <i_qp_#rtvFG>
0

> <i_qp_CNS>
0

> <r_qp_mol_MW>
   228.204

> <r_qp_dipole>
     5.240

> <r_qp_SASA>
   420.576

> <r_qp_FOSA>
     0.000

> <r_qp_FISA>
   132.845

> <r_qp_PISA>
   287.731

> <r_qp_WPSA>
     0.000

> <r_qp_volume>
   690.350

> <r_qp_donorHB>
     1.000

> <r_qp_accptHB>
     3.000

> <r_qp_dip^2/V>
   0.0397680

> <r_qp_ACxDN^.5/SA>
   0.0071330

> <r_qp_glob>
   0.8981870

> <r_qp_QPpolrz>
    22.937

> <r_qp_QPlogPC16>
     7.895

> <r_qp_QPlogPoct>
    11.098

> <r_qp_QPlogPw>
     7.570

> <r_qp_QPlogPo/w>
     1.772

> <r_qp_QPlogS>
    -2.591

> <r_qp_CIQPlogS>
    -3.483

> <r_qp_QPlogHERG>
    -4.552

> <r_qp_QPPCaco>
   544.668

> <r_qp_QPlogBB>
    -0.655

> <r_qp_QPPMDCK>
   256.531

> <r_qp_QPlogKp>
    -2.762

> <r_qp_IP(eV)>
     8.995

> <r_qp_EA(eV)>
     1.025

> <i_qp_#metab>
2

> <r_qp_QPlogKhsa>
    -0.141

> <i_qp_HumanOralAbsorption>
3

> <r_qp_PercentHumanOralAbsorption>
    86.292

> <r_qp_SAfluorine>
     0.000

> <r_qp_SAamideO>
     0.000

> <r_qp_PSA>
    74.365

> <i_qp_#NandO>
4

> <i_qp_RuleOfFive>
0

> <i_qp_RuleOfThree>
0

> <i_qp_#ringatoms>
14

> <i_qp_#in34>
0

> <i_qp_#in56>
14

> <i_qp_#noncon>
0

> <i_qp_#nonHatm>
17

> <r_qp_Jm>
0.986193

$$$$
JDW_UD_089
                    3D
 Structure written by MMmdl.
 28 30  0  0  1  0            999 V2000
    1.2820    0.6820   -0.1850 C   0  0  0  0  0  0
    0.0580    1.3480   -0.3660 C   0  0  0  0  0  0
    0.0430    2.3970   -0.6530 H   0  0  0  0  0  0
   -1.1520    0.6780   -0.1830 C   0  0  0  0  0  0
   -2.0920    1.2030   -0.3270 H   0  0  0  0  0  0
   -1.1520   -0.6650    0.1840 C   0  0  0  0  0  0
   -2.0930   -1.1900    0.3280 H   0  0  0  0  0  0
    0.0560   -1.3370    0.3680 C   0  0  0  0  0  0
    0.0400   -2.3860    0.6540 H   0  0  0  0  0  0
    1.2810   -0.6730    0.1860 C   0  0  0  0  0  0
    2.5670   -1.4370    0.3940 C   0  0  0  0  0  0
    2.5670   -2.2920   -0.2940 H   0  0  0  0  0  0
    2.5670   -1.8230    1.4220 H   0  0  0  0  0  0
    3.8260   -0.6420    0.1770 C   0  0  0  0  0  0
    3.8260    0.6480   -0.1760 C   0  0  0  0  0  0
    2.5690    1.4440   -0.3930 C   0  0  0  0  0  0
    2.5690    1.8310   -1.4210 H   0  0  0  0  0  0
    2.5700    2.3000    0.2950 H   0  0  0  0  0  0
    5.0930   -1.3790    0.3840 C   0  0  0  0  0  0
    6.3620   -0.6380    0.1930 C   0  0  0  0  0  0
    7.5460   -1.3150    0.4440 O   0  0  0  0  0  0
    8.1750   -0.6820    0.8340 H   0  0  0  0  0  0
    6.3630    0.6400   -0.1930 C   0  0  0  0  0  0
    7.5480    1.3150   -0.4460 O   0  0  0  0  0  0
    8.1750    0.6810   -0.8360 H   0  0  0  0  0  0
    5.0940    1.3840   -0.3830 C   0  0  0  0  0  0
    5.0840   -2.5600    0.7120 O   0  0  0  0  0  0
    5.0870    2.5640   -0.7100 O   0  0  0  0  0  0
  1  2  2  0  0  0
  1 10  1  0  0  0
  1 16  1  0  0  0
  2  3  1  0  0  0
  2  4  1  0  0  0
  4  5  1  0  0  0
  4  6  2  0  0  0
  6  7  1  0  0  0
  6  8  1  0  0  0
  8  9  1  0  0  0
  8 10  2  0  0  0
 10 11  1  0  0  0
 11 12  1  0  0  0
 11 13  1  0  0  0
 11 14  1  0  0  0
 14 15  2  0  0  0
 14 19  1  0  0  0
 15 16  1  0  0  0
 15 26  1  0  0  0
 16 17  1  0  0  0
 16 18  1  0  0  0
 19 20  1  0  0  0
 19 27  2  0  0  0
 20 21  1  0  0  0
 20 23  2  0  0  0
 21 22  1  0  0  0
 23 24  1  0  0  0
 23 26  1  0  0  0
 24 25  1  0  0  0
 26 28  2  0  0  0
M  END
> <s_m_entry_id>
69

> <s_m_entry_name>
CamMedNP_fragmentlike.70

> <i_qp_#stars>
2

> <i_qp_#amine>
0

> <i_qp_#amidine>
0

> <i_qp_#acid>
0

> <i_qp_#amide>
0

> <i_qp_#rotor>
2

> <i_qp_#rtvFG>
0

> <i_qp_CNS>
-2

> <r_qp_mol_MW>
   242.231

> <r_qp_dipole>
     0.784

> <r_qp_SASA>
   448.473

> <r_qp_FOSA>
    71.151

> <r_qp_FISA>
   188.303

> <r_qp_PISA>
   189.019

> <r_qp_WPSA>
     0.000

> <r_qp_volume>
   749.314

> <r_qp_donorHB>
     2.000

> <r_qp_accptHB>
     5.500

> <r_qp_dip^2/V>
   0.0008210

> <r_qp_ACxDN^.5/SA>
   0.0173440

> <r_qp_glob>
   0.8896190

> <r_qp_QPpolrz>
    24.354

> <r_qp_QPlogPC16>
     8.353

> <r_qp_QPlogPoct>
    13.968

> <r_qp_QPlogPw>
    11.270

> <r_qp_QPlogPo/w>
     0.593

> <r_qp_QPlogS>
    -2.441

> <r_qp_CIQPlogS>
    -2.751

> <r_qp_QPlogHERG>
    -4.220

> <r_qp_QPPCaco>
   162.263

> <r_qp_QPlogBB>
    -1.143

> <r_qp_QPPMDCK>
    69.293

> <r_qp_QPlogKp>
    -4.132

> <r_qp_IP(eV)>
     9.495

> <r_qp_EA(eV)>
     1.749

> <i_qp_#metab>
4

> <r_qp_QPlogKhsa>
    -0.380

> <i_qp_HumanOralAbsorption>
3

> <r_qp_PercentHumanOralAbsorption>
    69.975

> <r_qp_SAfluorine>
     0.000

> <r_qp_SAamideO>
     0.000

> <r_qp_PSA>
    98.579

> <i_qp_#NandO>
4

> <i_qp_RuleOfFive>
0

> <i_qp_RuleOfThree>
0

> <i_qp_#ringatoms>
14

> <i_qp_#in34>
0

> <i_qp_#in56>
14

> <i_qp_#noncon>
2

> <i_qp_#nonHatm>
18

> <r_qp_Jm>
0.064764

$$$$
AN_UY_139
                    3D
 Structure written by MMmdl.
 14 14  0  0  1  0            999 V2000
    0.9150    0.6520    0.0850 C   0  0  0  0  0  0
    1.9530    1.2940    0.0590 O   0  0  0  0  0  0
   -0.3510    1.1180    0.3140 N   0  0  0  0  0  0
   -0.6640    2.5030    0.5710 C   0  0  0  0  0  0
   -1.7360    2.6420    0.7260 H   0  0  0  0  0  0
   -0.3270    3.1030   -0.2800 H   0  0  0  0  0  0
   -0.1120    2.8300    1.4570 H   0  0  0  0  0  0
   -1.2610    0.0950    0.2640 C   0  0  0  0  0  0
   -2.4710    0.1730    0.4250 O   0  0  0  0  0  0
   -0.5170   -1.1950   -0.0300 C   0  0  0  0  0  0
   -0.8220   -1.6220   -0.9860 H   0  0  0  0  0  0
   -0.6030   -1.9030    0.7960 H   0  0  0  0  0  0
    0.8320   -0.7130   -0.1200 N   0  0  0  0  0  0
    1.6540   -1.2740   -0.3090 H   0  0  0  0  0  0
  1  2  2  0  0  0
  1  3  1  0  0  0
  1 13  1  0  0  0
  3  4  1  0  0  0
  3  8  1  0  0  0
  4  5  1  0  0  0
  4  6  1  0  0  0
  4  7  1  0  0  0
  8  9  2  0  0  0
  8 10  1  0  0  0
 10 11  1  0  0  0
 10 12  1  0  0  0
 10 13  1  0  0  0
 13 14  1  0  0  0
M  END
> <s_m_entry_id>
70

> <s_m_entry_name>
CamMedNP_fragmentlike.71

> <i_qp_#stars>
6

> <i_qp_#amine>
0

> <i_qp_#amidine>
0

> <i_qp_#acid>
0

> <i_qp_#amide>
0

> <i_qp_#rotor>
0

> <i_qp_#rtvFG>
0

> <i_qp_CNS>
-1

> <r_qp_mol_MW>
   114.104

> <r_qp_dipole>
     2.931

> <r_qp_SASA>
   289.257

> <r_qp_FOSA>
   145.854

> <r_qp_FISA>
   143.403

> <r_qp_PISA>
     0.000

> <r_qp_WPSA>
     0.000

> <r_qp_volume>
   423.512

> <r_qp_donorHB>
     1.000

> <r_qp_accptHB>
     3.500

> <r_qp_dip^2/V>
   0.0202860

> <r_qp_ACxDN^.5/SA>
   0.0121000

> <r_qp_glob>
   0.9428860

> <r_qp_QPpolrz>
    10.795

> <r_qp_QPlogPC16>
     3.502

> <r_qp_QPlogPoct>
     6.578

> <r_qp_QPlogPw>
     6.303

> <r_qp_QPlogPo/w>
    -0.920

> <r_qp_QPlogS>
    -0.615

> <r_qp_CIQPlogS>
    -0.654

> <r_qp_QPlogHERG>
    -2.456

> <r_qp_QPPCaco>
   432.526

> <r_qp_QPlogBB>
    -0.512

> <r_qp_QPPMDCK>
   199.950

> <r_qp_QPlogKp>
    -4.162

> <r_qp_IP(eV)>
     9.989

> <r_qp_EA(eV)>
    -0.207

> <i_qp_#metab>
1

> <r_qp_QPlogKhsa>
    -0.749

> <i_qp_HumanOralAbsorption>
2

> <r_qp_PercentHumanOralAbsorption>
    68.738

> <r_qp_SAfluorine>
     0.000

> <r_qp_SAamideO>
     0.000

> <r_qp_PSA>
    77.054

> <i_qp_#NandO>
4

> <i_qp_RuleOfFive>
0

> <i_qp_RuleOfThree>
0

> <i_qp_#ringatoms>
5

> <i_qp_#in34>
0

> <i_qp_#in56>
5

> <i_qp_#noncon>
1

> <i_qp_#nonHatm>
8

> <r_qp_Jm>
1.66326

$$$$
BNG_UY_152
                    3D
 Structure written by MMmdl.
 18 19  0  0  1  0            999 V2000
    1.3710    0.6710   -0.4150 C   0  0  0  0  0  0
    0.1780    1.3320   -0.1160 C   0  0  0  0  0  0
    0.0860    2.4070   -0.2540 H   0  0  0  0  0  0
   -0.9170    0.6100    0.3670 C   0  0  0  0  0  0
   -1.8470    1.1210    0.6000 H   0  0  0  0  0  0
   -0.8180   -0.7690    0.5500 C   0  0  0  0  0  0
    0.3620   -1.4440    0.2580 C   0  0  0  0  0  0
    0.4560   -2.5160    0.3940 H   0  0  0  0  0  0
    1.4440   -0.7090   -0.2230 C   0  0  0  0  0  0
   -1.9160   -1.4250    1.0230 O   0  0  0  0  0  0
   -1.7080   -2.3710    1.1020 H   0  0  0  0  0  0
    2.6280   -1.4160   -0.5120 O   0  0  0  0  0  0
    3.7590   -0.7580   -0.9970 C   0  0  0  0  0  0
    3.6550    0.6970   -1.1900 C   0  0  0  0  0  0
    2.5390    1.3740   -0.9200 C   0  0  0  0  0  0
    4.7980   -1.3530   -1.2540 O   0  0  0  0  0  0
    4.5410    1.1930   -1.5670 H   0  0  0  0  0  0
    2.4850    2.4470   -1.0700 H   0  0  0  0  0  0
  1  2  2  0  0  0
  1  9  1  0  0  0
  1 15  1  0  0  0
  2  3  1  0  0  0
  2  4  1  0  0  0
  4  5  1  0  0  0
  4  6  2  0  0  0
  6  7  1  0  0  0
  6 10  1  0  0  0
  7  8  1  0  0  0
  7  9  2  0  0  0
  9 12  1  0  0  0
 10 11  1  0  0  0
 12 13  1  0  0  0
 13 14  1  0  0  0
 13 16  2  0  0  0
 14 15  2  0  0  0
 14 17  1  0  0  0
 15 18  1  0  0  0
M  END
> <s_m_entry_id>
71

> <s_m_entry_name>
CamMedNP_fragmentlike.72

> <i_qp_#stars>
0

> <i_qp_#amine>
0

> <i_qp_#amidine>
0

> <i_qp_#acid>
0

> <i_qp_#amide>
0

> <i_qp_#rotor>
1

> <i_qp_#rtvFG>
1

> <i_qp_CNS>
-1

> <r_qp_mol_MW>
   162.145

> <r_qp_dipole>
     4.845

> <r_qp_SASA>
   341.356

> <r_qp_FOSA>
     0.000

> <r_qp_FISA>
   126.258

> <r_qp_PISA>
   215.099

> <r_qp_WPSA>
     0.000

> <r_qp_volume>
   534.640

> <r_qp_donorHB>
     1.000

> <r_qp_accptHB>
     3.250

> <r_qp_dip^2/V>
   0.0439070

> <r_qp_ACxDN^.5/SA>
   0.0095210

> <r_qp_glob>
   0.9332510

> <r_qp_QPpolrz>
    16.654

> <r_qp_QPlogPC16>
     6.027

> <r_qp_QPlogPoct>
     9.030

> <r_qp_QPlogPw>
     7.308

> <r_qp_QPlogPo/w>
     0.701

> <r_qp_QPlogS>
    -1.372

> <r_qp_CIQPlogS>
    -1.894

> <r_qp_QPlogHERG>
    -3.638

> <r_qp_QPPCaco>
   628.925

> <r_qp_QPlogBB>
    -0.463

> <r_qp_QPPMDCK>
   299.681

> <r_qp_QPlogKp>
    -2.993

> <r_qp_IP(eV)>
     9.343

> <r_qp_EA(eV)>
     0.915

> <i_qp_#metab>
1

> <r_qp_QPlogKhsa>
    -0.514

> <i_qp_HumanOralAbsorption>
3

> <r_qp_PercentHumanOralAbsorption>
    81.139

> <r_qp_SAfluorine>
     0.000

> <r_qp_SAamideO>
     0.000

> <r_qp_PSA>
    63.224

> <i_qp_#NandO>
3

> <i_qp_RuleOfFive>
0

> <i_qp_RuleOfThree>
0

> <i_qp_#ringatoms>
10

> <i_qp_#in34>
0

> <i_qp_#in56>
10

> <i_qp_#noncon>
0

> <i_qp_#nonHatm>
12

> <r_qp_Jm>
7.009841

$$$$
LBS_UY_215
                    3D
 Structure written by MMmdl.
 21 22  0  0  1  0            999 V2000
    1.3860    0.9480   -0.0070 C   0  0  0  0  0  0
    2.4090    1.3230    0.7570 C   0  0  0  0  0  0
    2.5780    2.2560    1.2670 H   0  0  0  0  0  0
    0.1370    1.6900   -0.3360 C   0  0  0  0  0  0
    0.3140    2.3860   -1.1630 H   0  0  0  0  0  0
   -0.1800    2.2810    0.5320 H   0  0  0  0  0  0
   -0.9830    0.7180   -0.7240 C   0  0  0  0  0  0
   -0.8950    0.4530   -1.7870 H   0  0  0  0  0  0
   -1.9580    1.2110   -0.6300 H   0  0  0  0  0  0
   -0.9500   -0.5610    0.1180 C   0  0  1  0  0  0
   -2.0270   -1.4020   -0.2820 O   0  0  0  0  0  0
   -2.0250   -2.1820    0.3000 H   0  0  0  0  0  0
   -1.1210   -0.2930    1.1680 H   0  0  0  0  0  0
    0.3780   -1.3280   -0.0030 C   0  0  0  0  0  0
    0.2760   -2.1690   -0.7010 H   0  0  0  0  0  0
    0.6040   -1.8000    0.9630 H   0  0  0  0  0  0
    1.5420   -0.4500   -0.4620 C   0  0  2  0  0  0
    1.6500   -0.4930   -1.5520 H   0  0  0  0  0  0
    3.3090    0.1660    0.8340 C   0  0  0  0  0  0
    2.7700   -0.8740    0.1300 O   0  0  0  0  0  0
    4.3630    0.1450    1.4460 O   0  0  0  0  0  0
  1  2  2  0  0  0
  1  4  1  0  0  0
  1 17  1  0  0  0
  2  3  1  0  0  0
  2 19  1  0  0  0
  4  5  1  0  0  0
  4  6  1  0  0  0
  4  7  1  0  0  0
  7  8  1  0  0  0
  7  9  1  0  0  0
  7 10  1  0  0  0
 10 11  1  0  0  0
 10 13  1  0  0  0
 10 14  1  0  0  0
 11 12  1  0  0  0
 14 15  1  0  0  0
 14 16  1  0  0  0
 14 17  1  0  0  0
 17 18  1  0  0  0
 17 20  1  0  0  0
 19 20  1  0  0  0
 19 21  2  0  0  0
M  END
> <s_m_entry_id>
72

> <s_m_entry_name>
CamMedNP_fragmentlike.73

> <i_qp_#stars>
1

> <i_qp_#amine>
0

> <i_qp_#amidine>
0

> <i_qp_#acid>
0

> <i_qp_#amide>
0

> <i_qp_#rotor>
1

> <i_qp_#rtvFG>
0

> <i_qp_CNS>
-1

> <r_qp_mol_MW>
   154.165

> <r_qp_dipole>
     4.952

> <r_qp_SASA>
   335.584

> <r_qp_FOSA>
   174.777

> <r_qp_FISA>
   120.101

> <r_qp_PISA>
    40.706

> <r_qp_WPSA>
     0.000

> <r_qp_volume>
   532.565

> <r_qp_donorHB>
     1.000

> <r_qp_accptHB>
     4.700

> <r_qp_dip^2/V>
   0.0460490

> <r_qp_ACxDN^.5/SA>
   0.0140050

> <r_qp_glob>
   0.9468450

> <r_qp_QPpolrz>
    14.906

> <r_qp_QPlogPC16>
     4.881

> <r_qp_QPlogPoct>
     8.941

> <r_qp_QPlogPw>
     7.494

> <r_qp_QPlogPo/w>
     0.018

> <r_qp_QPlogS>
    -0.951

> <r_qp_CIQPlogS>
    -0.924

> <r_qp_QPlogHERG>
    -2.586

> <r_qp_QPPCaco>
   719.425

> <r_qp_QPlogBB>
    -0.390

> <r_qp_QPPMDCK>
   346.552

> <r_qp_QPlogKp>
    -3.494

> <r_qp_IP(eV)>
    10.582

> <r_qp_EA(eV)>
     0.475

> <i_qp_#metab>
3

> <r_qp_QPlogKhsa>
    -0.713

> <i_qp_HumanOralAbsorption>
3

> <r_qp_PercentHumanOralAbsorption>
    78.189

> <r_qp_SAfluorine>
     0.000

> <r_qp_SAamideO>
     0.000

> <r_qp_PSA>
    64.327

> <i_qp_#NandO>
3

> <i_qp_RuleOfFive>
0

> <i_qp_RuleOfThree>
0

> <i_qp_#ringatoms>
9

> <i_qp_#in34>
0

> <i_qp_#in56>
9

> <i_qp_#noncon>
5

> <i_qp_#nonHatm>
11

> <r_qp_Jm>
5.53679

$$$$
LBS_UY_216
                    3D
 Structure written by MMmdl.
 21 22  0  0  1  0            999 V2000
    1.3880    0.9550    0.0140 C   0  0  0  0  0  0
    2.4560    1.3340    0.7130 C   0  0  0  0  0  0
    2.6600    2.2750    1.1940 H   0  0  0  0  0  0
    0.1290    1.7040   -0.2560 C   0  0  0  0  0  0
    0.3070    2.4880   -1.0000 H   0  0  0  0  0  0
   -0.2160    2.1890    0.6640 H   0  0  0  0  0  0
   -0.9610    0.7540   -0.7760 C   0  0  0  0  0  0
   -0.7740    0.5330   -1.8350 H   0  0  0  0  0  0
   -1.9270    1.2690   -0.7220 H   0  0  0  0  0  0
   -1.0190   -0.5640    0.0080 C   0  0  2  0  0  0
   -1.7520   -1.2300   -0.4600 H   0  0  0  0  0  0
   -1.5080   -0.2700    1.3180 O   0  0  0  0  0  0
   -1.6400   -1.1160    1.7810 H   0  0  0  0  0  0
    0.3380   -1.2830    0.1260 C   0  0  0  0  0  0
    0.3020   -2.2190   -0.4460 H   0  0  0  0  0  0
    0.5340   -1.5860    1.1630 H   0  0  0  0  0  0
    1.5020   -0.4540   -0.4160 C   0  0  2  0  0  0
    1.5600   -0.5290   -1.5080 H   0  0  0  0  0  0
    3.3380    0.1630    0.7780 C   0  0  0  0  0  0
    2.7460   -0.8870    0.1340 O   0  0  0  0  0  0
    4.4220    0.1400    1.3340 O   0  0  0  0  0  0
  1  2  2  0  0  0
  1  4  1  0  0  0
  1 17  1  0  0  0
  2  3  1  0  0  0
  2 19  1  0  0  0
  4  5  1  0  0  0
  4  6  1  0  0  0
  4  7  1  0  0  0
  7  8  1  0  0  0
  7  9  1  0  0  0
  7 10  1  0  0  0
 10 11  1  0  0  0
 10 12  1  0  0  0
 10 14  1  0  0  0
 12 13  1  0  0  0
 14 15  1  0  0  0
 14 16  1  0  0  0
 14 17  1  0  0  0
 17 18  1  0  0  0
 17 20  1  0  0  0
 19 20  1  0  0  0
 19 21  2  0  0  0
M  END
> <s_m_entry_id>
73

> <s_m_entry_name>
CamMedNP_fragmentlike.74

> <i_qp_#stars>
1

> <i_qp_#amine>
0

> <i_qp_#amidine>
0

> <i_qp_#acid>
0

> <i_qp_#amide>
0

> <i_qp_#rotor>
1

> <i_qp_#rtvFG>
0

> <i_qp_CNS>
0

> <r_qp_mol_MW>
   154.165

> <r_qp_dipole>
     6.527

> <r_qp_SASA>
   332.391

> <r_qp_FOSA>
   178.302

> <r_qp_FISA>
   113.722

> <r_qp_PISA>
    40.367

> <r_qp_WPSA>
     0.000

> <r_qp_volume>
   529.242

> <r_qp_donorHB>
     1.000

> <r_qp_accptHB>
     4.700

> <r_qp_dip^2/V>
   0.0805040

> <r_qp_ACxDN^.5/SA>
   0.0141400

> <r_qp_glob>
   0.9519610

> <r_qp_QPpolrz>
    14.770

> <r_qp_QPlogPC16>
     4.855

> <r_qp_QPlogPoct>
     9.342

> <r_qp_QPlogPw>
     7.441

> <r_qp_QPlogPo/w>
     0.047

> <r_qp_QPlogS>
    -0.904

> <r_qp_CIQPlogS>
    -0.924

> <r_qp_QPlogHERG>
    -2.502

> <r_qp_QPPCaco>
   826.941

> <r_qp_QPlogBB>
    -0.333

> <r_qp_QPPMDCK>
   402.856

> <r_qp_QPlogKp>
    -3.377

> <r_qp_IP(eV)>
    10.446

> <r_qp_EA(eV)>
     0.336

> <i_qp_#metab>
3

> <r_qp_QPlogKhsa>
    -0.717

> <i_qp_HumanOralAbsorption>
3

> <r_qp_PercentHumanOralAbsorption>
    79.435

> <r_qp_SAfluorine>
     0.000

> <r_qp_SAamideO>
     0.000

> <r_qp_PSA>
    63.490

> <i_qp_#NandO>
3

> <i_qp_RuleOfFive>
0

> <i_qp_RuleOfThree>
0

> <i_qp_#ringatoms>
9

> <i_qp_#in34>
0

> <i_qp_#in56>
9

> <i_qp_#noncon>
5

> <i_qp_#nonHatm>
11

> <r_qp_Jm>
8.066493

$$$$
JFA_UY_079
                    3D
 Structure written by MMmdl.
 33 35  0  0  1  0            999 V2000
    1.3110    0.8510   -0.3900 C   0  0  0  0  0  0
    0.2490    0.7160   -1.3020 C   0  0  0  0  0  0
    0.1520    1.3980   -2.1440 H   0  0  0  0  0  0
   -0.7020   -0.2920   -1.1520 C   0  0  0  0  0  0
   -1.5170   -0.3840   -1.8650 H   0  0  0  0  0  0
   -0.6030   -1.1770   -0.0860 C   0  0  0  0  0  0
   -1.3420   -1.9650    0.0370 H   0  0  0  0  0  0
    0.4460   -1.0550    0.8280 C   0  0  0  0  0  0
    0.4820   -1.7700    1.6440 H   0  0  0  0  0  0
    1.4130   -0.0430    0.6880 C   0  0  0  0  0  0
    2.4930    0.0980    1.6120 N   0  0  0  0  0  0
    2.6080   -0.8240    2.7340 C   0  0  0  0  0  0
    3.4780   -0.6020    3.3590 H   0  0  0  0  0  0
    2.7220   -1.8450    2.3560 H   0  0  0  0  0  0
    1.7160   -0.7460    3.3640 H   0  0  0  0  0  0
    3.4570    1.1030    1.4770 C   0  0  0  0  0  0
    4.3950    1.2420    2.2610 O   0  0  0  0  0  0
    3.3230    2.0380    0.3230 C   0  0  0  0  0  0
    2.3140    1.9130   -0.5480 C   0  0  0  0  0  0
    2.1260    2.7400   -1.6380 O   0  0  0  0  0  0
    4.2950    3.0930    0.1420 C   0  0  0  0  0  0
    5.1110    3.1890    0.8520 H   0  0  0  0  0  0
    4.1780    3.9340   -0.8910 C   0  0  0  0  0  0
    4.9100    4.7260   -1.0250 H   0  0  0  0  0  0
    3.0510    3.8190   -1.8910 C   0  0  0  0  0  0
    3.6290    3.5770   -3.2890 C   0  0  0  0  0  0
    4.3020    4.3840   -3.6000 H   0  0  0  0  0  0
    2.8280    3.4910   -4.0330 H   0  0  0  0  0  0
    4.1850    2.6330   -3.3250 H   0  0  0  0  0  0
    2.2260    5.1100   -1.8830 C   0  0  0  0  0  0
    1.7670    5.2750   -0.9010 H   0  0  0  0  0  0
    1.4010    5.0500   -2.6020 H   0  0  0  0  0  0
    2.8350    5.9880   -2.1300 H   0  0  0  0  0  0
  1  2  2  0  0  0
  1 10  1  0  0  0
  1 19  1  0  0  0
  2  3  1  0  0  0
  2  4  1  0  0  0
  4  5  1  0  0  0
  4  6  2  0  0  0
  6  7  1  0  0  0
  6  8  1  0  0  0
  8  9  1  0  0  0
  8 10  2  0  0  0
 10 11  1  0  0  0
 11 12  1  0  0  0
 11 16  1  0  0  0
 12 13  1  0  0  0
 12 14  1  0  0  0
 12 15  1  0  0  0
 16 17  2  0  0  0
 16 18  1  0  0  0
 18 19  2  0  0  0
 18 21  1  0  0  0
 19 20  1  0  0  0
 20 25  1  0  0  0
 21 22  1  0  0  0
 21 23  2  0  0  0
 23 24  1  0  0  0
 23 25  1  0  0  0
 25 26  1  0  0  0
 25 30  1  0  0  0
 26 27  1  0  0  0
 26 28  1  0  0  0
 26 29  1  0  0  0
 30 31  1  0  0  0
 30 32  1  0  0  0
 30 33  1  0  0  0
M  END
> <s_m_entry_id>
74

> <s_m_entry_name>
CamMedNP_fragmentlike.75

> <i_qp_#stars>
1

> <i_qp_#amine>
0

> <i_qp_#amidine>
0

> <i_qp_#acid>
0

> <i_qp_#amide>
0

> <i_qp_#rotor>
0

> <i_qp_#rtvFG>
0

> <i_qp_CNS>
1

> <r_qp_mol_MW>
   241.289

> <r_qp_dipole>
     4.011

> <r_qp_SASA>
   483.134

> <r_qp_FOSA>
   221.872

> <r_qp_FISA>
    45.241

> <r_qp_PISA>
   216.021

> <r_qp_WPSA>
     0.000

> <r_qp_volume>
   824.072

> <r_qp_donorHB>
     0.000

> <r_qp_accptHB>
     3.750

> <r_qp_dip^2/V>
   0.0195220

> <r_qp_ACxDN^.5/SA>
   0.0000000

> <r_qp_glob>
   0.8798480

> <r_qp_QPpolrz>
    28.888

> <r_qp_QPlogPC16>
     7.765

> <r_qp_QPlogPoct>
    11.349

> <r_qp_QPlogPw>
     6.353

> <r_qp_QPlogPo/w>
     2.898

> <r_qp_QPlogS>
    -3.414

> <r_qp_CIQPlogS>
    -3.232

> <r_qp_QPlogHERG>
    -4.506

> <r_qp_QPPCaco>
  3688.757

> <r_qp_QPlogBB>
     0.174

> <r_qp_QPPMDCK>
  2028.058

> <r_qp_QPlogKp>
    -1.592

> <r_qp_IP(eV)>
     8.689

> <r_qp_EA(eV)>
     0.775

> <i_qp_#metab>
0

> <r_qp_QPlogKhsa>
     0.007

> <i_qp_HumanOralAbsorption>
3

> <r_qp_PercentHumanOralAbsorption>
   100.000

> <r_qp_SAfluorine>
     0.000

> <r_qp_SAamideO>
     0.000

> <r_qp_PSA>
    34.835

> <i_qp_#NandO>
3

> <i_qp_RuleOfFive>
0

> <i_qp_RuleOfThree>
0

> <i_qp_#ringatoms>
14

> <i_qp_#in34>
0

> <i_qp_#in56>
14

> <i_qp_#noncon>
1

> <i_qp_#nonHatm>
18

> <r_qp_Jm>
2.405134

$$$$
BNG_UY_149
                    3D
 Structure written by MMmdl.
 20 22  0  0  1  0            999 V2000
    1.3480    0.6670   -0.2050 C   0  0  0  0  0  0
    0.2370    1.2780    0.3950 C   0  0  0  0  0  0
    0.2430    2.3350    0.6480 H   0  0  0  0  0  0
   -0.9010    0.4940    0.6700 C   0  0  0  0  0  0
   -0.8810   -0.8570    0.3370 C   0  0  0  0  0  0
    0.1980   -1.5020   -0.2590 C   0  0  0  0  0  0
    0.1730   -2.5560   -0.5030 H   0  0  0  0  0  0
    1.3080   -0.6950   -0.5170 C   0  0  0  0  0  0
   -2.1770    0.7280    1.2480 C   0  0  0  0  0  0
   -2.5640    1.6610    1.6310 H   0  0  0  0  0  0
   -2.8400   -0.4770    1.2280 C   0  0  0  0  0  0
   -3.8210   -0.7970    1.5500 H   0  0  0  0  0  0
   -2.0620   -1.4440    0.6770 O   0  0  0  0  0  0
    2.4180   -1.3250   -1.1220 O   0  0  0  0  0  0
    3.5790   -0.6140   -1.4240 C   0  0  0  0  0  0
    3.5920    0.8160   -1.0840 C   0  0  0  0  0  0
    2.5520    1.4230   -0.5140 C   0  0  0  0  0  0
    4.5500   -1.1460   -1.9480 O   0  0  0  0  0  0
    4.5010    1.3550   -1.3250 H   0  0  0  0  0  0
    2.5870    2.4800   -0.2740 H   0  0  0  0  0  0
  1  2  2  0  0  0
  1  8  1  0  0  0
  1 17  1  0  0  0
  2  3  1  0  0  0
  2  4  1  0  0  0
  4  5  2  0  0  0
  4  9  1  0  0  0
  5  6  1  0  0  0
  5 13  1  0  0  0
  6  7  1  0  0  0
  6  8  2  0  0  0
  8 14  1  0  0  0
  9 10  1  0  0  0
  9 11  2  0  0  0
 11 12  1  0  0  0
 11 13  1  0  0  0
 14 15  1  0  0  0
 15 16  1  0  0  0
 15 18  2  0  0  0
 16 17  2  0  0  0
 16 19  1  0  0  0
 17 20  1  0  0  0
M  END
> <s_m_entry_id>
75

> <s_m_entry_name>
CamMedNP_fragmentlike.76

> <i_qp_#stars>
1

> <i_qp_#amine>
0

> <i_qp_#amidine>
0

> <i_qp_#acid>
0

> <i_qp_#amide>
0

> <i_qp_#rotor>
0

> <i_qp_#rtvFG>
1

> <i_qp_CNS>
1

> <r_qp_mol_MW>
   186.167

> <r_qp_dipole>
     7.184

> <r_qp_SASA>
   347.252

> <r_qp_FOSA>
     0.000

> <r_qp_FISA>
    71.885

> <r_qp_PISA>
   275.367

> <r_qp_WPSA>
     0.000

> <r_qp_volume>
   569.880

> <r_qp_donorHB>
     0.000

> <r_qp_accptHB>
     3.000

> <r_qp_dip^2/V>
   0.0905590

> <r_qp_ACxDN^.5/SA>
   0.0000000

> <r_qp_glob>
   0.9572860

> <r_qp_QPpolrz>
    19.282

> <r_qp_QPlogPC16>
     6.474

> <r_qp_QPlogPoct>
     8.909

> <r_qp_QPlogPw>
     5.872

> <r_qp_QPlogPo/w>
     0.943

> <r_qp_QPlogS>
    -1.063

> <r_qp_CIQPlogS>
    -2.414

> <r_qp_QPlogHERG>
    -3.536

> <r_qp_QPPCaco>
  2061.626

> <r_qp_QPlogBB>
     0.041

> <r_qp_QPPMDCK>
  1081.368

> <r_qp_QPlogKp>
    -1.874

> <r_qp_IP(eV)>
     9.198

> <r_qp_EA(eV)>
     1.037

> <i_qp_#metab>
1

> <r_qp_QPlogKhsa>
    -0.530

> <i_qp_HumanOralAbsorption>
3

> <r_qp_PercentHumanOralAbsorption>
    91.783

> <r_qp_SAfluorine>
     0.000

> <r_qp_SAamideO>
     0.000

> <r_qp_PSA>
    49.582

> <i_qp_#NandO>
3

> <i_qp_RuleOfFive>
0

> <i_qp_RuleOfThree>
0

> <i_qp_#ringatoms>
13

> <i_qp_#in34>
0

> <i_qp_#in56>
13

> <i_qp_#noncon>
0

> <i_qp_#nonHatm>
14

> <r_qp_Jm>
147.486872

$$$$
EDO_UY_46
                    3D
 Structure written by MMmdl.
 20 22  0  0  1  0            999 V2000
    1.2870    0.5490    0.6190 C   0  0  0  0  0  0
    0.2580    1.4750    0.8450 C   0  0  0  0  0  0
    0.4740    2.5170    1.0620 H   0  0  0  0  0  0
   -1.0780    1.0300    0.7860 C   0  0  0  0  0  0
   -1.3270   -0.3100    0.5050 C   0  0  0  0  0  0
   -2.6680   -0.5480    0.4900 O   0  0  0  0  0  0
   -3.2820    0.6330    0.7600 C   0  0  0  0  0  0
   -4.3620    0.6010    0.7820 H   0  0  0  0  0  0
   -0.3370   -1.2600    0.2750 C   0  0  0  0  0  0
   -0.5730   -2.2940    0.0600 H   0  0  0  0  0  0
    0.9740   -0.7840    0.3420 C   0  0  0  0  0  0
    1.9990   -1.7290    0.1120 O   0  0  0  0  0  0
    3.3440   -1.3640    0.1540 C   0  0  0  0  0  0
    4.2440   -2.1700   -0.0430 O   0  0  0  0  0  0
    3.6430    0.0460    0.4470 C   0  0  0  0  0  0
    4.6920    0.3150    0.4770 H   0  0  0  0  0  0
    2.6860    0.9460    0.6660 C   0  0  0  0  0  0
    2.9320    1.9810    0.8810 H   0  0  0  0  0  0
   -2.3540    1.6320    0.9490 C   0  0  0  0  0  0
   -2.5700    2.6660    1.1760 H   0  0  0  0  0  0
  1  2  2  0  0  0
  1 11  1  0  0  0
  1 17  1  0  0  0
  2  3  1  0  0  0
  2  4  1  0  0  0
  4  5  2  0  0  0
  4 19  1  0  0  0
  5  6  1  0  0  0
  5  9  1  0  0  0
  6  7  1  0  0  0
  7  8  1  0  0  0
  7 19  2  0  0  0
  9 10  1  0  0  0
  9 11  2  0  0  0
 11 12  1  0  0  0
 12 13  1  0  0  0
 13 14  2  0  0  0
 13 15  1  0  0  0
 15 16  1  0  0  0
 15 17  2  0  0  0
 17 18  1  0  0  0
 19 20  1  0  0  0
M  END
> <s_m_entry_id>
76

> <s_m_entry_name>
CamMedNP_fragmentlike.77

> <i_qp_#stars>
1

> <i_qp_#amine>
0

> <i_qp_#amidine>
0

> <i_qp_#acid>
0

> <i_qp_#amide>
0

> <i_qp_#rotor>
0

> <i_qp_#rtvFG>
1

> <i_qp_CNS>
1

> <r_qp_mol_MW>
   186.167

> <r_qp_dipole>
     7.174

> <r_qp_SASA>
   346.796

> <r_qp_FOSA>
     0.000

> <r_qp_FISA>
    71.888

> <r_qp_PISA>
   274.908

> <r_qp_WPSA>
     0.000

> <r_qp_volume>
   568.857

> <r_qp_donorHB>
     0.000

> <r_qp_accptHB>
     3.000

> <r_qp_dip^2/V>
   0.0904800

> <r_qp_ACxDN^.5/SA>
   0.0000000

> <r_qp_glob>
   0.9573980

> <r_qp_QPpolrz>
    19.237

> <r_qp_QPlogPC16>
     6.461

> <r_qp_QPlogPoct>
     8.891

> <r_qp_QPlogPw>
     5.868

> <r_qp_QPlogPo/w>
     0.941

> <r_qp_QPlogS>
    -1.055

> <r_qp_CIQPlogS>
    -2.414

> <r_qp_QPlogHERG>
    -3.532

> <r_qp_QPPCaco>
  2061.509

> <r_qp_QPlogBB>
     0.041

> <r_qp_QPPMDCK>
  1081.302

> <r_qp_QPlogKp>
    -1.876

> <r_qp_IP(eV)>
     9.196

> <r_qp_EA(eV)>
     1.034

> <i_qp_#metab>
1

> <r_qp_QPlogKhsa>
    -0.533

> <i_qp_HumanOralAbsorption>
3

> <r_qp_PercentHumanOralAbsorption>
    91.771

> <r_qp_SAfluorine>
     0.000

> <r_qp_SAamideO>
     0.000

> <r_qp_PSA>
    49.580

> <i_qp_#NandO>
3

> <i_qp_RuleOfFive>
0

> <i_qp_RuleOfThree>
0

> <i_qp_#ringatoms>
13

> <i_qp_#in34>
0

> <i_qp_#in56>
13

> <i_qp_#noncon>
0

> <i_qp_#nonHatm>
14

> <r_qp_Jm>
149.877231

$$$$
OTH_UD_XX29
                    3D
 Structure written by MMmdl.
 24 26  0  0  1  0            999 V2000
    3.3560    0.2370   -0.4160 O   0  0  0  0  0  0
    4.7100    0.2120   -0.4960 C   0  0  0  0  0  0
    3.0140    1.5300   -0.1510 C   0  0  0  0  0  0
    1.9540    1.7190   -0.0570 H   0  0  0  0  0  0
    4.1370    2.3250   -0.0610 C   0  0  0  0  0  0
    4.1600    3.3870    0.1400 H   0  0  0  0  0  0
    5.4120   -0.9160   -0.7490 N   0  0  0  0  0  0
    4.7350   -2.1870   -0.9540 C   0  0  0  0  0  0
    3.6440   -2.1090   -0.8780 H   0  0  0  0  0  0
    5.0500   -2.9190   -0.2020 H   0  0  0  0  0  0
    4.9520   -2.5850   -1.9520 H   0  0  0  0  0  0
    6.8240   -0.8220   -0.8100 C   0  0  0  0  0  0
    7.4700    0.4320   -0.6060 C   0  0  0  0  0  0
    6.6610    1.6560   -0.3280 C   0  0  0  0  0  0
    7.1920    2.7460   -0.1500 O   0  0  0  0  0  0
    5.2340    1.4640   -0.2860 C   0  0  0  0  0  0
    7.6480   -1.9300   -1.0660 C   0  0  0  0  0  0
    7.2280   -2.9180   -1.2320 H   0  0  0  0  0  0
    9.0420   -1.8040   -1.1200 C   0  0  0  0  0  0
    9.6550   -2.6790   -1.3200 H   0  0  0  0  0  0
    9.6480   -0.5660   -0.9170 C   0  0  0  0  0  0
   10.7310   -0.4770   -0.9600 H   0  0  0  0  0  0
    8.8650    0.5550   -0.6600 C   0  0  0  0  0  0
    9.3440    1.5190   -0.5030 H   0  0  0  0  0  0
  1  2  1  0  0  0
  1  3  1  0  0  0
  2  7  1  0  0  0
  2 16  2  0  0  0
  3  4  1  0  0  0
  3  5  2  0  0  0
  5  6  1  0  0  0
  5 16  1  0  0  0
  7  8  1  0  0  0
  7 12  1  0  0  0
  8  9  1  0  0  0
  8 10  1  0  0  0
  8 11  1  0  0  0
 12 13  2  0  0  0
 12 17  1  0  0  0
 13 14  1  0  0  0
 13 23  1  0  0  0
 14 15  2  0  0  0
 14 16  1  0  0  0
 17 18  1  0  0  0
 17 19  2  0  0  0
 19 20  1  0  0  0
 19 21  1  0  0  0
 21 22  1  0  0  0
 21 23  2  0  0  0
 23 24  1  0  0  0
M  END
> <s_m_entry_id>
77

> <s_m_entry_name>
CamMedNP_fragmentlike.78

> <i_qp_#stars>
0

> <i_qp_#amine>
0

> <i_qp_#amidine>
0

> <i_qp_#acid>
0

> <i_qp_#amide>
0

> <i_qp_#rotor>
0

> <i_qp_#rtvFG>
0

> <i_qp_CNS>
1

> <r_qp_mol_MW>
   199.209

> <r_qp_dipole>
     5.311

> <r_qp_SASA>
   407.063

> <r_qp_FOSA>
    86.206

> <r_qp_FISA>
    50.606

> <r_qp_PISA>
   270.251

> <r_qp_WPSA>
     0.000

> <r_qp_volume>
   657.470

> <r_qp_donorHB>
     0.000

> <r_qp_accptHB>
     3.000

> <r_qp_dip^2/V>
   0.0429070

> <r_qp_ACxDN^.5/SA>
   0.0000000

> <r_qp_glob>
   0.8982990

> <r_qp_QPpolrz>
    22.739

> <r_qp_QPlogPC16>
     6.623

> <r_qp_QPlogPoct>
     9.244

> <r_qp_QPlogPw>
     5.836

> <r_qp_QPlogPo/w>
     1.899

> <r_qp_QPlogS>
    -2.360

> <r_qp_CIQPlogS>
    -2.691

> <r_qp_QPlogHERG>
    -4.466

> <r_qp_QPPCaco>
  3281.013

> <r_qp_QPlogBB>
     0.145

> <r_qp_QPPMDCK>
  1786.872

> <r_qp_QPlogKp>
    -1.500

> <r_qp_IP(eV)>
     8.210

> <r_qp_EA(eV)>
     0.373

> <i_qp_#metab>
1

> <r_qp_QPlogKhsa>
    -0.276

> <i_qp_HumanOralAbsorption>
3

> <r_qp_PercentHumanOralAbsorption>
   100.000

> <r_qp_SAfluorine>
     0.000

> <r_qp_SAamideO>
     0.000

> <r_qp_PSA>
    38.575

> <i_qp_#NandO>
3

> <i_qp_RuleOfFive>
0

> <i_qp_RuleOfThree>
0

> <i_qp_#ringatoms>
13

> <i_qp_#in34>
0

> <i_qp_#in56>
13

> <i_qp_#noncon>
0

> <i_qp_#nonHatm>
15

> <r_qp_Jm>
27.47418

$$$$
BNG_UY_058
                    3D
 Structure written by MMmdl.
 14 14  0  0  1  0            999 V2000
    1.2020    0.6920    0.0020 C   0  0  0  0  0  0
    2.4050    1.3370    0.0020 O   0  0  0  0  0  0
    2.2460    2.2950    0.0020 H   0  0  0  0  0  0
    0.0010    1.3980    0.0020 C   0  0  0  0  0  0
   -0.0160    2.4840    0.0020 H   0  0  0  0  0  0
   -1.2070    0.6980    0.0020 C   0  0  0  0  0  0
   -2.1490    1.2410    0.0020 H   0  0  0  0  0  0
   -1.2100   -0.6990    0.0020 C   0  0  0  0  0  0
   -2.1580   -1.2280    0.0020 H   0  0  0  0  0  0
    0.0030   -1.3860    0.0010 C   0  0  0  0  0  0
    0.0460   -2.7500    0.0010 O   0  0  0  0  0  0
   -0.8630   -3.0920    0.0010 H   0  0  0  0  0  0
    1.2120   -0.6980    0.0010 C   0  0  0  0  0  0
    2.1520   -1.2410    0.0010 H   0  0  0  0  0  0
  1  2  1  0  0  0
  1  4  2  0  0  0
  1 13  1  0  0  0
  2  3  1  0  0  0
  4  5  1  0  0  0
  4  6  1  0  0  0
  6  7  1  0  0  0
  6  8  2  0  0  0
  8  9  1  0  0  0
  8 10  1  0  0  0
 10 11  1  0  0  0
 10 13  2  0  0  0
 11 12  1  0  0  0
 13 14  1  0  0  0
M  END
> <s_m_entry_id>
78

> <s_m_entry_name>
CamMedNP_fragmentlike.79

> <i_qp_#stars>
6

> <i_qp_#amine>
0

> <i_qp_#amidine>
0

> <i_qp_#acid>
0

> <i_qp_#amide>
0

> <i_qp_#rotor>
2

> <i_qp_#rtvFG>
0

> <i_qp_CNS>
-1

> <r_qp_mol_MW>
   110.112

> <r_qp_dipole>
     3.186

> <r_qp_SASA>
   289.837

> <r_qp_FOSA>
     0.000

> <r_qp_FISA>
   108.864

> <r_qp_PISA>
   180.973

> <r_qp_WPSA>
     0.000

> <r_qp_volume>
   423.888

> <r_qp_donorHB>
     2.000

> <r_qp_accptHB>
     1.500

> <r_qp_dip^2/V>
   0.0239520

> <r_qp_ACxDN^.5/SA>
   0.0073190

> <r_qp_glob>
   0.9415540

> <r_qp_QPpolrz>
    11.254

> <r_qp_QPlogPC16>
     4.749

> <r_qp_QPlogPoct>
     7.217

> <r_qp_QPlogPw>
     6.354

> <r_qp_QPlogPo/w>
     0.799

> <r_qp_QPlogS>
     0.695

> <r_qp_CIQPlogS>
    -1.136

> <r_qp_QPlogHERG>
    -3.341

> <r_qp_QPPCaco>
   919.481

> <r_qp_QPlogBB>
    -0.376

> <r_qp_QPPMDCK>
   451.798

> <r_qp_QPlogKp>
    -2.696

> <r_qp_IP(eV)>
     9.165

> <r_qp_EA(eV)>
    -0.298

> <i_qp_#metab>
2

> <r_qp_QPlogKhsa>
    -0.690

> <i_qp_HumanOralAbsorption>
3

> <r_qp_PercentHumanOralAbsorption>
    84.667

> <r_qp_SAfluorine>
     0.000

> <r_qp_SAamideO>
     0.000

> <r_qp_PSA>
    44.944

> <i_qp_#NandO>
2

> <i_qp_RuleOfFive>
0

> <i_qp_RuleOfThree>
0

> <i_qp_#ringatoms>
6

> <i_qp_#in34>
0

> <i_qp_#in56>
6

> <i_qp_#noncon>
0

> <i_qp_#nonHatm>
8

> <r_qp_Jm>
65.839367

$$$$
TAL_UDS_036_1
                    3D
 Structure written by MMmdl.
  8  7  0  0  1  0            999 V2000
   23.5980   11.5460   -0.8700 C   0  0  0  0  0  0
   24.2570   11.8420   -2.0020 O   0  0  0  0  0  0
   24.9270   12.5010   -1.7200 H   0  0  0  0  0  0
   23.8200   12.1670    0.1580 O   0  0  0  0  0  0
   22.5240   10.5000   -1.0360 C   0  0  0  0  0  0
   21.7040   11.0100   -1.5560 H   0  0  0  0  0  0
   22.9139    9.6680   -1.6223 H   0  0  0  0  0  0
   22.2133   10.1388   -0.0557 H   0  0  0  0  0  0
  1  2  1  0  0  0
  1  4  2  0  0  0
  1  5  1  0  0  0
  2  3  1  0  0  0
  5  6  1  0  0  0
  5  7  1  0  0  0
  5  8  1  0  0  0
M  END
> <s_m_entry_id>
79

> <s_m_entry_name>
CamMedNP_fragmentlike.80

> <i_qp_#stars>
10

> <i_qp_#amine>
0

> <i_qp_#amidine>
0

> <i_qp_#acid>
1

> <i_qp_#amide>
0

> <i_qp_#rotor>
0

> <i_qp_#rtvFG>
0

> <i_qp_CNS>
-1

> <r_qp_mol_MW>
    60.052

> <r_qp_dipole>
     2.341

> <r_qp_SASA>
   189.347

> <r_qp_FOSA>
    69.737

> <r_qp_FISA>
   119.610

> <r_qp_PISA>
     0.000

> <r_qp_WPSA>
     0.000

> <r_qp_volume>
   258.098

> <r_qp_donorHB>
     1.000

> <r_qp_accptHB>
     2.000

> <r_qp_dip^2/V>
   0.0212420

> <r_qp_ACxDN^.5/SA>
   0.0105630

> <r_qp_glob>
   1.0353750

> <r_qp_QPpolrz>
     4.175

> <r_qp_QPlogPC16>
     2.652

> <r_qp_QPlogPoct>
     3.485

> <r_qp_QPlogPw>
     4.423

> <r_qp_QPlogPo/w>
    -0.169

> <r_qp_QPlogS>
     1.214

> <r_qp_CIQPlogS>
    -0.032

> <r_qp_QPlogHERG>
     0.848

> <r_qp_QPPCaco>
   184.180

> <r_qp_QPlogBB>
    -0.180

> <r_qp_QPPMDCK>
   101.065

> <r_qp_QPlogKp>
    -3.724

> <r_qp_IP(eV)>
    11.428

> <r_qp_EA(eV)>
    -0.900

> <i_qp_#metab>
0

> <r_qp_QPlogKhsa>
    -1.055

> <i_qp_HumanOralAbsorption>
2

> <r_qp_PercentHumanOralAbsorption>
    66.499

> <r_qp_SAfluorine>
     0.000

> <r_qp_SAamideO>
     0.000

> <r_qp_PSA>
    53.066

> <i_qp_#NandO>
2

> <i_qp_RuleOfFive>
0

> <i_qp_RuleOfThree>
0

> <i_qp_#ringatoms>
0

> <i_qp_#in34>
0

> <i_qp_#in56>
0

> <i_qp_#noncon>
0

> <i_qp_#nonHatm>
4

> <r_qp_Jm>
43.879909

$$$$
AN_UY_230
                    3D
 Structure written by MMmdl.
 17 18  0  0  1  0            999 V2000
    1.2990    0.7220    0.0170 C   0  0  0  0  0  0
    0.0780    1.3890    0.1340 C   0  0  0  0  0  0
    0.0410    2.4720    0.2240 H   0  0  0  0  0  0
   -1.1180    0.6630    0.1360 C   0  0  0  0  0  0
   -2.0680    1.1850    0.2270 H   0  0  0  0  0  0
   -1.0990   -0.7290    0.0220 C   0  0  0  0  0  0
   -2.0320   -1.2870    0.0250 H   0  0  0  0  0  0
    0.1160   -1.4030   -0.0950 C   0  0  0  0  0  0
    0.1390   -2.4840   -0.1840 H   0  0  0  0  0  0
    1.2990   -0.6670   -0.0960 C   0  0  0  0  0  0
    2.5060   -1.3830   -0.2160 O   0  0  0  0  0  0
    3.7350   -0.7210   -0.2250 C   0  0  0  0  0  0
    4.7970   -1.3220   -0.3280 O   0  0  0  0  0  0
    3.7060    0.7450   -0.1040 C   0  0  0  0  0  0
    4.6690    1.2430   -0.1130 H   0  0  0  0  0  0
    2.5680    1.4290    0.0090 C   0  0  0  0  0  0
    2.5710    2.5100    0.0970 H   0  0  0  0  0  0
  1  2  2  0  0  0
  1 10  1  0  0  0
  1 16  1  0  0  0
  2  3  1  0  0  0
  2  4  1  0  0  0
  4  5  1  0  0  0
  4  6  2  0  0  0
  6  7  1  0  0  0
  6  8  1  0  0  0
  8  9  1  0  0  0
  8 10  2  0  0  0
 10 11  1  0  0  0
 11 12  1  0  0  0
 12 13  2  0  0  0
 12 14  1  0  0  0
 14 15  1  0  0  0
 14 16  2  0  0  0
 16 17  1  0  0  0
M  END
> <s_m_entry_id>
80

> <s_m_entry_name>
CamMedNP_fragmentlike.81

> <i_qp_#stars>
2

> <i_qp_#amine>
0

> <i_qp_#amidine>
0

> <i_qp_#acid>
0

> <i_qp_#amide>
0

> <i_qp_#rotor>
0

> <i_qp_#rtvFG>
1

> <i_qp_CNS>
1

> <r_qp_mol_MW>
   146.145

> <r_qp_dipole>
     6.309

> <r_qp_SASA>
   329.154

> <r_qp_FOSA>
     0.000

> <r_qp_FISA>
    71.840

> <r_qp_PISA>
   257.314

> <r_qp_WPSA>
     0.000

> <r_qp_volume>
   512.211

> <r_qp_donorHB>
     0.000

> <r_qp_accptHB>
     2.500

> <r_qp_dip^2/V>
   0.0777050

> <r_qp_ACxDN^.5/SA>
   0.0000000

> <r_qp_glob>
   0.9405850

> <r_qp_QPpolrz>
    16.802

> <r_qp_QPlogPC16>
     5.551

> <r_qp_QPlogPoct>
     7.530

> <r_qp_QPlogPw>
     5.213

> <r_qp_QPlogPo/w>
     1.389

> <r_qp_QPlogS>
    -1.853

> <r_qp_CIQPlogS>
    -1.616

> <r_qp_QPlogHERG>
    -3.721

> <r_qp_QPPCaco>
  2063.661

> <r_qp_QPlogBB>
     0.022

> <r_qp_QPPMDCK>
  1082.522

> <r_qp_QPlogKp>
    -1.937

> <r_qp_IP(eV)>
     9.613

> <r_qp_EA(eV)>
     0.966

> <i_qp_#metab>
0

> <r_qp_QPlogKhsa>
    -0.564

> <i_qp_HumanOralAbsorption>
3

> <r_qp_PercentHumanOralAbsorption>
    94.405

> <r_qp_SAfluorine>
     0.000

> <r_qp_SAamideO>
     0.000

> <r_qp_PSA>
    40.773

> <i_qp_#NandO>
2

> <i_qp_RuleOfFive>
0

> <i_qp_RuleOfThree>
0

> <i_qp_#ringatoms>
10

> <i_qp_#in34>
0

> <i_qp_#in56>
10

> <i_qp_#noncon>
0

> <i_qp_#nonHatm>
11

> <r_qp_Jm>
120.791635

$$$$
BNG_UY_080
                    3D
 Structure written by MMmdl.
 18 18  0  0  1  0            999 V2000
    1.3780    0.7240   -0.0270 C   0  0  0  0  0  0
    1.2420    0.7430    1.0600 H   0  0  0  0  0  0
    2.3360    1.2160   -0.2310 H   0  0  0  0  0  0
    0.3810    1.5320   -0.6780 O   0  0  0  0  0  0
   -0.9440    1.3820   -0.4570 C   0  0  0  0  0  0
   -1.7600    2.1600   -0.9450 O   0  0  0  0  0  0
   -1.3760    0.2230    0.4030 C   0  0  0  0  0  0
   -2.4640    0.3150    0.5250 H   0  0  0  0  0  0
   -0.9560    0.3140    1.4090 H   0  0  0  0  0  0
   -1.0830   -1.1190   -0.2520 C   0  0  0  0  0  0
   -1.2850   -1.0750   -1.3290 H   0  0  0  0  0  0
   -1.7640   -1.8690    0.1690 H   0  0  0  0  0  0
    0.3460   -1.6000   -0.0150 C   0  0  0  0  0  0
    0.4580   -2.5970   -0.4580 H   0  0  0  0  0  0
    0.5170   -1.7190    1.0620 H   0  0  0  0  0  0
    1.4180   -0.6840   -0.6000 C   0  0  0  0  0  0
    1.3100   -0.6490   -1.6910 H   0  0  0  0  0  0
    2.3960   -1.1290   -0.3800 H   0  0  0  0  0  0
  1  2  1  0  0  0
  1  3  1  0  0  0
  1  4  1  0  0  0
  1 16  1  0  0  0
  4  5  1  0  0  0
  5  6  2  0  0  0
  5  7  1  0  0  0
  7  8  1  0  0  0
  7  9  1  0  0  0
  7 10  1  0  0  0
 10 11  1  0  0  0
 10 12  1  0  0  0
 10 13  1  0  0  0
 13 14  1  0  0  0
 13 15  1  0  0  0
 13 16  1  0  0  0
 16 17  1  0  0  0
 16 18  1  0  0  0
M  END
> <s_m_entry_id>
81

> <s_m_entry_name>
CamMedNP_fragmentlike.82

> <i_qp_#stars>
10

> <i_qp_#amine>
0

> <i_qp_#amidine>
0

> <i_qp_#acid>
0

> <i_qp_#amide>
0

> <i_qp_#rotor>
0

> <i_qp_#rtvFG>
1

> <i_qp_CNS>
1

> <r_qp_mol_MW>
   114.144

> <r_qp_dipole>
     5.882

> <r_qp_SASA>
   271.962

> <r_qp_FOSA>
   209.578

> <r_qp_FISA>
    62.384

> <r_qp_PISA>
     0.000

> <r_qp_WPSA>
     0.000

> <r_qp_volume>
   431.262

> <r_qp_donorHB>
     0.000

> <r_qp_accptHB>
     3.000

> <r_qp_dip^2/V>
   0.0802340

> <r_qp_ACxDN^.5/SA>
   0.0000000

> <r_qp_glob>
   1.0150440

> <r_qp_QPpolrz>
    11.105

> <r_qp_QPlogPC16>
     3.712

> <r_qp_QPlogPoct>
     5.485

> <r_qp_QPlogPw>
     3.753

> <r_qp_QPlogPo/w>
     0.216

> <r_qp_QPlogS>
     0.200

> <r_qp_CIQPlogS>
     0.219

> <r_qp_QPlogHERG>
    -1.289

> <r_qp_QPPCaco>
  2536.950

> <r_qp_QPlogBB>
     0.160

> <r_qp_QPPMDCK>
  1353.204

> <r_qp_QPlogKp>
    -2.669

> <r_qp_IP(eV)>
    10.809

> <r_qp_EA(eV)>
    -1.081

> <i_qp_#metab>
1

> <r_qp_QPlogKhsa>
    -0.933

> <i_qp_HumanOralAbsorption>
3

> <r_qp_PercentHumanOralAbsorption>
    89.141

> <r_qp_SAfluorine>
     0.000

> <r_qp_SAamideO>
     0.000

> <r_qp_PSA>
    38.876

> <i_qp_#NandO>
2

> <i_qp_RuleOfFive>
0

> <i_qp_RuleOfThree>
0

> <i_qp_#ringatoms>
7

> <i_qp_#in34>
0

> <i_qp_#in56>
0

> <i_qp_#noncon>
5

> <i_qp_#nonHatm>
8

> <r_qp_Jm>
387.383127

$$$$
